# Supplementary material for: Higher-order structure and proteoforms of co-occurring C4b-binding protein assemblies in human serum
Source: EMBO J. 2024 May 29;43(14):10. doi: 10.1038/s44318-024-00128-y (PMC11251186; doi:10.1038/s44318-024-00128-y)
Supplement: Supplementary file 5 — Movie EV3 [file 44318_2024_128_MOESM5_ESM.zip]

Archive with 2 entries (2 files):
- Movie_EV3.avi
- Movie_EV3_caption.docx
