# Supplementary material for: Higher-order structure and proteoforms of co-occurring C4b-binding protein assemblies in human serum
Source: EMBO J. 2024 May 29;43(14):10. doi: 10.1038/s44318-024-00128-y (PMC11251186; doi:10.1038/s44318-024-00128-y)
Supplement: Supplementary file 6 — Source data Fig. 2 [file 44318_2024_128_MOESM6_ESM.zip]

Archive with 11 entries (6 files):
- Figure 2/
- Figure 2/.DS_Store
- __MACOSX/Figure 2/._.DS_Store
- Figure 2/A/
- Figure 2/C/
- Figure 2/D/
- Figure 2/B/
- Figure 2/A/CDMS_native_C4BP.mzXML
- Figure 2/C/CDMS_FA_C4BP.mzXML
- Figure 2/D/MP_FA_C4BP.csv
- Figure 2/B/MP_native_C4BP.csv
