# Supplementary material for: Higher-order structure and proteoforms of co-occurring C4b-binding protein assemblies in human serum
Source: EMBO J. 2024 May 29;43(14):10. doi: 10.1038/s44318-024-00128-y (PMC11251186; doi:10.1038/s44318-024-00128-y)
Supplement: Supplementary file 6 — Source data Fig. 2 [file 44318_2024_128_MOESM6_ESM.zip › Figure 2/D/MP_FA_C4BP.csv]

frame_indices	x_coords	y_coords	contrasts	masses_kDa	fit_errors	diffblur_errors	neareast_neighbour_distances	selections
5.000000000000000000e+00	3.612045644923782817e+01	2.308650684734388037e+01	-2.455837433083460711e-02	5.423395953462235184e+02	9.428012674688701633e-02	0.000000000000000000e+00	inf	1.000000000000000000e+00
1.100000000000000000e+01	9.865509231279096980e+01	7.938457154588385301e+00	-2.833082651460709298e-02	6.292490290212841728e+02	3.600022899525678888e-02	0.000000000000000000e+00	1.516734198554675039e+01	1.000000000000000000e+00
1.300000000000000000e+01	8.361081169053259998e+01	9.866638542650873589e+00	-2.542116629905448802e-02	5.622165235840243440e+02	3.768988033011899663e-02	0.000000000000000000e+00	1.516734198554675039e+01	1.000000000000000000e+00
1.400000000000000000e+01	2.782901960471000180e+01	1.306155809410738478e+01	-2.661459376428661205e-02	5.897106043789374326e+02	3.063699707720102250e-02	0.000000000000000000e+00	5.587321217941760665e+01	1.000000000000000000e+00
2.400000000000000000e+01	1.933241736921948117e+01	1.592601401060024990e+01	-2.645435777885093986e-02	5.860191013272929013e+02	5.125580700471821238e-02	0.000000000000000000e+00	8.727799305036626265e+00	1.000000000000000000e+00
2.600000000000000000e+01	1.999353635509582716e+01	2.462873785980468355e+01	-2.520249589376350602e-02	5.571788133203701818e+02	3.768345897589753246e-02	0.000000000000000000e+00	8.727799305036626265e+00	1.000000000000000000e+00
3.400000000000000000e+01	9.302005925008285203e+01	1.371076986721683610e+01	-2.181196557499190739e-02	4.790680632013612126e+02	4.314516992468309109e-02	0.000000000000000000e+00	1.050760650144163399e+01	1.000000000000000000e+00
3.500000000000000000e+01	4.823888711191658984e+01	2.428215679757198942e+01	-1.418437988115106053e-02	3.033443904637024957e+02	4.969367671598723391e-02	0.000000000000000000e+00	1.278270851146140075e+01	1.000000000000000000e+00
3.800000000000000000e+01	3.713797335502047048e+01	1.794438505578905918e+01	-2.842856829527435139e-02	6.315007958801787709e+02	3.006489307365833863e-02	0.000000000000000000e+00	1.278270851146140075e+01	1.000000000000000000e+00
4.900000000000000000e+01	3.520904325714895577e+01	1.867174175243123102e+01	-4.530157328265512796e-03	8.093122953525021046e+01	2.098576874680507798e-01	0.000000000000000000e+00	inf	1.000000000000000000e+00
5.700000000000000000e+01	7.745378744840745355e+01	9.505148475349948001e+00	-4.240027336260231844e-03	7.424723936943885860e+01	2.497997553344767363e-01	0.000000000000000000e+00	inf	1.000000000000000000e+00
6.800000000000000000e+01	6.863906008063491981e+01	1.123295193493109778e+01	-2.495827563691450229e-02	5.515524877420034500e+02	3.359438715627238725e-02	0.000000000000000000e+00	inf	1.000000000000000000e+00
7.400000000000000000e+01	7.503454331681329137e+00	1.982982857177264435e+01	-2.696084175527522012e-02	5.976874362490382282e+02	3.000993115179628745e-02	0.000000000000000000e+00	inf	1.000000000000000000e+00
8.000000000000000000e+01	8.987832306861521658e+01	1.844409023266829095e+01	-2.510947740627092473e-02	5.550358612893104464e+02	4.927133906818592646e-02	0.000000000000000000e+00	7.327453099213651733e+00	1.000000000000000000e+00
8.400000000000000000e+01	2.809726735993361046e+01	9.739810045877787203e+00	-2.504519673554458578e-02	5.535549686452339984e+02	3.372463679403636672e-02	0.000000000000000000e+00	2.376781436323303609e+01	1.000000000000000000e+00
8.400000000000000000e+01	8.740399801858188766e+01	1.154704126459844638e+01	-2.512663796359219937e-02	5.554312047544326560e+02	3.959513769856992660e-02	0.000000000000000000e+00	7.327453099213651733e+00	1.000000000000000000e+00
8.600000000000000000e+01	4.568768092957827065e+01	2.572375042533264633e+01	-2.458356477407281152e-02	5.429199306425259692e+02	3.602029026433362091e-02	0.000000000000000000e+00	2.376781436323303609e+01	1.000000000000000000e+00
8.600000000000000000e+01	1.067955215571304137e+02	8.221682834158789532e+00	-2.443242165373005897e-02	5.394379082462249926e+02	4.238681910197417135e-02	0.000000000000000000e+00	1.967458243107023819e+01	1.000000000000000000e+00
1.000000000000000000e+02	5.312656246819025796e+01	1.317145723981765748e+01	-2.415575229408113700e-02	5.330640229877817546e+02	1.192757174908973816e-01	0.000000000000000000e+00	1.579240530555859578e+01	1.000000000000000000e+00
1.000000000000000000e+02	7.640376483799566643e+01	2.604312411769688751e+01	-2.210284245953079985e-02	4.857692602140589315e+02	4.360891444533576689e-02	0.000000000000000000e+00	2.659902175607155073e+01	1.000000000000000000e+00
1.020000000000000000e+02	3.830421539505891815e+01	7.721861605399438666e+00	-2.690002236134312469e-02	5.962862842063864264e+02	4.256737723623116310e-02	0.000000000000000000e+00	1.579240530555859578e+01	1.000000000000000000e+00
1.060000000000000000e+02	5.744878124746192327e+01	1.197038361904063741e+01	-4.074921313018968483e-02	9.153427673490557481e+02	2.544966851115315620e-02	0.000000000000000000e+00	1.961031210810753578e+01	1.000000000000000000e+00
1.110000000000000000e+02	3.080111806228537574e+01	7.682046618129870552e+00	-2.278614877869391056e-02	5.015112132812201367e+02	3.725565040139078299e-02	0.000000000000000000e+00	2.699051291591165480e+01	1.000000000000000000e+00
1.150000000000000000e+02	6.418504635250921808e+01	1.861383244765290712e+01	-2.432732048061117883e-02	5.370165963277762557e+02	5.093813434324578893e-02	0.000000000000000000e+00	1.841041924713717748e+01	1.000000000000000000e+00
1.180000000000000000e+02	3.443222273506097508e+01	1.552707519657961477e+01	-2.059996294009764639e-01	4.722367851574286760e+03	2.791969086531964628e-02	0.000000000000000000e+00	1.045009439106758720e+01	1.000000000000000000e+00
1.180000000000000000e+02	4.756256343999753256e+01	2.652816114177574036e+01	-2.564711524546737023e-02	5.674219162611511820e+02	4.586440814501391294e-02	0.000000000000000000e+00	1.255622565507553468e+01	1.000000000000000000e+00
1.200000000000000000e+02	8.267394087330677621e+01	2.272189472152162537e+01	-2.398712368871034825e-02	5.291791714693895301e+02	4.898230253976187942e-02	0.000000000000000000e+00	1.893978342661714365e+01	1.000000000000000000e+00
1.220000000000000000e+02	2.453740218731527278e+01	1.888817607428794076e+01	-2.533288891637309678e-02	5.601827967237718440e+02	1.539439978932345410e-01	0.000000000000000000e+00	1.045009439106758720e+01	1.000000000000000000e+00
1.220000000000000000e+02	5.974944445617062172e+01	2.350512726852571888e+01	-2.634371017889160921e-02	5.834700112973819159e+02	3.141050770865994046e-02	0.000000000000000000e+00	1.255622565507553468e+01	1.000000000000000000e+00
1.280000000000000000e+02	8.810514258887337746e+01	2.740827990009404758e+01	-2.405423800017714858e-02	5.307253452886792502e+02	4.539272821581197270e-02	0.000000000000000000e+00	4.574252908323237676e+01	1.000000000000000000e+00
1.320000000000000000e+02	4.275513362233454728e+01	2.142867676399819032e+01	-2.693710158018879780e-02	5.971405121074989211e+02	3.369045958752736603e-02	0.000000000000000000e+00	1.985306147222886963e+01	1.000000000000000000e+00
1.370000000000000000e+02	6.249512859458891256e+01	2.354448590365865357e+01	-2.347873994280730986e-02	5.174670698194078113e+02	4.068725882999690846e-02	0.000000000000000000e+00	9.376574104586911318e+00	1.000000000000000000e+00
1.380000000000000000e+02	1.195297970650737511e+02	2.423761347840185820e+01	-2.339000073651162012e-02	5.154227035058710271e+02	4.000779031058587787e-02	0.000000000000000000e+00	2.359040302769072639e+01	1.000000000000000000e+00
1.390000000000000000e+02	1.056763979345752347e+01	1.316285015623695287e+01	-2.603128578921028863e-02	5.762724046874747046e+02	3.275881706286432049e-02	0.000000000000000000e+00	2.310833704382378428e+01	1.000000000000000000e+00
1.400000000000000000e+02	9.945717440152955646e+01	1.184419044778389107e+01	-2.578501853789912784e-02	5.705989206241820284e+02	3.810128846566118721e-02	0.000000000000000000e+00	2.359040302769072639e+01	1.000000000000000000e+00
1.420000000000000000e+02	5.387934785183971798e+01	1.984469345925289119e+01	-2.437398004731507889e-02	5.380915354708628229e+02	3.698247730246784215e-02	0.000000000000000000e+00	9.376574104586911318e+00	1.000000000000000000e+00
1.430000000000000000e+02	3.363080200835496214e+01	1.460707644746890921e+01	-2.693590249760446573e-02	5.971128877445494254e+02	2.404751218193090789e-02	0.000000000000000000e+00	1.827677179949385078e+01	1.000000000000000000e+00
1.460000000000000000e+02	1.068604726847313060e+02	1.643568218260709202e+01	-2.434840856588074351e-02	5.375024218488929364e+02	4.720764650509456928e-02	0.000000000000000000e+00	3.239195991838204947e+01	1.000000000000000000e+00
1.480000000000000000e+02	4.863262186050585711e+01	2.504670232842772037e+01	-2.703916231013894778e-02	5.994917785539196302e+02	3.380711146044468318e-02	0.000000000000000000e+00	1.827677179949385078e+01	1.000000000000000000e+00
1.490000000000000000e+02	7.577493681103155154e+01	2.554219231541840784e+01	-2.390595980454353342e-02	5.273093247850102898e+02	1.050559444737911852e-01	0.000000000000000000e+00	4.909036945916492201e+00	1.000000000000000000e+00
1.530000000000000000e+02	8.031903618441019432e+01	2.739955728257832135e+01	-2.116509154937070911e-02	4.641654342249947263e+02	1.178661251843424740e-01	0.000000000000000000e+00	4.909036945916492201e+00	1.000000000000000000e+00
1.540000000000000000e+02	9.651619503237898812e+01	1.655293285411055138e+01	-3.547082041735398483e-02	7.937396034016279600e+02	3.126181442445008507e-02	0.000000000000000000e+00	1.949351728751298296e+01	1.000000000000000000e+00
1.590000000000000000e+02	2.859849718573314092e+01	1.315242132102203065e+01	-2.616395058309831101e-02	5.793287249650445574e+02	3.346057582802719477e-02	0.000000000000000000e+00	2.682632992622738044e+01	1.000000000000000000e+00
1.600000000000000000e+02	5.503918966045551286e+01	8.620119613504931166e+00	-3.125562812348509772e-02	6.966303605946637845e+02	2.877778593185542633e-02	0.000000000000000000e+00	2.624900017301089505e+01	1.000000000000000000e+00
1.600000000000000000e+02	1.149068505456787648e+02	2.037309092756972362e+01	-2.862116759008399153e-02	6.359378821102242227e+02	3.494347199025227280e-02	0.000000000000000000e+00	6.101040201946976538e+01	1.000000000000000000e+00
1.650000000000000000e+02	3.095017479250486048e+01	1.904745737414060258e+01	-2.565322530010551161e-02	5.675626791820461676e+02	3.399267303530539852e-02	0.000000000000000000e+00	2.624900017301089505e+01	1.000000000000000000e+00
1.710000000000000000e+02	6.845020310186401957e+01	1.032819146171361169e+01	-2.528557352595344962e-02	5.590927487695063292e+02	3.965246255911136775e-02	0.000000000000000000e+00	2.234717020548614386e+01	1.000000000000000000e+00
1.740000000000000000e+02	4.676630761216837584e+01	1.573232807961332647e+01	-2.485166914783003278e-02	5.490964964819227134e+02	3.738093280321996836e-02	0.000000000000000000e+00	2.234717020548614386e+01	1.000000000000000000e+00
1.800000000000000000e+02	9.834395364156299024e+01	2.378133597852470515e+01	-2.402563283863835830e-02	5.300663420015828251e+02	1.220929895713263047e-01	0.000000000000000000e+00	8.191292664321522921e+00	1.000000000000000000e+00
1.830000000000000000e+02	9.257381842882847423e+01	1.796731713272373909e+01	-2.525747996269362902e-02	5.584455316402003291e+02	8.439704687694327134e-02	0.000000000000000000e+00	8.191292664321522921e+00	1.000000000000000000e+00
1.860000000000000000e+02	1.187451952356867224e+02	9.849710892324551992e+00	-2.464518417587313603e-02	5.443395131986411570e+02	3.741446209941690082e-02	0.000000000000000000e+00	2.740139585934858246e+01	1.000000000000000000e+00
1.940000000000000000e+02	5.778449995041671627e+01	1.710558319005020778e+01	-2.562196882612814350e-02	5.668425951837022012e+02	3.755188016930632866e-02	0.000000000000000000e+00	inf	1.000000000000000000e+00
2.170000000000000000e+02	3.079636638594767106e+01	1.790342088982595214e+01	-2.577211416688388740e-02	5.703016308184445506e+02	4.204894942043180261e-02	0.000000000000000000e+00	2.199241580032218835e+01	1.000000000000000000e+00
2.180000000000000000e+02	9.928551406144711322e+00	2.484608973566414747e+01	-2.243965918407061708e-02	4.935288153670607016e+02	4.166420357962541399e-02	0.000000000000000000e+00	2.199241580032218835e+01	1.000000000000000000e+00
2.310000000000000000e+02	2.491777025483485275e+01	1.697016868285623303e+01	-2.535205212616029394e-02	5.606242771266689715e+02	2.975581481914890691e-02	0.000000000000000000e+00	1.456499834126879733e+01	1.000000000000000000e+00
2.320000000000000000e+02	1.177750110648611859e+01	1.068745403151981499e+01	-2.613161958730999407e-02	5.785838862242911773e+02	3.519130829628214219e-02	0.000000000000000000e+00	1.456499834126879733e+01	1.000000000000000000e+00
2.350000000000000000e+02	7.555456308193572568e+01	2.709545441224410922e+01	-2.495312594282723256e-02	5.514338495260839181e+02	3.927396488888879045e-02	0.000000000000000000e+00	4.299152796772226282e+01	1.000000000000000000e+00
2.360000000000000000e+02	1.160459930392848946e+02	1.264846244129972064e+01	-2.579301042319456783e-02	5.707830370002650398e+02	1.310775197988971463e-01	0.000000000000000000e+00	4.299152796772226282e+01	1.000000000000000000e+00
2.450000000000000000e+02	8.175604680750770115e+01	2.546411776090425860e+01	-2.478025950108321204e-02	5.474513670925035740e+02	3.708528833596491658e-02	0.000000000000000000e+00	inf	1.000000000000000000e+00
2.540000000000000000e+02	1.041657065649608285e+02	2.564154126331893835e+01	-2.361497739984533967e-02	5.206056968078260070e+02	4.591427066153808134e-02	0.000000000000000000e+00	4.341667845537896397e+01	1.000000000000000000e+00
2.550000000000000000e+02	7.909662188465703458e+00	2.327260726452550088e+01	-2.525745021378123303e-02	5.584448462872778691e+02	3.256252302070161697e-02	0.000000000000000000e+00	5.656951670483132943e+01	1.000000000000000000e+00
2.580000000000000000e+02	6.319326435626559402e+01	1.127954462103771327e+01	-2.509561431282736343e-02	5.547164845175260552e+02	3.346828513518551595e-02	0.000000000000000000e+00	4.341667845537896397e+01	1.000000000000000000e+00
2.650000000000000000e+02	1.122103272508982172e+02	1.436118070322796036e+01	-2.521954336781210421e-02	5.575715515826408364e+02	3.087135283350872506e-02	0.000000000000000000e+00	5.173973188569969750e+01	1.000000000000000000e+00
2.650000000000000000e+02	3.710505433470070358e+01	2.723284686519578202e+01	-2.548255449826494073e-02	5.636307797144697815e+02	3.155947535230896328e-02	0.000000000000000000e+00	2.855914804365145088e+01	1.000000000000000000e+00
2.690000000000000000e+02	6.058182123110366035e+01	1.097042536435037796e+01	-2.205428876895974485e-02	4.846506844058575325e+02	6.788187942236245664e-02	0.000000000000000000e+00	2.855914804365145088e+01	1.000000000000000000e+00
2.730000000000000000e+02	9.786434695861056809e+01	1.815429875772452561e+01	-2.713086052743942517e-02	6.016043143121933099e+02	3.354887873156997546e-02	0.000000000000000000e+00	3.796833893593770881e+01	1.000000000000000000e+00
2.890000000000000000e+02	1.175138054037001041e+02	1.428840557044602377e+01	-2.326533911335784341e-02	5.125507595973668913e+02	4.808941588038506687e-02	0.000000000000000000e+00	8.219347349724959884e+01	1.000000000000000000e+00
2.910000000000000000e+02	3.620738985329055737e+01	2.633140668674562690e+01	-2.999333689836734124e-02	6.675498023360626121e+02	3.025742706033374141e-02	0.000000000000000000e+00	8.219347349724959884e+01	1.000000000000000000e+00
2.990000000000000000e+02	3.080300348195856586e+01	1.745309437622502813e+01	-2.573552721238319893e-02	5.694587436615898923e+02	3.961531069365853419e-02	0.000000000000000000e+00	9.259402971840334118e+00	1.000000000000000000e+00
3.020000000000000000e+02	3.456735001123663409e+01	8.993411249627568438e+00	-2.601630037541668994e-02	5.759271719945884342e+02	4.722102755129176099e-02	0.000000000000000000e+00	9.259402971840334118e+00	1.000000000000000000e+00
3.050000000000000000e+02	9.711143862637382540e+01	2.221255977868719711e+01	-2.058122225301866476e-02	4.507143028615566891e+02	5.285567760750931043e-02	0.000000000000000000e+00	9.974257531498093243e+00	1.000000000000000000e+00
3.080000000000000000e+02	8.976123127405928415e+01	1.547013698101070567e+01	-2.383033419718063803e-02	5.255670684522424381e+02	4.447587652572904116e-02	0.000000000000000000e+00	9.974257531498093243e+00	1.000000000000000000e+00
3.170000000000000000e+02	5.957763527121340985e+01	1.122416779316007585e+01	-2.494439801607455098e-02	5.512327762892922465e+02	3.529506329803533404e-02	0.000000000000000000e+00	2.164744262279184994e+01	1.000000000000000000e+00
3.180000000000000000e+02	3.446848194719281366e+01	1.326042989371832448e+01	-2.990603048415986509e-02	6.655384445652176737e+02	5.165879895825464807e-02	0.000000000000000000e+00	1.700364560613368070e+01	1.000000000000000000e+00
3.190000000000000000e+02	9.460910644153038618e+01	1.193096642138784169e+01	-2.518421810982235387e-02	5.567577312830700293e+02	3.183668598064504085e-02	0.000000000000000000e+00	3.503860066637385273e+01	1.000000000000000000e+00
3.210000000000000000e+02	4.463668378373798618e+01	2.688876931238077006e+01	-2.243182215091724108e-02	4.933482664615019644e+02	3.947755263554986183e-02	0.000000000000000000e+00	1.700364560613368070e+01	1.000000000000000000e+00
3.260000000000000000e+02	8.577719141363706967e+01	1.852144390358614601e+01	-2.460613193686731620e-02	5.434398310263028407e+02	4.032924259512538079e-02	0.000000000000000000e+00	4.198277626053861411e+01	1.000000000000000000e+00
3.370000000000000000e+02	4.208038752081625233e+01	2.483088015475421884e+01	-2.566154479092475071e-02	5.677543429064202201e+02	3.464447271671344808e-02	0.000000000000000000e+00	3.186516710564484001e+01	1.000000000000000000e+00
3.420000000000000000e+02	7.241742555872968978e+01	1.508136746145189733e+01	-2.515316469967202387e-02	5.560423254519625971e+02	3.590027552603736183e-02	0.000000000000000000e+00	3.186516710564484001e+01	1.000000000000000000e+00
3.490000000000000000e+02	1.015627673631287848e+02	1.520135487050330525e+01	-2.263584373759272572e-02	4.980484984834549209e+02	3.859254788727173313e-02	0.000000000000000000e+00	inf	1.000000000000000000e+00
3.600000000000000000e+02	4.143778978109439493e+01	5.981067672400119939e+00	-2.164668685965712852e-02	4.752603861656982644e+02	4.686541045076719758e-02	0.000000000000000000e+00	1.211411115631445234e+01	1.000000000000000000e+00
3.600000000000000000e+02	2.947039052948166926e+01	7.860707068678412845e+00	-2.251410916644091750e-02	4.952439877508894597e+02	3.866773249450183858e-02	0.000000000000000000e+00	1.211411115631445234e+01	1.000000000000000000e+00
3.610000000000000000e+02	2.128999302873059563e+01	2.253090095664689230e+01	-4.172506551018188847e-03	7.269170124176586967e+01	1.998916589278739719e-01	0.000000000000000000e+00	1.679682981937014574e+01	1.000000000000000000e+00
3.630000000000000000e+02	1.097211362495644238e+02	1.413064845922068180e+01	-2.119930488132131322e-02	4.649536380667171898e+02	4.277582626449960568e-02	0.000000000000000000e+00	6.876795090690163192e+01	1.000000000000000000e+00
3.670000000000000000e+02	2.373915454827387705e+01	2.024168834203271317e+01	-2.587944916622100799e-02	5.727744054359809525e+02	4.501310686598058997e-02	0.000000000000000000e+00	8.619887461986022004e+01	1.000000000000000000e+00
3.810000000000000000e+02	5.514671494225714810e+01	2.128973816275836128e+01	-2.528564150135508351e-02	5.590943147810478422e+02	3.519639310976585556e-02	0.000000000000000000e+00	inf	1.000000000000000000e+00
3.940000000000000000e+02	1.189330644835384021e+02	9.427936806710709661e+00	-4.012167349050264897e-03	6.899782029639936809e+01	2.712418793685742457e-01	0.000000000000000000e+00	inf	1.000000000000000000e+00
4.000000000000000000e+02	1.953590592164749395e+01	7.259499761245367111e+00	-2.458460942607538016e-02	5.429439972468214819e+02	5.869243670991852735e-02	0.000000000000000000e+00	3.129349204649931693e+01	1.000000000000000000e+00
4.010000000000000000e+02	4.416651513492637093e+01	2.656275685032382228e+01	-2.437032735025306679e-02	5.380073849455330901e+02	4.241777103562149875e-02	0.000000000000000000e+00	3.129349204649931693e+01	1.000000000000000000e+00
4.090000000000000000e+02	1.005363509501062680e+02	5.938997350441220568e+00	-2.473210037093940064e-02	5.463418811339839749e+02	3.310445229851577409e-02	0.000000000000000000e+00	2.499563400544124292e+01	1.000000000000000000e+00
4.100000000000000000e+02	6.935352926574174148e+01	5.455468342574031126e+00	-3.760307324898825351e-03	6.319549040642856852e+01	2.426009838873945945e-01	0.000000000000000000e+00	2.611923558027073256e+01	1.000000000000000000e+00
4.110000000000000000e+02	8.555187384020939589e+01	2.594517552311945963e+01	-2.188390159696456880e-02	4.807253191786202251e+02	3.399255863853212212e-02	0.000000000000000000e+00	2.499563400544124292e+01	1.000000000000000000e+00
4.170000000000000000e+02	1.139932686872554228e+02	1.112759954238317661e+01	-2.385035022736623281e-02	5.260281960591968300e+02	4.666759864937364277e-02	0.000000000000000000e+00	inf	1.000000000000000000e+00
4.280000000000000000e+02	2.236153620243200635e+01	1.468936782540977326e+01	-2.546013325560211524e-02	5.631142410263190641e+02	3.369837265102215706e-02	0.000000000000000000e+00	7.617054819107211472e+01	1.000000000000000000e+00
4.300000000000000000e+02	9.851992137949544315e+01	1.605053605545449713e+01	-3.566373227323178102e-02	7.981838903870703916e+02	3.607833422674444623e-02	0.000000000000000000e+00	1.386351510611603643e+01	1.000000000000000000e+00
4.340000000000000000e+02	1.215479021683530902e+01	1.448039449991819616e+01	-2.203289110212833940e-02	4.841577267709577086e+02	3.453845284037693197e-02	0.000000000000000000e+00	8.637940278357977775e+01	1.000000000000000000e+00
4.350000000000000000e+02	1.121997590713189652e+02	1.829977855524682440e+01	-2.615405165316793401e-02	5.791006742562937006e+02	4.141156101590137695e-02	0.000000000000000000e+00	9.969031072256848702e+00	1.000000000000000000e+00
4.400000000000000000e+02	1.210090608494763700e+02	2.296644574939891115e+01	-3.724126121159967388e-03	6.236195090123552376e+01	2.873292452174698308e-01	0.000000000000000000e+00	9.969031072256848702e+00	1.000000000000000000e+00
4.450000000000000000e+02	3.038847736506877339e+01	1.951217791312051375e+01	-2.669792741843992484e-02	5.916304380403664709e+02	2.815291356878235618e-02	0.000000000000000000e+00	1.351321295405721301e+01	1.000000000000000000e+00
4.450000000000000000e+02	2.643271442257582038e+01	6.590921631918630119e+00	-2.636541639538112283e-02	5.839700772731540610e+02	1.018314591188421714e-01	0.000000000000000000e+00	1.351321295405721301e+01	1.000000000000000000e+00
4.460000000000000000e+02	6.205171683543188266e+01	2.129968284704296977e+01	-3.047174934032667766e-03	4.676640682728529441e+01	3.416908950955883650e-01	0.000000000000000000e+00	3.051435574596747813e+01	1.000000000000000000e+00
4.470000000000000000e+02	9.225535732521798593e+01	1.695618106216801735e+01	-2.618922987877285447e-02	5.799111072362445611e+02	3.683738613239895265e-02	0.000000000000000000e+00	3.051435574596747813e+01	1.000000000000000000e+00
4.530000000000000000e+02	1.080458583926381522e+01	6.398759521570424269e+00	-2.621232053231613984e-02	5.804430677555233160e+02	3.495905365596452263e-02	0.000000000000000000e+00	3.715291499689083565e+01	1.000000000000000000e+00
4.570000000000000000e+02	5.316007064135195037e+01	1.770138755516845208e+01	-2.877104502061933120e-02	6.393907456520157666e+02	1.623446986112740964e-01	0.000000000000000000e+00	6.759520393645449765e+00	1.000000000000000000e+00
4.580000000000000000e+02	4.692833200911946534e+01	1.508288615710697123e+01	-2.848630797911010787e-02	6.328309978226523071e+02	1.909320614431297969e-01	0.000000000000000000e+00	6.759520393645449765e+00	1.000000000000000000e+00
4.620000000000000000e+02	9.761455373186259976e+01	2.723222572293334665e+01	-2.363723685129948474e-02	5.211185081638237762e+02	4.730899485753137235e-02	0.000000000000000000e+00	2.837789293734033791e+01	1.000000000000000000e+00
4.620000000000000000e+02	6.993405402373171853e+01	2.097964677730485050e+01	-2.495798524285043965e-02	5.515457976681680066e+02	4.233996744532442236e-02	0.000000000000000000e+00	1.709132827020401635e+01	1.000000000000000000e+00
4.640000000000000000e+02	2.655189372375840406e+01	2.371095897953151166e+01	-2.551137159787948000e-02	5.642946656129923895e+02	3.679567813856721159e-02	0.000000000000000000e+00	2.486904048757318364e+01	1.000000000000000000e+00
4.650000000000000000e+02	6.219255294215174423e+00	9.391287570381924965e+00	-2.576718550713028716e-02	5.701880847727703667e+02	3.691206464467877701e-02	0.000000000000000000e+00	1.522949732260954114e+01	1.000000000000000000e+00
4.690000000000000000e+02	7.611434450054052547e+01	5.711577930817863802e+00	-2.236786853147254214e-02	4.918749083971325717e+02	4.758361364123142589e-02	0.000000000000000000e+00	5.272963346295650666e+01	1.000000000000000000e+00
4.700000000000000000e+02	2.144787642222735613e+01	9.554649863559204093e+00	-2.109850584047935976e-02	4.626314383070364897e+02	3.949053123410395383e-02	0.000000000000000000e+00	1.522949732260954114e+01	1.000000000000000000e+00
4.860000000000000000e+02	1.178154536182052254e+02	9.064557213842826755e+00	-2.215885962542970752e-02	4.870597789342955934e+02	3.541944551383036099e-02	0.000000000000000000e+00	1.030329891543807150e+02	1.000000000000000000e+00
4.890000000000000000e+02	1.562230574318297549e+01	2.219305223347736344e+01	-2.519602690653332047e-02	5.570297813408410548e+02	3.631688779236330600e-02	0.000000000000000000e+00	1.030329891543807150e+02	1.000000000000000000e+00
5.090000000000000000e+02	6.512010784316076695e+01	1.703502018504011062e+01	-2.526867815579091764e-02	5.587035146636712852e+02	4.130427449221973912e-02	0.000000000000000000e+00	2.086526385029895181e+01	1.000000000000000000e+00
5.110000000000000000e+02	4.427790451225261847e+01	1.801573209772064388e+01	-2.436812718178346659e-02	5.379566976508059497e+02	2.788622902623405508e-02	0.000000000000000000e+00	2.086526385029895181e+01	1.000000000000000000e+00
5.150000000000000000e+02	9.672532264186712325e+01	2.727648676681913642e+01	-2.123778374791509410e-02	4.658401109340232438e+02	5.389073184939552341e-02	0.000000000000000000e+00	2.174138518208510362e+01	1.000000000000000000e+00
5.180000000000000000e+02	9.804431438221253359e+01	5.575148319048447654e+00	-2.537714469023499148e-02	5.612023574910981552e+02	3.989663710385971118e-02	0.000000000000000000e+00	2.174138518208510362e+01	1.000000000000000000e+00
5.280000000000000000e+02	7.047923269374940958e+01	1.988483683251779510e+01	-2.389646418765045688e-02	5.270905655678299127e+02	4.732311018853607720e-02	0.000000000000000000e+00	inf	1.000000000000000000e+00
5.410000000000000000e+02	5.209532931043094095e+01	6.115322850313805958e+00	-2.315287858142491342e-02	5.099599033943034669e+02	4.460188881519644433e-02	0.000000000000000000e+00	3.153897018552594389e+01	1.000000000000000000e+00
5.460000000000000000e+02	8.274377307898411971e+01	1.355706558500493664e+01	-2.701384322222793316e-02	5.989084795525483287e+02	3.673498670457975290e-02	0.000000000000000000e+00	3.153897018552594389e+01	1.000000000000000000e+00
5.510000000000000000e+02	3.909475431660262501e+01	1.100064228333336303e+01	-2.504909981065270297e-02	5.536448873587690969e+02	3.681656423928947319e-02	0.000000000000000000e+00	8.380863015118054093e+00	1.000000000000000000e+00
5.550000000000000000e+02	1.196106784847495419e+02	1.559883364343049017e+01	-2.461220000786988604e-02	5.435796267317598449e+02	4.385181250995073832e-02	0.000000000000000000e+00	9.297190174732135048e+00	1.000000000000000000e+00
5.550000000000000000e+02	3.096447447883430115e+01	8.966578705725341436e+00	-3.854393515322941232e-03	6.536304008713167946e+01	3.401860890046476404e-01	0.000000000000000000e+00	8.380863015118054093e+00	1.000000000000000000e+00
5.590000000000000000e+02	4.409995725335775063e+01	6.169468091470139193e+00	-5.338531967221925474e-03	9.955449595362729553e+01	1.601338708003737787e-01	0.000000000000000000e+00	1.342999387595472349e+01	1.000000000000000000e+00
5.590000000000000000e+02	1.198179902613981369e+02	2.489371217799986624e+01	-2.171708546196437356e-02	4.768822231990096157e+02	4.098265575441351061e-02	0.000000000000000000e+00	9.297190174732135048e+00	1.000000000000000000e+00
5.600000000000000000e+02	7.580038526486333694e+01	9.770729992751439497e+00	-2.202030634126272979e-02	4.838678001167589287e+02	7.814371915075069008e-02	0.000000000000000000e+00	3.190432922652140846e+01	1.000000000000000000e+00
5.700000000000000000e+02	6.292621124936495391e+01	1.992090220100696030e+01	-2.413232534912021846e-02	5.325243150153260103e+02	4.185123042327509868e-02	0.000000000000000000e+00	5.036164618505159041e+01	1.000000000000000000e+00
5.750000000000000000e+02	1.265304556343078701e+01	2.290489589787246416e+01	-2.486269551472738287e-02	5.493505209879626818e+02	4.041326639458575620e-02	0.000000000000000000e+00	5.036164618505159041e+01	1.000000000000000000e+00
5.790000000000000000e+02	9.962388647665329700e+01	1.730469888500567066e+01	-3.657281671035211845e-03	6.082199412467172550e+01	2.582815676402204774e-01	0.000000000000000000e+00	1.207745662817688981e+01	1.000000000000000000e+00
5.820000000000000000e+02	3.000100846088169249e+01	6.553525117753901341e+00	-1.965730820512433946e-02	4.294292493326260569e+02	4.402848994326769017e-02	0.000000000000000000e+00	1.322024031645175057e+01	1.000000000000000000e+00
5.830000000000000000e+02	6.294907409859005654e+00	6.763197850099079922e+00	-2.534994286582971032e-02	5.605756841659435850e+02	2.999616866750431932e-02	0.000000000000000000e+00	2.370702827635694732e+01	1.000000000000000000e+00
5.840000000000000000e+02	8.935648238233878260e+01	1.094503130174729577e+01	-2.496782899041245091e-02	5.517725770901934084e+02	3.799739771540766586e-02	0.000000000000000000e+00	1.207745662817688981e+01	1.000000000000000000e+00
5.840000000000000000e+02	3.462201254752753243e+01	1.893985125813704329e+01	-4.249266806961067219e-03	7.446009751235213514e+01	1.862681130204821844e-01	0.000000000000000000e+00	1.322024031645175057e+01	1.000000000000000000e+00
5.850000000000000000e+02	5.534723930884362630e+01	7.640678121136489587e+00	-2.580784142001926740e-02	5.711247122481092902e+02	3.368720118046597545e-02	0.000000000000000000e+00	2.360521844609550968e+01	1.000000000000000000e+00
5.890000000000000000e+02	7.232698067370895600e+00	2.054234578885256823e+01	-2.233971642112312500e-02	4.912263424649386252e+02	3.670472212861941586e-02	0.000000000000000000e+00	2.743615381962076682e+01	1.000000000000000000e+00
5.930000000000000000e+02	7.288199732806569386e+01	1.480437828358127916e+01	-2.542563001293075831e-02	5.623193582459832669e+02	3.933014212528818110e-02	0.000000000000000000e+00	6.589958091302108301e+01	1.000000000000000000e+00
6.030000000000000000e+02	6.153359402554287527e+01	1.223370471908913615e+01	-2.211063929861751057e-02	4.859488831321164639e+02	3.902616319192375727e-02	0.000000000000000000e+00	1.559343083930553497e+01	1.000000000000000000e+00
6.040000000000000000e+02	7.034987141725115123e+01	2.509559953644238917e+01	-1.232458350952980904e-02	2.604985592815825726e+02	5.433093222174512071e-02	0.000000000000000000e+00	1.559343083930553497e+01	1.000000000000000000e+00
6.090000000000000000e+02	9.738301195600455173e+01	2.165292410917474797e+01	-2.274784175091541100e-02	5.006286992219763192e+02	1.546901510149655268e-01	0.000000000000000000e+00	5.103630117219078777e+00	1.000000000000000000e+00
6.100000000000000000e+02	8.047200028092355240e+01	6.694587735272349960e+00	-2.674181408913373081e-02	5.926414954401897148e+02	3.005527387750850377e-02	0.000000000000000000e+00	1.920750271880935856e+01	1.000000000000000000e+00
6.120000000000000000e+02	9.694761450769327382e+01	1.656790007428664779e+01	-2.258538465452978802e-02	4.968860264045172812e+02	1.261623400656110006e-01	0.000000000000000000e+00	5.103630117219078777e+00	1.000000000000000000e+00
6.200000000000000000e+02	2.419032612483303524e+01	1.923521057156321135e+01	-1.249285543365510759e-01	2.854659295429875328e+03	2.961808563947265771e-02	0.000000000000000000e+00	inf	1.000000000000000000e+00
6.300000000000000000e+02	1.030944800755368362e+02	1.917200003190566449e+01	-2.655248735556300574e-02	5.882798021986000094e+02	3.981010854114042097e-02	0.000000000000000000e+00	inf	1.000000000000000000e+00
6.690000000000000000e+02	9.014805050780242368e+01	2.371196997170347132e+01	-2.454812132944955705e-02	5.421033875693092341e+02	4.233160534775093353e-02	0.000000000000000000e+00	1.721891522846588529e+01	1.000000000000000000e+00
6.690000000000000000e+02	4.924537406863264977e+01	2.599248040193449683e+01	-2.695041923130665068e-02	5.974473230252126541e+02	3.656235038567168250e-02	0.000000000000000000e+00	3.938754133647961453e+01	1.000000000000000000e+00
6.740000000000000000e+02	8.407472221167519422e+01	7.599685060724685748e+00	-1.364752763654536460e-02	2.909764339534603437e+02	1.181870298554509313e-01	0.000000000000000000e+00	1.721891522846588529e+01	1.000000000000000000e+00
6.900000000000000000e+02	7.903175680289018601e+01	2.201325675459456477e+01	-2.466021509180893814e-02	5.446857941660229017e+02	4.241179814603357467e-02	0.000000000000000000e+00	5.873004944724485910e+01	1.000000000000000000e+00
6.910000000000000000e+02	2.044067706765175529e+01	1.797542521591456222e+01	-3.539767074569083460e-02	7.920543874656625576e+02	3.360200943864499745e-02	0.000000000000000000e+00	5.873004944724485910e+01	1.000000000000000000e+00
6.990000000000000000e+02	4.364523112993241227e+01	1.076099666022178170e+01	-3.490316682126169603e-03	5.697546886132519717e+01	2.964177294979417621e-01	0.000000000000000000e+00	3.483244918183498839e+01	1.000000000000000000e+00
7.030000000000000000e+02	7.821041637307742178e+01	1.506767578829567356e+01	-1.918746355935999418e-02	4.186050082052529433e+02	5.061059948834856215e-02	0.000000000000000000e+00	3.483244918183498839e+01	1.000000000000000000e+00
7.280000000000000000e+02	5.306188593041937906e+01	2.173924741554607110e+01	-2.393949934377270425e-02	5.280820058471238099e+02	3.452283274613454633e-02	0.000000000000000000e+00	2.790438115103710714e+01	1.000000000000000000e+00
7.290000000000000000e+02	8.027402900687485499e+01	1.556237469475350643e+01	-2.486823827962009528e-02	5.494782147357831263e+02	4.322786546226597970e-02	0.000000000000000000e+00	2.790438115103710714e+01	1.000000000000000000e+00
7.430000000000000000e+02	9.687846947217764182e+01	2.414899153320569880e+01	-2.487343980162763646e-02	5.495980469589371751e+02	3.863378239150039306e-02	0.000000000000000000e+00	inf	1.000000000000000000e+00
7.490000000000000000e+02	1.154305541125818735e+02	1.219516252630761066e+01	-2.373623587485396841e-02	5.233992392777964824e+02	5.027077575269245369e-02	0.000000000000000000e+00	inf	1.000000000000000000e+00
7.620000000000000000e+02	3.327039471440527763e+01	1.980747017799917487e+01	-2.788475005703312110e-02	6.189723573989649594e+02	5.192397139353954749e-02	0.000000000000000000e+00	inf	1.000000000000000000e+00
7.720000000000000000e+02	9.402801309187265133e+01	1.648282347518662760e+01	-1.822955748566640680e-02	3.965368492669575744e+02	3.977564852862458533e-02	0.000000000000000000e+00	inf	1.000000000000000000e+00
7.830000000000000000e+02	2.239523139469791957e+01	2.195792353700947785e+01	-2.506698627662864304e-02	5.540569542459529657e+02	3.894588497264872551e-02	0.000000000000000000e+00	2.390615657668226035e+01	1.000000000000000000e+00
7.870000000000000000e+02	4.600068710987677179e+01	2.573770960867788204e+01	-1.961578865401885849e-02	4.284727254332531174e+02	4.015240710457979034e-02	0.000000000000000000e+00	2.390615657668226035e+01	1.000000000000000000e+00
7.880000000000000000e+02	1.078477991915333263e+02	1.174293042578773338e+01	-2.517978271623297695e-02	5.566555490614803148e+02	4.065918026466153190e-02	0.000000000000000000e+00	6.341071768414897747e+01	1.000000000000000000e+00
8.020000000000000000e+02	7.048005468826605124e+01	2.686563466709527859e+01	-2.581192348930306385e-02	5.712187546142930614e+02	4.169654152505053446e-02	0.000000000000000000e+00	inf	1.000000000000000000e+00
8.120000000000000000e+02	8.299990477303829550e+01	1.191860169319089202e+01	-2.552123773259496603e-02	5.645219607883622075e+02	2.862646162611437450e-02	0.000000000000000000e+00	inf	1.000000000000000000e+00
8.190000000000000000e+02	5.324943391570534601e+01	1.375699927743147022e+01	-5.446241042224504031e-02	1.231266244299554501e+03	2.876697556995944094e-02	0.000000000000000000e+00	4.684384468786353040e+01	1.000000000000000000e+00
8.240000000000000000e+02	6.548128981715582775e+00	1.010543761107774152e+01	-2.601416568227954071e-02	5.758779931150210132e+02	3.634691087610686377e-02	0.000000000000000000e+00	4.684384468786353040e+01	1.000000000000000000e+00
8.330000000000000000e+02	8.562692416525639771e+01	2.663248549525759756e+01	-2.206801116696089846e-02	4.849668198479644161e+02	3.910143189935466612e-02	0.000000000000000000e+00	5.689716090489266520e+01	1.000000000000000000e+00
8.350000000000000000e+02	3.231260646778520140e+01	6.761138095286042038e+00	-2.404474317306777922e-02	5.305066042664689121e+02	3.959907285263264409e-02	0.000000000000000000e+00	2.583880968753036100e+01	1.000000000000000000e+00
8.400000000000000000e+02	7.205372211786120751e+00	1.286612573514241298e+01	-2.203335178895346469e-02	4.841683400349893986e+02	3.536723123897944632e-02	0.000000000000000000e+00	2.583880968753036100e+01	1.000000000000000000e+00
8.420000000000000000e+02	6.298839909425790040e+01	9.634921639820419159e+00	-2.623953192601771733e-02	5.810699615373149527e+02	3.577443662166501781e-02	0.000000000000000000e+00	1.549348668127842821e+01	1.000000000000000000e+00
8.420000000000000000e+02	4.765410104521115642e+01	1.185019428352666537e+01	-2.726117043569379131e-02	6.046063829341237579e+02	3.571241175891426423e-02	0.000000000000000000e+00	1.549348668127842821e+01	1.000000000000000000e+00
8.700000000000000000e+02	1.159689421531593183e+02	2.303304386259111070e+01	-3.481396813708227851e-03	5.676997368871730032e+01	2.752066983312605464e-01	0.000000000000000000e+00	inf	1.000000000000000000e+00
8.820000000000000000e+02	1.098379439137090685e+02	1.925893231542141493e+01	-2.555910506106679261e-02	5.653943450922456577e+02	4.482351164381248587e-02	0.000000000000000000e+00	5.101142985536849039e+01	1.000000000000000000e+00
8.860000000000000000e+02	5.901395450385677321e+01	2.362792262857179892e+01	-2.074251637832447842e-02	4.544301832498468343e+02	2.082523359733053914e-01	0.000000000000000000e+00	4.013750446382727688e+01	1.000000000000000000e+00
8.890000000000000000e+02	9.666731934115264835e+01	9.726721924559033283e+00	-3.444492971936822644e-03	5.591978610977771780e+01	2.593164545040202995e-01	0.000000000000000000e+00	4.013750446382727688e+01	1.000000000000000000e+00
8.980000000000000000e+02	5.816608928236988163e+01	1.905913519799463174e+01	-2.534415736183043971e-02	5.604423982151595283e+02	4.444135574831153956e-02	0.000000000000000000e+00	1.045170481900554726e+01	1.000000000000000000e+00
9.010000000000000000e+02	7.723285591823874086e+01	2.478125484420600344e+01	-2.661941121167553728e-02	5.898215883235801584e+02	3.861959801968339878e-02	0.000000000000000000e+00	1.246452572883024246e+01	1.000000000000000000e+00
9.030000000000000000e+02	6.496663506721478143e+01	2.699580393568628622e+01	-2.592408632433386428e-02	5.738027525013566219e+02	4.907935168600374709e-02	0.000000000000000000e+00	1.045170481900554726e+01	1.000000000000000000e+00
9.040000000000000000e+02	1.133257474777658302e+02	1.971755180941851648e+01	-2.664687520192613249e-02	5.904543014032591373e+02	1.034431184492566880e-01	0.000000000000000000e+00	6.641921614449906031e+00	1.000000000000000000e+00
9.050000000000000000e+02	1.042644492424175127e+02	2.153226834092108533e+01	-2.597006087961827026e-02	5.748619104094191243e+02	7.021574484521730941e-02	0.000000000000000000e+00	9.241229452818236823e+00	1.000000000000000000e+00
9.070000000000000000e+02	1.125992523658489404e+02	2.631962175640163792e+01	-2.526263786655422519e-02	5.585643589921818375e+02	1.381178386025901927e-01	0.000000000000000000e+00	6.641921614449906031e+00	1.000000000000000000e+00
9.180000000000000000e+02	8.001113534101683911e+01	1.847902966876502262e+01	-2.443903083862433712e-02	5.395901700876570430e+02	4.083510885706331806e-02	0.000000000000000000e+00	inf	1.000000000000000000e+00
9.250000000000000000e+02	2.002081075954662737e+01	1.913790575207882227e+01	-2.487203917680522527e-02	5.495657794829886598e+02	4.139758372977275780e-02	0.000000000000000000e+00	7.004807912453962615e+01	1.000000000000000000e+00
9.310000000000000000e+02	6.889811368478682141e+01	2.698470313826103251e+01	-2.154925251947078374e-02	4.730157020945457589e+02	3.800529762764959241e-02	0.000000000000000000e+00	2.616982396503118835e+01	1.000000000000000000e+00
9.390000000000000000e+02	1.768693686258997388e+01	2.154082177073045656e+01	-2.528408204154829197e-02	5.590583880781912285e+02	4.456432288706335676e-02	0.000000000000000000e+00	inf	1.000000000000000000e+00
9.500000000000000000e+02	1.335249067404182632e+01	1.075494027451556889e+01	-2.317740980371526052e-02	5.105250516142814377e+02	2.994184474823935460e-02	0.000000000000000000e+00	8.449023555697047527e+01	1.000000000000000000e+00
9.500000000000000000e+02	1.001061171158261942e+02	1.104206805590670193e+01	-2.184010805585793677e-02	4.797164072903331089e+02	4.723555102905130365e-02	0.000000000000000000e+00	1.380618077390659693e+01	1.000000000000000000e+00
9.530000000000000000e+02	1.185530702414022670e+02	9.182723516181027890e+00	-2.200702540875029006e-02	4.835618351191645274e+02	5.349368333971493694e-02	0.000000000000000000e+00	1.717215859849771320e+01	1.000000000000000000e+00
9.540000000000000000e+02	9.672889644796896391e+01	2.442881553699358932e+01	-2.538770255134126241e-02	5.614455886004315062e+02	5.388972249177137464e-02	0.000000000000000000e+00	1.142312842549739926e+01	1.000000000000000000e+00
9.560000000000000000e+02	1.080282011134384703e+02	2.275144345474537033e+01	-2.149628650611043468e-02	4.717954755678916285e+02	6.489103760578485147e-02	0.000000000000000000e+00	9.837040591787836519e+00	1.000000000000000000e+00
9.600000000000000000e+02	7.355387479823721719e+01	2.405907479592680076e+01	-2.509471376264982290e-02	5.546957377188621194e+02	4.240672587599192411e-02	0.000000000000000000e+00	3.088600212270897316e+01	1.000000000000000000e+00
9.600000000000000000e+02	1.109405716003119124e+02	1.335540887883675865e+01	-2.720303488327036404e-02	6.032670610046793627e+02	4.735126630989272556e-02	0.000000000000000000e+00	9.837040591787836519e+00	1.000000000000000000e+00
9.610000000000000000e+02	1.000850169191775620e+02	8.246307015349978897e+00	-2.596550434190048398e-02	5.747569372796667722e+02	5.588982176235179899e-02	0.000000000000000000e+00	1.199774934254679337e+01	1.000000000000000000e+00
9.630000000000000000e+02	3.715784261011392431e+01	2.534421280332486859e+01	-2.576356645928382094e-02	5.701047094552163799e+02	3.395274685535032422e-02	0.000000000000000000e+00	3.641871412799971353e+01	1.000000000000000000e+00
9.740000000000000000e+02	1.016207482393301831e+02	1.645622285968185139e+01	-2.553418253422347003e-02	5.648201820311412575e+02	4.033636690974606864e-02	0.000000000000000000e+00	3.475487579532347127e+01	1.000000000000000000e+00
9.750000000000000000e+02	6.697562505604780370e+01	1.369636214516175166e+01	-2.177309524612701039e-02	4.781725718594316845e+02	4.277590476256898366e-02	0.000000000000000000e+00	3.475487579532347127e+01	1.000000000000000000e+00
9.810000000000000000e+02	1.004524325515951517e+02	1.958529978228111545e+01	-2.510292922572308558e-02	5.548850048608412635e+02	4.533197887368167756e-02	0.000000000000000000e+00	inf	1.000000000000000000e+00
9.970000000000000000e+02	3.912794848670290548e+01	1.699549087201327069e+01	-2.613821092828462478e-02	5.787357369790147459e+02	4.109421349424857706e-02	0.000000000000000000e+00	inf	1.000000000000000000e+00
1.003000000000000000e+03	7.977605142254097359e+01	2.359957078223532889e+01	-2.438124715336444093e-02	5.382589544441035514e+02	3.974784471952441667e-02	0.000000000000000000e+00	1.300535967101826884e+01	1.000000000000000000e+00
1.005000000000000000e+03	1.104646551670796271e+02	6.350882046460887054e+00	-2.527862488858412249e-02	5.589326666507243999e+02	8.029936425317030224e-02	0.000000000000000000e+00	1.012776182710726225e+01	1.000000000000000000e+00
1.005000000000000000e+03	1.007654663008605382e+02	9.265894047126183253e+00	-2.403060085286674516e-02	5.301807946923117925e+02	8.441449108277565561e-02	0.000000000000000000e+00	1.012776182710726225e+01	1.000000000000000000e+00
1.005000000000000000e+03	6.719845451267329395e+01	2.029148430430954519e+01	-2.634957226762078830e-02	5.836050616006826885e+02	3.571849919047531685e-02	0.000000000000000000e+00	1.300535967101826884e+01	1.000000000000000000e+00
1.016000000000000000e+03	6.792224806739632470e+01	1.512149155405313294e+01	-2.747721972569263163e-02	6.095837081658305578e+02	3.820281592901830781e-02	0.000000000000000000e+00	inf	1.000000000000000000e+00
1.024000000000000000e+03	1.150989510541497083e+02	1.613136801159263811e+01	-2.294900056651564754e-02	5.052629789665322164e+02	4.707158168392577835e-02	0.000000000000000000e+00	4.298033425503115978e+01	1.000000000000000000e+00
1.025000000000000000e+03	1.207274425198366075e+01	1.387440118963232116e+01	-2.519347924786726617e-02	5.569710885964196905e+02	3.601477463896085585e-02	0.000000000000000000e+00	6.124490214080748274e+01	1.000000000000000000e+00
1.027000000000000000e+03	7.298812555057386930e+01	7.529768853204041434e+00	-2.555609493146563521e-02	5.653249979816181394e+02	3.608852877703183637e-02	0.000000000000000000e+00	1.970201661969029061e+01	1.000000000000000000e+00
1.031000000000000000e+03	1.169134864047425282e+02	1.794589845169436870e+01	-2.445848125476286078e-02	5.400382671261337464e+02	4.321966268938415290e-02	0.000000000000000000e+00	1.102397213645220653e+01	1.000000000000000000e+00
1.032000000000000000e+03	7.196640866580727902e+01	2.720527528861594391e+01	-2.509749064408865402e-02	5.547597112780949828e+02	4.632284654376361832e-02	0.000000000000000000e+00	1.970201661969029061e+01	1.000000000000000000e+00
1.032000000000000000e+03	1.115013612761355404e+02	8.341895991387758613e+00	-2.585570664818373499e-02	5.722274273177384885e+02	5.047938975641819148e-02	0.000000000000000000e+00	1.102397213645220653e+01	1.000000000000000000e+00
1.038000000000000000e+03	2.395584488862303729e+01	2.476033098186545445e+01	-2.454197352865328946e-02	5.419617550556225751e+02	3.764619159693916028e-02	0.000000000000000000e+00	inf	1.000000000000000000e+00
1.047000000000000000e+03	4.780288490392197787e+01	6.808929587142340978e+00	-2.194756998047919100e-02	4.821921060018077583e+02	4.223867478793374985e-02	0.000000000000000000e+00	inf	1.000000000000000000e+00
1.067000000000000000e+03	4.746900782787229645e+01	2.445121525125638229e+01	-2.554376083482572113e-02	5.650408461086058196e+02	4.570245866623234843e-02	0.000000000000000000e+00	1.811214670259957060e+01	1.000000000000000000e+00
1.069000000000000000e+03	4.723308066701958552e+01	6.113933810798358515e+00	-2.585212475588641659e-02	5.721449079865766407e+02	3.995835615891074610e-02	0.000000000000000000e+00	1.722221951708652199e+01	1.000000000000000000e+00
1.070000000000000000e+03	2.938020139042535206e+01	2.537042134624624978e+01	-2.697724185187633933e-02	5.980652602845424326e+02	3.478037429678271231e-02	0.000000000000000000e+00	1.286928774422797872e+01	1.000000000000000000e+00
1.071000000000000000e+03	3.129715013164954840e+01	1.264470429111511507e+01	-4.388841536676375311e-03	7.767560830585848919e+01	2.256970761783883006e-01	0.000000000000000000e+00	1.286928774422797872e+01	1.000000000000000000e+00
1.076000000000000000e+03	5.836393848175345234e+00	1.739160987340880737e+01	-3.630341229880572514e-03	6.020134252469183878e+01	2.485666981837572065e-01	0.000000000000000000e+00	2.049641082893604604e+01	1.000000000000000000e+00
1.080000000000000000e+03	2.501055555122730922e+01	1.014907027367293857e+01	-2.665251816661408021e-02	5.905843035454698793e+02	3.272881039110631107e-02	0.000000000000000000e+00	2.049641082893604604e+01	1.000000000000000000e+00
1.082000000000000000e+03	7.206308605039720305e+01	2.704138467883898045e+01	-2.480791996880932562e-02	5.480886066036111970e+02	4.930075208813022858e-02	0.000000000000000000e+00	1.381200966797976015e+01	1.000000000000000000e+00
1.085000000000000000e+03	8.081093857359083188e+01	1.635276047827784041e+01	-2.562644492504982316e-02	5.669457151712874747e+02	3.715067015854645049e-02	0.000000000000000000e+00	1.381200966797976015e+01	1.000000000000000000e+00
1.103000000000000000e+03	3.353539795644540078e+01	2.580955160992465025e+01	-2.479705439307983497e-02	5.478382863908684612e+02	3.998665816538804485e-02	0.000000000000000000e+00	inf	1.000000000000000000e+00
1.110000000000000000e+03	1.720784899229305154e+01	2.272551886504124496e+01	-2.485900035600411423e-02	5.492653922344796911e+02	4.243984309651360753e-02	0.000000000000000000e+00	8.709771575845573466e+01	1.000000000000000000e+00
1.112000000000000000e+03	1.042333298842466291e+02	2.627203347307134607e+01	-2.154209185258348924e-02	4.728507352576995686e+02	4.592722930944836968e-02	0.000000000000000000e+00	8.709771575845573466e+01	1.000000000000000000e+00
1.118000000000000000e+03	1.038183014933447055e+02	1.750974861469624955e+01	-2.602322186993965766e-02	5.760866287987764736e+02	3.611038992743986764e-02	0.000000000000000000e+00	inf	1.000000000000000000e+00
1.125000000000000000e+03	7.240590799659030097e+01	9.043390341653708475e+00	-2.514879701292769415e-02	5.559417030549305991e+02	3.471406654303088590e-02	0.000000000000000000e+00	inf	1.000000000000000000e+00
1.134000000000000000e+03	9.626238718564071917e+01	1.181358464630747207e+01	-3.739038713001538103e-03	6.270550592816291413e+01	2.860967649926752232e-01	0.000000000000000000e+00	1.524115105072058896e+01	1.000000000000000000e+00
1.135000000000000000e+03	1.013249713859892580e+02	2.618936033199701541e+01	-2.754203647875296326e-02	6.110769510292818723e+02	4.024937124591299042e-02	0.000000000000000000e+00	1.524115105072058896e+01	1.000000000000000000e+00
1.136000000000000000e+03	3.169312636730320776e+01	1.082079837985327231e+01	-3.217677513951287122e-02	7.178516674779729101e+02	3.477052886918396979e-02	0.000000000000000000e+00	1.986294700552781833e+01	1.000000000000000000e+00
1.138000000000000000e+03	5.903706924615700302e+01	2.332854675468322725e+01	-2.673699090988699775e-02	5.925303794454927129e+02	3.454881759313233047e-02	0.000000000000000000e+00	3.006883738307952214e+01	1.000000000000000000e+00
1.166000000000000000e+03	1.659982514944535481e+01	1.645194391327538597e+01	-1.129182903439890709e-02	2.367060492147606396e+02	6.226912969856046587e-02	0.000000000000000000e+00	2.703549465049179901e+01	1.000000000000000000e+00
1.171000000000000000e+03	4.357423407243133795e+01	1.826832334838933392e+01	-4.325043690593678367e-03	7.620583893500031536e+01	1.847340867019027222e-01	0.000000000000000000e+00	1.916842997255044523e+01	1.000000000000000000e+00
1.173000000000000000e+03	6.260452075536397132e+01	2.056547296867250196e+01	-2.462104300167043680e-02	5.437833508734478301e+02	4.336104115465455600e-02	0.000000000000000000e+00	1.916842997255044523e+01	1.000000000000000000e+00
1.185000000000000000e+03	2.131230723607250610e+01	1.495945750088834458e+01	-4.209021068298359446e-03	7.353291959607363992e+01	3.529383592559123262e-01	0.000000000000000000e+00	2.443585334798151010e+01	1.000000000000000000e+00
1.190000000000000000e+03	4.478874603488613104e+01	8.179505423652297935e+00	-3.818418474125308271e-02	8.562498607240588626e+02	3.391470848758015855e-02	0.000000000000000000e+00	2.443585334798151010e+01	1.000000000000000000e+00
1.200000000000000000e+03	5.738221604215252114e+01	1.899602513844600082e+01	-2.211070272300418374e-02	4.859503442977610916e+02	4.035530784390406467e-02	0.000000000000000000e+00	4.590554360500798481e+01	1.000000000000000000e+00
1.201000000000000000e+03	1.027801773393185414e+02	1.218837916261076160e+01	-2.186403539191915726e-02	4.802676432305469234e+02	4.111711073165214003e-02	0.000000000000000000e+00	1.379285334218713288e+01	1.000000000000000000e+00
1.206000000000000000e+03	9.034390565935783002e+01	6.223318389970640574e+00	-2.435455363548021113e-02	5.376439914414993382e+02	4.732004018393642930e-02	0.000000000000000000e+00	1.379285334218713288e+01	1.000000000000000000e+00
1.210000000000000000e+03	6.033602860977929083e+01	9.313732506375458797e+00	-2.435052174588460405e-02	5.375511051107190497e+02	4.530577278589575929e-02	0.000000000000000000e+00	3.016659318573273296e+01	1.000000000000000000e+00
1.213000000000000000e+03	9.401710180221712676e+01	8.174447865927962908e+00	-2.698452421467921122e-02	5.982330307415772950e+02	3.756830515199038878e-02	0.000000000000000000e+00	1.501244550934027444e+01	1.000000000000000000e+00
1.215000000000000000e+03	1.008894936249500063e+02	2.152149813202590778e+01	-3.586161229371995912e-02	8.027426335277294811e+02	3.588715890241089834e-02	0.000000000000000000e+00	1.501244550934027444e+01	1.000000000000000000e+00
1.216000000000000000e+03	5.787624373435644998e+01	2.210783368686872663e+01	-2.556172766149301251e-02	5.654547643385860738e+02	4.538939341589809384e-02	0.000000000000000000e+00	3.873371738313330326e+01	1.000000000000000000e+00
1.218000000000000000e+03	1.166154321786452357e+02	2.458799386916937735e+01	-2.645034655393607367e-02	5.859266910676760745e+02	1.150423263436293198e-01	0.000000000000000000e+00	1.602212655987079160e+01	1.000000000000000000e+00
1.231000000000000000e+03	8.499255987716344407e+01	1.631189523949052855e+01	-2.554136128912012915e-02	5.649855655780141888e+02	3.199080716451796480e-02	0.000000000000000000e+00	1.100753352431243037e+01	1.000000000000000000e+00
1.235000000000000000e+03	9.596841394604453512e+01	1.547737636763175750e+01	-2.690072917721653828e-02	5.963025677705718408e+02	4.244435871460994214e-02	0.000000000000000000e+00	1.100753352431243037e+01	1.000000000000000000e+00
1.241000000000000000e+03	4.192989693569202814e+01	2.299968490381808550e+01	-2.515117537236285714e-02	5.559964954980197263e+02	4.488160577016397923e-02	0.000000000000000000e+00	1.558828266922419736e+01	1.000000000000000000e+00
1.243000000000000000e+03	4.560371404110998128e+01	7.850505901259104746e+00	-2.631209931919185202e-02	5.827417629908015897e+02	3.665250356029747802e-02	0.000000000000000000e+00	1.558828266922419736e+01	1.000000000000000000e+00
1.245000000000000000e+03	9.720798553083488969e+01	6.429085817470001629e+00	-3.842027184716017250e-03	6.507814561071937476e+01	2.428388109184922428e-01	0.000000000000000000e+00	1.681651672006853460e+01	1.000000000000000000e+00
1.246000000000000000e+03	2.253166419546754540e+01	1.739146034653767359e+01	-2.837423384031293253e-02	6.302490433119015734e+02	3.202492313915372701e-02	0.000000000000000000e+00	2.019266243289379048e+01	1.000000000000000000e+00
1.246000000000000000e+03	8.287445651277951697e+01	1.522369669487152599e+01	-2.711670129177836883e-02	6.012781150411018416e+02	3.795302653284726713e-02	0.000000000000000000e+00	1.681651672006853460e+01	1.000000000000000000e+00
1.263000000000000000e+03	6.246505425605185735e+01	2.552269563303194033e+01	-2.428026043146572222e-02	5.359324309041439847e+02	4.374204166070616573e-02	0.000000000000000000e+00	1.045217813256050476e+01	1.000000000000000000e+00
1.265000000000000000e+03	6.594539970789176664e+01	1.566697530163894392e+01	-3.595557095918968521e-02	8.049072452993417528e+02	4.202088074527565720e-02	0.000000000000000000e+00	1.045217813256050476e+01	1.000000000000000000e+00
1.268000000000000000e+03	3.329750224187326779e+01	2.467870807007923872e+01	-2.536336358307680894e-02	5.608848695124075903e+02	3.643700865627275132e-02	0.000000000000000000e+00	2.917976020302826967e+01	1.000000000000000000e+00
1.272000000000000000e+03	6.874576796465851203e+01	2.655557077979661429e+01	-2.556815310968317198e-02	5.656027932694012179e+02	4.126171332430339511e-02	0.000000000000000000e+00	3.549791763447989723e+01	1.000000000000000000e+00
1.273000000000000000e+03	1.166217082663474258e+02	2.273673172923296093e+01	-2.139165763533848463e-02	4.693850445108813574e+02	8.180065144139725408e-02	0.000000000000000000e+00	9.932103591787830865e+00	1.000000000000000000e+00
1.275000000000000000e+03	7.905282530449299294e+00	1.834055999963440087e+01	-2.561670364109209716e-02	5.667212962970932040e+02	4.124956702847482060e-02	0.000000000000000000e+00	6.139259784361959049e+01	1.000000000000000000e+00
1.275000000000000000e+03	1.078378715688616296e+02	1.810090444277086164e+01	-2.608845763085499564e-02	5.775895247296783737e+02	5.331758365982841585e-02	0.000000000000000000e+00	9.932103591787830865e+00	1.000000000000000000e+00
1.281000000000000000e+03	6.368538979985773807e+01	2.009498151028865109e+01	-2.353476601167126328e-02	5.187577936453985785e+02	5.405036492816372995e-02	0.000000000000000000e+00	inf	1.000000000000000000e+00
1.294000000000000000e+03	1.147182099842125780e+02	8.268475043287191184e+00	-2.451339042094600670e-02	5.413032598428272877e+02	4.809979172653255919e-02	0.000000000000000000e+00	2.024144926648548548e+01	1.000000000000000000e+00
1.298000000000000000e+03	1.055189344400568956e+02	2.629871624717587153e+01	-2.034240723838626891e-02	4.452125027952541245e+02	1.457067168701935422e-01	0.000000000000000000e+00	4.487429122380833135e+00	1.000000000000000000e+00
1.301000000000000000e+03	1.011681109807406500e+02	2.519991901644809573e+01	-2.345203954341317995e-02	5.168519482811617536e+02	1.354326968452416180e-01	0.000000000000000000e+00	4.487429122380833135e+00	1.000000000000000000e+00
1.302000000000000000e+03	5.574949774136108260e+00	1.338670689913570300e+01	-3.502065381647700287e-02	7.833687034045545943e+02	3.652396108402022890e-02	0.000000000000000000e+00	9.632032210286934060e+01	1.000000000000000000e+00
1.309000000000000000e+03	2.293669498550872277e+01	2.653004828496916190e+01	-2.211472959542561817e-02	4.860431150433079779e+02	4.188429292596618225e-02	0.000000000000000000e+00	1.763627203828308865e+01	1.000000000000000000e+00
1.309000000000000000e+03	7.083505663856085732e+01	2.643119282368453327e+01	-2.481142768446332678e-02	5.481694170595511650e+02	3.647700734665926259e-02	0.000000000000000000e+00	3.979090459047696982e+01	1.000000000000000000e+00
1.310000000000000000e+03	1.103193932605049525e+02	2.150136020447263974e+01	-2.412044481514045297e-02	5.322506122804363713e+02	5.282389302075574111e-02	0.000000000000000000e+00	3.979090459047696982e+01	1.000000000000000000e+00
1.313000000000000000e+03	2.582716013527962673e+01	9.132252372087386050e+00	-2.579866146685710904e-02	5.709132252652076431e+02	3.266884956491400427e-02	0.000000000000000000e+00	1.763627203828308865e+01	1.000000000000000000e+00
1.323000000000000000e+03	9.810048430512885886e+01	9.388691911446898075e+00	-3.870296073751421269e-03	6.572940188038353426e+01	2.591734178384538234e-01	0.000000000000000000e+00	inf	1.000000000000000000e+00
1.336000000000000000e+03	9.885912166588636296e+01	1.277334190814827330e+01	-2.637304895316173320e-02	5.841459154924053792e+02	1.107011018359089771e-01	0.000000000000000000e+00	6.205535517796541889e+00	1.000000000000000000e+00
1.338000000000000000e+03	1.202041117286125029e+02	2.676137812416003570e+01	-2.549174965910874432e-02	5.638426170506521657e+02	3.934466894786814439e-02	0.000000000000000000e+00	2.552006579063491287e+01	1.000000000000000000e+00
1.339000000000000000e+03	9.271422398477335491e+01	1.190794977085653272e+01	-2.665664457401640056e-02	5.906793673694703557e+02	1.168786557196841436e-01	0.000000000000000000e+00	6.205535517796541889e+00	1.000000000000000000e+00
1.340000000000000000e+03	2.562704743650549233e+01	1.112986885154369787e+01	-2.707291459752857177e-02	6.002693608901221296e+02	2.788855632916409366e-02	0.000000000000000000e+00	6.709168851009386003e+01	1.000000000000000000e+00
1.346000000000000000e+03	6.948771371458973078e+01	9.611629765379602119e+00	-2.577279816205201371e-02	5.703173886411557305e+02	3.651895750435563137e-02	0.000000000000000000e+00	inf	1.000000000000000000e+00
1.356000000000000000e+03	7.391550905386161219e+01	1.180969801563421484e+01	-4.138707862350610341e-03	7.191304991685457537e+01	2.091420626032055585e-01	0.000000000000000000e+00	inf	1.000000000000000000e+00
1.367000000000000000e+03	4.041708998598679869e+01	2.157759837810189651e+01	-2.184368337448648958e-02	4.797987751778710503e+02	4.297360723750154321e-02	0.000000000000000000e+00	2.987610011416332156e+01	1.000000000000000000e+00
1.370000000000000000e+03	1.378426985646915348e+01	8.039716343593347858e+00	-5.452312538332197006e-02	1.232664990426940221e+03	3.116148324426715188e-02	0.000000000000000000e+00	2.987610011416332156e+01	1.000000000000000000e+00
1.373000000000000000e+03	4.565778586759019930e+01	2.388092714261608762e+01	-2.359341519662950387e-02	5.201089485976469859e+02	4.734412638716045674e-02	0.000000000000000000e+00	3.090107809575390974e+01	1.000000000000000000e+00
1.375000000000000000e+03	7.620692686710839325e+01	1.923048504842347484e+01	-2.761735228401063572e-02	6.128120701674070006e+02	3.782292404563236676e-02	0.000000000000000000e+00	2.280790241283396114e+01	1.000000000000000000e+00
1.380000000000000000e+03	3.887465773246928791e+01	1.130431640021794770e+01	-2.211410621796374917e-02	4.860287537261758644e+02	1.086782098152604403e-01	0.000000000000000000e+00	5.558931500844709106e+00	1.000000000000000000e+00
1.380000000000000000e+03	9.900847319287188952e+01	1.869206362665569898e+01	-2.527810262567809288e-02	5.589206348021598387e+02	6.832518700413980905e-02	0.000000000000000000e+00	7.863779130842163845e+00	1.000000000000000000e+00
1.382000000000000000e+03	9.125164473569546431e+01	1.998459389887633009e+01	-2.699566452032407804e-02	5.984896801588256494e+02	4.689137840411128355e-02	0.000000000000000000e+00	7.863779130842163845e+00	1.000000000000000000e+00
1.384000000000000000e+03	3.598383609506966962e+01	1.605246021562895464e+01	-2.698274431986924862e-02	5.981920256758006644e+02	5.367277606686771119e-02	0.000000000000000000e+00	5.558931500844709106e+00	1.000000000000000000e+00
1.392000000000000000e+03	8.597577280795141164e+00	1.342765552250969385e+01	-2.621551157236202967e-02	5.805165826656435684e+02	3.419257820232390888e-02	0.000000000000000000e+00	inf	1.000000000000000000e+00
1.401000000000000000e+03	9.639907676329914921e+01	1.142576226895959657e+01	-9.338898588775230991e-02	2.128053390646795833e+03	4.003123124404261990e-02	0.000000000000000000e+00	inf	1.000000000000000000e+00
1.412000000000000000e+03	3.575669783368566357e+01	1.270380578104891001e+01	-2.559796013277980398e-02	5.662894849412032272e+02	4.304311632672830346e-02	0.000000000000000000e+00	inf	1.000000000000000000e+00
1.428000000000000000e+03	5.783556300843882525e+01	9.705242063422542032e+00	-2.139693191694336249e-02	4.695065529634721315e+02	4.882184348864337942e-02	0.000000000000000000e+00	3.021127389060109536e+01	1.000000000000000000e+00
1.429000000000000000e+03	8.446082090351687555e+01	2.398168111920600154e+01	-2.489973077956683309e-02	5.502037362804051099e+02	4.035692801026402599e-02	0.000000000000000000e+00	3.021127389060109536e+01	1.000000000000000000e+00
1.447000000000000000e+03	1.103513948219178218e+02	2.283298850220101173e+01	-3.087788453115250520e-02	6.879279357302142444e+02	1.759378817947606644e-01	0.000000000000000000e+00	7.268538585619126913e+00	1.000000000000000000e+00
1.448000000000000000e+03	1.056138256183280220e+02	1.732053975306677529e+01	-2.810049981053486939e-02	6.239427819342389512e+02	1.971327974037212494e-01	0.000000000000000000e+00	7.268538585619126913e+00	1.000000000000000000e+00
1.455000000000000000e+03	4.554518268792843827e+01	2.697131142253185487e+01	-3.608131517770788582e-03	5.968967705949376068e+01	2.859210968658245644e-01	0.000000000000000000e+00	5.294292936524274751e+01	1.000000000000000000e+00
1.460000000000000000e+03	9.830232975714667987e+01	2.253992305205921909e+01	-2.352595394004511342e-02	5.185547818861437008e+02	4.419852638507892895e-02	0.000000000000000000e+00	2.706690931868985217e+01	1.000000000000000000e+00
1.462000000000000000e+03	7.133390771247290729e+01	2.023302199511440236e+01	-2.393570941387948570e-02	5.279946937634598498e+02	4.186911482722333044e-02	0.000000000000000000e+00	2.706690931868985217e+01	1.000000000000000000e+00
1.487000000000000000e+03	3.041936222669377443e+01	1.055546728392725697e+01	-2.677707977621088253e-02	5.934539433501250869e+02	4.987226095381513957e-02	0.000000000000000000e+00	6.049234648845997597e+00	1.000000000000000000e+00
1.492000000000000000e+03	2.497336009774294041e+01	1.318877331404641851e+01	-2.677884661533511124e-02	5.934946476401204336e+02	3.425962814604388562e-02	0.000000000000000000e+00	6.049234648845997597e+00	1.000000000000000000e+00
1.506000000000000000e+03	1.654180074844429527e+01	1.754244479673331369e+01	-2.589307030826496284e-02	5.730882081519278017e+02	3.366547514704998356e-02	0.000000000000000000e+00	inf	1.000000000000000000e+00
1.512000000000000000e+03	7.417903716168686401e+01	1.588678032234848203e+01	-2.089746938893217304e-02	4.579999775751637685e+02	5.412628681905173877e-02	0.000000000000000000e+00	inf	1.000000000000000000e+00
1.524000000000000000e+03	1.524199625232198585e+01	1.253411362142445107e+01	-2.571620546670519772e-02	5.690136109222772802e+02	3.512593476130565495e-02	0.000000000000000000e+00	5.592981720731901873e+01	1.000000000000000000e+00
1.526000000000000000e+03	7.030707883629416699e+01	2.233110973576692615e+01	-2.416715245067039067e-02	5.333266588290631489e+02	4.611592801904151884e-02	0.000000000000000000e+00	5.437240459251471947e+01	1.000000000000000000e+00
1.531000000000000000e+03	1.744087079971835408e+01	9.621962281842126430e+00	-2.447512020430094720e-02	5.404215938353557931e+02	7.755162536373028104e-02	0.000000000000000000e+00	5.185856115640746111e+00	1.000000000000000000e+00
1.535000000000000000e+03	2.246335035000087288e+01	1.091339668556631004e+01	-2.553086766380936040e-02	5.647438143274932827e+02	7.345543985098901274e-02	0.000000000000000000e+00	5.185856115640746111e+00	1.000000000000000000e+00
1.549000000000000000e+03	1.525985261685494976e+01	2.639742698534930554e+01	-2.239119373940087754e-02	4.924122725604544826e+02	4.700416742656132740e-02	0.000000000000000000e+00	inf	1.000000000000000000e+00
1.569000000000000000e+03	4.478805429724224751e+01	1.834219238582672773e+01	-2.731117376885022763e-02	6.057583554853424630e+02	3.031150478874855558e-02	0.000000000000000000e+00	inf	1.000000000000000000e+00
1.579000000000000000e+03	1.656977513357401932e+01	1.393255961438775081e+01	-2.516950623329804182e-02	5.564188003186100104e+02	4.300033570535788385e-02	0.000000000000000000e+00	inf	1.000000000000000000e+00
1.585000000000000000e+03	2.611979987169850048e+01	2.431609253190315911e+01	-2.621775478345792290e-02	5.805682615727471330e+02	3.945304199942456513e-02	0.000000000000000000e+00	1.465550864247376239e+01	1.000000000000000000e+00
1.585000000000000000e+03	1.130639654845135169e+02	8.753403258500142670e+00	-2.658990895811233490e-02	5.891419179064585023e+02	4.824399272040980069e-02	0.000000000000000000e+00	7.395848879471816417e+01	1.000000000000000000e+00
1.588000000000000000e+03	4.077516952082969937e+01	2.437992055824881987e+01	-2.578368704838403247e-02	5.705682458815838345e+02	4.462415210295278545e-02	0.000000000000000000e+00	1.465550864247376239e+01	1.000000000000000000e+00
1.602000000000000000e+03	8.974705697233520141e+01	1.215369101422423448e+01	-2.125100955264593028e-02	4.661448059024573922e+02	4.008958031349629803e-02	0.000000000000000000e+00	inf	1.000000000000000000e+00
1.610000000000000000e+03	3.356732288532706576e+01	1.199139573744768406e+01	-2.756816068567553499e-02	6.116787982942033750e+02	3.563408027984193982e-02	0.000000000000000000e+00	5.611365988506487668e+01	1.000000000000000000e+00
1.615000000000000000e+03	8.935156782253169183e+01	5.920082660138998421e+00	-2.034786636993751036e-02	4.453382698052421915e+02	5.111154136963513839e-02	0.000000000000000000e+00	5.611365988506487668e+01	1.000000000000000000e+00
1.628000000000000000e+03	5.124319328950988250e+01	1.665392715266892409e+01	-2.573559619241143001e-02	5.694603328176339119e+02	3.579114471505162598e-02	0.000000000000000000e+00	inf	1.000000000000000000e+00
1.655000000000000000e+03	4.978276692031153061e+01	1.972862456782182861e+01	-2.643764978333401627e-02	5.856341839426623892e+02	4.178979957916817423e-02	0.000000000000000000e+00	inf	1.000000000000000000e+00
1.669000000000000000e+03	3.413171682330337831e+01	2.069778977603345282e+01	-2.484154758353153414e-02	5.488633167414684522e+02	4.057089606330321896e-02	0.000000000000000000e+00	inf	1.000000000000000000e+00
1.677000000000000000e+03	7.242263957833353061e+01	1.748320350833079928e+01	-2.415587251952087261e-02	5.330667927312726988e+02	4.699073423410582429e-02	0.000000000000000000e+00	4.027677111678350741e+01	1.000000000000000000e+00
1.681000000000000000e+03	1.126629532887356930e+02	1.919651728058204654e+01	-2.609049665255626718e-02	5.776364995388146326e+02	4.361360592190099972e-02	0.000000000000000000e+00	4.027677111678350741e+01	1.000000000000000000e+00
1.694000000000000000e+03	9.286536126258073409e+01	1.702676485046780286e+01	-2.577300470300264434e-02	5.703221469140710269e+02	3.813920401107107061e-02	0.000000000000000000e+00	2.015936101364279054e+01	1.000000000000000000e+00
1.695000000000000000e+03	7.496643270185973051e+01	7.751626422574299902e+00	-2.409153533405669970e-02	5.315845981054558251e+02	4.541943709110507488e-02	0.000000000000000000e+00	2.015936101364279054e+01	1.000000000000000000e+00
1.696000000000000000e+03	1.811921700557527970e+01	1.656510890404901559e+01	-2.789911917651473339e-02	6.193033919557256013e+02	5.844218887955732189e-02	0.000000000000000000e+00	1.126084880694758716e+01	1.000000000000000000e+00
1.697000000000000000e+03	9.565744130650392307e+00	2.388937116251963033e+01	-2.491406905620039205e-02	5.505340602822464007e+02	4.831218359287381414e-02	0.000000000000000000e+00	1.126084880694758716e+01	1.000000000000000000e+00
1.701000000000000000e+03	4.973887554719468795e+01	1.674777239244541960e+01	-2.111842179034478448e-02	4.630902602720571508e+02	4.810397203367977603e-02	0.000000000000000000e+00	1.643865154214102020e+01	1.000000000000000000e+00
1.706000000000000000e+03	3.430646790928807377e+01	1.108472912743172145e+01	-3.500660942699754252e-02	7.830451499500608179e+02	3.186095378037367976e-02	0.000000000000000000e+00	1.643865154214102020e+01	1.000000000000000000e+00
1.706000000000000000e+03	8.889807348004835319e+01	2.575004176345994367e+01	-2.314650123357774730e-02	5.098129825951133967e+02	4.645439977444165702e-02	0.000000000000000000e+00	3.460574349993086685e+01	1.000000000000000000e+00
1.707000000000000000e+03	1.198667552637546692e+02	1.030665380088697347e+01	-3.330451383185367015e-03	5.329250565373180137e+01	3.094493116275759403e-01	0.000000000000000000e+00	3.460574349993086685e+01	1.000000000000000000e+00
1.712000000000000000e+03	7.093599860254164469e+01	1.995858821261237281e+01	-2.326243335567009657e-02	5.124838169980343991e+02	5.018476043169561862e-02	0.000000000000000000e+00	4.987362815483842127e+01	1.000000000000000000e+00
1.723000000000000000e+03	3.805928603140756650e+01	1.254008386549953791e+01	-2.414673420377581869e-02	5.328562649876572550e+02	4.421884540883536108e-02	0.000000000000000000e+00	5.952178035661728472e+01	1.000000000000000000e+00
1.728000000000000000e+03	9.594610488615292354e+01	2.639499417554084815e+01	-2.543911103300500881e-02	5.626299328438681187e+02	4.616941792136119993e-02	0.000000000000000000e+00	5.952178035661728472e+01	1.000000000000000000e+00
1.734000000000000000e+03	2.513260754748876025e+01	1.926791748686711259e+01	-1.884489888303819347e-02	4.107130322262663071e+02	4.048495671961116482e-02	0.000000000000000000e+00	inf	1.000000000000000000e+00
1.744000000000000000e+03	9.367803731469057027e+01	1.504140238774041904e+01	-3.868952667098920530e-03	6.569845259178383401e+01	2.958896807078823521e-01	0.000000000000000000e+00	6.891941637043221824e+00	1.000000000000000000e+00
1.747000000000000000e+03	9.764087324318336414e+01	2.068008937428761129e+01	-3.203600419789154850e-03	5.037012391028025604e+01	3.611083259740571760e-01	0.000000000000000000e+00	6.891941637043221824e+00	1.000000000000000000e+00
1.751000000000000000e+03	8.266833041665429960e+01	5.984192473132540435e+00	-2.348055101028937233e-02	5.175087930385623167e+02	4.240402517376540281e-02	0.000000000000000000e+00	2.097966692828144275e+01	1.000000000000000000e+00
1.764000000000000000e+03	2.058294510482463124e+01	2.377596608513700716e+01	-6.199430182918735412e-03	1.193877960813068739e+02	1.168352858789953874e-01	0.000000000000000000e+00	inf	1.000000000000000000e+00
1.775000000000000000e+03	6.663050413257343507e+01	2.070115550939519622e+01	-2.615372457584797666e-02	5.790931390767179892e+02	3.416348993563556036e-02	0.000000000000000000e+00	inf	1.000000000000000000e+00
1.786000000000000000e+03	3.005725427441931075e+01	1.866746375349854148e+01	-2.662307911182883527e-02	5.899060890964384498e+02	3.555885434657357624e-02	0.000000000000000000e+00	3.084066783670336420e+01	1.000000000000000000e+00
1.786000000000000000e+03	8.471076654277553075e+01	6.269956738204720104e+00	-2.504714130788096224e-02	5.535997675379069278e+02	7.109454608249032859e-02	0.000000000000000000e+00	9.389067223558862807e+00	1.000000000000000000e+00
1.787000000000000000e+03	7.687019345658930547e+01	1.143522507670171962e+01	-2.648575969647011183e-02	5.867425360439295901e+02	8.328191511619387200e-02	0.000000000000000000e+00	9.389067223558862807e+00	1.000000000000000000e+00
1.789000000000000000e+03	5.807988372534826738e+01	5.788060379514227805e+00	-2.649448498041007127e-02	5.869435483958258146e+02	3.841000912875613960e-02	0.000000000000000000e+00	1.962055577482789559e+01	1.000000000000000000e+00
1.790000000000000000e+03	1.151786383638497142e+02	7.531454793646678247e+00	-2.060450888366411118e-02	4.512507782847050066e+02	5.198981355905374357e-02	0.000000000000000000e+00	2.682775481738216072e+01	1.000000000000000000e+00
1.795000000000000000e+03	9.118837659209374635e+01	1.953960905082525557e+01	-2.728370212993502450e-02	6.051254661963764647e+02	4.350080302166581259e-02	0.000000000000000000e+00	2.682775481738216072e+01	1.000000000000000000e+00
1.798000000000000000e+03	1.182505916937962986e+01	5.561999739327577963e+00	-2.682390550713504435e-02	5.945327105704349151e+02	3.546831268446859475e-02	0.000000000000000000e+00	8.058479828356800567e+01	1.000000000000000000e+00
1.807000000000000000e+03	3.227230061596414856e+01	1.803543947686639726e+01	-2.524952995012644599e-02	5.582623799244819338e+02	3.688468442819370363e-02	0.000000000000000000e+00	5.946159505972335069e+01	1.000000000000000000e+00
1.812000000000000000e+03	9.162249417674307495e+01	1.439733401597173490e+01	-4.163676697882898008e-03	7.248827983361042016e+01	1.992595687186552444e-01	0.000000000000000000e+00	5.946159505972335069e+01	1.000000000000000000e+00
1.817000000000000000e+03	1.570574190712611262e+01	1.912914425724353507e+01	-2.706294121853923193e-02	6.000395950302607844e+02	3.639860199380895445e-02	0.000000000000000000e+00	1.182695397138796345e+01	1.000000000000000000e+00
1.821000000000000000e+03	2.564265921154509797e+01	2.554276372884208257e+01	-2.676146301980415060e-02	5.930941658396270668e+02	4.060618154576489669e-02	0.000000000000000000e+00	1.182695397138796345e+01	1.000000000000000000e+00
1.827000000000000000e+03	4.099155233802341058e+01	1.133058891178278138e+01	-2.472912621128112512e-02	5.462733626958519153e+02	3.747035281176547272e-02	0.000000000000000000e+00	inf	1.000000000000000000e+00
1.851000000000000000e+03	3.180262509289908479e+01	2.657885228734675209e+01	-2.753258830541513782e-02	6.108592848127061643e+02	4.354473361341371085e-02	0.000000000000000000e+00	1.711611547796318789e+01	1.000000000000000000e+00
1.853000000000000000e+03	3.397072661667991866e+01	9.600609008445655235e+00	-2.189096702178915110e-02	4.808880918368979565e+02	4.411724467632271995e-02	0.000000000000000000e+00	1.711611547796318789e+01	1.000000000000000000e+00
1.853000000000000000e+03	7.587235419126682245e+01	1.314302818351100832e+01	-2.510965413334253701e-02	5.550399327126077651e+02	4.382234870211954014e-02	0.000000000000000000e+00	1.329841898484978024e+01	1.000000000000000000e+00
1.853000000000000000e+03	1.044640500513843193e+02	1.759292199208443463e+01	-2.553295672990196774e-02	5.647919420550756513e+02	4.106111057445771539e-02	0.000000000000000000e+00	1.572785676469716520e+01	1.000000000000000000e+00
1.855000000000000000e+03	8.878882403663864409e+01	1.630732182194179103e+01	-3.943300579670044013e-03	6.741127350023009512e+01	2.513215589533533967e-01	0.000000000000000000e+00	1.329841898484978024e+01	1.000000000000000000e+00
1.863000000000000000e+03	1.027274815285525591e+02	2.524028941821397964e+01	-2.198527948885817263e-02	4.830608544597682794e+02	4.897542202304705494e-02	0.000000000000000000e+00	8.800612576941611920e+00	1.000000000000000000e+00
1.867000000000000000e+03	1.046950032557228099e+02	1.666243187786418289e+01	-2.547485100026801799e-02	5.634533071805276450e+02	4.842246741783007291e-02	0.000000000000000000e+00	8.800612576941611920e+00	1.000000000000000000e+00
1.874000000000000000e+03	4.017679831092191733e+01	1.936528827176703516e+01	-2.813300409203835575e-02	6.246916128166114959e+02	3.795237943988849505e-02	0.000000000000000000e+00	inf	1.000000000000000000e+00
1.889000000000000000e+03	1.062281550475530878e+02	9.965468424934005753e+00	-2.474110329480728662e-02	5.465492897310083436e+02	4.544462957919592760e-02	0.000000000000000000e+00	inf	1.000000000000000000e+00
1.900000000000000000e+03	6.960846651579043964e+01	1.012816359130764532e+01	-2.498652877266968608e-02	5.522033810889330425e+02	4.198229058436397931e-02	0.000000000000000000e+00	inf	1.000000000000000000e+00
1.909000000000000000e+03	9.103096405195685747e+01	9.580451221103931658e+00	-2.534943201983420533e-02	5.605639153391960008e+02	3.487877976684350401e-02	0.000000000000000000e+00	inf	1.000000000000000000e+00
1.915000000000000000e+03	2.187004096200771741e+01	1.828280615586368540e+01	-2.603912021723269257e-02	5.764528935762467654e+02	3.741095340298805638e-02	0.000000000000000000e+00	inf	1.000000000000000000e+00
1.931000000000000000e+03	5.336431475030880733e+01	2.722983504873091576e+01	-4.697635344311167603e-03	8.478957387428833670e+01	1.765063284147401212e-01	0.000000000000000000e+00	1.548578101716020861e+01	1.000000000000000000e+00
1.934000000000000000e+03	6.858248416771800748e+01	2.436335056517430786e+01	-2.488898620573787648e-02	5.499562036991914056e+02	4.150831614602978892e-02	0.000000000000000000e+00	1.548578101716020861e+01	1.000000000000000000e+00
1.937000000000000000e+03	1.024689765307159348e+02	6.789553683686040841e+00	-2.600886158746455040e-02	5.757557978282225122e+02	4.565106075734071123e-02	0.000000000000000000e+00	3.817240759369683190e+01	1.000000000000000000e+00
1.939000000000000000e+03	1.037896057609313694e+01	1.841615264830199905e+01	-2.473318081434247931e-02	5.463667722975310426e+02	3.814182146389810679e-02	0.000000000000000000e+00	5.850657502831013801e+01	1.000000000000000000e+00
1.944000000000000000e+03	1.062664027754515672e+02	7.728296925335297551e+00	-2.361225951890680991e-02	5.205430824971184620e+02	4.676614258221423182e-02	0.000000000000000000e+00	9.648125119156703988e+01	1.000000000000000000e+00
1.960000000000000000e+03	5.769276168133849580e+01	2.631023621283924641e+01	-2.462861078701338718e-02	5.439576968707700644e+02	4.463109012635935180e-02	0.000000000000000000e+00	2.857742361449862756e+01	1.000000000000000000e+00
1.963000000000000000e+03	8.017153106763892367e+01	8.664441605624006115e+00	-2.539000310449337702e-02	5.614985885489662678e+02	4.184044125094810163e-02	0.000000000000000000e+00	2.857742361449862756e+01	1.000000000000000000e+00
1.963000000000000000e+03	2.070074409820747974e+01	2.653058915164025677e+01	-2.207579344213402711e-02	4.851461072438152087e+02	5.147216304124502262e-02	0.000000000000000000e+00	3.699267387319159894e+01	1.000000000000000000e+00
1.969000000000000000e+03	4.891629397396293655e+01	2.187633652492965552e+01	-2.320225263731390611e-02	5.110973787091693339e+02	4.044487319016831783e-02	0.000000000000000000e+00	inf	1.000000000000000000e+00
1.976000000000000000e+03	4.260293798280937949e+01	1.786040286405438238e+01	-2.215088690464321955e-02	4.868761040685454873e+02	4.148863478723663345e-02	0.000000000000000000e+00	7.392616602729611941e+01	1.000000000000000000e+00
1.977000000000000000e+03	1.163436474550805571e+02	2.309354628091649531e+01	-3.433405066144706863e-02	7.675507981121172634e+02	4.497234286225726407e-02	0.000000000000000000e+00	1.183332019216605602e+01	1.000000000000000000e+00
1.980000000000000000e+03	1.183794897341820160e+02	1.143666792584441794e+01	-2.134555866064650684e-02	4.683230202390523687e+02	4.546582783836716768e-02	0.000000000000000000e+00	1.183332019216605602e+01	1.000000000000000000e+00
1.984000000000000000e+03	7.220505767786405293e+00	1.453151363314892741e+01	-2.715341872536291418e-02	6.021240081640315793e+02	3.467337116067437108e-02	0.000000000000000000e+00	5.879498092729676983e+01	1.000000000000000000e+00
1.986000000000000000e+03	9.830825916946825771e+01	7.015061735900321338e+00	-2.512755453141020390e-02	5.554523205661400880e+02	4.268964251804063803e-02	0.000000000000000000e+00	2.022116116880113523e+01	1.000000000000000000e+00
1.987000000000000000e+03	6.484315923634338219e+01	2.621396155658474925e+01	-2.508615680469311951e-02	5.544986032467016912e+02	4.154744138268740006e-02	0.000000000000000000e+00	1.919686602652287277e+01	1.000000000000000000e+00
1.987000000000000000e+03	8.313127912471888692e+01	2.037749548637819785e+01	-2.391994602658497823e-02	5.276315381829970192e+02	4.633946236316199840e-02	0.000000000000000000e+00	1.919686602652287277e+01	1.000000000000000000e+00
2.000000000000000000e+03	3.267750395420419807e+01	1.509205641656419417e+01	-2.496429291226914121e-02	5.516911132216285978e+02	3.260179053551781614e-02	0.000000000000000000e+00	1.090516973375569165e+01	1.000000000000000000e+00
2.002000000000000000e+03	4.305320064398888036e+01	1.173532510119020955e+01	-3.626328336692249878e-03	6.010889383153256205e+01	3.478341808707303695e-01	0.000000000000000000e+00	1.090516973375569165e+01	1.000000000000000000e+00
2.021000000000000000e+03	4.156118179236737831e+01	1.210988916022115447e+01	-2.512671529526305444e-02	5.554329863149115454e+02	3.590142711498478523e-02	0.000000000000000000e+00	1.916386061742102953e+01	1.000000000000000000e+00
2.025000000000000000e+03	2.743859474175172508e+01	2.506388810887495566e+01	-2.757495340097190079e-02	6.118352882934835861e+02	4.364852676734765069e-02	0.000000000000000000e+00	9.864063337128193609e+00	1.000000000000000000e+00
2.027000000000000000e+03	2.928991944512396373e+01	1.537511407076464920e+01	-2.499059019251665195e-02	5.522969477351413161e+02	4.629934393027557160e-02	0.000000000000000000e+00	9.864063337128193609e+00	1.000000000000000000e+00
2.029000000000000000e+03	1.079443583443833603e+02	8.253963808215937448e+00	-2.151637461579566230e-02	4.722582637362494324e+02	2.378859695038378907e-01	0.000000000000000000e+00	1.209613870346558251e+01	1.000000000000000000e+00
2.033000000000000000e+03	9.886787677843604172e+01	1.624984111570987722e+01	-2.548614905339054507e-02	5.637135907707964861e+02	4.081295705906107241e-02	0.000000000000000000e+00	1.209613870346558251e+01	1.000000000000000000e+00
2.049000000000000000e+03	8.418698786082505592e+01	1.982505681221645233e+01	-2.627686170800621127e-02	5.819299618908752336e+02	3.993747829205152033e-02	0.000000000000000000e+00	3.868894286836869867e+01	1.000000000000000000e+00
2.053000000000000000e+03	4.569632981965332874e+01	2.373703122796603893e+01	-2.422795258177067035e-02	5.347273670962281358e+02	3.805669656014953883e-02	0.000000000000000000e+00	3.868894286836869867e+01	1.000000000000000000e+00
2.085000000000000000e+03	4.044959963575032447e+01	8.071353819360883364e+00	-2.595566313339342165e-02	5.745302163521739658e+02	3.512111241442816834e-02	0.000000000000000000e+00	2.902079037309154685e+01	1.000000000000000000e+00
2.087000000000000000e+03	7.160298879763617208e+01	2.218810338454872877e+01	-2.505227402681015070e-02	5.537180146815733224e+02	3.945610412222821939e-02	0.000000000000000000e+00	3.420257701633223490e+01	1.000000000000000000e+00
2.089000000000000000e+03	1.144980867009215686e+01	6.967543225529685635e+00	-2.531649417996610293e-02	5.598050961759656730e+02	4.085201583883713017e-02	0.000000000000000000e+00	2.902079037309154685e+01	1.000000000000000000e+00
2.096000000000000000e+03	6.971408615675420606e+01	9.235027962393692391e+00	-2.553392489092903145e-02	5.648142464667605509e+02	4.170717641852483837e-02	0.000000000000000000e+00	inf	1.000000000000000000e+00
2.111000000000000000e+03	5.783009111523867318e+01	2.592571037632662723e+01	-2.909785919452670400e-02	6.469198628913146649e+02	4.666718300909289407e-02	0.000000000000000000e+00	4.538984734617486083e+01	1.000000000000000000e+00
2.113000000000000000e+03	1.206255504740511952e+02	2.213183804886509876e+01	-2.058903196740723487e-02	4.508942223997271981e+02	9.306422766155564297e-02	0.000000000000000000e+00	1.022526240378734741e+01	1.000000000000000000e+00
2.115000000000000000e+03	1.124662818150976022e+02	1.596885774893514842e+01	-3.590732304403627256e-02	8.037957139192959630e+02	4.166210679898108005e-02	0.000000000000000000e+00	1.022526240378734741e+01	1.000000000000000000e+00
2.115000000000000000e+03	1.484967265556508664e+01	1.133386775312077255e+01	-2.718648042638115506e-02	6.028856808299409522e+02	3.556031709469309465e-02	0.000000000000000000e+00	4.538984734617486083e+01	1.000000000000000000e+00
2.125000000000000000e+03	8.477532602612998858e+01	9.350851224484989288e+00	-2.479037399791836349e-02	5.476843840133362846e+02	4.493980551578524718e-02	0.000000000000000000e+00	2.994983439900987321e+01	1.000000000000000000e+00
2.125000000000000000e+03	1.089485909738445599e+02	2.703264531602753706e+01	-2.175902870339382206e-02	4.778485080401561618e+02	5.450918343899102680e-02	0.000000000000000000e+00	2.994983439900987321e+01	1.000000000000000000e+00
2.131000000000000000e+03	8.476946492312585235e+01	2.532216786895480709e+01	-2.537782475637983051e-02	5.612180247973038831e+02	4.570274078856761957e-02	0.000000000000000000e+00	4.533270962785915970e+01	1.000000000000000000e+00
2.132000000000000000e+03	4.081649823247117581e+01	1.422301108593766727e+01	-2.368087008346242070e-02	5.221237268682531294e+02	4.218778657498734042e-02	0.000000000000000000e+00	4.533270962785915970e+01	1.000000000000000000e+00
2.140000000000000000e+03	1.481711242724913546e+01	2.663480200393834707e+01	-2.295673882248023406e-02	5.054412522515874571e+02	4.413070026828358472e-02	0.000000000000000000e+00	inf	1.000000000000000000e+00
2.147000000000000000e+03	5.531223182355348378e+00	7.991796482501296595e+00	-2.216217522967236023e-02	4.871361635438233293e+02	3.927545474352756028e-02	0.000000000000000000e+00	2.564775836623386240e+01	1.000000000000000000e+00
2.147000000000000000e+03	3.052469632781497921e+01	1.374799395478344088e+01	-2.527842268849331275e-02	5.589280083821698781e+02	4.107039332364526008e-02	0.000000000000000000e+00	2.564775836623386240e+01	1.000000000000000000e+00
2.156000000000000000e+03	1.098508007322597138e+02	1.993629160397245670e+01	-2.451755973825234594e-02	5.413993122215597396e+02	4.470401346034624801e-02	0.000000000000000000e+00	2.419156174767448420e+01	1.000000000000000000e+00
2.157000000000000000e+03	8.601081331358345494e+01	2.404562970990935966e+01	-3.924352732996964216e-03	6.697475461450297018e+01	2.096256694496969608e-01	0.000000000000000000e+00	1.961438959189507969e+01	1.000000000000000000e+00
2.160000000000000000e+03	6.758350987064292781e+01	1.732560241201582585e+01	-4.689798047319299751e-03	8.460901889044083646e+01	1.754709449747267058e-01	0.000000000000000000e+00	1.961438959189507969e+01	1.000000000000000000e+00
2.164000000000000000e+03	1.913361102687398940e+01	5.569524734133003641e+00	-3.258740739744965791e-03	5.164044192799702415e+01	3.403689411923350727e-01	0.000000000000000000e+00	3.147132628410696142e+01	1.000000000000000000e+00
2.166000000000000000e+03	4.782294166222727227e+01	1.850655243666581384e+01	-2.557507593539024709e-02	5.657622807412957400e+02	4.618859141748876684e-02	0.000000000000000000e+00	2.316247356989148898e+01	1.000000000000000000e+00
2.168000000000000000e+03	6.751746054932056040e+01	6.315321666893321861e+00	-2.601016083416483882e-02	5.757857297635860050e+02	3.609992209395063156e-02	0.000000000000000000e+00	2.316247356989148898e+01	1.000000000000000000e+00
2.173000000000000000e+03	1.018358293461054558e+02	1.644484819524215879e+01	-2.474367774742963072e-02	5.466085997523238120e+02	4.758595824303624156e-02	0.000000000000000000e+00	3.578208692293760151e+01	1.000000000000000000e+00
2.174000000000000000e+03	6.267686154169176405e+01	2.404467848037831956e+01	-2.034147795829089125e-02	4.451910941191780466e+02	5.015356268552295660e-02	0.000000000000000000e+00	3.988962496527111767e+01	1.000000000000000000e+00
2.179000000000000000e+03	1.211614551118725558e+02	1.428438426628374458e+01	-2.409427136812521131e-02	5.316476306264332834e+02	5.133761783985768545e-02	0.000000000000000000e+00	3.419207003213217178e+01	1.000000000000000000e+00
2.181000000000000000e+03	8.795179244848326050e+01	2.242170316541250585e+01	-2.642784076269904733e-02	5.854082045566387933e+02	4.115154560570322140e-02	0.000000000000000000e+00	3.419207003213217178e+01	1.000000000000000000e+00
2.188000000000000000e+03	1.033784144127742906e+02	1.338686939515214824e+01	-2.781859487993343025e-02	6.174482800359331804e+02	4.314876457454341896e-02	0.000000000000000000e+00	inf	1.000000000000000000e+00
2.202000000000000000e+03	4.683092008195664846e+01	1.448172018587737142e+01	-2.523664660184372910e-02	5.579655744386745937e+02	4.197321053475122632e-02	0.000000000000000000e+00	inf	1.000000000000000000e+00
2.212000000000000000e+03	9.491860418033823521e+01	7.046230958739301720e+00	-2.208267533060409571e-02	4.853046516071132714e+02	4.065160276334967016e-02	0.000000000000000000e+00	4.966747624774749426e+01	1.000000000000000000e+00
2.215000000000000000e+03	4.913722393276312062e+01	2.630560320830912602e+01	-2.181144316945043266e-02	4.790560280667733082e+02	4.133240024879469843e-02	0.000000000000000000e+00	4.966747624774749426e+01	1.000000000000000000e+00
2.222000000000000000e+03	2.352348201562240604e+01	1.195884416833505348e+01	-3.216332437342388911e-02	7.175417898688364176e+02	3.312800498839973962e-02	0.000000000000000000e+00	inf	1.000000000000000000e+00
2.231000000000000000e+03	5.920399909961800944e+01	7.622590933113770006e+00	-2.615906428154309363e-02	5.792161547639545915e+02	3.689435560030174255e-02	0.000000000000000000e+00	2.141624407948067699e+01	1.000000000000000000e+00
2.233000000000000000e+03	7.724233827317651446e+01	2.198929171587538534e+01	-2.630939365986696352e-02	5.826794302405933195e+02	2.198624770869624934e-01	0.000000000000000000e+00	5.970747528040285523e+00	1.000000000000000000e+00
2.234000000000000000e+03	7.881471092478112439e+01	1.622930297560122881e+01	-2.601533670546104030e-02	5.759049710478261659e+02	2.839283314710351336e-01	0.000000000000000000e+00	5.970747528040285523e+00	1.000000000000000000e+00
2.235000000000000000e+03	1.098548445660439654e+02	2.730141895667950891e+01	-2.554558124009888298e-02	5.650827844510001796e+02	4.535186767249399509e-02	0.000000000000000000e+00	3.295575289332511204e+01	1.000000000000000000e+00
2.236000000000000000e+03	3.689908742480229620e+01	1.542888088440996519e+01	-2.560498398935383627e-02	5.664512999536477764e+02	4.183306390746133197e-02	0.000000000000000000e+00	1.546950946529429771e+01	1.000000000000000000e+00
2.240000000000000000e+03	4.927354759583918309e+01	2.471211623488188991e+01	-2.675142216063449221e-02	5.928628453770909346e+02	3.782467383174303865e-02	0.000000000000000000e+00	1.546950946529429771e+01	1.000000000000000000e+00
2.249000000000000000e+03	3.774033709342973708e+01	8.971867259325822630e+00	-2.716318652196095945e-02	6.023490378341864471e+02	3.752495913045628129e-02	0.000000000000000000e+00	2.148839208100726950e+01	1.000000000000000000e+00
2.250000000000000000e+03	1.935016933969180997e+01	2.008729456629309595e+01	-2.661047066149938023e-02	5.896156166863793260e+02	3.893786531382370519e-02	0.000000000000000000e+00	2.148839208100726950e+01	1.000000000000000000e+00
2.258000000000000000e+03	9.629825620619159565e+01	1.744136947144815863e+01	-2.693568287603119449e-02	5.971078281213584660e+02	6.757296361031517318e-02	0.000000000000000000e+00	8.326794752357065121e+00	1.000000000000000000e+00
2.260000000000000000e+03	9.182826326585578158e+01	2.446665764783132602e+01	-2.382633099736788246e-02	5.254748430742479286e+02	1.421806024498479815e-01	0.000000000000000000e+00	8.326794752357065121e+00	1.000000000000000000e+00
2.262000000000000000e+03	7.351739410186715418e+01	2.708161423245289967e+01	-2.216886781293899225e-02	4.872903467098892065e+02	5.200205510794797537e-02	0.000000000000000000e+00	1.849664638468728839e+01	1.000000000000000000e+00
2.278000000000000000e+03	7.491409570060685041e+01	2.416183310169718368e+01	-2.363059854727604658e-02	5.209655754783622115e+02	1.174272314404987139e-01	0.000000000000000000e+00	2.928954448574651792e+01	1.000000000000000000e+00
2.278000000000000000e+03	1.040442194063392947e+02	2.721360456615007806e+01	-3.514482591557722968e-02	7.862293696994026959e+02	4.768170954571160358e-02	0.000000000000000000e+00	2.928954448574651792e+01	1.000000000000000000e+00
2.304000000000000000e+03	4.426403160519931390e+01	2.601201189850732831e+01	-2.369353188068766200e-02	5.224154282795758490e+02	3.890093798831550931e-02	0.000000000000000000e+00	inf	1.000000000000000000e+00
2.318000000000000000e+03	5.197887662158249356e+01	1.466551802984587205e+01	-1.410441314942893765e-02	3.015021236758792611e+02	2.038339686976605725e-01	0.000000000000000000e+00	7.673972594272861159e+00	1.000000000000000000e+00
2.319000000000000000e+03	1.064697607579687002e+02	2.034822514117090719e+01	-2.506723789285816503e-02	5.540627509593230116e+02	5.027143511269027698e-02	0.000000000000000000e+00	5.411647466516036786e+01	1.000000000000000000e+00
2.321000000000000000e+03	4.612462480885609040e+01	9.703906286587379526e+00	-2.393098405691241812e-02	5.278858313901508836e+02	6.112121128525915825e-02	0.000000000000000000e+00	7.673972594272861159e+00	1.000000000000000000e+00
2.324000000000000000e+03	5.240342279608582743e+01	1.801929199992216013e+01	-2.629924452706283375e-02	5.824456153792428950e+02	4.460626055315608518e-02	0.000000000000000000e+00	1.041964220719561851e+01	1.000000000000000000e+00
2.335000000000000000e+03	1.111279415370549515e+02	1.393532149028268385e+01	-2.079481370127988366e-02	4.556350045436268488e+02	5.502029607773673003e-02	0.000000000000000000e+00	1.268870693601542854e+01	1.000000000000000000e+00
2.336000000000000000e+03	1.121228100127814571e+02	2.658496656135450564e+01	-2.436843252624455378e-02	5.379637321506210128e+02	4.091979828815839326e-02	0.000000000000000000e+00	1.268870693601542854e+01	1.000000000000000000e+00
2.338000000000000000e+03	3.759973386363365222e+01	1.202717772986513545e+01	-2.349670526756126449e-02	5.178809534484358892e+02	4.451357615847162386e-02	0.000000000000000000e+00	7.355296279740326781e+01	1.000000000000000000e+00
2.351000000000000000e+03	4.693543055252446550e+01	2.556221298277307241e+01	-2.166922752568478314e-02	4.757796761192061581e+02	4.498844226695275506e-02	0.000000000000000000e+00	2.918079362910006225e+01	1.000000000000000000e+00
2.353000000000000000e+03	1.934018179040971575e+01	1.607427524156022258e+01	-2.594712730635481690e-02	5.743335686923137473e+02	3.319713723632777835e-02	0.000000000000000000e+00	2.918079362910006225e+01	1.000000000000000000e+00
2.359000000000000000e+03	3.061608579448908074e+01	2.470028459368502638e+01	-2.664473721990961649e-02	5.904050467547676817e+02	3.437167303392352213e-02	0.000000000000000000e+00	inf	1.000000000000000000e+00
2.376000000000000000e+03	7.507248796402247137e+01	2.565421227635114576e+01	-3.262326309695311871e-02	7.281378191993346718e+02	4.669739184495802498e-02	0.000000000000000000e+00	inf	1.000000000000000000e+00
2.383000000000000000e+03	9.826288190006697221e+01	1.564673037386928023e+01	-2.269656098611731732e-02	4.994472973088659273e+02	5.187177843990276038e-02	0.000000000000000000e+00	inf	1.000000000000000000e+00
2.406000000000000000e+03	4.435744002499820482e+01	8.390677954172927500e+00	-2.568341337320668299e-02	5.682581494515567329e+02	1.915916694570715118e-01	0.000000000000000000e+00	inf	1.000000000000000000e+00
2.412000000000000000e+03	2.500981986836794846e+01	2.012512457601106064e+01	-2.700506710488271775e-02	5.987062961049703063e+02	3.226234317292231424e-02	0.000000000000000000e+00	1.508768576145243934e+01	1.000000000000000000e+00
2.415000000000000000e+03	5.283391299807264829e+01	9.759239112854594111e+00	-2.600614505552134581e-02	5.756932145955549913e+02	3.707478849639733731e-02	0.000000000000000000e+00	2.969228418168192718e+01	1.000000000000000000e+00
2.416000000000000000e+03	1.077531482195907842e+01	1.512341209725989799e+01	-2.436326001687252191e-02	5.378445683181048480e+02	4.149643651367129760e-02	0.000000000000000000e+00	1.508768576145243934e+01	1.000000000000000000e+00
2.421000000000000000e+03	1.128743940455865129e+02	2.165549843657456464e+01	-2.465139641341414570e-02	5.444826302005918706e+02	4.536173420226596864e-02	0.000000000000000000e+00	5.966433678462795598e+01	1.000000000000000000e+00
2.421000000000000000e+03	5.321012126436619383e+01	2.156810600188781279e+01	-2.319657882549899797e-02	5.109666659134621796e+02	4.491232704176795210e-02	0.000000000000000000e+00	4.292140348740829126e+01	1.000000000000000000e+00
2.430000000000000000e+03	6.384878682778300885e+01	1.821566399937406899e+01	-2.387815583783538601e-02	5.266687793565168931e+02	4.520792675297313767e-02	0.000000000000000000e+00	inf	1.000000000000000000e+00
2.441000000000000000e+03	4.529420114558069344e+01	2.373102096698551833e+01	-2.333781161024337317e-02	5.142203748381995183e+02	4.722730677285813528e-02	0.000000000000000000e+00	2.547870016033082408e+01	1.000000000000000000e+00
2.445000000000000000e+03	6.677179348897678324e+01	1.002419095450868447e+01	-2.421574897603757243e-02	5.344462214616672782e+02	4.458741516323927456e-02	0.000000000000000000e+00	2.547870016033082408e+01	1.000000000000000000e+00
2.448000000000000000e+03	4.011084454347970052e+01	2.612043529533289288e+01	-2.698353720545871789e-02	5.982102921068096748e+02	3.900574991272487413e-02	0.000000000000000000e+00	3.114314179003006799e+01	1.000000000000000000e+00
2.458000000000000000e+03	9.320755479714105718e+01	1.950277296603728772e+01	-2.504297522936897724e-02	5.535037897742442965e+02	5.260697210245024458e-02	0.000000000000000000e+00	1.868007881657434766e+01	1.000000000000000000e+00
2.461000000000000000e+03	7.456861720364382506e+01	2.074186536741226305e+01	-2.580801354633430189e-02	5.711286776795665219e+02	4.106848839642607274e-02	0.000000000000000000e+00	1.868007881657434766e+01	1.000000000000000000e+00
2.478000000000000000e+03	2.796800867170007621e+01	1.743143611922132408e+01	-2.422799184949857645e-02	5.347282717428155365e+02	3.956844722041175100e-02	0.000000000000000000e+00	4.381173522005846976e+00	1.000000000000000000e+00
2.483000000000000000e+03	3.234484783741109482e+01	1.723660196558497759e+01	-2.484891829385925399e-02	5.490331225412928688e+02	3.949706655673157485e-02	0.000000000000000000e+00	4.381173522005846976e+00	1.000000000000000000e+00
2.483000000000000000e+03	6.042612958978484983e+01	2.551429224051389966e+01	-2.224937476249810170e-02	4.891450589904546860e+02	4.924112880172593076e-02	0.000000000000000000e+00	2.927590376305831654e+01	1.000000000000000000e+00
2.495000000000000000e+03	1.235554676697604215e+01	1.215828828563911657e+01	-2.423058540860049612e-02	5.347880219375880415e+02	2.415191493191476413e-01	0.000000000000000000e+00	7.272726356471906684e+00	1.000000000000000000e+00
2.496000000000000000e+03	1.699448155238945901e+01	1.775943394637697281e+01	-2.532256701268617571e-02	5.599450015814669541e+02	1.836562457600426912e-01	0.000000000000000000e+00	7.272726356471906684e+00	1.000000000000000000e+00
2.503000000000000000e+03	4.184435443200318616e+01	2.500130449302961821e+01	-2.618953662723922521e-02	5.799181740814143495e+02	4.373831224521429473e-02	0.000000000000000000e+00	inf	1.000000000000000000e+00
2.513000000000000000e+03	1.101822574107810055e+02	1.133628538712204126e+01	-2.416665576922570960e-02	5.333152163240368964e+02	4.427826942026391599e-02	0.000000000000000000e+00	inf	1.000000000000000000e+00
2.520000000000000000e+03	3.859881745652759832e+01	1.220297423853891239e+01	-3.825553685135790749e-03	6.469863052360378219e+01	2.430862958644602889e-01	0.000000000000000000e+00	inf	1.000000000000000000e+00
2.529000000000000000e+03	1.087806561279727475e+02	1.976497579957967687e+01	-2.301995217620091821e-02	5.068975561369483103e+02	3.998599706518080055e-02	0.000000000000000000e+00	inf	1.000000000000000000e+00
2.544000000000000000e+03	7.976681231619490120e+01	1.712343597538373174e+01	-2.466054539766555573e-02	5.446934037243524926e+02	4.792393820105367297e-02	0.000000000000000000e+00	inf	1.000000000000000000e+00
2.563000000000000000e+03	1.136567269617009970e+02	2.668168441041295935e+01	-2.319197876258651675e-02	5.108606900539633671e+02	4.714202758975238883e-02	0.000000000000000000e+00	1.765482267263568161e+01	1.000000000000000000e+00
2.568000000000000000e+03	1.204609534946637268e+02	1.039072787341560478e+01	-2.419924595746844945e-02	5.340660263185874328e+02	4.259314292399141166e-02	0.000000000000000000e+00	1.765482267263568161e+01	1.000000000000000000e+00
2.587000000000000000e+03	9.214203389175062853e+01	1.517029051723951305e+01	-2.522831802096023313e-02	5.577737012981706357e+02	3.807860347099245590e-02	0.000000000000000000e+00	inf	1.000000000000000000e+00
2.595000000000000000e+03	9.191120372451126741e+01	7.423451430704284704e+00	-2.487358171109923036e-02	5.496013162573162845e+02	5.386685945330160763e-02	0.000000000000000000e+00	1.575709447473015423e+01	1.000000000000000000e+00
2.598000000000000000e+03	1.021088991557503789e+02	1.943565498281147086e+01	-2.474153480978991473e-02	5.465592309366049903e+02	4.185606528110563662e-02	0.000000000000000000e+00	1.575709447473015423e+01	1.000000000000000000e+00
2.601000000000000000e+03	5.401548172534403847e+01	2.205634635279962197e+01	-2.175903422975992985e-02	4.778486353561102078e+02	5.188737526292874769e-02	0.000000000000000000e+00	4.816476744874870519e+01	1.000000000000000000e+00
2.609000000000000000e+03	1.193055778815536172e+02	1.938124142304389963e+01	-2.586192238238925120e-02	5.723706248755497654e+02	4.389870210910062909e-02	0.000000000000000000e+00	inf	1.000000000000000000e+00
2.616000000000000000e+03	2.601281560787315783e+01	1.231280685431154609e+01	-4.177908665643927273e-03	7.281615470065668205e+01	2.243087437005363283e-01	0.000000000000000000e+00	inf	1.000000000000000000e+00
2.642000000000000000e+03	9.413820341141499171e+01	1.558433721574522934e+01	-3.957715236929932809e-03	6.774335715246721179e+01	2.104979478397509540e-01	0.000000000000000000e+00	4.066535282641969218e+01	1.000000000000000000e+00
2.643000000000000000e+03	5.351594832322611950e+01	1.745605088169772756e+01	-2.631052997683579198e-02	5.827056086146125153e+02	4.213134829771258971e-02	0.000000000000000000e+00	1.704529217959348841e+01	1.000000000000000000e+00
2.648000000000000000e+03	3.735185827970959593e+01	2.286568844375314669e+01	-2.451621328069007386e-02	5.413682926463592366e+02	4.247198712520627861e-02	0.000000000000000000e+00	1.704529217959348841e+01	1.000000000000000000e+00
2.648000000000000000e+03	7.110340370112851360e+01	5.958891725024979991e+00	-3.625747323542577623e-03	6.009550849983425991e+01	2.576099179859466792e-01	0.000000000000000000e+00	2.101197885358663342e+01	1.000000000000000000e+00
2.659000000000000000e+03	4.590984244564550920e+01	1.854315082372519186e+01	-2.701094251032364058e-02	5.988416531975475436e+02	3.392893834403554187e-02	0.000000000000000000e+00	inf	1.000000000000000000e+00
2.667000000000000000e+03	9.599428298239932644e+01	1.339147813546360410e+01	-2.468922108704205143e-02	5.453540318257963690e+02	4.283045607808588784e-02	0.000000000000000000e+00	inf	1.000000000000000000e+00
2.673000000000000000e+03	4.030264007704462159e+01	1.350834469361576318e+01	-2.483695906510954496e-02	5.487576068429631277e+02	4.092421031543647114e-02	0.000000000000000000e+00	7.236002683599346597e+01	1.000000000000000000e+00
2.674000000000000000e+03	1.123862892373330453e+02	1.982665201774499764e+01	-2.203490640578494031e-02	4.842041551657911782e+02	4.486760067698880583e-02	0.000000000000000000e+00	7.236002683599346597e+01	1.000000000000000000e+00
2.682000000000000000e+03	9.103565074469688057e+01	1.089702824585088337e+01	-2.126628011677539690e-02	4.664966078646133383e+02	4.588776790367410374e-02	0.000000000000000000e+00	2.902705438675693372e+01	1.000000000000000000e+00
2.683000000000000000e+03	6.623736553889524714e+01	2.598394102559030827e+01	-2.629574843540094867e-02	5.823650727158481004e+02	3.736852110439270458e-02	0.000000000000000000e+00	2.902705438675693372e+01	1.000000000000000000e+00
2.723000000000000000e+03	5.141351659371242988e+01	1.002975683625425418e+01	-2.139597191257917863e-02	4.694844364642953565e+02	4.139826463193219119e-02	0.000000000000000000e+00	5.257651568020087751e+01	1.000000000000000000e+00
2.724000000000000000e+03	1.016486510182171514e+02	2.554495166011478702e+01	-2.725637804048959556e-02	6.044959761395895157e+02	4.771448500449504415e-02	0.000000000000000000e+00	5.257651568020087751e+01	1.000000000000000000e+00
2.729000000000000000e+03	4.897776266312099125e+01	2.078661884107719615e+01	-3.246074909287458704e-02	7.243938353472697145e+02	9.154287977853026170e-02	0.000000000000000000e+00	8.129527591108685058e+00	1.000000000000000000e+00
2.733000000000000000e+03	5.619870261328345862e+01	1.705201777928424178e+01	-2.511693422522575173e-02	5.552076508523881557e+02	5.876313117675302511e-02	0.000000000000000000e+00	8.129527591108685058e+00	1.000000000000000000e+00
2.749000000000000000e+03	1.172689287788774379e+02	5.715413471042309901e+00	-2.498852290925468803e-02	5.522493218385650380e+02	4.028964794962841545e-02	0.000000000000000000e+00	8.304149820677869798e+01	1.000000000000000000e+00
2.753000000000000000e+03	3.436409994004542767e+01	1.047774269426894378e+01	-2.658681913595875232e-02	5.890707348455625834e+02	5.555276264563158151e-02	0.000000000000000000e+00	8.304149820677869798e+01	1.000000000000000000e+00
2.762000000000000000e+03	8.566912276795582670e+01	7.571437658097966761e+00	-2.204170345548714730e-02	4.843607450207457532e+02	4.815934072917571473e-02	0.000000000000000000e+00	inf	1.000000000000000000e+00
2.773000000000000000e+03	6.932892097248567609e+01	1.087322049274564151e+01	-2.545102110462806391e-02	5.629043160644804402e+02	4.507667651238922435e-02	0.000000000000000000e+00	inf	1.000000000000000000e+00
2.781000000000000000e+03	7.362728826467441934e+01	7.189271509290080964e+00	-2.016397360460433011e-02	4.411017638633522893e+02	8.571400823701180727e-02	0.000000000000000000e+00	9.370434977648276487e+00	1.000000000000000000e+00
2.781000000000000000e+03	8.286722968831561786e+01	8.747646996139678777e+00	-2.129285353752786644e-02	4.671088040796748828e+02	6.786847505567428218e-02	0.000000000000000000e+00	9.370434977648276487e+00	1.000000000000000000e+00
2.795000000000000000e+03	6.841007837186144513e+01	1.712819493892505562e+01	-2.676361880209539648e-02	5.931438305693392294e+02	3.738907465037999422e-02	0.000000000000000000e+00	3.291657223115886666e+01	1.000000000000000000e+00
2.797000000000000000e+03	3.577812533360940961e+01	1.280889310200595155e+01	-2.520170710523680913e-02	5.571606412771460555e+02	4.026083756556020354e-02	0.000000000000000000e+00	3.291657223115886666e+01	1.000000000000000000e+00
2.803000000000000000e+03	7.214450705662267183e+01	8.385339571030126393e+00	-2.707731089080080839e-02	6.003706423219194903e+02	3.905149529489226889e-02	0.000000000000000000e+00	inf	1.000000000000000000e+00
2.815000000000000000e+03	1.073783916713093163e+02	1.043754910618286225e+01	-2.070485821713574995e-02	4.535626177241034043e+02	4.811746381433656961e-02	0.000000000000000000e+00	inf	1.000000000000000000e+00
2.835000000000000000e+03	1.979086223380424059e+01	1.951761263070302732e+01	-3.448274528737943490e-03	5.600690529485558500e+01	2.928914832996656337e-01	0.000000000000000000e+00	4.451834212021531556e+01	1.000000000000000000e+00
2.836000000000000000e+03	6.400380735850274050e+01	1.431201290224367995e+01	-2.122084702883585486e-02	4.654499242353496129e+02	4.730092679010799994e-02	0.000000000000000000e+00	4.451834212021531556e+01	1.000000000000000000e+00
2.845000000000000000e+03	4.253982919369985183e+01	1.851627559153379110e+01	-2.500054667340567346e-02	5.525263242979997358e+02	3.979440188446692339e-02	0.000000000000000000e+00	inf	1.000000000000000000e+00
2.864000000000000000e+03	3.915449836777327164e+01	6.479274781509668735e+00	-2.779896713712155798e-02	6.169960977605851440e+02	3.674775896509729911e-02	0.000000000000000000e+00	inf	1.000000000000000000e+00
2.870000000000000000e+03	7.982472588775270594e+01	2.075781904732124516e+01	-2.284392722389014599e-02	5.028423082046311379e+02	4.794629778271319864e-02	0.000000000000000000e+00	4.090122680124188292e+01	1.000000000000000000e+00
2.874000000000000000e+03	1.207023510092225393e+02	1.936853208085044642e+01	-2.453167866127303753e-02	5.417245827734591330e+02	4.931962780629961518e-02	0.000000000000000000e+00	4.090122680124188292e+01	1.000000000000000000e+00
2.877000000000000000e+03	6.834727540861436523e+01	1.314167613124306833e+01	-2.407529381191192072e-02	5.312104272948367907e+02	3.827919076603358839e-02	0.000000000000000000e+00	5.272407112659794137e+01	1.000000000000000000e+00
2.890000000000000000e+03	5.615049310009772654e+01	1.038885222607808778e+01	-2.552918461533316627e-02	5.647050403993457621e+02	4.076133383475744054e-02	0.000000000000000000e+00	4.952855887261554102e+01	1.000000000000000000e+00
2.894000000000000000e+03	6.644105314508105486e+00	1.187064587600582399e+01	-2.415746368698605193e-02	5.331034499124758668e+02	3.921572087240154936e-02	0.000000000000000000e+00	4.952855887261554102e+01	1.000000000000000000e+00
2.922000000000000000e+03	1.195680235714434048e+01	1.204599291732580646e+01	-2.636296275002057363e-02	5.839135503992968097e+02	5.133114858576282025e-02	0.000000000000000000e+00	4.463975951474874648e+01	1.000000000000000000e+00
2.927000000000000000e+03	5.635765399767914374e+01	1.665820530725529736e+01	-1.216545872903238706e-02	2.568326560751250440e+02	5.545110268415720522e-02	0.000000000000000000e+00	4.463975951474874648e+01	1.000000000000000000e+00
2.934000000000000000e+03	5.694984909533931727e+01	2.608787717406133666e+01	-2.461282030220240599e-02	5.435939170200192621e+02	4.586628544119630835e-02	0.000000000000000000e+00	4.952544616765779040e+01	1.000000000000000000e+00
2.939000000000000000e+03	1.034053593794769483e+02	8.922348276123104327e+00	-2.574697982776443309e-02	5.697225880440748824e+02	4.170696976943433221e-02	0.000000000000000000e+00	1.380697294577607970e+01	1.000000000000000000e+00
2.939000000000000000e+03	1.131432827114915654e+02	2.666656305988301412e+01	-2.395689666618151109e-02	5.284828038862655148e+02	4.772931611799136054e-02	0.000000000000000000e+00	1.768136747403602982e+01	1.000000000000000000e+00
2.943000000000000000e+03	9.644686071689970674e+01	2.084760711139805878e+01	-2.378823019503327127e-02	5.245970800193017567e+02	4.562925640099657620e-02	0.000000000000000000e+00	1.380697294577607970e+01	1.000000000000000000e+00
2.957000000000000000e+03	1.043438023088655484e+02	2.370624531358969023e+01	-2.383020592778047064e-02	5.255641133926728799e+02	5.195982314070546337e-02	0.000000000000000000e+00	inf	1.000000000000000000e+00
2.968000000000000000e+03	7.776648654823608453e+00	6.826647359963262218e+00	-2.584807497675763524e-02	5.720516095182473464e+02	3.708858296212336203e-02	0.000000000000000000e+00	1.021155280229500661e+01	1.000000000000000000e+00
2.970000000000000000e+03	7.227506093130631371e+01	2.289763132092839015e+01	-2.537702788151349406e-02	5.611996664616724502e+02	3.824450757315189797e-02	0.000000000000000000e+00	5.637305241168291303e+01	1.000000000000000000e+00
2.972000000000000000e+03	1.793038856712431439e+01	7.911717139936250476e+00	-2.490746635363123504e-02	5.503819477800711866e+02	4.097550044999742624e-02	0.000000000000000000e+00	1.021155280229500661e+01	1.000000000000000000e+00
3.001000000000000000e+03	2.234399188652034951e+01	1.369649473941513307e+01	-2.582417742245013415e-02	5.715010596875515603e+02	3.182668049938686128e-02	0.000000000000000000e+00	inf	1.000000000000000000e+00
3.007000000000000000e+03	1.050545067943007211e+02	1.456523978216011095e+01	-2.194101545932818434e-02	4.820411034990601706e+02	1.759615671173961893e-01	0.000000000000000000e+00	7.911611759071150551e+00	1.000000000000000000e+00
3.008000000000000000e+03	9.828711518454191776e+01	1.866353350350794216e+01	-2.438530627993817229e-02	5.383524682580773515e+02	9.219496845603569746e-02	0.000000000000000000e+00	7.911611759071150551e+00	1.000000000000000000e+00
3.010000000000000000e+03	1.111836018595708282e+02	2.199612237767804146e+01	-2.027694134914387672e-02	4.437043051874580897e+02	6.482437258464868179e-02	0.000000000000000000e+00	9.632435957092560841e+00	1.000000000000000000e+00
3.013000000000000000e+03	5.561896625020159490e+01	2.274870651963422574e+01	-2.479606556917733629e-02	5.478155059496106105e+02	5.018277564755802000e-02	0.000000000000000000e+00	4.286326599845995844e+01	1.000000000000000000e+00
3.025000000000000000e+03	8.275144451526763589e+01	2.196891328165120072e+01	-2.325413105539378411e-02	5.122925493079312673e+02	4.852808810848963095e-02	0.000000000000000000e+00	2.283387225433694212e+01	1.000000000000000000e+00
3.029000000000000000e+03	1.053927984244347158e+02	1.901005956995420476e+01	-2.562557354301288684e-02	5.669256403457746956e+02	4.114313731395768947e-02	0.000000000000000000e+00	2.283387225433694212e+01	1.000000000000000000e+00
3.047000000000000000e+03	1.156500993267366653e+02	2.510365157811191494e+01	-2.558298871663609517e-02	5.659445747249887972e+02	4.089955126567546007e-02	0.000000000000000000e+00	2.677117437066229400e+01	1.000000000000000000e+00
3.049000000000000000e+03	9.445252660411698287e+01	8.752544953370708924e+00	-2.616927741418503123e-02	5.794514440481441397e+02	3.586378817380986295e-02	0.000000000000000000e+00	2.677117437066229400e+01	1.000000000000000000e+00
3.051000000000000000e+03	6.238812054451391020e+01	2.316480306186552340e+01	-2.272929318385394359e-02	5.002013789061005014e+02	4.764491619495059282e-02	0.000000000000000000e+00	3.515450639307832148e+01	1.000000000000000000e+00
3.056000000000000000e+03	2.120888588792922036e+01	1.694195727779766614e+01	-5.842166310339807003e-03	1.111571812647808741e+02	1.611062773339168031e-01	0.000000000000000000e+00	4.164676669988147495e+01	1.000000000000000000e+00
3.070000000000000000e+03	6.517445156243431370e+01	2.276617985715160941e+01	-2.356578368442591512e-02	5.194723761614131945e+02	4.730516411555907297e-02	0.000000000000000000e+00	inf	1.000000000000000000e+00
3.083000000000000000e+03	4.190230117859324821e+01	6.009001172654620859e+00	-2.514077803074775408e-02	5.557569624231190346e+02	4.097675479231732698e-02	0.000000000000000000e+00	3.167235017257168650e+01	1.000000000000000000e+00
3.084000000000000000e+03	6.903877260570340013e+01	2.234147446789181402e+01	-2.537631439473506806e-02	5.611832292137427203e+02	4.639303774013681103e-02	0.000000000000000000e+00	1.043279346507877214e+01	1.000000000000000000e+00
3.087000000000000000e+03	7.882257259244303782e+01	1.871926004789072806e+01	-2.378522670918973084e-02	5.245278859669990652e+02	5.486579477919772962e-02	0.000000000000000000e+00	1.043279346507877214e+01	1.000000000000000000e+00
3.130000000000000000e+03	1.417192425426976499e+01	2.661853684127180486e+01	-2.593130363711197012e-02	5.739690243414343058e+02	3.564057449143931411e-02	0.000000000000000000e+00	inf	1.000000000000000000e+00
3.142000000000000000e+03	6.781567809135552238e+01	7.885920408590583186e+00	-2.760912798909402263e-02	6.126225995581692132e+02	3.550934243610071039e-02	0.000000000000000000e+00	6.158486998401044588e+01	1.000000000000000000e+00
3.144000000000000000e+03	6.404764192089330344e+00	1.251148686086272477e+01	-2.554527002553315038e-02	5.650756147162118168e+02	3.704237192284753899e-02	0.000000000000000000e+00	6.158486998401044588e+01	1.000000000000000000e+00
3.148000000000000000e+03	1.139008483886018865e+02	1.509192402243356845e+01	-2.405420737594248307e-02	5.307246397701566138e+02	4.446185747098296837e-02	0.000000000000000000e+00	1.075270513569889204e+02	1.000000000000000000e+00
3.158000000000000000e+03	1.111712577574283500e+02	9.031312931538140631e+00	-2.669789178469641339e-02	5.916296171132036079e+02	4.423799003017392373e-02	0.000000000000000000e+00	2.993902638595265486e+01	1.000000000000000000e+00
3.160000000000000000e+03	8.184862789415598172e+01	1.507520893000608808e+01	-2.571879684086130977e-02	5.690733107804535393e+02	3.591896342421219135e-02	0.000000000000000000e+00	1.991451952790842483e+01	1.000000000000000000e+00
3.162000000000000000e+03	6.200999229043848970e+01	1.333836541075668869e+01	-2.255850742137763612e-02	4.962668309851414961e+02	4.359565723539660098e-02	0.000000000000000000e+00	1.991451952790842483e+01	1.000000000000000000e+00
3.247000000000000000e+03	1.174716869825357008e+02	2.441442966529896097e+01	-2.498592360540275586e-02	5.521894392967285512e+02	4.395927442447966627e-02	0.000000000000000000e+00	inf	1.000000000000000000e+00
3.260000000000000000e+03	3.974751532668395271e+01	1.160663809629198617e+01	-3.877483198154086513e-02	8.698571417854228685e+02	3.098239073980735281e-02	0.000000000000000000e+00	6.918789295931034644e+01	1.000000000000000000e+00
3.264000000000000000e+03	1.079417018998983053e+02	2.329070629904646594e+01	-2.459713827268254771e-02	5.432326357530732821e+02	4.859941308687898420e-02	0.000000000000000000e+00	2.098837708081819642e+01	1.000000000000000000e+00
3.267000000000000000e+03	9.560317951743139986e+01	6.312106889672978838e+00	-2.611562812267598233e-02	5.782154762174114921e+02	3.713566050961480958e-02	0.000000000000000000e+00	2.098837708081819642e+01	1.000000000000000000e+00
3.271000000000000000e+03	6.397191471333766088e+01	9.970102010355388344e+00	-1.794561444361982006e-02	3.899953935299188288e+02	5.200860256430162032e-02	0.000000000000000000e+00	3.184207658758510817e+01	1.000000000000000000e+00
3.275000000000000000e+03	2.339987109677188215e+01	2.169253422304630874e+01	-2.544843344736580013e-02	5.628447018357895786e+02	3.610625956524671221e-02	0.000000000000000000e+00	4.223157752447390578e+01	1.000000000000000000e+00
3.288000000000000000e+03	1.206896254987078443e+01	2.351432907891359392e+01	-2.574088000565196571e-02	5.695820608592390499e+02	4.112300500966670214e-02	0.000000000000000000e+00	9.034255198536026654e+00	1.000000000000000000e+00
3.292000000000000000e+03	5.642598390639562922e+00	1.716455658808972018e+01	-3.511664174759918620e-03	5.746727058731191562e+01	3.640937881293810907e-01	0.000000000000000000e+00	9.034255198536026654e+00	1.000000000000000000e+00
3.294000000000000000e+03	6.873815522019897628e+01	1.763251573491394808e+01	-2.571328475247374595e-02	5.689463237553586623e+02	3.991939283367285096e-02	0.000000000000000000e+00	6.309729215580695438e+01	1.000000000000000000e+00
3.308000000000000000e+03	1.125802656125028136e+02	1.765075230247217775e+01	-2.557203067915147024e-02	5.656921243861679613e+02	4.553153845510138353e-02	0.000000000000000000e+00	1.393544020605346567e+01	1.000000000000000000e+00
3.312000000000000000e+03	1.209047890922279009e+02	6.474939017883124315e+00	-3.154381216912601968e-03	4.923621608599035682e+01	3.356178893174444067e-01	0.000000000000000000e+00	1.393544020605346567e+01	1.000000000000000000e+00
3.319000000000000000e+03	4.083928247488550767e+01	8.348349333845813902e+00	-2.497544127887011203e-02	5.519479483465005387e+02	4.354693261633857393e-02	0.000000000000000000e+00	2.639643779154448566e+01	1.000000000000000000e+00
3.321000000000000000e+03	1.427394818101482521e+01	2.558076394546605670e+01	-2.463918559968843527e-02	5.442013185089081162e+02	4.199857876165136172e-02	0.000000000000000000e+00	3.166501380849035030e+01	1.000000000000000000e+00
3.323000000000000000e+03	6.707208209255938414e+01	1.128299621240671335e+01	-2.434506361952142386e-02	5.374253612581683228e+02	5.045815900510330909e-02	0.000000000000000000e+00	2.639643779154448566e+01	1.000000000000000000e+00
3.330000000000000000e+03	6.953355803399595914e+01	1.278362376155133973e+01	-2.364292280558195208e-02	5.212495006966694291e+02	4.455492021439100281e-02	0.000000000000000000e+00	2.412410086584444002e+01	1.000000000000000000e+00
3.335000000000000000e+03	8.973650323268138607e+01	2.596744899872548373e+01	-2.376024563180013233e-02	5.239523740233720446e+02	4.554289783611942255e-02	0.000000000000000000e+00	2.412410086584444002e+01	1.000000000000000000e+00
3.337000000000000000e+03	4.082717800374192052e+01	1.008255110816985578e+01	-7.271893428288203273e-03	1.440951134313627335e+02	1.197472036385434091e-01	0.000000000000000000e+00	5.142423626407642701e+01	1.000000000000000000e+00
3.350000000000000000e+03	3.697951558631744007e+01	7.528482859863991017e+00	-2.783598232739359357e-02	6.178488505768449386e+02	3.993031236274524609e-02	0.000000000000000000e+00	inf	1.000000000000000000e+00
3.359000000000000000e+03	3.904248361115593013e+01	1.706028531407261184e+01	-2.573915564587866620e-02	5.695423352049301684e+02	4.009099410295058341e-02	0.000000000000000000e+00	inf	1.000000000000000000e+00
3.385000000000000000e+03	4.061951391515404453e+01	1.007011529486493018e+01	-2.550955548149723764e-02	5.642528260777035030e+02	4.393300685526368987e-02	0.000000000000000000e+00	inf	1.000000000000000000e+00
3.423000000000000000e+03	7.019870963803172970e+01	1.982274339994143730e+01	-2.267499359396416697e-02	4.989504295563888832e+02	4.949808125712962248e-02	0.000000000000000000e+00	inf	1.000000000000000000e+00
3.438000000000000000e+03	6.543275210579628265e+01	1.293855880861149998e+01	-2.450656745629415170e-02	5.411460729614591401e+02	4.434308997317393253e-02	0.000000000000000000e+00	2.523003816702882318e+01	1.000000000000000000e+00
3.442000000000000000e+03	1.187833661430275498e+02	1.502792076343191319e+01	-2.422682206661050039e-02	5.347013223837851683e+02	4.688314571025897770e-02	0.000000000000000000e+00	5.339151104368436052e+01	1.000000000000000000e+00
3.443000000000000000e+03	4.232561896400773804e+01	2.306847607764132135e+01	-2.569987641369102585e-02	5.686374235829078998e+02	3.972136316785956911e-02	0.000000000000000000e+00	1.080450616531573793e+01	1.000000000000000000e+00
3.448000000000000000e+03	4.587842423531478175e+01	1.286480378867992691e+01	-1.509449764477869063e-02	3.243116063650028877e+02	4.326608878666182711e-02	0.000000000000000000e+00	1.080450616531573793e+01	1.000000000000000000e+00
3.452000000000000000e+03	3.249584047614341387e+01	1.750759362841178657e+01	-2.470625213689824420e-02	5.457463917089144161e+02	4.362637549951997595e-02	0.000000000000000000e+00	1.147429881474660895e+01	1.000000000000000000e+00
3.455000000000000000e+03	2.159541918890873902e+01	1.392425035000590405e+01	-2.526063757508589108e-02	5.585182764468693222e+02	4.161397525317889201e-02	0.000000000000000000e+00	1.147429881474660895e+01	1.000000000000000000e+00
3.459000000000000000e+03	9.261315089234818743e+01	1.424693763149671355e+01	-2.512261968926142106e-02	5.553386320909695542e+02	3.992769161387055288e-02	0.000000000000000000e+00	4.685931949556129439e+01	1.000000000000000000e+00
3.460000000000000000e+03	4.604834536710465187e+01	9.001491036273380431e+00	-2.473316889365196475e-02	5.463664976696733220e+02	4.177473183970370485e-02	0.000000000000000000e+00	2.494351935748520788e+01	1.000000000000000000e+00
3.477000000000000000e+03	1.112703991497265861e+02	1.487086869445696102e+01	-2.138034382358497063e-02	4.691243978746075527e+02	5.282261139570065822e-02	0.000000000000000000e+00	inf	1.000000000000000000e+00
3.485000000000000000e+03	4.007053818879338536e+01	1.056090829549018828e+01	-1.344295449944585101e-02	2.862634953595853631e+02	5.274439196511415684e-02	0.000000000000000000e+00	2.319715711771208078e+01	1.000000000000000000e+00
3.486000000000000000e+03	5.912665986436581278e+01	2.378861879389462786e+01	-5.052624825751314899e-03	9.296779146052541876e+01	1.537439749766358332e-01	0.000000000000000000e+00	2.319715711771208078e+01	1.000000000000000000e+00
3.493000000000000000e+03	5.384355095792460588e+01	1.652385792908879836e+01	-2.294422000672484765e-02	5.051528448352487430e+02	3.943725231455896818e-02	0.000000000000000000e+00	inf	1.000000000000000000e+00
3.502000000000000000e+03	6.126513221141379262e+01	1.675150077353803368e+01	-2.734556819504169872e-02	6.065507313608374034e+02	3.903931562588724979e-02	0.000000000000000000e+00	9.236271828492654379e+00	1.000000000000000000e+00
3.507000000000000000e+03	5.834138483033037659e+01	7.990198442182555816e+00	-2.672675794410067293e-02	5.922946332470037305e+02	3.428468736165712905e-02	0.000000000000000000e+00	9.236271828492654379e+00	1.000000000000000000e+00
3.519000000000000000e+03	7.176000844366075171e+01	2.129749038465675426e+01	-2.381325116560135957e-02	5.251735110185936719e+02	4.385794826604338947e-02	0.000000000000000000e+00	inf	1.000000000000000000e+00
3.526000000000000000e+03	6.392565283691936884e+01	1.943468385724717251e+01	-2.145114253693083950e-02	4.707554526321152366e+02	4.879967714424515712e-02	0.000000000000000000e+00	inf	1.000000000000000000e+00
3.539000000000000000e+03	8.806626375965519671e+00	6.202360874682056213e+00	-3.978122534082637225e-03	6.821349873464801306e+01	2.438965055739028553e-01	0.000000000000000000e+00	inf	1.000000000000000000e+00
3.545000000000000000e+03	7.124856127280567364e+01	1.320837352643918727e+01	-2.399780078169606173e-02	5.294251494326559850e+02	3.823871803935974256e-02	0.000000000000000000e+00	inf	1.000000000000000000e+00
3.568000000000000000e+03	1.288516099289335415e+01	1.870170880820295167e+01	-2.446795865616125179e-02	5.402566066962914419e+02	3.978851130880411979e-02	0.000000000000000000e+00	1.101481717571976304e+01	1.000000000000000000e+00
3.571000000000000000e+03	9.979920094175115608e+00	8.076937152541550091e+00	-1.990382549671095014e-02	4.351084938025923634e+02	1.060433688348875192e-01	0.000000000000000000e+00	1.101481717571976304e+01	1.000000000000000000e+00
3.582000000000000000e+03	1.106846462539004818e+02	2.569571698942161930e+01	-2.415296094710701544e-02	5.329997161727728781e+02	4.271818669115667877e-02	0.000000000000000000e+00	inf	1.000000000000000000e+00
3.588000000000000000e+03	3.228851098832121380e+01	5.664951186283683882e+00	-2.425910800624811806e-02	5.354451231247574015e+02	4.398849871387733312e-02	0.000000000000000000e+00	5.445265300277786480e+01	1.000000000000000000e+00
3.590000000000000000e+03	1.055582762731518329e+02	1.445454830685728531e+01	-2.426889155113605770e-02	5.356705156026800978e+02	6.049618094804798396e-02	0.000000000000000000e+00	2.456444621583091603e+01	1.000000000000000000e+00
3.591000000000000000e+03	8.327292156126816280e+01	2.478774642050894528e+01	-2.378017315511384705e-02	5.244114626165135178e+02	6.312796366839412698e-02	0.000000000000000000e+00	2.456444621583091603e+01	1.000000000000000000e+00
3.598000000000000000e+03	4.831192403753335896e+01	9.816934605634454414e+00	-2.413711892410726548e-02	5.326347489895974832e+02	4.139272629668089287e-02	0.000000000000000000e+00	inf	1.000000000000000000e+00
3.611000000000000000e+03	9.922934582617335764e+01	1.219291192121488976e+01	-1.200472439381619801e-02	2.531296720834745599e+02	7.070936908008385036e-02	0.000000000000000000e+00	2.341299336969276723e+01	1.000000000000000000e+00
3.613000000000000000e+03	1.212788619757124451e+02	2.006610035414931659e+01	-3.597823671927664196e-02	8.054294171591855047e+02	4.422367177203001543e-02	0.000000000000000000e+00	2.341299336969276723e+01	1.000000000000000000e+00
3.617000000000000000e+03	5.959173065650283263e+00	2.526276062020665591e+01	-2.449274208823986471e-02	5.408275653039953568e+02	4.218516595665833258e-02	0.000000000000000000e+00	2.282240660415569522e+01	1.000000000000000000e+00
3.622000000000000000e+03	2.684845380500014400e+01	1.607036194532117435e+01	-2.373911229164371584e-02	5.234655059240076298e+02	3.731791864376055035e-02	0.000000000000000000e+00	2.282240660415569522e+01	1.000000000000000000e+00
3.627000000000000000e+03	7.394932498623025197e+01	1.881247773227673648e+01	-2.452142212904770760e-02	5.414882936533457496e+02	4.629756636621340515e-02	0.000000000000000000e+00	4.718062383033848306e+01	1.000000000000000000e+00
3.634000000000000000e+03	1.177953411681254607e+02	2.504763971555514246e+01	-2.527490160423204874e-02	5.588468899413887812e+02	4.143132285304729212e-02	0.000000000000000000e+00	4.173510356842150770e+01	1.000000000000000000e+00
3.636000000000000000e+03	1.277276566943320724e+01	1.007868791381727647e+01	-2.600551832268878372e-02	5.756787759776773328e+02	3.311906887080529049e-02	0.000000000000000000e+00	6.462221369487386369e+01	1.000000000000000000e+00
3.638000000000000000e+03	7.716726722588755649e+01	1.549889751509131308e+01	-2.362126974341241525e-02	5.207506592856158250e+02	5.496283186285355615e-02	0.000000000000000000e+00	1.738492727601842702e+01	1.000000000000000000e+00
3.640000000000000000e+03	9.406493838023958176e+01	1.958599990576235328e+01	-2.601355568292165743e-02	5.758639400015147203e+02	7.212500622982465082e-02	0.000000000000000000e+00	5.875079537354376491e+00	1.000000000000000000e+00
3.644000000000000000e+03	9.324455322610195651e+01	2.540351894476091132e+01	-2.673043719524683184e-02	5.923793955230735264e+02	6.396414721249821245e-02	0.000000000000000000e+00	5.875079537354376491e+00	1.000000000000000000e+00
3.645000000000000000e+03	2.840659589398314822e+01	7.834286814075991146e+00	-2.394868581679148595e-02	5.282936430339298113e+02	4.218689186029167537e-02	0.000000000000000000e+00	1.552278495587266782e+01	1.000000000000000000e+00
3.647000000000000000e+03	4.352783813681348590e+01	1.134211888244958288e+01	-3.814278458453632201e-03	6.443887280693355990e+01	2.222704468762162211e-01	0.000000000000000000e+00	1.552278495587266782e+01	1.000000000000000000e+00
3.656000000000000000e+03	8.124663418305014773e+01	2.620484514263833375e+01	-1.273344911315676606e-02	2.699179704044814230e+02	5.963953838926994155e-02	0.000000000000000000e+00	inf	1.000000000000000000e+00
3.662000000000000000e+03	9.682131348442246122e+01	1.026331696339317645e+01	-2.400657815437135661e-02	5.296273618004220225e+02	4.295608078023849252e-02	0.000000000000000000e+00	inf	1.000000000000000000e+00
3.678000000000000000e+03	4.576753107264352849e+01	6.135191127143558631e+00	-2.274911057584023608e-02	5.006579303030550250e+02	4.376001772994020378e-02	0.000000000000000000e+00	7.422098636211724454e+01	1.000000000000000000e+00
3.678000000000000000e+03	1.198930629566876576e+02	9.898213778304523203e+00	-4.305533744768079950e-03	7.575637045663823699e+01	2.174554046433546661e-01	0.000000000000000000e+00	7.422098636211724454e+01	1.000000000000000000e+00
3.691000000000000000e+03	8.558227750818869595e+01	8.900122210982823745e+00	-1.994868516845426862e-02	4.361419671181274111e+02	5.501476039092112469e-02	0.000000000000000000e+00	1.209936653732435552e+01	1.000000000000000000e+00
3.691000000000000000e+03	9.767728799684887520e+01	8.575481049506636921e+00	-2.435959363303593153e-02	5.377601024780223042e+02	4.776925898257744496e-02	0.000000000000000000e+00	1.209936653732435552e+01	1.000000000000000000e+00
3.704000000000000000e+03	1.011334406115507534e+02	1.767350374917874589e+01	-2.492360129865852508e-02	5.507536632760903785e+02	4.379587310767829589e-02	0.000000000000000000e+00	3.174976200495467893e+01	1.000000000000000000e+00
3.705000000000000000e+03	6.939963160348618487e+01	1.867986015271768707e+01	-2.419188385881841999e-02	5.338964189138636129e+02	4.671702498913876678e-02	0.000000000000000000e+00	3.174976200495467893e+01	1.000000000000000000e+00
3.736000000000000000e+03	1.126767290337174785e+02	1.716758709543085004e+01	-2.956680185698564930e-02	6.577233242037457330e+02	4.275655787253096474e-02	0.000000000000000000e+00	3.264071374502738365e+01	1.000000000000000000e+00
3.736000000000000000e+03	8.150492238035450043e+01	2.684925346802267043e+01	-2.474640921228598786e-02	5.466715270081789413e+02	5.206244335475884721e-02	0.000000000000000000e+00	3.264071374502738365e+01	1.000000000000000000e+00
3.741000000000000000e+03	2.161454738976417644e+01	1.048529814173969221e+01	-2.538833783392105414e-02	5.614602241866613213e+02	3.610394353468004969e-02	0.000000000000000000e+00	6.208571534929843949e+01	1.000000000000000000e+00
3.750000000000000000e+03	1.182378598713428914e+02	7.701542655630313483e+00	-2.320890919328201518e-02	5.112507318813853203e+02	3.017398791493766108e-01	0.000000000000000000e+00	8.872778635447021145e+01	1.000000000000000000e+00
3.750000000000000000e+03	2.951007666416141006e+01	7.725175342984538673e+00	-2.618523846212624656e-02	5.798191533178330701e+02	4.073621789380488245e-02	0.000000000000000000e+00	8.872778635447021145e+01	1.000000000000000000e+00
3.758000000000000000e+03	1.490472487699969051e+01	1.097494095693220650e+01	-2.759562230529276697e-02	6.123114567594319624e+02	7.228129746474265538e-02	0.000000000000000000e+00	7.428872803466843777e+01	1.000000000000000000e+00
3.760000000000000000e+03	8.892799279041437899e+01	1.724956607942070619e+01	-5.755547641761613216e-03	1.091616677194532912e+02	1.448937881766102498e-01	0.000000000000000000e+00	7.428872803466843777e+01	1.000000000000000000e+00
3.767000000000000000e+03	8.551214107889855143e+01	1.768345707593736904e+01	-2.497188444232366702e-02	5.518660062476036501e+02	4.542764021942602426e-02	0.000000000000000000e+00	1.625392620879531336e+01	1.000000000000000000e+00
3.771000000000000000e+03	9.965661946552205563e+01	2.569119385803153222e+01	-2.649739848645080859e-02	5.870106695010576914e+02	4.082719712198157325e-02	0.000000000000000000e+00	1.625392620879531336e+01	1.000000000000000000e+00
3.798000000000000000e+03	9.842847595194768928e+00	1.421266924896297468e+01	-2.602243663978948476e-02	5.760685387331290030e+02	3.950320884596891791e-02	0.000000000000000000e+00	4.265591654784837772e+01	1.000000000000000000e+00
3.800000000000000000e+03	5.142668342393169922e+01	2.371592207658256513e+01	-2.489124337018129920e-02	5.500082040623326520e+02	4.919177038060174034e-02	0.000000000000000000e+00	4.265591654784837772e+01	1.000000000000000000e+00
3.810000000000000000e+03	1.948034367618366147e+01	8.896559710415610667e+00	-2.463147705576702179e-02	5.440237297273853301e+02	3.979188602667260710e-02	0.000000000000000000e+00	inf	1.000000000000000000e+00
3.834000000000000000e+03	2.820082135784182142e+01	2.035804127249726747e+01	-2.525958974521133604e-02	5.584941366310283684e+02	4.080516987853055610e-02	0.000000000000000000e+00	2.694849286273699462e+01	1.000000000000000000e+00
3.835000000000000000e+03	7.116071967297007461e+01	1.489506568583600377e+01	-2.465561430601573636e-02	5.445798016528592598e+02	4.150255118800694198e-02	0.000000000000000000e+00	1.739251199363943101e+01	1.000000000000000000e+00
3.837000000000000000e+03	5.511986910842711040e+01	2.161746009667602308e+01	-2.412396987373734494e-02	5.323318222816247953e+02	4.578234013298310146e-02	0.000000000000000000e+00	1.690913266586274943e+01	1.000000000000000000e+00
3.837000000000000000e+03	1.143172530594785599e+02	1.452628157277019127e+01	-2.384706982966496719e-02	5.259526225349856077e+02	4.799993787959777602e-02	0.000000000000000000e+00	4.315810903715397018e+01	1.000000000000000000e+00
3.842000000000000000e+03	9.685065289895741003e+00	5.603897483448577077e+00	-2.570965034128624635e-02	5.688625944984560192e+02	3.524793739878473442e-02	0.000000000000000000e+00	1.410763612211437312e+01	1.000000000000000000e+00
3.842000000000000000e+03	6.270265903305669752e+01	6.503887902430129486e+00	-3.292702654534745282e-02	7.351358957779316370e+02	3.687084506787652316e-02	0.000000000000000000e+00	1.690913266586274943e+01	1.000000000000000000e+00
3.843000000000000000e+03	1.880982023163571171e+01	1.636327684320619369e+01	-2.907659448790217427e-02	6.464299683823918485e+02	3.437132115855534575e-02	0.000000000000000000e+00	1.410763612211437312e+01	1.000000000000000000e+00
3.864000000000000000e+03	1.382602010298445094e+01	2.435504567968003542e+01	-2.442664854895709031e-02	5.393049079477656278e+02	5.547762550990809061e-02	0.000000000000000000e+00	inf	1.000000000000000000e+00
3.873000000000000000e+03	1.518723322216059657e+01	5.860958583041147030e+00	-2.613838203459995305e-02	5.787396789118051856e+02	4.357535293694059231e-02	0.000000000000000000e+00	inf	1.000000000000000000e+00
3.884000000000000000e+03	5.720787712672623115e+01	1.652979481422874386e+01	-2.311093346627734677e-02	5.089935753865976267e+02	9.856251033502272385e-02	0.000000000000000000e+00	9.386420263333347336e+00	1.000000000000000000e+00
3.884000000000000000e+03	2.708705717028352922e+01	2.522761897956646848e+01	-2.580784273068309140e-02	5.711247424430714545e+02	3.578568792346970007e-02	0.000000000000000000e+00	1.249720494688387262e+01	1.000000000000000000e+00
3.886000000000000000e+03	5.225173968841896510e+01	2.450109251614177452e+01	-2.607231448835894624e-02	5.772176203810685138e+02	4.175404524693149266e-02	0.000000000000000000e+00	9.386420263333347336e+00	1.000000000000000000e+00
3.888000000000000000e+03	1.470678751999182232e+01	2.352202381350717886e+01	-2.387020969203048140e-02	5.264857167229401966e+02	4.906642721374532279e-02	0.000000000000000000e+00	1.249720494688387262e+01	1.000000000000000000e+00
3.897000000000000000e+03	9.835738432589209879e+01	1.551906911615837537e+01	-2.224295795077228799e-02	4.889972290257731515e+02	5.020978025119360311e-02	0.000000000000000000e+00	inf	1.000000000000000000e+00
3.926000000000000000e+03	7.102167267672919593e+01	1.369540689386267474e+01	-2.299589543336349670e-02	5.063433389343922499e+02	3.808452643437088003e-02	0.000000000000000000e+00	4.407698743238919548e+01	1.000000000000000000e+00
3.928000000000000000e+03	1.143448405152280571e+02	2.181229974471718336e+01	-2.506861815920554196e-02	5.540945494184492190e+02	4.938925807951488611e-02	0.000000000000000000e+00	4.407698743238919548e+01	1.000000000000000000e+00
3.928000000000000000e+03	1.900594462915924865e+01	9.221821059905153106e+00	-2.392697895648505935e-02	5.277935622259581123e+02	4.335114634011638657e-02	0.000000000000000000e+00	5.220774784007198122e+01	1.000000000000000000e+00
3.935000000000000000e+03	3.629622164445445520e+01	1.820740862445774511e+01	-5.473567061248010152e-02	1.237561589401985884e+03	3.574252310183445580e-02	0.000000000000000000e+00	inf	1.000000000000000000e+00
3.944000000000000000e+03	1.070031089330713030e+02	1.599252859911250368e+01	-2.811318514079296990e-02	6.242350254975782491e+02	4.203963234523522274e-02	0.000000000000000000e+00	7.620256833444715028e+01	1.000000000000000000e+00
3.947000000000000000e+03	3.087342982730627483e+01	1.266035513133953572e+01	-2.559275885293819594e-02	5.661696582970473628e+02	4.573950446631225297e-02	0.000000000000000000e+00	7.620256833444715028e+01	1.000000000000000000e+00
3.961000000000000000e+03	1.122531390219096750e+02	1.030782075788437524e+01	-2.679742766599915726e-02	5.939227163104792453e+02	4.054333619618966100e-02	0.000000000000000000e+00	inf	1.000000000000000000e+00
3.976000000000000000e+03	2.779140672094084508e+01	2.639916187408843484e+01	-2.490019224441731779e-02	5.502143674685190717e+02	3.808919038925007161e-02	0.000000000000000000e+00	7.117040225274020315e+01	1.000000000000000000e+00
3.979000000000000000e+03	9.891626408264160375e+01	2.385341599231442800e+01	-2.450613048580984471e-02	5.411360060724771301e+02	4.968218157068937657e-02	0.000000000000000000e+00	7.117040225274020315e+01	1.000000000000000000e+00
4.026000000000000000e+03	9.474412142180487706e+01	1.122959176550299532e+01	-2.453456414163038279e-02	5.417910582253724669e+02	4.609897431833775983e-02	0.000000000000000000e+00	inf	1.000000000000000000e+00
4.032000000000000000e+03	8.925539947742534252e+01	1.025334215306193464e+01	-2.415477903731798673e-02	5.330416011809608108e+02	5.493964443986487645e-02	0.000000000000000000e+00	inf	1.000000000000000000e+00
4.049000000000000000e+03	3.949541787004645244e+01	2.161040813925399817e+01	-2.441684756259748790e-02	5.390791136546970392e+02	4.644676384814605541e-02	0.000000000000000000e+00	1.205327715178657577e+01	1.000000000000000000e+00
4.056000000000000000e+03	3.090513756122185640e+01	1.319344492326709251e+01	-2.561710637984251915e-02	5.667305745582913232e+02	4.022848244645260696e-02	0.000000000000000000e+00	inf	1.000000000000000000e+00
4.062000000000000000e+03	9.691471999526430636e+01	2.668440696001003332e+01	-2.527408572956728675e-02	5.588280938900115871e+02	4.485876091321749914e-02	0.000000000000000000e+00	inf	1.000000000000000000e+00
4.069000000000000000e+03	2.572184680397371892e+01	1.318916390586626441e+01	-2.595816836484302753e-02	5.745879316619788142e+02	4.079324483195034823e-02	0.000000000000000000e+00	inf	1.000000000000000000e+00
4.076000000000000000e+03	1.114161323240898440e+02	1.927955448036580322e+01	-3.142088799280032263e-02	7.004376034573255083e+02	4.925975665063642150e-02	0.000000000000000000e+00	9.202989949778124412e+01	1.000000000000000000e+00
4.076000000000000000e+03	1.948060315783391161e+01	2.344619323267191646e+01	-2.576951853401324849e-02	5.702418328483639698e+02	4.140320326026536435e-02	0.000000000000000000e+00	9.202989949778124412e+01	1.000000000000000000e+00
4.083000000000000000e+03	5.905150835790751529e+01	8.499103023525680811e+00	-2.519316228432051663e-02	5.569637864170939565e+02	4.307523128941292967e-02	0.000000000000000000e+00	inf	1.000000000000000000e+00
4.090000000000000000e+03	6.065884239975016357e+01	1.366038498445946381e+01	-2.418256506762046787e-02	5.336817333920606643e+02	3.891226076965204062e-02	0.000000000000000000e+00	inf	1.000000000000000000e+00
4.103000000000000000e+03	1.200702367743040213e+02	1.036306363104435135e+01	-2.256289895470629803e-02	4.963680027577622127e+02	5.306723952912772990e-02	0.000000000000000000e+00	inf	1.000000000000000000e+00
4.114000000000000000e+03	4.675020206303348402e+01	1.293558757644895429e+01	-2.478482204624133170e-02	5.475564786211572255e+02	3.951719877731807440e-02	0.000000000000000000e+00	inf	1.000000000000000000e+00
4.126000000000000000e+03	8.645321856121722703e+01	1.363240462364517569e+01	-8.795274996190585379e-03	1.791906488782890676e+02	9.457542925463868766e-02	0.000000000000000000e+00	6.298076182796619094e+01	1.000000000000000000e+00
4.131000000000000000e+03	2.348050808850764426e+01	1.262538121215112774e+01	-2.673016407687890325e-02	5.923731034452613358e+02	3.638088054205235178e-02	0.000000000000000000e+00	2.981425786841070646e+01	1.000000000000000000e+00
4.132000000000000000e+03	5.169028864200225115e+01	2.227412482817530304e+01	-2.530002803246286097e-02	5.594257504653764954e+02	4.043185545344618603e-02	0.000000000000000000e+00	2.981425786841070646e+01	1.000000000000000000e+00
4.145000000000000000e+03	1.154874198838633674e+02	1.432960159535847566e+01	-2.520186599273075909e-02	5.571643017137650986e+02	5.505722986306194056e-02	0.000000000000000000e+00	6.007171269583048456e+01	1.000000000000000000e+00
4.146000000000000000e+03	5.640317689264847445e+01	2.517685453633275117e+01	-2.455515494719926264e-02	5.422654274588917360e+02	3.843760960154463113e-02	0.000000000000000000e+00	6.007171269583048456e+01	1.000000000000000000e+00
4.153000000000000000e+03	1.918227803174315227e+01	1.018024868471510125e+01	-2.373093890238630113e-02	5.232772080750320356e+02	4.355608074748207326e-02	0.000000000000000000e+00	inf	1.000000000000000000e+00
4.166000000000000000e+03	1.061071383902942955e+02	1.780583634248197811e+01	-2.276338074434589714e-02	5.009866852356183813e+02	4.050290867346295620e-02	0.000000000000000000e+00	6.058266120988812276e+01	1.000000000000000000e+00
4.167000000000000000e+03	4.554948441852657481e+01	1.954634911397422314e+01	-2.642414816214787646e-02	5.853231347381077967e+02	4.006196173770681934e-02	0.000000000000000000e+00	6.058266120988812276e+01	1.000000000000000000e+00
4.173000000000000000e+03	1.330662051417042946e+01	1.825574519943158336e+01	-2.520791097213593429e-02	5.573035654369585927e+02	3.534207473570449842e-02	0.000000000000000000e+00	inf	1.000000000000000000e+00
4.186000000000000000e+03	6.198153140135928219e+00	2.457852340898035237e+01	-2.278684614850036774e-02	5.015272792277156100e+02	5.098383788291516172e-02	0.000000000000000000e+00	inf	1.000000000000000000e+00
4.194000000000000000e+03	4.582075111307833026e+01	7.654010526904208689e+00	-2.577403572809094934e-02	5.703458995826706541e+02	3.927233770067251051e-02	0.000000000000000000e+00	2.630903424788013822e+01	1.000000000000000000e+00
4.198000000000000000e+03	2.240928228983362658e+01	1.965686062987439442e+01	-2.336850333887642225e-02	5.149274482811661073e+02	4.013028097390702875e-02	0.000000000000000000e+00	2.630903424788013822e+01	1.000000000000000000e+00
4.200000000000000000e+03	1.189033116070666125e+02	2.309952928028969765e+01	-4.298634341059952811e-03	7.559742257877029203e+01	1.831256678797642534e-01	0.000000000000000000e+00	7.466620595520059567e+01	1.000000000000000000e+00
4.205000000000000000e+03	2.073448546771511403e+01	6.138030899517705308e+00	-2.506581015845429916e-02	5.540298589351344845e+02	4.091503433772725185e-02	0.000000000000000000e+00	4.287187832035220936e+01	1.000000000000000000e+00
4.206000000000000000e+03	6.092288315961874900e+01	2.106755338593637106e+01	-5.832759612769897878e-02	1.320312064987470421e+03	3.796876083693379034e-02	0.000000000000000000e+00	4.287187832035220936e+01	1.000000000000000000e+00
4.215000000000000000e+03	1.158473180528631303e+02	2.323605471795939437e+01	-1.261788120000600748e-02	2.672555266162881935e+02	7.071011637899082825e-02	0.000000000000000000e+00	5.860084649630025666e+01	1.000000000000000000e+00
4.218000000000000000e+03	5.734494865924107643e+01	1.984017700886272806e+01	-2.445468931596109924e-02	5.399509087614050031e+02	4.423275441881502346e-02	0.000000000000000000e+00	3.862888254711074865e+01	1.000000000000000000e+00
4.218000000000000000e+03	2.012891879039420218e+01	9.488477262464822815e+00	-3.324031710538266973e-03	5.314460977938812647e+01	3.111762560224347052e-01	0.000000000000000000e+00	3.862888254711074865e+01	1.000000000000000000e+00
4.224000000000000000e+03	2.246780842898997932e+01	1.758925014873466708e+01	-2.842820977368062246e-02	6.314925362900889922e+02	4.060552791996308031e-02	0.000000000000000000e+00	7.301189736789950757e+00	1.000000000000000000e+00
4.228000000000000000e+03	2.973802648294230622e+01	1.826103956558532460e+01	-2.309145057736287920e-02	5.085447302430609966e+02	5.330633626691216875e-02	0.000000000000000000e+00	7.301189736789950757e+00	1.000000000000000000e+00
4.240000000000000000e+03	9.756895954632523171e+01	2.398407769533974232e+01	-2.376829749270467640e-02	5.241378721124543745e+02	5.208607711412815977e-02	0.000000000000000000e+00	inf	1.000000000000000000e+00
4.265000000000000000e+03	4.807287588454129690e+01	6.658134396402133781e+00	-2.596598931907383515e-02	5.747681101426820760e+02	3.545914621930701394e-02	0.000000000000000000e+00	4.658528224164692233e+01	1.000000000000000000e+00
4.270000000000000000e+03	9.294230932241893584e+01	1.918500409708043364e+01	-2.696474445297399394e-02	5.977773462678488841e+02	4.492751931718963476e-02	0.000000000000000000e+00	4.658528224164692233e+01	1.000000000000000000e+00
4.276000000000000000e+03	9.060444552312765154e+01	1.643452103295356181e+01	-2.356857805697891092e-02	5.195367526794517516e+02	4.576872466167813958e-02	0.000000000000000000e+00	7.898984736163383502e+01	1.000000000000000000e+00
4.281000000000000000e+03	1.170345852007107368e+01	1.268882534887688607e+01	-2.220637542415638058e-02	4.881544438781527901e+02	4.530585475525394923e-02	0.000000000000000000e+00	7.898984736163383502e+01	1.000000000000000000e+00
4.289000000000000000e+03	5.913503231840048358e+01	9.897016686565066834e+00	-2.383016146120636378e-02	5.255630889755072985e+02	5.748070621436573990e-02	0.000000000000000000e+00	2.617204557466801162e+01	1.000000000000000000e+00
4.294000000000000000e+03	8.116183671386831122e+01	2.403193294688647441e+01	-2.349181008170090484e-02	5.177681785714770513e+02	4.604750566091575514e-02	0.000000000000000000e+00	2.617204557466801162e+01	1.000000000000000000e+00
4.310000000000000000e+03	4.601941700654444389e+01	9.321671288966349778e+00	-5.681805293882809423e-03	1.074627977590639745e+02	1.778890955024006182e-01	0.000000000000000000e+00	3.375953789388358928e+01	1.000000000000000000e+00
4.315000000000000000e+03	7.458987747207942220e+01	2.730597521199503674e+01	-2.364333858897754714e-02	5.212590794792973838e+02	5.349956220204066248e-02	0.000000000000000000e+00	3.375953789388358928e+01	1.000000000000000000e+00
4.317000000000000000e+03	9.835456836882539022e+00	1.159867841392400045e+01	-2.469474845130114130e-02	5.454813707751247875e+02	5.051437545043246935e-02	0.000000000000000000e+00	2.072775739900637149e+01	1.000000000000000000e+00
4.321000000000000000e+03	2.850724351315380645e+01	2.059891780562253771e+01	-3.182723864557599619e-02	7.097990753556674690e+02	8.427471490185456382e-02	0.000000000000000000e+00	4.744954216443662887e+00	1.000000000000000000e+00
4.324000000000000000e+03	1.735836607464752390e+01	2.662125761006569746e+01	-2.803125151967559084e-02	6.223474456785710345e+02	3.841340179684427092e-02	0.000000000000000000e+00	1.267146577389588735e+01	1.000000000000000000e+00
4.325000000000000000e+03	3.317911854675314487e+01	1.976935515785102737e+01	-2.233510860387448449e-02	4.911201879617005943e+02	1.354967884066562434e-01	0.000000000000000000e+00	4.744954216443662887e+00	1.000000000000000000e+00
4.325000000000000000e+03	7.524531068637523390e+01	2.056095134216325349e+01	-1.325672886260159493e-02	2.819732449215461543e+02	6.004646504009636399e-02	0.000000000000000000e+00	4.207363955788257215e+01	1.000000000000000000e+00
4.336000000000000000e+03	1.101538791975371652e+02	1.192920116834130795e+01	-2.366895248562998766e-02	5.218491702594670869e+02	5.301002229318974024e-02	0.000000000000000000e+00	7.873422761390838964e+00	1.000000000000000000e+00
4.337000000000000000e+03	9.683078110893296397e+00	2.645551248159465629e+01	-2.856081292075720104e-02	6.345474363536417286e+02	1.077847267979546997e-01	0.000000000000000000e+00	9.838566576200460645e+01	1.000000000000000000e+00
4.341000000000000000e+03	1.078189018257463090e+02	1.944842098510501316e+01	-2.581439185737071512e-02	5.712756206686287896e+02	3.759718618759511077e-02	0.000000000000000000e+00	7.873422761390838964e+00	1.000000000000000000e+00
4.349000000000000000e+03	1.077819055128274499e+02	1.654858344402754966e+01	-2.620252245904965138e-02	5.802173405740470571e+02	4.624191005791467024e-02	0.000000000000000000e+00	inf	1.000000000000000000e+00
4.363000000000000000e+03	7.472435300684782078e+01	2.306181096112253925e+01	-2.459729924490026975e-02	5.432363442173819976e+02	4.303078920401193219e-02	0.000000000000000000e+00	4.282117272078650672e+01	1.000000000000000000e+00
4.368000000000000000e+03	3.190427420507630529e+01	2.336789035198055231e+01	-2.226565643076079334e-02	4.895201546839356297e+02	4.372885574833040856e-02	0.000000000000000000e+00	4.282117272078650672e+01	1.000000000000000000e+00
4.407000000000000000e+03	2.832880874081245892e+01	2.273856144981804661e+01	-2.156904892585775543e-02	4.734717700270417708e+02	3.853663791219696932e-02	0.000000000000000000e+00	inf	1.000000000000000000e+00
4.419000000000000000e+03	9.962045890449219598e+01	2.687633227895300791e+01	-2.473003951044707577e-02	5.462944032046303846e+02	5.393879527713929534e-02	0.000000000000000000e+00	inf	1.000000000000000000e+00
4.427000000000000000e+03	4.965269986897121868e+01	1.618354332890437774e+01	-2.359042436129306364e-02	5.200400459866547180e+02	4.431026595785325650e-02	0.000000000000000000e+00	3.143036453387564677e+01	1.000000000000000000e+00
4.428000000000000000e+03	1.895395922893421670e+01	9.441500771337080877e+00	-2.422113627721934545e-02	5.345703336496915199e+02	3.534744620046448293e-02	0.000000000000000000e+00	3.143036453387564677e+01	1.000000000000000000e+00
4.431000000000000000e+03	9.925727615062567111e+01	2.091728811112287190e+01	-3.274696405808871433e-03	5.200802721045267418e+01	2.988540511010865375e-01	0.000000000000000000e+00	4.982993405319393077e+01	1.000000000000000000e+00
4.447000000000000000e+03	7.037782853242318026e+01	2.434769235042311308e+01	-2.481318054459733663e-02	5.482097993027545044e+02	4.191335409274277168e-02	0.000000000000000000e+00	inf	1.000000000000000000e+00
4.461000000000000000e+03	1.085363448666712713e+02	6.520898086816246497e+00	-2.565055950766684245e-02	5.675012648817837544e+02	5.093285879931486182e-02	0.000000000000000000e+00	inf	1.000000000000000000e+00
4.468000000000000000e+03	6.399139619277395497e+01	1.717826279604955531e+01	-2.577089256200635822e-02	5.702734875888133956e+02	4.699274850159995687e-02	0.000000000000000000e+00	3.255623339151179607e+01	1.000000000000000000e+00
4.469000000000000000e+03	9.609920482058971913e+01	2.256314513108226194e+01	-2.299496793683436860e-02	5.063219713479642792e+02	5.156513517805560998e-02	0.000000000000000000e+00	3.255623339151179607e+01	1.000000000000000000e+00
4.481000000000000000e+03	7.799467688441794166e+01	2.305723212902955410e+01	-2.170182169765780961e-02	4.765305778905973852e+02	4.024584251025431492e-02	0.000000000000000000e+00	inf	1.000000000000000000e+00
4.501000000000000000e+03	2.419757057690054225e+01	1.599171930827773735e+01	-2.535555135374775379e-02	5.607048920352513051e+02	3.844663587796537385e-02	0.000000000000000000e+00	inf	1.000000000000000000e+00
4.508000000000000000e+03	5.107319427814404378e+01	1.238464313731832256e+01	-2.068581916408373036e-02	4.531239976335484698e+02	4.557786440841582465e-02	0.000000000000000000e+00	inf	1.000000000000000000e+00
4.528000000000000000e+03	8.012837481997796374e+01	1.329647873792100121e+01	-2.323576993821968931e-02	5.118695474466734368e+02	5.022588258158089403e-02	0.000000000000000000e+00	8.785018997393475360e+00	1.000000000000000000e+00
4.532000000000000000e+03	6.266740932607445558e+01	1.171202754057970452e+01	-2.518948967667998876e-02	5.568791771935437964e+02	3.818994813758402884e-02	0.000000000000000000e+00	1.753270662436479554e+01	1.000000000000000000e+00
4.532000000000000000e+03	8.864235317291287686e+01	1.113113086972061616e+01	-2.114145231644981582e-02	4.636208355805095493e+02	5.944407772735160744e-02	0.000000000000000000e+00	8.785018997393475360e+00	1.000000000000000000e+00
4.535000000000000000e+03	1.019609264060572258e+02	1.848274021690429691e+01	-2.619565195259119725e-02	5.800590584285678233e+02	4.242953191553811010e-02	0.000000000000000000e+00	1.521284171219261694e+01	1.000000000000000000e+00
4.540000000000000000e+03	5.944706278541608491e+00	1.820807412165417105e+01	-2.763382905879585572e-02	6.131916607084175439e+02	3.754344923814900703e-02	0.000000000000000000e+00	9.601661298462582295e+01	1.000000000000000000e+00
4.556000000000000000e+03	8.315366916608174108e+01	2.420927716386457362e+01	-2.411710047257503708e-02	5.321735655998645598e+02	4.627995796866590794e-02	0.000000000000000000e+00	2.446746808815071361e+01	1.000000000000000000e+00
4.561000000000000000e+03	1.071758906196892838e+02	1.956278697464529515e+01	-2.510713738098299674e-02	5.549819519850564120e+02	4.405553879789070315e-02	0.000000000000000000e+00	2.446746808815071361e+01	1.000000000000000000e+00
4.589000000000000000e+03	1.208892712033802894e+02	1.297403288447198477e+01	-2.220839052310103617e-02	4.882008675568498006e+02	4.958745286669263841e-02	0.000000000000000000e+00	inf	1.000000000000000000e+00
4.612000000000000000e+03	3.403708882180188056e+01	2.081353187012866712e+01	-2.565226280422746100e-02	5.675405052835841389e+02	4.443123879227284245e-02	0.000000000000000000e+00	inf	1.000000000000000000e+00
4.627000000000000000e+03	7.885042922222609718e+01	1.679858613018569713e+01	-2.389705442695725518e-02	5.271041634509541609e+02	5.029412818508538496e-02	0.000000000000000000e+00	inf	1.000000000000000000e+00
4.633000000000000000e+03	6.908548924313556938e+01	1.411549398541716194e+01	-2.487668951605116752e-02	5.496729136043965127e+02	4.193503667720832606e-02	0.000000000000000000e+00	1.904529125735285788e+01	1.000000000000000000e+00
4.636000000000000000e+03	8.760279086645320490e+01	9.662106547917558075e+00	-2.453961482283682077e-02	5.419074153909351708e+02	5.088571050192480794e-02	0.000000000000000000e+00	1.904529125735285788e+01	1.000000000000000000e+00
4.657000000000000000e+03	5.551715916295737685e+01	1.529967631695693164e+01	-2.140986905131282703e-02	4.698045975685872691e+02	4.326757505655787206e-02	0.000000000000000000e+00	inf	1.000000000000000000e+00
4.668000000000000000e+03	3.194285541489902513e+01	2.505562908319446080e+01	-2.192503712649022940e-02	4.816729960213850745e+02	4.185864474404865643e-02	0.000000000000000000e+00	6.356202158070352226e+01	1.000000000000000000e+00
4.673000000000000000e+03	9.408038913771810030e+01	1.167439258310436934e+01	-2.502769400454573148e-02	5.531517422119286493e+02	3.941076590699343907e-02	0.000000000000000000e+00	6.356202158070352226e+01	1.000000000000000000e+00
4.695000000000000000e+03	4.100266853122636945e+01	1.979837921668090317e+01	-2.564153013862767103e-02	5.672932470431446745e+02	4.523275998028442046e-02	0.000000000000000000e+00	4.772935278565561390e+01	1.000000000000000000e+00
4.696000000000000000e+03	8.872800101366640035e+01	1.917889816117898860e+01	-5.052453529950149888e-03	9.296384516237637285e+01	1.468072970998683946e-01	0.000000000000000000e+00	4.772935278565561390e+01	1.000000000000000000e+00
4.702000000000000000e+03	4.100364456239729805e+01	2.495468104061384906e+01	-2.323607422556464921e-02	5.118765575927367308e+02	4.313707827872725886e-02	0.000000000000000000e+00	inf	1.000000000000000000e+00
4.712000000000000000e+03	1.954423277743080334e+01	1.792392679814731338e+01	-4.093943371539877051e-03	7.088176937157732027e+01	1.829233915471767391e-01	0.000000000000000000e+00	inf	1.000000000000000000e+00
4.721000000000000000e+03	1.177942471469851284e+02	1.371461319221599595e+01	-2.522619571426871696e-02	5.577248077764878644e+02	4.632988507158897207e-02	0.000000000000000000e+00	inf	1.000000000000000000e+00
4.730000000000000000e+03	7.856538185387347539e+01	1.681300294941036455e+01	-2.460296971421212578e-02	5.433669800087870954e+02	4.541093421833419796e-02	0.000000000000000000e+00	7.110805683803411625e+01	1.000000000000000000e+00
4.734000000000000000e+03	7.959314374155431970e+00	2.524739577465818385e+01	-6.956466604466871213e-03	1.368283369982095508e+02	1.127827926683148130e-01	0.000000000000000000e+00	7.110805683803411625e+01	1.000000000000000000e+00
4.742000000000000000e+03	1.930266156067438388e+01	1.874398632845214152e+01	-5.701401077101902158e-03	1.079142437520222018e+02	1.389590660061977845e-01	0.000000000000000000e+00	3.181622555584249668e+01	1.000000000000000000e+00
4.747000000000000000e+03	4.928943180019435744e+01	8.110745090594113194e+00	-2.420902796084801675e-02	5.342913832833708057e+02	4.232609183060231928e-02	0.000000000000000000e+00	3.181622555584249668e+01	1.000000000000000000e+00
4.750000000000000000e+03	1.164333001101537235e+02	1.677855319644858056e+01	-2.296203020324770125e-02	5.055631546332366497e+02	4.553671674145109982e-02	0.000000000000000000e+00	6.770103358875020660e+01	1.000000000000000000e+00
4.763000000000000000e+03	4.770242797456999284e+01	2.105510589596070758e+01	-2.199246548364825957e-02	4.832264047986923288e+02	4.744663633202139685e-02	0.000000000000000000e+00	inf	1.000000000000000000e+00
4.778000000000000000e+03	9.991336737401945811e+01	1.888209498260381025e+01	-1.270432549238426426e-02	2.692470228975008695e+02	7.476176869647355172e-02	0.000000000000000000e+00	inf	1.000000000000000000e+00
4.794000000000000000e+03	5.559143649605901771e+01	1.190704218462825281e+01	-2.467352847687033154e-02	5.449925068026894905e+02	3.806764478489710335e-02	0.000000000000000000e+00	2.790699381758998499e+01	1.000000000000000000e+00
4.799000000000000000e+03	2.976812291834177060e+01	2.248800526942774880e+01	-2.182381718847820756e-02	4.793410996683735448e+02	7.782250905924759099e-02	0.000000000000000000e+00	2.790699381758998499e+01	1.000000000000000000e+00
4.837000000000000000e+03	1.066300817025592274e+01	1.950985189320862290e+01	-2.523611254375975402e-02	5.579532708538000634e+02	4.400301572688225527e-02	0.000000000000000000e+00	inf	1.000000000000000000e+00
4.844000000000000000e+03	9.328199585744191324e+01	1.417047490868411508e+01	-2.468046645825627827e-02	5.451523434298294433e+02	4.232387157018879797e-02	0.000000000000000000e+00	inf	1.000000000000000000e+00
4.870000000000000000e+03	6.091302451478052404e+01	1.145972248091262280e+01	-2.429059141262987498e-02	5.361704351726000368e+02	4.041892804068103473e-02	0.000000000000000000e+00	2.380868137794044159e+01	1.000000000000000000e+00
4.874000000000000000e+03	8.439595587662167020e+01	1.538467389606994473e+01	-2.473631203678707327e-02	5.464389091348224383e+02	4.067282970383212515e-02	0.000000000000000000e+00	2.380868137794044159e+01	1.000000000000000000e+00
4.887000000000000000e+03	1.048918909684551579e+02	1.933460284552245056e+01	-2.471095793429337051e-02	5.458548034704627980e+02	5.416627169498711147e-02	0.000000000000000000e+00	inf	1.000000000000000000e+00
4.909000000000000000e+03	6.706384254220115793e+01	1.325803888561245536e+01	-6.415661971244170092e-02	1.454600616293098938e+03	4.111287839755362050e-02	0.000000000000000000e+00	inf	1.000000000000000000e+00
4.922000000000000000e+03	9.519165532303742339e+01	8.353280256065582776e+00	-2.624676717529889070e-02	5.812366465970301306e+02	4.143741000796774543e-02	0.000000000000000000e+00	inf	1.000000000000000000e+00
4.928000000000000000e+03	5.883453035782478935e+01	2.386707846416411982e+01	-2.568551936582158871e-02	5.683066671309253479e+02	4.142392355904089829e-02	0.000000000000000000e+00	inf	1.000000000000000000e+00
4.936000000000000000e+03	8.623988739643051460e+00	2.189464520729454478e+01	-2.186860899877643080e-02	4.803730095976881103e+02	5.284812040335495897e-02	0.000000000000000000e+00	inf	1.000000000000000000e+00
4.952000000000000000e+03	8.971574506625232459e+01	1.648468293242820337e+01	-2.078239377626245679e-02	4.553488753637278137e+02	5.266141495263665373e-02	0.000000000000000000e+00	inf	1.000000000000000000e+00
4.960000000000000000e+03	8.702659019793257755e+01	1.631056451815131325e+01	-3.564708368068599236e-03	5.868929821698959159e+01	2.788259001405419824e-01	0.000000000000000000e+00	2.865968026782793743e+01	1.000000000000000000e+00
4.960000000000000000e+03	1.151900093590215022e+02	2.162084645143276163e+01	-3.810816635103850009e-03	6.435911961400857706e+01	2.665172551947878610e-01	0.000000000000000000e+00	2.865968026782793743e+01	1.000000000000000000e+00
4.966000000000000000e+03	9.001009744705882554e+00	1.254349931210521696e+01	-2.229153388597343577e-02	4.901163173038772811e+02	5.012643142025008380e-02	0.000000000000000000e+00	inf	1.000000000000000000e+00
4.994000000000000000e+03	5.116903116540056828e+01	1.355008535271865000e+01	-2.095211267693773000e-02	4.592588450129366038e+02	5.541424367145575403e-02	0.000000000000000000e+00	3.477451676401690150e+01	1.000000000000000000e+00
4.997000000000000000e+03	1.753032778613206588e+01	2.236510952355801152e+01	-2.443925864820887042e-02	5.395954183455575048e+02	4.248481967156170214e-02	0.000000000000000000e+00	3.477451676401690150e+01	1.000000000000000000e+00
5.007000000000000000e+03	1.206652367921740279e+02	1.621940637607931635e+01	-2.333824846109500487e-02	5.142304389710940313e+02	4.603040016514647892e-02	0.000000000000000000e+00	5.860083060381663955e+01	1.000000000000000000e+00
5.012000000000000000e+03	6.267983267368223466e+01	7.748854052151004090e+00	-2.148349239138948319e-02	4.715007258373172476e+02	5.130032055495448162e-02	0.000000000000000000e+00	5.860083060381663955e+01	1.000000000000000000e+00
5.031000000000000000e+03	1.066595457811349377e+02	2.341265500069365757e+01	-2.444385075084296727e-02	5.397012108168374880e+02	5.011462437426816852e-02	0.000000000000000000e+00	inf	1.000000000000000000e+00
5.064000000000000000e+03	5.426041268652394933e+01	2.391894597805117328e+01	-2.110565355418885652e-02	4.627961067296704414e+02	4.626873711334111849e-02	0.000000000000000000e+00	inf	1.000000000000000000e+00
5.076000000000000000e+03	1.175107505597296580e+02	1.387422839600204227e+01	-2.466608327506466733e-02	5.448209848745096906e+02	4.803261265708813621e-02	0.000000000000000000e+00	inf	1.000000000000000000e+00
5.095000000000000000e+03	2.829386551391040427e+01	2.520399198126863638e+01	-2.561515880671271644e-02	5.666857065335937023e+02	4.536776960710142692e-02	0.000000000000000000e+00	inf	1.000000000000000000e+00
5.122000000000000000e+03	9.252680709503145806e+00	7.095768271212839373e+00	-2.851613809885814033e-02	6.335182215931516794e+02	3.327142973110408519e-02	0.000000000000000000e+00	inf	1.000000000000000000e+00
5.130000000000000000e+03	6.234969149525353771e+01	2.729481097518173272e+01	-2.469849260402853103e-02	5.455676282483221939e+02	4.818086417646139097e-02	0.000000000000000000e+00	3.704393988318351916e+01	1.000000000000000000e+00
5.130000000000000000e+03	1.025019120252057832e+02	1.990898392440749376e+01	-1.346880159256194122e-02	2.868589585001199680e+02	5.104140793216593863e-02	0.000000000000000000e+00	1.705245210105800524e+01	1.000000000000000000e+00
5.135000000000000000e+03	9.265295765681968021e+01	5.988343834658533815e+00	-2.708352162968584095e-02	6.005137247979608901e+02	1.243008090445895109e-01	0.000000000000000000e+00	6.790382473829629006e+00	1.000000000000000000e+00
5.135000000000000000e+03	1.565842292293616289e+01	1.172536129863252796e+01	-2.535485206350683585e-02	5.606887818459495065e+02	3.741913615126435388e-02	0.000000000000000000e+00	4.921871924504812057e+01	1.000000000000000000e+00
5.137000000000000000e+03	9.936095701426984306e+01	7.042876319383778672e+00	-2.667212822939707059e-02	5.910360785098109773e+02	1.697174877631273393e-01	0.000000000000000000e+00	6.790382473829629006e+00	1.000000000000000000e+00
5.141000000000000000e+03	4.388045130185042098e+01	1.688231449076901924e+01	-2.656866957066131990e-02	5.886526066985092029e+02	3.730237666318336753e-02	0.000000000000000000e+00	5.634626036956061768e+01	1.000000000000000000e+00
5.157000000000000000e+03	1.074816007654755339e+02	2.339166705339567542e+01	-2.593332534777735565e-02	5.740156003403931209e+02	2.230807561536496397e-01	0.000000000000000000e+00	inf	1.000000000000000000e+00
5.184000000000000000e+03	5.519013202586116051e+01	7.957725226611566782e+00	-2.222399944333950522e-02	4.885604645383675120e+02	4.443022079995639917e-02	0.000000000000000000e+00	inf	1.000000000000000000e+00
5.190000000000000000e+03	3.619150045597164222e+01	2.113431271135550560e+01	-2.406487342455325765e-02	5.309703632940492071e+02	4.372195007150636581e-02	0.000000000000000000e+00	inf	1.000000000000000000e+00
5.209000000000000000e+03	3.045796519593920593e+01	2.288595923348243844e+01	-2.624118789706723562e-02	5.811081116580018033e+02	4.023265992340230301e-02	0.000000000000000000e+00	inf	1.000000000000000000e+00
5.227000000000000000e+03	8.700307951251143379e+01	1.505535262465942203e+01	-2.277058981658941841e-02	5.011527672309587729e+02	5.198733158056623171e-02	0.000000000000000000e+00	inf	1.000000000000000000e+00
5.256000000000000000e+03	4.573311383116636364e+01	9.636380798772936629e+00	-2.259549003690272673e-02	4.971188333471420151e+02	1.244016876014327755e-01	0.000000000000000000e+00	4.734823688690144472e+00	1.000000000000000000e+00
5.260000000000000000e+03	4.525091456968016246e+01	1.434658665788392717e+01	-2.480073952854644492e-02	5.479231842294141188e+02	1.225664331143213603e-01	0.000000000000000000e+00	4.734823688690144472e+00	1.000000000000000000e+00
5.268000000000000000e+03	1.208405786725606532e+02	1.666600208291491114e+01	-2.423471876657531943e-02	5.348832458882887977e+02	5.821854778279911269e-02	0.000000000000000000e+00	inf	1.000000000000000000e+00
5.295000000000000000e+03	8.943484810698946319e+01	2.301683774616400058e+01	-2.335240352880143394e-02	5.145565422212000612e+02	4.576511754833711976e-02	0.000000000000000000e+00	2.902243153160839739e+01	1.000000000000000000e+00
5.296000000000000000e+03	6.532255058533797865e+01	6.864480635381161377e+00	-2.414846600388919143e-02	5.328961620518902009e+02	3.777851733681392155e-02	0.000000000000000000e+00	2.902243153160839739e+01	1.000000000000000000e+00
5.355000000000000000e+03	1.071366035547409723e+02	2.366913439378480177e+01	-2.594755298957557299e-02	5.743433755462747285e+02	5.361871293029030205e-02	0.000000000000000000e+00	inf	1.000000000000000000e+00
5.371000000000000000e+03	9.029053243137131091e+00	6.438600345597778940e+00	-2.652859782175946354e-02	5.877294371435946232e+02	3.549852028931022030e-02	0.000000000000000000e+00	inf	1.000000000000000000e+00
5.391000000000000000e+03	7.086372964252470297e+01	1.201913068092061998e+01	-1.206768474528738949e-02	2.545801473244548561e+02	7.428015614581096049e-02	0.000000000000000000e+00	inf	1.000000000000000000e+00
5.398000000000000000e+03	2.915775611444960447e+01	9.469894915344074349e+00	-6.005235832088311708e-03	1.149139630858437755e+02	1.401618439810526917e-01	0.000000000000000000e+00	inf	1.000000000000000000e+00
5.408000000000000000e+03	6.811273977377371835e+00	1.764454533936634206e+01	-4.183500861228559541e-03	7.294498722856815220e+01	1.916863379308269000e-01	0.000000000000000000e+00	inf	1.000000000000000000e+00
5.417000000000000000e+03	1.213071529440807126e+02	2.426691615522522483e+01	-2.384900374953285301e-02	5.259971760169922845e+02	4.979170429789969710e-02	0.000000000000000000e+00	inf	1.000000000000000000e+00
5.428000000000000000e+03	1.162226670591947624e+02	8.710880561050602822e+00	-2.491102421163219477e-02	5.504639134111505427e+02	4.232373498876107476e-02	0.000000000000000000e+00	8.736145191511644725e+01	1.000000000000000000e+00
5.432000000000000000e+03	3.080466206730185874e+01	2.703539157559511352e+01	-2.518616849858044612e-02	5.568026641739734259e+02	3.809787536401065822e-02	0.000000000000000000e+00	1.943309552725494882e+01	1.000000000000000000e+00
5.436000000000000000e+03	3.528956832460631432e+01	8.126906241369962203e+00	-3.394465815631651784e-02	7.585800065819335032e+02	3.784573271934166261e-02	0.000000000000000000e+00	1.239422735943337806e+01	1.000000000000000000e+00
5.438000000000000000e+03	4.685238865670606856e+01	1.258987137734261452e+01	-2.173321135306778215e-02	4.772537301114978732e+02	5.334226961415311496e-02	0.000000000000000000e+00	1.239422735943337806e+01	1.000000000000000000e+00
5.438000000000000000e+03	8.767490555346839187e+01	6.922102213758281053e+00	-2.315118972559870175e-02	5.099209956769183805e+02	4.255349859240586952e-02	0.000000000000000000e+00	3.117553971815870284e+01	1.000000000000000000e+00
5.443000000000000000e+03	1.137410950881439931e+02	2.402379920150950099e+01	-2.331906825569182717e-02	5.137885670246365635e+02	5.490531114377217303e-02	0.000000000000000000e+00	3.117553971815870284e+01	1.000000000000000000e+00
5.465000000000000000e+03	4.670015302823742331e+01	2.622757874407554368e+01	-1.834205688651398269e-02	3.991286009287822480e+02	5.086829957424487958e-02	0.000000000000000000e+00	1.022019182687331273e+01	1.000000000000000000e+00
5.467000000000000000e+03	4.945113990982024177e+01	1.638459179115077191e+01	-2.049682437775661795e-02	4.487699517644228990e+02	5.860244547457038600e-02	0.000000000000000000e+00	1.022019182687331273e+01	1.000000000000000000e+00
5.478000000000000000e+03	1.022823824144411446e+02	2.124752365824159028e+01	-2.153422247354812302e-02	4.726694411704530694e+02	5.119662924265566684e-02	0.000000000000000000e+00	inf	1.000000000000000000e+00
5.484000000000000000e+03	6.040494413409871299e+01	7.325283023187866505e+00	-2.596652118540998533e-02	5.747803632342559013e+02	4.164927955547870209e-02	0.000000000000000000e+00	inf	1.000000000000000000e+00
5.518000000000000000e+03	5.803474434061273257e+01	1.243120803122585727e+01	-2.435457741644685842e-02	5.376445393053933230e+02	4.170225650407943796e-02	0.000000000000000000e+00	inf	1.000000000000000000e+00
5.536000000000000000e+03	4.399906088532181059e+01	1.133605035970843034e+01	-4.406381471787888283e-03	7.807969184435798127e+01	2.159368671112326110e-01	0.000000000000000000e+00	3.464425145401857975e+01	1.000000000000000000e+00
5.537000000000000000e+03	1.097891462496021830e+01	2.181908902955969864e+01	-2.786939557810092991e-02	6.186186222146959608e+02	3.897271041088168353e-02	0.000000000000000000e+00	3.464425145401857975e+01	1.000000000000000000e+00
5.553000000000000000e+03	1.078401392547339981e+02	1.241599783516760169e+01	-2.433289522341963371e-02	5.371450267801093332e+02	4.332301435107965837e-02	0.000000000000000000e+00	inf	1.000000000000000000e+00
5.576000000000000000e+03	1.196607254187619702e+02	2.215225646624273637e+01	-3.300221882802117923e-02	7.368681692132370245e+02	4.713979275809365710e-02	0.000000000000000000e+00	7.061347712435981805e+01	1.000000000000000000e+00
5.579000000000000000e+03	3.136777859306008054e+01	2.301185412412346309e+01	-2.567193638382435708e-02	5.679937435429005745e+02	3.757934906442339518e-02	0.000000000000000000e+00	2.134477716497583444e+01	1.000000000000000000e+00
5.615000000000000000e+03	6.543633231836238906e+01	8.028450634694776156e+00	-2.424893339524332794e-02	5.352107212987796174e+02	4.458895396582174264e-02	0.000000000000000000e+00	inf	1.000000000000000000e+00
5.653000000000000000e+03	1.320571364896901834e+01	1.705161765014713637e+01	-2.447597778649574993e-02	5.404413507412750732e+02	3.953034079344097673e-02	0.000000000000000000e+00	inf	1.000000000000000000e+00
5.659000000000000000e+03	9.689566254988015714e+01	2.265187737090642983e+01	-3.758939910134209954e-03	6.316398802097678100e+01	2.379731762839230047e-01	0.000000000000000000e+00	inf	1.000000000000000000e+00
5.665000000000000000e+03	8.034001986411148266e+01	8.447460885492589000e+00	-2.535687568684976897e-02	5.607354019090115571e+02	4.286161953784550782e-02	0.000000000000000000e+00	inf	1.000000000000000000e+00
5.683000000000000000e+03	1.079844690863939434e+02	2.742292450076601895e+01	-2.331813238117358758e-02	5.137670064268054375e+02	5.140086414308453477e-02	0.000000000000000000e+00	inf	1.000000000000000000e+00
5.690000000000000000e+03	7.989693164137023018e+01	1.668289556530943685e+01	-2.549378460473096172e-02	5.638894979554247584e+02	3.895894759137263907e-02	0.000000000000000000e+00	inf	1.000000000000000000e+00
5.707000000000000000e+03	1.028805630302737626e+02	1.352641735641406839e+01	-2.458431391199157948e-02	5.429371892184052513e+02	4.765369090328208657e-02	0.000000000000000000e+00	9.557089322232704376e+01	1.000000000000000000e+00
5.712000000000000000e+03	7.373812976968702415e+00	1.002551382033174576e+01	-2.190445147233731349e-02	4.811987454657501075e+02	4.009365678330290006e-02	0.000000000000000000e+00	9.557089322232704376e+01	1.000000000000000000e+00
5.728000000000000000e+03	1.007140669060271989e+02	1.846608935153238917e+01	-2.432935568907498847e-02	5.370634832878711222e+02	5.812610593080791421e-02	0.000000000000000000e+00	1.329948166890483741e+01	1.000000000000000000e+00
5.729000000000000000e+03	1.125702122802108960e+02	2.449170380383170098e+01	-2.396296184545432945e-02	5.286225329722976767e+02	4.694234195267099619e-02	0.000000000000000000e+00	1.329948166890483741e+01	1.000000000000000000e+00
5.753000000000000000e+03	5.597875241568617355e+01	1.161548402804752378e+01	-2.454924146667950696e-02	5.421291931958754731e+02	4.687741060576811059e-02	0.000000000000000000e+00	inf	1.000000000000000000e+00
5.766000000000000000e+03	7.569025092909566865e+01	1.598528113972386322e+01	-2.380498521783487240e-02	5.249830808145308083e+02	4.666004509446308735e-02	0.000000000000000000e+00	inf	1.000000000000000000e+00
5.772000000000000000e+03	3.759083517606619296e+01	8.311709320081808627e+00	-2.690894158927098836e-02	5.964917646234382573e+02	4.006658446088451342e-02	0.000000000000000000e+00	7.057339938651251998e+01	1.000000000000000000e+00
5.772000000000000000e+03	1.072166225782185336e+02	1.983795890954022312e+01	-2.521314914887182526e-02	5.574242421086375998e+02	4.625064289381730642e-02	0.000000000000000000e+00	7.057339938651251998e+01	1.000000000000000000e+00
5.781000000000000000e+03	1.463018150392086092e+01	2.220422380000997009e+01	-2.303175761573146227e-02	5.071695288522813598e+02	4.807829596450718945e-02	0.000000000000000000e+00	2.928377187198675102e+01	1.000000000000000000e+00
5.783000000000000000e+03	4.275002464424829896e+01	1.403025800524778077e+01	-2.463600934493594130e-02	5.441281442211241028e+02	4.573118323824498788e-02	0.000000000000000000e+00	2.928377187198675102e+01	1.000000000000000000e+00
5.785000000000000000e+03	7.702814098922922881e+01	2.247024513035059812e+01	-2.136656275185944490e-02	4.688069107122114474e+02	4.416045513115407495e-02	0.000000000000000000e+00	3.530187874365824996e+01	1.000000000000000000e+00
5.794000000000000000e+03	6.870443498606601196e+00	1.694642129431872846e+01	-2.687468852723405577e-02	5.957026454833542175e+02	3.433707609043057385e-02	0.000000000000000000e+00	inf	1.000000000000000000e+00
5.822000000000000000e+03	4.817183709801970792e+01	6.224410325973397384e+00	-3.768102124721017104e-03	6.337506634408291717e+01	4.888775875984376906e-01	0.000000000000000000e+00	inf	1.000000000000000000e+00
5.831000000000000000e+03	8.577680224481341043e+01	2.544635250865502130e+01	-4.200440762229673206e-03	7.333524723208823559e+01	2.034017049038612246e-01	0.000000000000000000e+00	6.597161701643619836e+01	1.000000000000000000e+00
5.836000000000000000e+03	1.980700862527764627e+01	2.593684364944337517e+01	-2.660916886669283804e-02	5.895856260479599769e+02	4.291919890628681511e-02	0.000000000000000000e+00	6.597161701643619836e+01	1.000000000000000000e+00
5.842000000000000000e+03	5.649393318779145545e+01	1.166287990847247436e+01	-2.443962309794789692e-02	5.396038145077561694e+02	4.376531361659963260e-02	0.000000000000000000e+00	inf	1.000000000000000000e+00
5.864000000000000000e+03	6.781365158228244638e+01	1.474667524882325687e+01	-2.515224277899878735e-02	5.560210863216301505e+02	3.731518396776167812e-02	0.000000000000000000e+00	inf	1.000000000000000000e+00
5.893000000000000000e+03	3.887488915008695045e+01	2.567480359400090251e+01	-2.541012775401906357e-02	5.619622185190715982e+02	4.158707205020995001e-02	0.000000000000000000e+00	2.322438497736021645e+01	1.000000000000000000e+00
5.897000000000000000e+03	1.565255880825744050e+01	2.598372279311194433e+01	-2.541998042314347339e-02	5.621892034752954714e+02	6.586297266283314134e-02	0.000000000000000000e+00	2.322438497736021645e+01	1.000000000000000000e+00
5.905000000000000000e+03	9.044292192659078466e+01	1.910246391162469592e+01	-1.242303368010950690e-02	2.627666459672402652e+02	7.711141049175296303e-02	0.000000000000000000e+00	3.912568436955786666e+01	1.000000000000000000e+00
5.909000000000000000e+03	5.173866957638504260e+01	2.482959472887148777e+01	-2.546677878940202186e-02	5.632673402707581545e+02	4.807877230102841626e-02	0.000000000000000000e+00	3.912568436955786666e+01	1.000000000000000000e+00
5.931000000000000000e+03	5.275838865341398787e+01	1.815386279502454059e+01	-2.628865480997391244e-02	5.822016503744812326e+02	3.638740907842497041e-02	0.000000000000000000e+00	inf	1.000000000000000000e+00
5.966000000000000000e+03	1.358389057597998040e+01	2.296887038267090020e+01	-2.520550262008590045e-02	5.572480820265500370e+02	3.788134270136078730e-02	0.000000000000000000e+00	inf	1.000000000000000000e+00
5.980000000000000000e+03	1.767531909910956855e+01	1.685402974328844650e+01	-2.623370803250182903e-02	5.809357911721008350e+02	3.667427102500264713e-02	0.000000000000000000e+00	inf	1.000000000000000000e+00
5.991000000000000000e+03	5.543570834538213887e+01	1.845370473342847717e+01	-2.364367691614961339e-02	5.212668738320124930e+02	4.311613902403810261e-02	0.000000000000000000e+00	2.953777625313857413e+01	1.000000000000000000e+00
5.994000000000000000e+03	8.496491175627861026e+01	1.774210660359866765e+01	-2.507818454572073238e-02	5.543149390201857614e+02	4.295329346675513804e-02	0.000000000000000000e+00	2.850662858597868876e+01	1.000000000000000000e+00
5.997000000000000000e+03	1.113938705827686988e+02	7.058567457480981133e+00	-3.512838696741526351e-02	7.858506506049326390e+02	4.250229351371992426e-02	0.000000000000000000e+00	2.850662858597868876e+01	1.000000000000000000e+00
6.012000000000000000e+03	2.386778514073089141e+01	2.683282861276703102e+01	-4.980318227054011948e-02	1.123927341034082474e+03	3.800538220582649895e-02	0.000000000000000000e+00	inf	1.000000000000000000e+00
6.028000000000000000e+03	4.998947522300564117e+01	2.214478108363126907e+01	-1.353515627232292073e-02	2.883876319885536645e+02	5.876378226975254027e-02	0.000000000000000000e+00	6.205454569596996350e+01	1.000000000000000000e+00
6.032000000000000000e+03	1.154547751623945118e+02	1.968859432373835361e+01	-2.531761004266356099e-02	5.598308033262145500e+02	4.624412174339276316e-02	0.000000000000000000e+00	1.508368055569741806e+01	1.000000000000000000e+00
6.033000000000000000e+03	1.098240860841704745e+02	5.695283078336395022e+00	-2.495708433544810076e-02	5.515250426397893762e+02	5.063430345177100111e-02	0.000000000000000000e+00	1.508368055569741806e+01	1.000000000000000000e+00
6.051000000000000000e+03	3.424691581477544844e+01	2.376035884397989761e+01	-2.343964967440818892e-02	5.165665115291297980e+02	4.486346363904136769e-02	0.000000000000000000e+00	inf	1.000000000000000000e+00
6.062000000000000000e+03	1.180753450268864100e+02	1.733987026468778936e+01	-2.530174159119355504e-02	5.594652272861812889e+02	4.290936278893409117e-02	0.000000000000000000e+00	6.600498878125239344e+01	1.000000000000000000e+00
6.062000000000000000e+03	5.232146847743931062e+01	2.309193621818002740e+01	-2.521010255806515124e-02	5.573540550078477054e+02	4.186788148768716411e-02	0.000000000000000000e+00	6.600498878125239344e+01	1.000000000000000000e+00
6.082000000000000000e+03	5.429235207346470560e+01	9.065911105301728057e+00	-2.576506944968688650e-02	5.701393352207360294e+02	4.029546437018849403e-02	0.000000000000000000e+00	6.037230307089812698e+01	1.000000000000000000e+00
6.084000000000000000e+03	1.145610897605624388e+02	5.531192490166875864e+00	-2.270091025638998686e-02	4.995474954287847140e+02	6.526456621591525398e-02	0.000000000000000000e+00	6.037230307089812698e+01	1.000000000000000000e+00
6.091000000000000000e+03	8.168905478594514591e+01	2.479012721094303373e+01	-2.561712783961466594e-02	5.667310689467032034e+02	4.348462539276332084e-02	0.000000000000000000e+00	1.076472242543141178e+01	1.000000000000000000e+00
6.093000000000000000e+03	8.573074395983749696e+01	1.481295338674675932e+01	-4.048891931685936509e-03	6.984387811856305461e+01	3.218032598232779540e-01	0.000000000000000000e+00	1.076472242543141178e+01	1.000000000000000000e+00
6.097000000000000000e+03	2.255734776026530497e+01	1.546994951821890751e+01	-2.464577486481357715e-02	5.443531214403870990e+02	4.543862308514157178e-02	0.000000000000000000e+00	6.317681244970255250e+01	1.000000000000000000e+00
6.111000000000000000e+03	6.387638565942193480e+01	2.250015777171691767e+01	-2.531786301328507044e-02	5.598366312419523183e+02	4.391878429513185189e-02	0.000000000000000000e+00	inf	1.000000000000000000e+00
6.124000000000000000e+03	1.123172561421911553e+02	2.510163465856746612e+01	-2.434869169017302853e-02	5.375089444423423402e+02	4.550948564950130226e-02	0.000000000000000000e+00	inf	1.000000000000000000e+00
6.142000000000000000e+03	2.039819651591499650e+01	1.203036924715981648e+01	-2.486504222181487242e-02	5.494045842269487139e+02	4.143624644174492833e-02	0.000000000000000000e+00	inf	1.000000000000000000e+00
6.148000000000000000e+03	4.810256536211104361e+01	1.987105846784388419e+01	-6.347398787600327594e-03	1.227966842548624982e+02	1.486250493490026692e-01	0.000000000000000000e+00	6.712880469841279307e+01	1.000000000000000000e+00
6.151000000000000000e+03	1.149351176963780432e+02	2.617077026483190139e+01	-2.292915613674502071e-02	5.048058046753938015e+02	7.191758470243514445e-02	0.000000000000000000e+00	6.712880469841279307e+01	1.000000000000000000e+00
6.159000000000000000e+03	3.290315540441071818e+01	1.012130514550924332e+01	-2.216770766001385784e-02	4.872636192051288617e+02	4.494579184744318390e-02	0.000000000000000000e+00	inf	1.000000000000000000e+00
6.176000000000000000e+03	6.291343356896235406e+01	1.878626314795160468e+01	-7.472814588313980710e-02	1.698146540222526255e+03	4.305308772846738741e-02	0.000000000000000000e+00	3.169470057267173502e+01	1.000000000000000000e+00
6.181000000000000000e+03	9.293080898649554911e+01	8.612216881387269041e+00	-2.517693176963270094e-02	5.565898691953354955e+02	4.786146641309108052e-02	0.000000000000000000e+00	1.490833679293670500e+01	1.000000000000000000e+00
6.185000000000000000e+03	7.912020853531130626e+01	1.422700281758998919e+01	-2.129304368532656047e-02	4.671131846885452319e+02	5.399540294438220922e-02	0.000000000000000000e+00	1.490833679293670500e+01	1.000000000000000000e+00
6.224000000000000000e+03	7.798133172338025076e+01	1.207131836955658422e+01	-2.484261410812049070e-02	5.488878872445553725e+02	4.544437819850211113e-02	0.000000000000000000e+00	6.591064562223903067e+01	1.000000000000000000e+00
6.226000000000000000e+03	1.211399779901702978e+01	1.446036170043342040e+01	-2.408816023310154583e-02	5.315068428157080689e+02	8.683347729751866861e-02	0.000000000000000000e+00	6.591064562223903067e+01	1.000000000000000000e+00
6.238000000000000000e+03	6.545858717142245098e+01	1.464439763862468880e+01	-2.439440414521127504e-02	5.385620641071482169e+02	5.065082366220441390e-02	0.000000000000000000e+00	inf	1.000000000000000000e+00
6.250000000000000000e+03	5.553447085970981334e+01	1.926149972542659938e+01	-2.277286921261806665e-02	5.012052797634762555e+02	4.766726948299149225e-02	0.000000000000000000e+00	inf	1.000000000000000000e+00
6.257000000000000000e+03	2.055990422412041596e+01	2.354121316609839099e+01	-2.466253120787664441e-02	5.447391526516879594e+02	4.016513958622425218e-02	0.000000000000000000e+00	3.024166586306675697e+01	1.000000000000000000e+00
6.259000000000000000e+03	5.038949364364570016e+01	1.856587908325304781e+01	-2.576130823096403274e-02	5.700526845825814917e+02	3.861356795508252837e-02	0.000000000000000000e+00	3.024166586306675697e+01	1.000000000000000000e+00
6.305000000000000000e+03	7.171667441223684136e+01	1.510182960510408101e+01	-1.156182385667236523e-01	2.640169029821650838e+03	3.607597533627193709e-02	0.000000000000000000e+00	4.294147755683528089e+01	1.000000000000000000e+00
6.307000000000000000e+03	2.892838254548883370e+01	1.147794027316054688e+01	-3.611771518190309838e-02	8.086427101596580087e+02	3.588296876292496052e-02	0.000000000000000000e+00	4.294147755683528089e+01	1.000000000000000000e+00
6.323000000000000000e+03	6.006833591311153242e+01	2.421049779852570083e+01	-2.743497754981738188e-02	6.086105364982578294e+02	1.487832200909916525e-01	0.000000000000000000e+00	6.931113948744420661e+00	1.000000000000000000e+00
6.325000000000000000e+03	5.561668165651020956e+01	1.889795462692108785e+01	-2.560170171438065634e-02	5.663756831810053427e+02	1.482170662997794874e-01	0.000000000000000000e+00	6.931113948744420661e+00	1.000000000000000000e+00
6.381000000000000000e+03	5.427403606492757859e+01	2.264543803763535834e+01	-2.280022720009916570e-02	5.018355507603359342e+02	4.804264820001302727e-02	0.000000000000000000e+00	2.045601037122407817e+01	1.000000000000000000e+00
6.385000000000000000e+03	7.122826739789134365e+01	1.119981004193426166e+01	-2.438454065821679673e-02	5.383348299297506401e+02	4.697418811893450119e-02	0.000000000000000000e+00	2.045601037122407817e+01	1.000000000000000000e+00
6.394000000000000000e+03	7.293242234024758375e+01	1.362845876129667744e+01	-2.716667213704282435e-02	6.024293391390186798e+02	4.359997581875885153e-02	0.000000000000000000e+00	inf	1.000000000000000000e+00
6.446000000000000000e+03	1.101158072880334515e+02	7.497122896288697547e+00	-1.199625604642758601e-02	2.529345790140716304e+02	7.815576637943577598e-02	0.000000000000000000e+00	inf	1.000000000000000000e+00
6.453000000000000000e+03	7.544901871738056265e+00	1.165926488758144153e+01	-2.738631577980840323e-02	6.074894707651257022e+02	3.210677560753782966e-02	0.000000000000000000e+00	inf	1.000000000000000000e+00
6.483000000000000000e+03	9.126298983722185199e+01	5.857008062602684362e+00	-2.288744324626433221e-02	5.038448266398813189e+02	7.105423454854753462e-02	0.000000000000000000e+00	inf	1.000000000000000000e+00
6.518000000000000000e+03	1.200616878802563576e+02	6.794855465937059691e+00	-2.139854320140371913e-02	4.695436735983051904e+02	4.910042784028112450e-02	0.000000000000000000e+00	inf	1.000000000000000000e+00
6.527000000000000000e+03	1.698144411195203318e+01	2.316176679234688152e+01	-6.013093323957485747e-02	1.361857192528788573e+03	3.654977088942146235e-02	0.000000000000000000e+00	8.045970202272799909e+00	1.000000000000000000e+00
6.531000000000000000e+03	1.868494154543444452e+01	1.529819680219732803e+01	-2.239351498041178279e-02	4.924657491141265950e+02	6.001217837873995542e-02	0.000000000000000000e+00	8.045970202272799909e+00	1.000000000000000000e+00
6.537000000000000000e+03	9.990206500516140409e+01	1.207760655162664065e+01	-2.474126429391592871e-02	5.465529988148277880e+02	6.036459046405218132e-02	0.000000000000000000e+00	6.824497452008613152e+01	1.000000000000000000e+00
6.541000000000000000e+03	3.334762833979262098e+01	2.717341747395276741e+01	-2.545181125365506003e-02	5.629225194507951073e+02	4.373406566187743039e-02	0.000000000000000000e+00	6.824497452008613152e+01	1.000000000000000000e+00
6.558000000000000000e+03	9.961891741252827615e+01	2.618378412859385307e+01	-2.376675848829728696e-02	5.241024166593555265e+02	5.048337103775835111e-02	0.000000000000000000e+00	inf	1.000000000000000000e+00
6.584000000000000000e+03	2.372049063461860285e+01	2.226074049772691765e+01	-2.546214763898476535e-02	5.631606482199591710e+02	4.894408640972469637e-02	0.000000000000000000e+00	inf	1.000000000000000000e+00
6.621000000000000000e+03	6.473365248301658426e+01	2.048575566613750354e+01	-2.874975879862036801e-02	6.389003554737201966e+02	4.313789124099787209e-02	0.000000000000000000e+00	inf	1.000000000000000000e+00
6.635000000000000000e+03	2.596979968768036429e+01	1.222976707569846866e+01	-5.892621172671850573e-03	1.123195561068778829e+02	1.601711536048625595e-01	0.000000000000000000e+00	1.280389384971285693e+01	1.000000000000000000e+00
6.638000000000000000e+03	1.634289318289404846e+01	2.067147122017176741e+01	-2.562424572136570017e-02	5.668950501032064722e+02	4.087505910015676314e-02	0.000000000000000000e+00	1.280389384971285693e+01	1.000000000000000000e+00
6.645000000000000000e+03	5.405171937414015559e+01	2.332476041706068770e+01	-3.677819085030828439e-03	6.129513332765147027e+01	2.467641124922146378e-01	0.000000000000000000e+00	inf	1.000000000000000000e+00
6.656000000000000000e+03	9.461083652127824450e+01	6.753488401406455566e+00	-2.569084419718894313e-02	5.684293401446595908e+02	3.756049177370290870e-02	0.000000000000000000e+00	3.753204965595429599e+01	1.000000000000000000e+00
6.659000000000000000e+03	6.095288988131064656e+01	2.336063684290936848e+01	-2.445475310729862059e-02	5.399523783808322150e+02	4.623821637540115326e-02	0.000000000000000000e+00	2.398514461948938603e+01	1.000000000000000000e+00
6.662000000000000000e+03	3.771240194761325171e+01	1.743046964278032362e+01	-4.602226514945221940e-03	8.259155334974377638e+01	2.224024584975120566e-01	0.000000000000000000e+00	2.398514461948938603e+01	1.000000000000000000e+00
6.673000000000000000e+03	4.667443344687640661e+01	2.537207345395812297e+01	-2.436039826053750315e-02	5.377786394182072627e+02	4.606355058380540157e-02	0.000000000000000000e+00	2.440527242142983511e+01	1.000000000000000000e+00
6.677000000000000000e+03	6.497787470042315761e+01	9.228921337900782618e+00	-2.350062642792841508e-02	5.179712888086357907e+02	4.435673430289055474e-02	0.000000000000000000e+00	2.440527242142983511e+01	1.000000000000000000e+00
6.684000000000000000e+03	7.505794990143725443e+01	1.062663942772977066e+01	-2.128321637618713416e-02	4.668867839735059988e+02	4.981611454865331190e-02	0.000000000000000000e+00	6.263298745669295897e+01	1.000000000000000000e+00
6.689000000000000000e+03	1.244951563234517700e+01	8.873049931002052304e+00	-2.224391779234498670e-02	4.890193417745734905e+02	4.838134702247331997e-02	0.000000000000000000e+00	6.263298745669295897e+01	1.000000000000000000e+00
6.722000000000000000e+03	4.796519047945127312e+01	1.202227077412040934e+01	-2.728204769772309135e-02	6.050873515272995746e+02	4.821128122466855626e-02	0.000000000000000000e+00	inf	1.000000000000000000e+00
6.731000000000000000e+03	9.843880668744485263e+01	2.669344667103932522e+01	-2.430355943880346467e-02	5.364691914604803742e+02	4.859176314250457374e-02	0.000000000000000000e+00	inf	1.000000000000000000e+00
6.746000000000000000e+03	5.181140942031797181e+01	2.068710499521930757e+01	-2.209249173322410872e-02	4.855308010586825844e+02	3.799027365416729474e-02	0.000000000000000000e+00	inf	1.000000000000000000e+00
6.755000000000000000e+03	7.397528605860872908e+00	2.207062092930281594e+01	-2.521941387407611312e-02	5.575685683169264166e+02	4.920432020944209839e-02	0.000000000000000000e+00	inf	1.000000000000000000e+00
6.783000000000000000e+03	1.360397730063244737e+01	8.579221520755549335e+00	-2.503968163571499220e-02	5.534279122427927859e+02	4.110371275389346213e-02	0.000000000000000000e+00	2.463206791713071908e+01	1.000000000000000000e+00
6.786000000000000000e+03	3.616008275787456938e+01	1.847674022373927372e+01	-2.638462060496656741e-02	5.844125022259281650e+02	4.048318469615119763e-02	0.000000000000000000e+00	2.463206791713071908e+01	1.000000000000000000e+00
6.799000000000000000e+03	1.190224089771226801e+02	1.758713149199751058e+01	-2.429279938153106055e-02	5.362213021730087803e+02	5.477864295265522099e-02	0.000000000000000000e+00	inf	1.000000000000000000e+00
6.816000000000000000e+03	1.059717621720753300e+02	2.695876349109328629e+01	-2.339165371351226499e-02	5.154607846499135348e+02	5.013201838808123423e-02	0.000000000000000000e+00	inf	1.000000000000000000e+00
6.826000000000000000e+03	4.769949894691579573e+01	9.399527641453651938e+00	-2.775109023227563879e-02	6.158931136845583296e+02	4.086868059167414469e-02	0.000000000000000000e+00	1.165227140040281917e+01	1.000000000000000000e+00
6.827000000000000000e+03	1.142213282670431198e+02	2.414520183328618685e+01	-2.152016781976037740e-02	4.723456512476950593e+02	5.107592131769089772e-02	0.000000000000000000e+00	2.782276571148288014e+01	1.000000000000000000e+00
6.828000000000000000e+03	3.609226409786744938e+01	1.042301576922216455e+01	-2.507990094273061799e-02	5.543544812290260779e+02	5.242629828465683595e-02	0.000000000000000000e+00	1.165227140040281917e+01	1.000000000000000000e+00
6.830000000000000000e+03	8.641320635959576180e+01	2.324262340643689129e+01	-2.484290753148374331e-02	5.488946471071288897e+02	4.295820412908490926e-02	0.000000000000000000e+00	2.782276571148288014e+01	1.000000000000000000e+00
6.842000000000000000e+03	5.362135077590075127e+01	5.743611558358104219e+00	-2.238130364233711575e-02	4.921844253425360307e+02	5.873984826619971233e-02	0.000000000000000000e+00	3.929060009385477059e+01	1.000000000000000000e+00
6.844000000000000000e+03	8.853289433894821059e+01	2.376957565963879659e+01	-2.522406638919513430e-02	5.576757525659138537e+02	4.379710836617523029e-02	0.000000000000000000e+00	3.929060009385477059e+01	1.000000000000000000e+00
6.857000000000000000e+03	4.241909267817175788e+01	1.675405967302109289e+01	-2.689069423950335436e-02	5.960713837260479977e+02	3.894090666533389644e-02	0.000000000000000000e+00	4.540634765143588680e+01	1.000000000000000000e+00
6.860000000000000000e+03	8.669518585460991744e+01	2.682202769414745802e+01	-2.422478238167554906e-02	5.346543322951274604e+02	4.346110329002406125e-02	0.000000000000000000e+00	4.540634765143588680e+01	1.000000000000000000e+00
6.867000000000000000e+03	9.879085511339769710e+01	1.473375569214756631e+01	-2.497095131609280289e-02	5.518445089645842927e+02	4.430219286713676929e-02	0.000000000000000000e+00	inf	1.000000000000000000e+00
6.886000000000000000e+03	5.715985030295018277e+01	2.363557820301856083e+01	-2.543077637517838011e-02	5.624379197032633328e+02	4.033975009568258052e-02	0.000000000000000000e+00	inf	1.000000000000000000e+00
6.905000000000000000e+03	5.430074978962500154e+01	1.715716653272233216e+01	-2.612025669256594698e-02	5.783221088182415315e+02	3.786710870149612163e-02	0.000000000000000000e+00	inf	1.000000000000000000e+00
6.919000000000000000e+03	5.960977085725016167e+01	2.665440031287727862e+01	-2.506802024015993002e-02	5.540807746101530711e+02	4.540809964020875444e-02	0.000000000000000000e+00	inf	1.000000000000000000e+00
6.932000000000000000e+03	2.047217446803436403e+01	1.592023071142517487e+01	-2.498601623248707104e-02	5.521915732316464300e+02	4.210698830824577410e-02	0.000000000000000000e+00	inf	1.000000000000000000e+00
6.973000000000000000e+03	2.432493506580843246e+01	1.592923100559078264e+01	-2.450943477605310727e-02	5.412121300310458309e+02	4.417923741595808362e-02	0.000000000000000000e+00	inf	1.000000000000000000e+00
6.981000000000000000e+03	3.797104209820099641e+01	2.065791580478038014e+01	-2.554685500888654454e-02	5.651121294283718726e+02	4.040356123578414671e-02	0.000000000000000000e+00	inf	1.000000000000000000e+00
6.988000000000000000e+03	9.723962673200122708e+01	1.790965906620246528e+01	-2.590657138635349410e-02	5.733992448446457502e+02	5.101373674275888614e-02	0.000000000000000000e+00	7.007418385834316155e+01	1.000000000000000000e+00
6.989000000000000000e+03	2.724391673189974128e+01	1.459426693335092651e+01	-2.456520092562673382e-02	5.424968658584556351e+02	4.070648867594839349e-02	0.000000000000000000e+00	7.007418385834316155e+01	1.000000000000000000e+00
7.008000000000000000e+03	5.083044667922016657e+01	1.683924477516663742e+01	-2.553818716303984243e-02	5.649124403304000452e+02	3.540980723927333873e-02	0.000000000000000000e+00	inf	1.000000000000000000e+00
7.020000000000000000e+03	6.128888458196968259e+01	7.643314218375697244e+00	-2.519075206546340234e-02	5.569082599993421354e+02	4.402661670797602955e-02	0.000000000000000000e+00	3.140097797454791362e+01	1.000000000000000000e+00
7.020000000000000000e+03	1.032383106621148272e+02	1.905366123060895944e+01	-2.593622812275547460e-02	5.740824742243139553e+02	4.307185295891935439e-02	0.000000000000000000e+00	1.445928726807043851e+01	1.000000000000000000e+00
7.022000000000000000e+03	8.912146197864606734e+01	2.218185105039775351e+01	-2.599191994010505505e-02	5.753654975922461290e+02	4.596820189894823550e-02	0.000000000000000000e+00	1.445928726807043851e+01	1.000000000000000000e+00
7.027000000000000000e+03	4.449803909597262219e+01	8.938141036955673968e+00	-2.576429299922789601e-02	5.701214474208699130e+02	3.745194023123155080e-02	0.000000000000000000e+00	4.654724185906238887e+01	1.000000000000000000e+00
7.038000000000000000e+03	2.455352565966344969e+01	9.046677178318988766e+00	-2.564734654198101704e-02	5.674272448506289948e+02	3.770356969525079371e-02	0.000000000000000000e+00	1.865449472379325613e+01	1.000000000000000000e+00
7.038000000000000000e+03	5.544126393106761697e+01	1.753847259516471269e+01	-1.424596831399637387e-01	3.258539954949727871e+03	4.342819605787262560e-02	0.000000000000000000e+00	9.780996392960545904e+00	1.000000000000000000e+00
7.039000000000000000e+03	1.596947629635184995e+01	2.560881079474233246e+01	-2.291605175565820593e-02	5.045039070545793720e+02	4.283089657846883558e-02	0.000000000000000000e+00	1.865449472379325613e+01	1.000000000000000000e+00
7.047000000000000000e+03	3.104171180083599424e+01	1.903288590077004727e+01	-2.679069884854978767e-02	5.937676983843824701e+02	3.587465903555464575e-02	0.000000000000000000e+00	inf	1.000000000000000000e+00
7.082000000000000000e+03	1.197447782197925790e+02	2.372752614833060392e+01	-2.411815786476368198e-02	5.321979257114870734e+02	5.569542794696524801e-02	0.000000000000000000e+00	inf	1.000000000000000000e+00
7.093000000000000000e+03	1.874772629798409795e+01	2.139703290410145442e+01	-2.592601746471989363e-02	5.738472419498958743e+02	3.836326071469897681e-02	0.000000000000000000e+00	2.071835895825945428e+01	1.000000000000000000e+00
7.097000000000000000e+03	3.891718153018634752e+01	2.613448723733561252e+01	-2.609568926093157326e-02	5.777561264104647307e+02	4.468287376774382480e-02	0.000000000000000000e+00	2.071835895825945428e+01	1.000000000000000000e+00
7.131000000000000000e+03	6.854029969510096976e+01	2.044242680483898766e+01	-3.635369208303119992e-02	8.140791260075934588e+02	3.363115418599238460e-02	0.000000000000000000e+00	inf	1.000000000000000000e+00
7.164000000000000000e+03	9.268690123522404178e+01	2.077603505465276967e+01	-3.632495200757346332e-02	8.134170145850670224e+02	4.217140262840690657e-02	0.000000000000000000e+00	4.821500140655442124e+01	1.000000000000000000e+00
7.167000000000000000e+03	4.469111217132834923e+01	1.618358551567298775e+01	-6.126077043111219193e-03	1.176978926634764946e+02	1.327998080703244321e-01	0.000000000000000000e+00	4.821500140655442124e+01	1.000000000000000000e+00
7.179000000000000000e+03	6.705013300741826754e+01	1.380899482158108071e+01	-2.099882702157520806e-02	4.603350461254142942e+02	4.924440976316013518e-02	0.000000000000000000e+00	inf	1.000000000000000000e+00
7.195000000000000000e+03	1.211604780133083068e+02	1.499329718352837482e+01	-2.362330557515111146e-02	5.207975606046647954e+02	4.740365393006840122e-02	0.000000000000000000e+00	inf	1.000000000000000000e+00
7.216000000000000000e+03	1.966812283639343661e+01	2.020584689342846474e+01	-2.444052770081474660e-02	5.396246546719329444e+02	4.001485119981162963e-02	0.000000000000000000e+00	6.716227256487209729e+01	1.000000000000000000e+00
7.217000000000000000e+03	8.636751708127073357e+01	1.233427376954784371e+01	-2.146375628073172656e-02	4.710460469927205622e+02	5.140671775370408980e-02	0.000000000000000000e+00	6.716227256487209729e+01	1.000000000000000000e+00
7.248000000000000000e+03	2.360735386948885406e+01	1.630410173308357713e+01	-2.576567101347714342e-02	5.701531939963502964e+02	3.590832691587886316e-02	0.000000000000000000e+00	inf	1.000000000000000000e+00
7.260000000000000000e+03	5.258367592996174977e+01	2.416671370720316148e+01	-2.525778175374473675e-02	5.584524842768573762e+02	4.583284977313140107e-02	0.000000000000000000e+00	inf	1.000000000000000000e+00
7.279000000000000000e+03	4.412440074663143719e+01	2.608072845374143611e+01	-2.465614672766778745e-02	5.445920675377537918e+02	1.338809708179542479e-01	0.000000000000000000e+00	inf	1.000000000000000000e+00
7.295000000000000000e+03	1.132528535343759302e+02	1.324929541467864169e+01	-2.456837237844482214e-02	5.425699295196818639e+02	4.628617754205543999e-02	0.000000000000000000e+00	inf	1.000000000000000000e+00
7.311000000000000000e+03	1.038208027361678063e+02	1.859176570098022552e+01	-2.521365494897834930e-02	5.574358946886226249e+02	4.824511758854421739e-02	0.000000000000000000e+00	inf	1.000000000000000000e+00
7.331000000000000000e+03	7.973376638110752879e+01	7.415677751561640108e+00	-2.258423732092150818e-02	4.968595942300921706e+02	4.579206218036835363e-02	0.000000000000000000e+00	5.597165214696917701e+01	1.000000000000000000e+00
7.331000000000000000e+03	2.391977657396132884e+01	1.161381851493525907e+01	-2.595718947582422234e-02	5.745653800997293956e+02	3.471001956803232424e-02	0.000000000000000000e+00	5.597165214696917701e+01	1.000000000000000000e+00
7.344000000000000000e+03	3.869654243268146132e+01	1.845292279777812183e+01	-2.914829810226801307e-02	6.480818701729026543e+02	6.284727688501301479e-02	0.000000000000000000e+00	8.510191625883118505e+00	1.000000000000000000e+00
7.348000000000000000e+03	4.371994501431628066e+01	1.158351321528300026e+01	-3.459089135303225482e-02	7.734678721962895906e+02	5.331703822701405748e-02	0.000000000000000000e+00	8.510191625883118505e+00	1.000000000000000000e+00
7.349000000000000000e+03	5.109634443548863203e+01	2.608735868434093419e+01	-2.579821690324101899e-02	5.709029834462992312e+02	4.458218189331009107e-02	0.000000000000000000e+00	1.456158305318686352e+01	1.000000000000000000e+00
7.396000000000000000e+03	1.526299215747836513e+01	2.114453300800300539e+01	-2.211895046980335774e-02	4.861403551894815678e+02	4.349140821163888226e-02	0.000000000000000000e+00	2.633632890490479639e+01	1.000000000000000000e+00
7.400000000000000000e+03	3.899921729259953906e+01	9.734281629432697258e+00	-3.839302912051072852e-03	6.501538404796048098e+01	2.272688775354010371e-01	0.000000000000000000e+00	2.633632890490479639e+01	1.000000000000000000e+00
7.406000000000000000e+03	9.495235777328817051e+01	8.209597025743098797e+00	-2.573638602210007870e-02	5.694785288470588966e+02	4.512121718821660021e-02	0.000000000000000000e+00	inf	1.000000000000000000e+00
7.412000000000000000e+03	6.497009811539183488e+01	1.198053746446433898e+01	-2.384814126362039960e-02	5.259773061396413141e+02	5.010216563945424362e-02	0.000000000000000000e+00	inf	1.000000000000000000e+00
7.429000000000000000e+03	2.174464292718554859e+01	5.488392628287257935e+00	-2.349206498662941359e-02	5.177740510496155366e+02	4.446622979247460972e-02	0.000000000000000000e+00	inf	1.000000000000000000e+00
7.439000000000000000e+03	1.996399194743194627e+01	1.617335833709504200e+01	-2.980962528898445374e-02	6.633174698496017072e+02	4.095751437881811619e-02	0.000000000000000000e+00	inf	1.000000000000000000e+00
7.455000000000000000e+03	8.803922065065873426e+01	2.214497826061569086e+01	-4.260371547056567357e-03	7.471592757348852842e+01	1.790671716250166190e-01	0.000000000000000000e+00	inf	1.000000000000000000e+00
7.465000000000000000e+03	1.877414319107740326e+01	1.819889554711910407e+01	-2.476950716018454582e-02	5.472036555741962047e+02	3.724876041085378731e-02	0.000000000000000000e+00	inf	1.000000000000000000e+00
7.523000000000000000e+03	2.338832306387316251e+01	2.634925050713013306e+01	-2.786757700296750920e-02	6.185767260349058461e+02	4.296885202463607278e-02	0.000000000000000000e+00	6.186244285302329615e+01	1.000000000000000000e+00
7.526000000000000000e+03	8.279798420916790747e+01	9.102395769386538049e+00	-2.619117887151827667e-02	5.799560079659264602e+02	1.290045380489523996e-01	0.000000000000000000e+00	6.186244285302329615e+01	1.000000000000000000e+00
7.553000000000000000e+03	1.442074242243974602e+01	2.452850579739541814e+01	-2.395617803474429236e-02	5.284662481161225287e+02	4.735430154784858736e-02	0.000000000000000000e+00	inf	1.000000000000000000e+00
7.566000000000000000e+03	4.332903796084567460e+01	2.618999531620542598e+01	-2.404904502846947484e-02	5.306057100466088059e+02	4.725043434550812993e-02	0.000000000000000000e+00	inf	1.000000000000000000e+00
7.622000000000000000e+03	1.198064515001697714e+02	1.362777972337185339e+01	-2.545017252157394730e-02	5.628847664800014172e+02	1.566773322634555932e-01	0.000000000000000000e+00	inf	1.000000000000000000e+00
7.647000000000000000e+03	3.814084761151316627e+01	1.300126715920293741e+01	-2.392936786750835335e-02	5.278485977556402986e+02	4.394892398973049286e-02	0.000000000000000000e+00	inf	1.000000000000000000e+00
7.659000000000000000e+03	7.639718852010408057e+01	1.967633789599151939e+01	-2.610354171838585521e-02	5.779370306597604667e+02	4.525962521694404384e-02	0.000000000000000000e+00	3.693087883251936887e+01	1.000000000000000000e+00
7.664000000000000000e+03	1.128261200640812376e+02	1.360816206577258569e+01	-1.709262416312016739e-02	3.703442757430732968e+02	6.302474153646808741e-02	0.000000000000000000e+00	3.693087883251936887e+01	1.000000000000000000e+00
7.679000000000000000e+03	8.718075019996949493e+01	5.954257037692859633e+00	-2.418868424782092547e-02	5.338227065468868204e+02	4.413225982523749646e-02	0.000000000000000000e+00	3.239024993230741245e+01	1.000000000000000000e+00
7.684000000000000000e+03	5.519322585226156974e+01	1.104607172227562550e+01	-2.011044367519821893e-02	4.398685458866306703e+02	4.080599918933958126e-02	0.000000000000000000e+00	3.239024993230741245e+01	1.000000000000000000e+00
7.695000000000000000e+03	2.005010650544076256e+01	1.678419138687414858e+01	-2.222043839144424368e-02	4.884784253266219025e+02	4.991297633614943940e-02	0.000000000000000000e+00	1.173445540200040504e+01	1.000000000000000000e+00
7.700000000000000000e+03	3.073594184936845508e+01	2.163294035789773062e+01	-2.615779351483831991e-02	5.791868789483140745e+02	3.641173517424511896e-02	0.000000000000000000e+00	1.173445540200040504e+01	1.000000000000000000e+00
7.703000000000000000e+03	7.938821641351879066e+01	2.365571580775311133e+01	-2.419528123255876295e-02	5.339746873221488386e+02	4.160265003540819517e-02	0.000000000000000000e+00	4.869430604070672075e+01	1.000000000000000000e+00
7.711000000000000000e+03	8.942728129193203301e+01	1.085898580546954939e+01	-2.437071868063904814e-02	5.380164003817980074e+02	5.110332727146293941e-02	0.000000000000000000e+00	6.954614692808048915e+01	1.000000000000000000e+00
7.711000000000000000e+03	2.146569575053288759e+01	2.562006446663948722e+01	-2.519454248083477857e-02	5.569955832674107796e+02	4.689353328296386181e-02	0.000000000000000000e+00	6.954614692808048915e+01	1.000000000000000000e+00
7.718000000000000000e+03	6.283112879508114901e+01	1.903544107534359497e+01	-2.412382845222425104e-02	5.323285642247923306e+02	4.380019428688053384e-02	0.000000000000000000e+00	inf	1.000000000000000000e+00
7.737000000000000000e+03	1.374978168362084219e+01	2.173968218678541220e+01	-2.662828777940579386e-02	5.900260859386150969e+02	4.381014277035033544e-02	0.000000000000000000e+00	inf	1.000000000000000000e+00
7.747000000000000000e+03	6.421839642683659122e+01	1.443396062892392706e+01	-2.378125965365236044e-02	5.244364932777574495e+02	4.529518809791410749e-02	0.000000000000000000e+00	inf	1.000000000000000000e+00
7.767000000000000000e+03	1.126143632821319329e+02	2.083125023659185615e+01	-2.407456880149586725e-02	5.311937245663200429e+02	4.657684098976733189e-02	0.000000000000000000e+00	inf	1.000000000000000000e+00
7.777000000000000000e+03	7.697991342611311438e+01	7.800948063097469465e+00	-2.295877869489252807e-02	5.054882466593322192e+02	4.777927179566043847e-02	0.000000000000000000e+00	inf	1.000000000000000000e+00
7.788000000000000000e+03	8.668651983194861543e+01	2.197701408672165613e+01	-2.550479514919068089e-02	5.641431579454875873e+02	4.009576798749869830e-02	0.000000000000000000e+00	inf	1.000000000000000000e+00
7.798000000000000000e+03	7.799037983379682260e+01	1.620598533574456113e+01	-3.580671091377130369e-03	5.905704608364877828e+01	2.802731990415477936e-01	0.000000000000000000e+00	inf	1.000000000000000000e+00
7.815000000000000000e+03	9.498584322390541956e+01	7.257192834554044403e+00	-2.824365213665742946e-02	6.272407130905559143e+02	4.463049358676141054e-02	0.000000000000000000e+00	inf	1.000000000000000000e+00
7.821000000000000000e+03	8.713188235249501190e+01	1.906069202946355290e+01	-4.331554671451994312e-03	7.635583836017514159e+01	1.933999532636492269e-01	0.000000000000000000e+00	inf	1.000000000000000000e+00
7.840000000000000000e+03	1.027084450632957555e+02	2.519094727271438217e+01	-2.231793621903841243e-02	4.907245720152949389e+02	5.074409705299298690e-02	0.000000000000000000e+00	inf	1.000000000000000000e+00
7.847000000000000000e+03	6.245415490620363386e+01	1.552604865256456890e+01	-2.623631681909244576e-02	5.809958921764674642e+02	4.688531491442959886e-02	0.000000000000000000e+00	1.546030350870783643e+01	1.000000000000000000e+00
7.847000000000000000e+03	1.143492109060558306e+02	1.858692216967909161e+01	-2.567915530274023084e-02	5.681600523850439686e+02	5.246510578704188799e-02	0.000000000000000000e+00	3.909817072052166509e+01	1.000000000000000000e+00
7.852000000000000000e+03	7.558508904927570882e+01	2.368690357785688505e+01	-3.317673857806943682e-02	7.408887404234039877e+02	4.510812640081907077e-02	0.000000000000000000e+00	1.546030350870783643e+01	1.000000000000000000e+00
7.864000000000000000e+03	6.536146999182720663e+01	1.485761990557437962e+01	-2.412802773827787961e-02	5.324253070209847465e+02	4.828233550510940830e-02	0.000000000000000000e+00	inf	1.000000000000000000e+00
7.928000000000000000e+03	1.214281489505240614e+02	1.013801487371707033e+01	-2.401506207761061260e-02	5.298228137049519546e+02	4.503325002192382076e-02	0.000000000000000000e+00	inf	1.000000000000000000e+00
7.994000000000000000e+03	1.166426500168243621e+02	1.063748225513498014e+01	-2.447564951083447404e-02	5.404337879544136740e+02	5.403642862573132533e-02	0.000000000000000000e+00	inf	1.000000000000000000e+00
8.026000000000000000e+03	6.136296104003058360e+01	1.016398583681608869e+01	-2.159975687974768910e-02	4.741792172661013183e+02	4.667940123222236171e-02	0.000000000000000000e+00	inf	1.000000000000000000e+00
8.032000000000000000e+03	1.148022441657000456e+02	2.248303555646757346e+01	-2.445268630562613676e-02	5.399047635790735740e+02	4.816149390383428486e-02	0.000000000000000000e+00	inf	1.000000000000000000e+00
8.051000000000000000e+03	1.087752599569273428e+02	1.756975456682989645e+01	-2.553906762434679512e-02	5.649327243233659601e+02	5.065682495181145217e-02	0.000000000000000000e+00	inf	1.000000000000000000e+00
8.070000000000000000e+03	7.426542663085683671e+01	1.046255925617798255e+01	-2.549126702008390477e-02	5.638314980537040810e+02	4.431768988463313796e-02	0.000000000000000000e+00	inf	1.000000000000000000e+00
8.083000000000000000e+03	7.332736970314856251e+01	1.791007317982214531e+01	-2.394654140172250423e-02	5.282442401813207198e+02	4.080253856198801099e-02	0.000000000000000000e+00	3.083348440144768432e+01	1.000000000000000000e+00
8.087000000000000000e+03	1.028009752525473175e+02	8.854117335585234727e+00	-2.578981759401311954e-02	5.707094808721915342e+02	9.754803206062578891e-02	0.000000000000000000e+00	6.451554339313296360e+00	1.000000000000000000e+00
8.091000000000000000e+03	1.087113627508731781e+02	6.267638452480714939e+00	-2.378979267006841453e-02	5.246330761867335468e+02	6.136147241906342309e-02	0.000000000000000000e+00	6.451554339313296360e+00	1.000000000000000000e+00
8.092000000000000000e+03	6.126241078289739050e+01	2.018669708163141507e+01	-2.073352374504456794e-02	4.542230117265161198e+02	5.414685165431076808e-02	0.000000000000000000e+00	4.305670333292783880e+01	1.000000000000000000e+00
8.103000000000000000e+03	8.033071321757292083e+01	2.321810408460320474e+01	-2.623262872283653804e-02	5.809109261275089011e+02	5.159088281613211091e-02	0.000000000000000000e+00	inf	1.000000000000000000e+00
8.140000000000000000e+03	9.958804154522727003e+01	1.399436064810331892e+01	-2.749183141067470734e-02	6.099203309260323067e+02	4.703316234336563095e-02	0.000000000000000000e+00	3.808235722647484778e+01	1.000000000000000000e+00
8.143000000000000000e+03	6.212856820923068568e+01	7.134784180521505093e+00	-2.506568620524165375e-02	5.540270033115272099e+02	4.069573876060939011e-02	0.000000000000000000e+00	3.808235722647484778e+01	1.000000000000000000e+00
8.148000000000000000e+03	1.077128854297606040e+02	1.895104254694821222e+01	-2.913280032753362211e-02	6.477248337520876476e+02	4.200003086025028143e-02	0.000000000000000000e+00	4.709091141870212027e+01	1.000000000000000000e+00
8.157000000000000000e+03	1.059234055067874749e+02	2.395269105425294853e+01	-2.268754365664163442e-02	4.992395568366700900e+02	4.400575826758756914e-02	0.000000000000000000e+00	inf	1.000000000000000000e+00
8.178000000000000000e+03	8.061023675768056762e+01	2.445442653616884598e+01	-2.407653332627247497e-02	5.312389831216199809e+02	4.518701230287014425e-02	0.000000000000000000e+00	1.772101295101187191e+01	1.000000000000000000e+00
8.181000000000000000e+03	7.676782714305473121e+01	7.154999136299178275e+00	-2.246274520003999076e-02	4.940606690463047244e+02	5.164138025314646274e-02	0.000000000000000000e+00	1.772101295101187191e+01	1.000000000000000000e+00
8.181000000000000000e+03	1.064339422045880745e+01	1.976260595012933052e+01	-2.254707432450440974e-02	4.960034362683898053e+02	5.023824234786877785e-02	0.000000000000000000e+00	6.731561764484543176e+01	1.000000000000000000e+00
8.203000000000000000e+03	1.514008032615387833e+01	8.556146868924052740e+00	-2.499407317094847966e-02	5.523771882970534080e+02	3.497430619349473080e-02	0.000000000000000000e+00	inf	1.000000000000000000e+00
8.257000000000000000e+03	1.132181254624437940e+02	1.442778733292454518e+01	-8.974404073878632440e-03	1.833174093879573263e+02	1.007874213699117005e-01	0.000000000000000000e+00	inf	1.000000000000000000e+00
8.280000000000000000e+03	8.846589307556153869e+01	2.686635988167860489e+01	-3.546192571554577198e-03	5.826273286620836700e+01	3.127549699623590751e-01	0.000000000000000000e+00	7.371229733357860425e+01	1.000000000000000000e+00
8.287000000000000000e+03	9.940285221489328649e+01	1.659367912584956528e+01	-2.498662068739801803e-02	5.522054986126540825e+02	4.603311601308257561e-02	0.000000000000000000e+00	inf	1.000000000000000000e+00
8.306000000000000000e+03	2.478874847151602623e+01	2.481387594896345661e+01	-2.442618489043690486e-02	5.392942262220750536e+02	4.459767238337053463e-02	0.000000000000000000e+00	4.559412204016022230e+01	1.000000000000000000e+00
8.308000000000000000e+03	6.710668236436181644e+01	7.842828967302064136e+00	-2.492626882342867042e-02	5.508151174856585612e+02	4.688224448471023376e-02	0.000000000000000000e+00	4.559412204016022230e+01	1.000000000000000000e+00
8.313000000000000000e+03	1.111071408015993995e+02	2.011068431721636784e+01	-2.328132333022701547e-02	5.129190026308543793e+02	5.913348497546766502e-02	0.000000000000000000e+00	4.567866698551407012e+01	1.000000000000000000e+00
8.357000000000000000e+03	8.039122951511156145e+01	1.920467447215872525e+01	-1.996781996417705193e-02	4.365827929202167184e+02	6.241468927745175144e-02	0.000000000000000000e+00	inf	1.000000000000000000e+00
8.385000000000000000e+03	6.557048655016269834e+01	1.651597799178261283e+01	-2.530620738206596637e-02	5.595681097978011849e+02	4.148650692080990687e-02	0.000000000000000000e+00	inf	1.000000000000000000e+00
8.425000000000000000e+03	1.835408446533635995e+01	2.173786174781209368e+01	-4.412806543763588864e-03	7.822771210797633046e+01	2.122712327289367762e-01	0.000000000000000000e+00	inf	1.000000000000000000e+00
8.432000000000000000e+03	3.566706627673301000e+01	2.627306086488187020e+01	-2.625197548651427015e-02	5.813566352293789805e+02	3.885775268439839447e-02	0.000000000000000000e+00	inf	1.000000000000000000e+00
8.440000000000000000e+03	1.092443097432897048e+02	5.430608149688098685e+00	-3.757822729264817530e-02	8.422898643811035981e+02	4.982716856920044179e-02	0.000000000000000000e+00	6.216255290906416775e+01	1.000000000000000000e+00
8.442000000000000000e+03	5.033025396873281920e+01	2.526282981960198981e+01	-2.268678711745017798e-02	4.992221277508979256e+02	5.956013288300288089e-02	0.000000000000000000e+00	6.216255290906416775e+01	1.000000000000000000e+00
8.447000000000000000e+03	1.181756164209557625e+02	2.590093201854519123e+01	-2.689200180165004367e-02	5.961015072319609089e+02	5.286005568516949360e-02	0.000000000000000000e+00	3.404334775781852329e+01	1.000000000000000000e+00
8.451000000000000000e+03	8.770436008724207966e+01	1.072028433786696766e+01	-2.459169008612173066e-02	5.431071208928469787e+02	4.811699324618912144e-02	0.000000000000000000e+00	3.404334775781852329e+01	1.000000000000000000e+00
8.493000000000000000e+03	2.222923288332976099e+01	8.145273758416140097e+00	-2.460097833293336395e-02	5.433211027356668410e+02	4.405460115975690094e-02	0.000000000000000000e+00	inf	1.000000000000000000e+00
8.500000000000000000e+03	3.696936716638650466e+01	1.300892340978552930e+01	-2.464098304765889591e-02	5.442427279629087025e+02	3.922761734056112726e-02	0.000000000000000000e+00	1.554651851548853081e+01	1.000000000000000000e+00
8.540000000000000000e+03	9.553120084658208100e+01	2.660775620135489561e+01	-2.744912003007702814e-02	6.089363497598317281e+02	5.138980743163978904e-02	0.000000000000000000e+00	inf	1.000000000000000000e+00
8.555000000000000000e+03	1.158137570880414131e+02	9.142416565231355818e+00	-2.624274376127365069e-02	5.811439555257217080e+02	4.449257667141726102e-02	0.000000000000000000e+00	inf	1.000000000000000000e+00
8.596000000000000000e+03	2.487335904385184193e+01	1.544902890544409502e+01	-4.484463574466648027e-03	7.987854070801218143e+01	2.371317782412989406e-01	0.000000000000000000e+00	inf	1.000000000000000000e+00
8.602000000000000000e+03	3.203509948549939423e+01	1.276538356540560848e+01	-3.968158672178949062e-03	6.798395212859929870e+01	2.717216388529954951e-01	0.000000000000000000e+00	inf	1.000000000000000000e+00
8.612000000000000000e+03	8.937955060706899246e+01	1.967136395846664243e+01	-2.579731081241779314e-02	5.708821090027096261e+02	4.186246959923178856e-02	0.000000000000000000e+00	inf	1.000000000000000000e+00
8.644000000000000000e+03	1.126849736176287848e+02	1.031573145860990159e+01	-2.537243302526468250e-02	5.610938105528499591e+02	4.277369373500827798e-02	0.000000000000000000e+00	inf	1.000000000000000000e+00
8.672000000000000000e+03	1.955988694568503661e+01	1.083671151475097894e+01	-2.423414800854243809e-02	5.348700968131018953e+02	4.229191264357146096e-02	0.000000000000000000e+00	inf	1.000000000000000000e+00
8.708000000000000000e+03	5.606988198522414990e+01	2.147665785145362349e+01	-2.445490542259003489e-02	5.399558874076062693e+02	5.473776727484891413e-02	0.000000000000000000e+00	inf	1.000000000000000000e+00
8.719000000000000000e+03	1.104307391875231126e+01	2.437131323688390694e+01	-8.669180461978228530e-03	1.762856936862639259e+02	1.072548367199883668e-01	0.000000000000000000e+00	inf	1.000000000000000000e+00
8.728000000000000000e+03	9.334741112334684843e+00	1.035246988358448483e+01	-2.442941742132817909e-02	5.393686969947746093e+02	3.540158430350548446e-02	0.000000000000000000e+00	6.122879090453015749e+01	1.000000000000000000e+00
8.729000000000000000e+03	7.055525477423671532e+01	1.135921841402389809e+01	-2.377276792589798696e-02	5.242408615734697150e+02	4.207124649000881789e-02	0.000000000000000000e+00	6.122879090453015749e+01	1.000000000000000000e+00
8.750000000000000000e+03	7.382484011187780482e+01	2.666175377538092661e+01	-2.967828629897723697e-02	6.602916933294691262e+02	4.794402265488117987e-02	0.000000000000000000e+00	3.796094789386425816e+01	1.000000000000000000e+00
8.754000000000000000e+03	1.069168841786844553e+02	8.062017635284636441e+00	-2.761403892333032586e-02	6.127357372448783508e+02	5.444118986268176030e-02	0.000000000000000000e+00	3.796094789386425816e+01	1.000000000000000000e+00
8.765000000000000000e+03	2.858335348095826234e+01	2.377943632792779027e+01	-2.419697072152707587e-02	5.340136096258079306e+02	4.741630677224795143e-02	0.000000000000000000e+00	2.492761361720172530e+01	1.000000000000000000e+00
8.767000000000000000e+03	5.296154124620288428e+01	1.857464219837969921e+01	-2.683321181904408173e-02	5.947471085954375667e+02	3.641359816606182243e-02	0.000000000000000000e+00	2.492761361720172530e+01	1.000000000000000000e+00
8.780000000000000000e+03	3.177060224785325104e+01	2.670119818823970803e+01	-2.658948932936387385e-02	5.891322505349171479e+02	3.878549981197221275e-02	0.000000000000000000e+00	inf	1.000000000000000000e+00
8.795000000000000000e+03	9.782080663290844313e+01	1.085619051472377272e+01	-3.998016750824328995e-03	6.867182001380609790e+01	2.712409535756682422e-01	0.000000000000000000e+00	inf	1.000000000000000000e+00
8.822000000000000000e+03	7.373445327805775662e+01	1.139259775222880045e+01	-2.542612714169916605e-02	5.623308110564156550e+02	4.705592332287622526e-02	0.000000000000000000e+00	inf	1.000000000000000000e+00
8.834000000000000000e+03	1.060970384702692115e+02	2.177155362366574565e+01	-2.449325459536923905e-02	5.408393723998043470e+02	7.095277251377418715e-02	0.000000000000000000e+00	inf	1.000000000000000000e+00
8.842000000000000000e+03	4.507391995685462405e+01	8.951080021277620702e+00	-3.323807684011460817e-02	7.423018461056680053e+02	3.707706906027230520e-02	0.000000000000000000e+00	inf	1.000000000000000000e+00
8.857000000000000000e+03	3.287876044917184970e+01	2.350053712950717610e+01	-2.536625118287232777e-02	5.609513937917578232e+02	3.848135751418757522e-02	0.000000000000000000e+00	inf	1.000000000000000000e+00
8.915000000000000000e+03	6.232193563763748045e+01	1.516603611132117813e+01	-2.298535321481463833e-02	5.061004681969707804e+02	4.252557492789899030e-02	0.000000000000000000e+00	4.936511549751786987e+01	1.000000000000000000e+00
8.920000000000000000e+03	1.116789690679181319e+02	1.427279535685594958e+01	-2.482381844144289362e-02	5.484548742686661171e+02	3.857696055912318567e-02	0.000000000000000000e+00	4.936511549751786987e+01	1.000000000000000000e+00
8.938000000000000000e+03	4.780969460686630157e+01	1.911974552788149140e+01	-2.282737051634528905e-02	5.024608761794787029e+02	4.890468908428324823e-02	0.000000000000000000e+00	inf	1.000000000000000000e+00
8.954000000000000000e+03	9.601081863832121144e+01	1.213499064506262215e+01	-4.112301843582790058e-03	7.130471029452718312e+01	2.062717373131179865e-01	0.000000000000000000e+00	inf	1.000000000000000000e+00
8.975000000000000000e+03	2.791614716061608092e+01	2.294629859628197011e+01	-2.486579019113990818e-02	5.494218158808646422e+02	4.281817704926205170e-02	0.000000000000000000e+00	4.980490404157000484e+01	1.000000000000000000e+00
8.975000000000000000e+03	8.126949436910575741e+01	2.654618344583121115e+01	-2.459818843177070946e-02	5.432568292291400667e+02	5.054882461485210587e-02	0.000000000000000000e+00	8.784702530789761710e+00	1.000000000000000000e+00
8.978000000000000000e+03	7.753076416313790276e+01	1.859678755674331185e+01	-2.593396091831160974e-02	5.740302425604933205e+02	6.593304785869846807e-02	0.000000000000000000e+00	8.784702530789761710e+00	1.000000000000000000e+00
8.995000000000000000e+03	1.087341705896860162e+02	2.169671302440663752e+01	-2.441321175861204534e-02	5.389953523106333932e+02	4.445996623349224297e-02	0.000000000000000000e+00	inf	1.000000000000000000e+00
9.004000000000000000e+03	1.031319049031720141e+02	2.182538704215127723e+01	-2.312506030438133894e-02	5.093190282855153441e+02	4.775718509305326709e-02	0.000000000000000000e+00	inf	1.000000000000000000e+00
9.016000000000000000e+03	8.540743029147846244e+01	1.841017237347132962e+01	-3.445718582832093396e-02	7.703875756502197873e+02	3.817749857807317682e-02	0.000000000000000000e+00	1.942072513872647122e+01	1.000000000000000000e+00
9.017000000000000000e+03	6.772018903428133285e+01	2.643052533476087618e+01	-2.219963225382974928e-02	4.879990952916861602e+02	5.028404085707638416e-02	0.000000000000000000e+00	1.942072513872647122e+01	1.000000000000000000e+00
9.024000000000000000e+03	7.613684572568082842e+01	1.477725965994300772e+01	-3.262957441123175151e-02	7.282832187227695613e+02	4.216143458766041796e-02	0.000000000000000000e+00	inf	1.000000000000000000e+00
9.044000000000000000e+03	8.481515047218877612e+01	1.988180632931221581e+01	-2.438694056613729608e-02	5.383901188050185738e+02	5.308615384246184732e-02	0.000000000000000000e+00	3.547750450193738914e+01	1.000000000000000000e+00
9.047000000000000000e+03	1.199491379156725799e+02	2.480686998434346791e+01	-2.492788253998768494e-02	5.508522941509744442e+02	4.458991112216148522e-02	0.000000000000000000e+00	3.547750450193738914e+01	1.000000000000000000e+00
9.052000000000000000e+03	1.872967332445862354e+01	1.953085639729294343e+01	-2.593237398734255308e-02	5.739936829793288098e+02	4.513058561311478201e-02	0.000000000000000000e+00	1.013568760938435531e+02	1.000000000000000000e+00
9.070000000000000000e+03	1.173626694052284307e+02	6.010509393156984181e+00	-2.511597264655805739e-02	5.551854980845405407e+02	4.303808361337979616e-02	0.000000000000000000e+00	4.993292149036043526e+01	1.000000000000000000e+00
9.072000000000000000e+03	6.845136091316146576e+01	1.605941730179846161e+01	-2.409768459215381325e-02	5.317262641923158526e+02	5.073522441748423706e-02	0.000000000000000000e+00	1.058249508165432928e+01	1.000000000000000000e+00
9.076000000000000000e+03	5.856532115166881880e+01	1.983505234605584988e+01	-2.463224573232335179e-02	5.440414384327407333e+02	4.173641747868739316e-02	0.000000000000000000e+00	1.058249508165432928e+01	1.000000000000000000e+00
9.087000000000000000e+03	5.685344722664012806e+01	2.427437411821982494e+01	-2.528255149453361231e-02	5.590231274657887752e+02	3.977329017551545220e-02	0.000000000000000000e+00	1.860042000579551669e+01	1.000000000000000000e+00
9.089000000000000000e+03	4.767001354157019222e+01	8.099079062366259407e+00	-2.507280713621237722e-02	5.541910547156953726e+02	4.205533413925954811e-02	0.000000000000000000e+00	1.860042000579551669e+01	1.000000000000000000e+00
9.097000000000000000e+03	9.966186485918710503e+01	1.167278471151727715e+01	-2.510469188798422624e-02	5.549256129246188038e+02	4.941082130467200351e-02	0.000000000000000000e+00	inf	1.000000000000000000e+00
9.116000000000000000e+03	1.421137736325102985e+01	1.094638032504735392e+01	-2.218630357573997749e-02	4.876920303355278747e+02	4.299469585457749155e-02	0.000000000000000000e+00	inf	1.000000000000000000e+00
9.127000000000000000e+03	9.931860552190345004e+01	6.633795702953028339e+00	-2.156470931322494733e-02	4.733717943990116055e+02	4.806948315721770726e-02	0.000000000000000000e+00	inf	1.000000000000000000e+00
9.147000000000000000e+03	7.820156279281469835e+01	1.717778076659001485e+01	-3.466774985033243411e-02	7.752385317429389033e+02	6.329741966584345736e-02	0.000000000000000000e+00	inf	1.000000000000000000e+00
9.184000000000000000e+03	4.223343648300408404e+01	2.262576824010899657e+01	-2.504703353029819057e-02	5.535972845670896731e+02	3.779521621289394506e-02	0.000000000000000000e+00	inf	1.000000000000000000e+00
9.194000000000000000e+03	2.999039477155671563e+01	2.638625880857935613e+01	-2.551016330306948854e-02	5.642668290195689451e+02	3.904430924058999164e-02	0.000000000000000000e+00	inf	1.000000000000000000e+00
9.202000000000000000e+03	5.925231414788395767e+01	2.712192940795755902e+01	-2.754998461564304654e-02	6.112600595333101410e+02	4.500230165541441174e-02	0.000000000000000000e+00	inf	1.000000000000000000e+00
9.226000000000000000e+03	1.187363614960514901e+01	1.067804291416026174e+01	-2.511957476266904465e-02	5.552684833302075731e+02	4.152421354732926950e-02	0.000000000000000000e+00	inf	1.000000000000000000e+00
9.245000000000000000e+03	7.308058891696971671e+01	1.645130233210221249e+01	-2.420376922786308602e-02	5.341702330385686537e+02	4.380237600197645076e-02	0.000000000000000000e+00	4.576225014583943818e+01	1.000000000000000000e+00
9.250000000000000000e+03	1.458169511760659098e+01	8.601326111477550995e+00	-2.565246381215991259e-02	5.675451360872955320e+02	3.464028474964353510e-02	0.000000000000000000e+00	1.746448777928521423e+01	1.000000000000000000e+00
9.250000000000000000e+03	2.748634460151589565e+01	2.036900876738911847e+01	-2.453700213687505863e-02	5.418472245531866065e+02	4.031483730880003336e-02	0.000000000000000000e+00	1.746448777928521423e+01	1.000000000000000000e+00
9.267000000000000000e+03	8.796501767833059660e+01	5.666036599811739904e+00	-4.507248814603163727e-03	8.040346513911114812e+01	2.957655910960005352e-01	0.000000000000000000e+00	inf	1.000000000000000000e+00
9.325000000000000000e+03	1.584966071408452848e+01	1.258047225379766942e+01	-2.202837822854304684e-02	4.840537595717889872e+02	4.738321548916046844e-02	0.000000000000000000e+00	inf	1.000000000000000000e+00
9.345000000000000000e+03	5.979552423929948013e+00	7.565961388742312721e+00	-4.145069092920185792e-03	7.205959940756950743e+01	2.225382305179861575e-01	0.000000000000000000e+00	inf	1.000000000000000000e+00
9.359000000000000000e+03	7.542498566314596076e+01	7.057328839350212490e+00	-2.320734972605822607e-02	5.112148050076565369e+02	5.396123710054601119e-02	0.000000000000000000e+00	inf	1.000000000000000000e+00
9.402000000000000000e+03	5.820124837093730719e+01	1.061049181360352556e+01	-2.471354524536717792e-02	5.459144097236933248e+02	5.581268699910324482e-02	0.000000000000000000e+00	inf	1.000000000000000000e+00
9.413000000000000000e+03	8.197163276469235882e+01	9.338875542408077379e+00	-2.454607160425651205e-02	5.420561661740366617e+02	5.029244877349425824e-02	0.000000000000000000e+00	6.972304643024737913e+01	1.000000000000000000e+00
9.413000000000000000e+03	1.449739618981545952e+01	2.690391474395774551e+01	-2.041390022632364604e-02	4.468595521919576186e+02	5.855063092069112685e-02	0.000000000000000000e+00	6.972304643024737913e+01	1.000000000000000000e+00
9.422000000000000000e+03	1.141535186210944630e+02	2.093639456265556120e+01	-3.810113112853598816e-03	6.434291192803441106e+01	2.674116242865722803e-01	0.000000000000000000e+00	inf	1.000000000000000000e+00
9.433000000000000000e+03	7.994784879181854365e+01	1.511282046076193453e+01	-2.392897456258888389e-02	5.278395368302402630e+02	5.418931100065149664e-02	0.000000000000000000e+00	inf	1.000000000000000000e+00
9.455000000000000000e+03	1.213839388829447330e+02	9.109869096242759312e+00	-2.209069709268054321e-02	4.854894562819449106e+02	4.407954488009990790e-02	0.000000000000000000e+00	inf	1.000000000000000000e+00
9.465000000000000000e+03	9.750281748054234754e+01	8.675620039609277967e+00	-2.103169613812640518e-02	4.610922820466943790e+02	5.150134422700536341e-02	0.000000000000000000e+00	2.432382697866154331e+01	1.000000000000000000e+00
9.469000000000000000e+03	7.372723948962411100e+01	1.381083669381457746e+01	-2.420782915970276158e-02	5.342637654041909627e+02	4.650745552344870415e-02	0.000000000000000000e+00	2.432382697866154331e+01	1.000000000000000000e+00
9.477000000000000000e+03	1.929000617894141456e+01	1.812753121261853195e+01	-4.764080053982595181e-02	1.074110573994842525e+03	3.786942572668683393e-02	0.000000000000000000e+00	8.645801420726374431e+01	1.000000000000000000e+00
9.479000000000000000e+03	1.048192507160138831e+02	5.488838654403609851e+00	-1.501550624199609121e-02	3.224918091226243178e+02	5.988269435693271969e-02	0.000000000000000000e+00	8.645801420726374431e+01	1.000000000000000000e+00
9.511000000000000000e+03	8.249331994468874996e+01	2.071402064693966238e+01	-2.232027514714162234e-02	4.907784560427005545e+02	5.700170501652190858e-02	0.000000000000000000e+00	4.864902406192508266e+01	1.000000000000000000e+00
9.511000000000000000e+03	3.404453681012937949e+01	1.630460402359806693e+01	-3.656390724649077970e-03	6.080146857734025190e+01	2.869257561287598124e-01	0.000000000000000000e+00	4.864902406192508266e+01	1.000000000000000000e+00
9.522000000000000000e+03	3.431672520679737914e+01	1.436498086015633646e+01	-2.547877380320750368e-02	5.635436803821698959e+02	4.317283139293437433e-02	0.000000000000000000e+00	inf	1.000000000000000000e+00
9.537000000000000000e+03	6.954443980432237993e+01	1.973416367733614152e+01	-2.435355168986442706e-02	5.376209087033229252e+02	4.636416578221924656e-02	0.000000000000000000e+00	inf	1.000000000000000000e+00
9.544000000000000000e+03	1.191652832691935515e+02	1.215260930940682549e+01	-2.265192846234122606e-02	4.984190570089478456e+02	5.396815353390305159e-02	0.000000000000000000e+00	inf	1.000000000000000000e+00
9.554000000000000000e+03	6.946402444099963702e+01	1.278199567428077721e+01	-1.841323851130685293e-02	4.007684771677522804e+02	6.643643832959045259e-02	0.000000000000000000e+00	inf	1.000000000000000000e+00
9.586000000000000000e+03	1.168433274375699966e+02	5.965436452557129954e+00	-1.355756108021394409e-02	2.889037920538245885e+02	8.570072117852578497e-02	0.000000000000000000e+00	5.753058199303189468e+01	1.000000000000000000e+00
9.588000000000000000e+03	5.937714227794309352e+01	8.686727994535289099e+00	-2.484491247063436159e-02	5.489408367253519145e+02	5.051527831290869575e-02	0.000000000000000000e+00	5.753058199303189468e+01	1.000000000000000000e+00
9.603000000000000000e+03	9.608460733215238747e+01	8.510141970871275774e+00	-2.246788662357005265e-02	4.941791167258282371e+02	4.619644675179457316e-02	0.000000000000000000e+00	inf	1.000000000000000000e+00
9.610000000000000000e+03	5.593259903151908219e+01	5.696714295394508021e+00	-2.301742520366216113e-02	5.068393399577743139e+02	6.078208203315649261e-02	0.000000000000000000e+00	inf	1.000000000000000000e+00
9.618000000000000000e+03	8.664792233472527982e+01	1.602933147949132575e+01	-4.206328006516683524e-03	7.347087706699819876e+01	2.043780031130938424e-01	0.000000000000000000e+00	inf	1.000000000000000000e+00
9.666000000000000000e+03	3.804253466565985065e+01	1.191181432923866979e+01	-2.142857539914603399e-02	4.702355528245096821e+02	4.243920379208765414e-02	0.000000000000000000e+00	inf	1.000000000000000000e+00
9.690000000000000000e+03	6.489922817775803310e+01	1.781158410915509194e+01	-2.500932995552251209e-02	5.527286728069791479e+02	4.054088674149736171e-02	0.000000000000000000e+00	inf	1.000000000000000000e+00
9.716000000000000000e+03	3.735862910991731667e+01	1.644642100110750960e+01	-2.764668180167105527e-02	6.134877611094404983e+02	3.734402420025817460e-02	0.000000000000000000e+00	inf	1.000000000000000000e+00
9.733000000000000000e+03	4.127036774414268905e+01	7.735089680231404863e+00	-2.444731125496064222e-02	5.397809336174050259e+02	5.089130586276202628e-02	0.000000000000000000e+00	inf	1.000000000000000000e+00
9.739000000000000000e+03	5.362711871087605431e+01	2.017641194638212809e+01	-2.471590483645068684e-02	5.459687697830877369e+02	5.182292200659111003e-02	0.000000000000000000e+00	inf	1.000000000000000000e+00
9.770000000000000000e+03	8.696247234920170399e+01	1.571668496608400112e+01	-4.016462371547524675e-03	6.909676866066602940e+01	2.911819466031900783e-01	0.000000000000000000e+00	inf	1.000000000000000000e+00
9.779000000000000000e+03	5.096379146581853803e+01	8.724830528706862154e+00	-3.671575846737763511e-03	6.115130213300233919e+01	3.257897813139016829e-01	0.000000000000000000e+00	3.766941246656998032e+01	1.000000000000000000e+00
9.779000000000000000e+03	8.684500792073734488e+01	2.019317571412231160e+01	-4.130553927939633468e-03	7.172520026698229856e+01	2.226718801377662871e-01	0.000000000000000000e+00	3.766941246656998032e+01	1.000000000000000000e+00
9.796000000000000000e+03	6.949921066970628658e+01	2.410509529883348279e+01	-4.898432694344660200e-03	8.941552620575365040e+01	2.110048031219359244e-01	0.000000000000000000e+00	inf	1.000000000000000000e+00
9.813000000000000000e+03	1.153832509456305075e+02	6.967705784559881543e+00	-2.341039525762320106e-02	5.158925507546991867e+02	4.524748121683697111e-02	0.000000000000000000e+00	inf	1.000000000000000000e+00
9.833000000000000000e+03	5.921886440922963146e+01	1.591407229157477943e+01	-4.050933921774354379e-03	6.989092131315088352e+01	2.209691254141260552e-01	0.000000000000000000e+00	inf	1.000000000000000000e+00
9.859000000000000000e+03	1.203443706275678124e+02	2.509687292435755168e+01	-2.964771651309402664e-02	6.595874291932379947e+02	5.087204020550650796e-02	0.000000000000000000e+00	3.495894880413890604e+01	1.000000000000000000e+00
9.864000000000000000e+03	8.591730357451628208e+01	1.902191155698251634e+01	-2.149355272921982946e-02	4.717324950475874630e+02	4.239886800542702616e-02	0.000000000000000000e+00	3.495894880413890604e+01	1.000000000000000000e+00
9.871000000000000000e+03	2.174605756180202576e+01	2.151822649416662969e+01	-2.381155637438359465e-02	5.251344665621610375e+02	4.514639848212087525e-02	0.000000000000000000e+00	8.538060939828275764e+01	1.000000000000000000e+00
9.876000000000000000e+03	1.060107792967863958e+02	7.759406335890566275e+00	-2.379823072561032191e-02	5.248274713951394688e+02	4.701095173918556913e-02	0.000000000000000000e+00	6.303575657956714906e+01	1.000000000000000000e+00
9.879000000000000000e+03	4.487415808870120060e+01	2.311584325392433570e+01	-4.548297666792790878e-03	8.134914511675482629e+01	2.360322159625679594e-01	0.000000000000000000e+00	6.303575657956714906e+01	1.000000000000000000e+00
9.888000000000000000e+03	1.093577248114390699e+02	2.291252962746771615e+01	-2.348963300800807966e-02	5.177180233322599179e+02	5.921234274999509495e-02	0.000000000000000000e+00	inf	1.000000000000000000e+00
9.923000000000000000e+03	8.564505691369159024e+01	1.851166017092267424e+01	-2.460543572677116944e-02	5.434237917971152001e+02	4.603986098138035388e-02	0.000000000000000000e+00	inf	1.000000000000000000e+00
9.933000000000000000e+03	7.019455501184905799e+00	7.562338176073963858e+00	-2.536912035849654690e-02	5.610174936166112047e+02	9.139185785076597845e-02	0.000000000000000000e+00	8.624259457303823240e+01	1.000000000000000000e+00
9.933000000000000000e+03	1.193048314537176964e+02	2.484905341779026244e+01	-2.467450580229400142e-02	5.450150223429666312e+02	4.591820622863451717e-02	0.000000000000000000e+00	3.069292099226818848e+01	1.000000000000000000e+00
9.934000000000000000e+03	9.325560625930923209e+01	8.616577765302359637e+00	-2.620884200942091152e-02	5.803629298398857372e+02	4.611890058162693151e-02	0.000000000000000000e+00	3.069292099226818848e+01	1.000000000000000000e+00
9.943000000000000000e+03	1.178059445050533895e+02	1.340534303356274037e+01	-2.118422468551801885e-02	4.646062217939249308e+02	5.845005820920978756e-02	0.000000000000000000e+00	inf	1.000000000000000000e+00
9.966000000000000000e+03	1.138190496915621566e+02	6.126851091122271775e+00	-2.309465505680831712e-02	5.086185547689289024e+02	5.544537671220861608e-02	0.000000000000000000e+00	2.742084743541761682e+01	1.000000000000000000e+00
9.971000000000000000e+03	9.012909357446486069e+01	1.993586456951577190e+01	-4.569012619729319845e-03	8.182637444680796079e+01	1.929677771911442186e-01	0.000000000000000000e+00	2.742084743541761682e+01	1.000000000000000000e+00
1.000000000000000000e+04	6.662642120301518389e+01	1.810527481271173400e+01	-2.496548801533689937e-02	5.517186459048125471e+02	5.812021933148281416e-02	0.000000000000000000e+00	inf	1.000000000000000000e+00
1.001300000000000000e+04	6.587005858310708106e+01	1.489091983767254490e+01	-8.534993418942446106e-03	1.731943039618463729e+02	1.190405521630165664e-01	0.000000000000000000e+00	inf	1.000000000000000000e+00
1.003800000000000000e+04	7.389754137986292903e+01	2.080131686134911106e+01	-4.502106781473552699e-02	1.013757393510007205e+03	4.299279590102844661e-02	0.000000000000000000e+00	1.724519163103308728e+01	1.000000000000000000e+00
1.004200000000000000e+04	8.366095359433953149e+01	6.586099088790621892e+00	-1.617754293447031672e-02	3.492627119552700492e+02	6.386807539306804671e-02	0.000000000000000000e+00	1.724519163103308728e+01	1.000000000000000000e+00
1.004300000000000000e+04	2.094626882037978177e+01	1.449049686849639151e+01	-2.192938452148317577e-02	4.817731509387685378e+02	4.225908387949828260e-02	0.000000000000000000e+00	5.332601348920488959e+01	1.000000000000000000e+00
1.004500000000000000e+04	8.615729213964684163e+01	2.456005856601856863e+01	-4.048032714301146896e-03	6.982408354127535688e+01	2.742090368562545288e-01	0.000000000000000000e+00	1.814648520848649937e+01	1.000000000000000000e+00
1.005800000000000000e+04	1.179120785625995467e+02	1.197827228234881680e+01	-2.489252620280538869e-02	5.500377578515997357e+02	5.421548490721272984e-02	0.000000000000000000e+00	inf	1.000000000000000000e+00
1.006400000000000000e+04	8.535885708674111072e+01	9.489438890293092399e+00	-2.431146024214415891e-02	5.366512094982097096e+02	4.621139586586253678e-02	0.000000000000000000e+00	inf	1.000000000000000000e+00
1.009100000000000000e+04	5.834195589954845218e+01	2.261914639832458107e+01	-2.489345996429295424e-02	5.500592697696092728e+02	4.428761189357477424e-02	0.000000000000000000e+00	inf	1.000000000000000000e+00
1.010500000000000000e+04	8.003906454956552352e+01	1.421313882806489914e+01	-1.274709481086899049e-02	2.702323388318326920e+02	6.097275173776794954e-02	0.000000000000000000e+00	inf	1.000000000000000000e+00
1.011400000000000000e+04	8.790793990759077303e+01	1.237921036773497185e+01	-2.399330971343063140e-02	5.293216845825980954e+02	3.886077035037271976e-02	0.000000000000000000e+00	inf	1.000000000000000000e+00
1.012400000000000000e+04	5.627541189607368821e+00	2.472524853926856636e+01	-2.487291370322029446e-02	5.495859267484183874e+02	4.105417018240997695e-02	0.000000000000000000e+00	inf	1.000000000000000000e+00
1.015100000000000000e+04	1.961269922491507245e+01	1.720168161132892948e+01	-2.584181419957670700e-02	5.719073742641861600e+02	3.993367661312308137e-02	0.000000000000000000e+00	5.530925720755977437e+01	1.000000000000000000e+00
1.015500000000000000e+04	7.483265024769454499e+01	1.405987609636792257e+01	-2.428513166120314232e-02	5.360446538819728630e+02	4.523091168897153125e-02	0.000000000000000000e+00	5.530925720755977437e+01	1.000000000000000000e+00
1.021500000000000000e+04	7.301174207399387228e+01	2.441509576683024108e+01	-2.469479175152639733e-02	5.454823683220442945e+02	4.846834019530432691e-02	0.000000000000000000e+00	inf	1.000000000000000000e+00
1.025200000000000000e+04	8.449681275030334859e+01	2.642910516868729687e+01	-2.566266258099481404e-02	5.677800944593159329e+02	5.092979283189391637e-02	0.000000000000000000e+00	inf	1.000000000000000000e+00
1.028100000000000000e+04	7.148182307128992363e+01	2.018831112741700196e+01	-2.348135356130386445e-02	5.175272821408137816e+02	5.223104647871790185e-02	0.000000000000000000e+00	inf	1.000000000000000000e+00
1.032700000000000000e+04	1.184753548038298590e+02	7.722885497374145203e+00	-2.142651727870164419e-02	4.701881380201481306e+02	5.039695231626040162e-02	0.000000000000000000e+00	7.077102722188952555e+01	1.000000000000000000e+00
1.032900000000000000e+04	4.865833018559728629e+01	1.930396349117655319e+01	-2.698327476948361725e-02	5.982042461290581059e+02	4.477011867947067181e-02	0.000000000000000000e+00	7.077102722188952555e+01	1.000000000000000000e+00
1.033900000000000000e+04	2.219754443755806150e+01	2.653562340817059351e+01	-2.476974720822200035e-02	5.472091857805378368e+02	4.344275248274553913e-02	0.000000000000000000e+00	inf	1.000000000000000000e+00
1.034700000000000000e+04	1.005995585445383824e+02	6.203517155156937690e+00	-4.421597989999352663e-03	7.843024870123565506e+01	2.192229322220546894e-01	0.000000000000000000e+00	2.450073822140924662e+01	1.000000000000000000e+00
1.034900000000000000e+04	8.179096443507019387e+01	2.190456683405746929e+01	-2.197298858801027821e-02	4.827776977277514447e+02	5.637493999595133420e-02	0.000000000000000000e+00	2.450073822140924662e+01	1.000000000000000000e+00
1.035800000000000000e+04	4.403789177990277182e+01	2.321730754799281371e+01	-3.953981473648800898e-02	8.874807496576793255e+02	3.810919617872809972e-02	0.000000000000000000e+00	4.936426658184017668e+01	1.000000000000000000e+00
1.036300000000000000e+04	9.339580661252595917e+01	2.242543726916004587e+01	-2.080136134906351852e-02	4.557858486983194553e+02	5.367379482352352404e-02	0.000000000000000000e+00	4.936426658184017668e+01	1.000000000000000000e+00
1.037200000000000000e+04	4.437511491950311893e+01	1.146559888996834253e+01	-2.594801643195336627e-02	5.743540522924952256e+02	4.511248673400392040e-02	0.000000000000000000e+00	inf	1.000000000000000000e+00
1.040500000000000000e+04	9.720111957204306918e+01	1.192114776858464609e+01	-2.361633076740045009e-02	5.206368755748558215e+02	5.363964310934987711e-02	0.000000000000000000e+00	7.149986697568586180e+01	1.000000000000000000e+00
1.040500000000000000e+04	2.592937651068337601e+01	6.214167959938118990e+00	-2.435724384884698640e-02	5.377059683490336965e+02	4.542770785013827695e-02	0.000000000000000000e+00	7.149986697568586180e+01	1.000000000000000000e+00
1.042400000000000000e+04	9.070543769948847057e+01	2.557891407191996080e+01	-2.375647360707925163e-02	5.238654744375509154e+02	5.415706952256582607e-02	0.000000000000000000e+00	inf	1.000000000000000000e+00
1.044300000000000000e+04	1.335674062496426728e+01	5.731348890817525188e+00	-9.083000066714358792e-03	1.858192346668388950e+02	8.637831514620741835e-02	0.000000000000000000e+00	inf	1.000000000000000000e+00
1.049400000000000000e+04	2.478924675184049065e+01	2.654093563743868600e+01	-2.293500066042946858e-02	5.049404503166827567e+02	4.731722494527468292e-02	0.000000000000000000e+00	inf	1.000000000000000000e+00
1.050500000000000000e+04	3.001633144644859641e+01	9.299367524027024601e+00	-2.529205345781848982e-02	5.592420328906056284e+02	3.675391020391172159e-02	0.000000000000000000e+00	2.693034216946418624e+01	1.000000000000000000e+00
1.050600000000000000e+04	5.690166075445474547e+01	7.742962254026089397e+00	-8.236471885542316976e-03	1.663169901766067085e+02	1.004287870664983817e-01	0.000000000000000000e+00	2.158821139799252364e+01	1.000000000000000000e+00
1.051100000000000000e+04	7.839002792884731718e+01	5.669089658396814890e+00	-2.381622855839525890e-02	5.252421039414301731e+02	5.366983332960595376e-02	0.000000000000000000e+00	2.158821139799252364e+01	1.000000000000000000e+00
1.053600000000000000e+04	1.084279551150699774e+02	2.581148348901583489e+01	-2.360871843517402605e-02	5.204615033102077177e+02	4.918246070517173774e-02	0.000000000000000000e+00	1.591652778775804933e+01	1.000000000000000000e+00
1.053600000000000000e+04	1.058421681064265982e+02	1.010640270716675637e+01	-2.447101793705979203e-02	5.403270861503422111e+02	4.877526500745288374e-02	0.000000000000000000e+00	1.591652778775804933e+01	1.000000000000000000e+00
1.053800000000000000e+04	7.532011690807186710e+01	1.855670438944922651e+01	-2.543459099049226457e-02	5.625258004875563529e+02	5.506518165823193200e-02	0.000000000000000000e+00	3.167022588925714288e+01	1.000000000000000000e+00
1.055800000000000000e+04	1.325765776653443240e+01	9.356242086659491974e+00	-2.509408357404677853e-02	5.546812194872369446e+02	4.697698692926244313e-02	0.000000000000000000e+00	1.059556905903815647e+02	1.000000000000000000e+00
1.056000000000000000e+04	1.192097814754636431e+02	1.022563845911222380e+01	-2.188175645174922357e-02	4.806758995049611940e+02	7.367939041539839362e-02	0.000000000000000000e+00	1.059556905903815647e+02	1.000000000000000000e+00
1.056600000000000000e+04	7.967813048886995375e+01	8.504705324975606828e+00	-2.988414210086580772e-02	6.650341818460419745e+02	4.401650161253178872e-02	0.000000000000000000e+00	1.019900052759450126e+01	1.000000000000000000e+00
1.057100000000000000e+04	8.488504545241598009e+01	1.727440590847749746e+01	-3.427910475297187703e-02	7.662849589296135946e+02	4.115829349549571248e-02	0.000000000000000000e+00	1.019900052759450126e+01	1.000000000000000000e+00
1.057600000000000000e+04	5.692250711421163345e+01	1.502206389692230282e+01	-2.358923606189482908e-02	5.200126700458326923e+02	4.248970256440298687e-02	0.000000000000000000e+00	2.805310312340801104e+01	1.000000000000000000e+00
1.060600000000000000e+04	1.079754681756971024e+01	2.162312808270877440e+01	-2.452248270196157043e-02	5.415127270422462971e+02	3.992400826395059443e-02	0.000000000000000000e+00	inf	1.000000000000000000e+00
1.061500000000000000e+04	4.020353848548215581e+01	1.546022700002888328e+01	-2.431218551805141778e-02	5.366679183430902640e+02	4.506094581092123796e-02	0.000000000000000000e+00	inf	1.000000000000000000e+00
1.062200000000000000e+04	4.782909707760348539e+01	2.076152534101845148e+01	-2.522537880153535861e-02	5.577059878101742925e+02	4.562711859807921932e-02	0.000000000000000000e+00	inf	1.000000000000000000e+00
1.065500000000000000e+04	5.950618065170466764e+00	1.188261647313043134e+01	-2.563674358088786562e-02	5.671829747316203338e+02	3.954186729351050200e-02	0.000000000000000000e+00	1.143056052314873767e+02	1.000000000000000000e+00
1.065700000000000000e+04	1.198185291356247291e+02	2.187612515565807669e+01	-2.191648725931360023e-02	4.814760249060150272e+02	5.051095291830764999e-02	0.000000000000000000e+00	1.143056052314873767e+02	1.000000000000000000e+00
1.066700000000000000e+04	2.315771759666887419e+01	1.165008214617154891e+01	-2.532934288227451855e-02	5.601011034907534167e+02	3.559958082410674685e-02	0.000000000000000000e+00	inf	1.000000000000000000e+00
1.067400000000000000e+04	9.165491405504162969e+01	2.510218523748132924e+01	-2.290927902332571403e-02	5.043478774211272366e+02	5.247897290707681517e-02	0.000000000000000000e+00	inf	1.000000000000000000e+00
1.073300000000000000e+04	6.296647018248930294e+01	2.251139039283577858e+01	-2.888875166869819128e-02	6.421024614342137511e+02	4.527892667145916317e-02	0.000000000000000000e+00	inf	1.000000000000000000e+00
1.074500000000000000e+04	7.831297951099847410e+01	2.551090892052358683e+01	-1.992274869886305824e-02	4.355444449299340590e+02	5.755693728457578207e-02	0.000000000000000000e+00	inf	1.000000000000000000e+00
1.075300000000000000e+04	1.992048834642552535e+01	1.578059300214113669e+01	-2.458382541643673591e-02	5.429259352992152117e+02	4.922249890113339355e-02	0.000000000000000000e+00	inf	1.000000000000000000e+00
1.076400000000000000e+04	5.912632540728276354e+01	2.078638759887947174e+01	-2.049024485463520756e-02	4.486183732684002052e+02	3.980593043593083635e-02	0.000000000000000000e+00	inf	1.000000000000000000e+00
1.077300000000000000e+04	1.042715170217336151e+02	1.850283834213407630e+01	-2.552477331136653038e-02	5.646034131524430677e+02	4.834244748060234631e-02	0.000000000000000000e+00	inf	1.000000000000000000e+00
1.078700000000000000e+04	1.141017944855534125e+02	2.538337917325442916e+01	-2.273219188601120419e-02	5.002681589607195747e+02	5.760042776511742346e-02	0.000000000000000000e+00	6.708796300847089356e+01	1.000000000000000000e+00
1.078900000000000000e+04	4.754212085101991647e+01	1.698072326631965012e+01	-2.392759935615061673e-02	5.278078549408712661e+02	4.264455861898830413e-02	0.000000000000000000e+00	6.708796300847089356e+01	1.000000000000000000e+00
1.079600000000000000e+04	4.245990036595160433e+01	1.128484142698809833e+01	-1.169954182429336527e-02	2.460989019125970572e+02	8.727310578209279690e-02	0.000000000000000000e+00	inf	1.000000000000000000e+00
1.082300000000000000e+04	4.291901966760237741e+01	1.969098712696455777e+01	-2.445069934761985933e-02	5.398589882089298726e+02	3.910304622267624097e-02	0.000000000000000000e+00	inf	1.000000000000000000e+00
1.084300000000000000e+04	5.124417088469822090e+01	5.640601291921989002e+00	-3.262773177826912979e-02	7.282407683007493233e+02	5.063972283971807098e-02	0.000000000000000000e+00	inf	1.000000000000000000e+00
1.085000000000000000e+04	4.469022233615813633e+01	1.021460636253212861e+01	-1.937927790330758529e-02	4.230240108038670996e+02	4.543229333114762181e-02	0.000000000000000000e+00	7.985836355942534048e+00	1.000000000000000000e+00
1.087400000000000000e+04	1.605073029191649781e+01	6.617595232321102472e+00	-2.637135686713920277e-02	5.841069333580312559e+02	4.168408966403081006e-02	0.000000000000000000e+00	2.831506963061446669e+01	1.000000000000000000e+00
1.087600000000000000e+04	4.432762379362518601e+01	8.087446272246777923e+00	-2.442028525096332642e-02	5.391583108279074850e+02	4.041073732633537752e-02	0.000000000000000000e+00	2.831506963061446669e+01	1.000000000000000000e+00
1.089800000000000000e+04	1.126764154801502826e+02	6.672994250621197665e+00	-2.338960609474389704e-02	5.154136117822740744e+02	5.055571396839386722e-02	0.000000000000000000e+00	inf	1.000000000000000000e+00
1.092300000000000000e+04	5.495575164061919793e+01	7.446760011314025540e+00	-2.487006441616446822e-02	5.495202851147180354e+02	5.413675053368438572e-02	0.000000000000000000e+00	inf	1.000000000000000000e+00
1.095000000000000000e+04	1.737601084541502772e+01	2.642666531643342864e+01	-2.733384903489023687e-02	6.062807463425269816e+02	3.680210029890951251e-02	0.000000000000000000e+00	9.584960492737036475e+01	1.000000000000000000e+00
1.095100000000000000e+04	1.121466913419792064e+02	1.208564432937920330e+01	-2.469336990592562939e-02	5.454496119636024787e+02	4.117015220684383525e-02	0.000000000000000000e+00	9.584960492737036475e+01	1.000000000000000000e+00
1.096900000000000000e+04	7.777994928067542446e+01	1.186907592911772724e+01	-2.253462935476860038e-02	4.957167301103912678e+02	4.461121027944736639e-02	0.000000000000000000e+00	inf	1.000000000000000000e+00
1.098500000000000000e+04	4.708314885018797469e+01	2.491501557516134113e+01	-2.391703320999282942e-02	5.275644329612232468e+02	4.923699495279365568e-02	0.000000000000000000e+00	inf	1.000000000000000000e+00
1.101700000000000000e+04	5.492086212066828921e+01	2.502345846770192850e+01	-2.419574714711155219e-02	5.339854210221272979e+02	5.332208010783401342e-02	0.000000000000000000e+00	2.709966671647650216e+01	1.000000000000000000e+00
1.102200000000000000e+04	2.797321788255959873e+01	2.215703104660231659e+01	-2.573791282495485958e-02	5.695137032018229775e+02	3.771345593847785782e-02	0.000000000000000000e+00	2.709966671647650216e+01	1.000000000000000000e+00
1.103600000000000000e+04	7.393041402998358080e+01	1.537299099137953462e+01	-1.957643335935427970e-02	4.275660614903338228e+02	5.812909546897560009e-02	0.000000000000000000e+00	inf	1.000000000000000000e+00
1.104300000000000000e+04	9.652601020560934941e+00	2.674676506256434294e+01	-2.580582499234487445e-02	5.710782579582493099e+02	4.080861487967191170e-02	0.000000000000000000e+00	9.716832408395323739e+01	1.000000000000000000e+00
1.104600000000000000e+04	1.065109456016197811e+02	1.899149006414976171e+01	-1.276886379637384022e-02	2.707338508748601384e+02	7.554272717017673777e-02	0.000000000000000000e+00	9.716832408395323739e+01	1.000000000000000000e+00
1.105700000000000000e+04	5.765990128818255300e+01	1.420257528119086921e+01	-4.098356248485273204e-03	7.098343285663138147e+01	2.582631040602922923e-01	0.000000000000000000e+00	inf	1.000000000000000000e+00
1.106900000000000000e+04	8.879767068581376321e+00	1.019280266583175631e+01	-2.551283889920815881e-02	5.643284691766411925e+02	3.374890925393758678e-02	0.000000000000000000e+00	1.969330931359965930e+01	1.000000000000000000e+00
1.107200000000000000e+04	2.856935449666882576e+01	1.057565855622877393e+01	-2.330446298817954315e-02	5.134520921095598851e+02	3.847783871194521144e-02	0.000000000000000000e+00	1.969330931359965930e+01	1.000000000000000000e+00
1.109400000000000000e+04	1.845616738121914935e+01	1.576292903654807631e+01	-2.582956569273825095e-02	5.716251942017656802e+02	4.337859250618791851e-02	0.000000000000000000e+00	inf	1.000000000000000000e+00
1.110400000000000000e+04	3.170645939842775718e+01	2.170177571938130967e+01	-2.616676700953509543e-02	5.793936095585885369e+02	3.674461231882464318e-02	0.000000000000000000e+00	inf	1.000000000000000000e+00
1.115500000000000000e+04	1.144120785340770823e+02	2.210783785526173517e+01	-2.610317258173620869e-02	5.779285265209121008e+02	4.595508203584042217e-02	0.000000000000000000e+00	inf	1.000000000000000000e+00
1.116300000000000000e+04	1.807947643488999034e+01	1.548174491483528570e+01	-2.627145967431481280e-02	5.818055102965429342e+02	3.752580192338805798e-02	0.000000000000000000e+00	inf	1.000000000000000000e+00
1.119800000000000000e+04	1.016246680111218978e+02	1.831165326981768260e+01	-2.567755235514367768e-02	5.681231238141726863e+02	3.744139700906512491e-02	0.000000000000000000e+00	2.534182706325264078e+01	1.000000000000000000e+00
1.120300000000000000e+04	7.799204574858470096e+01	9.162480416491803226e+00	-2.408085814047978418e-02	5.313386178247777707e+02	4.509460456781477777e-02	0.000000000000000000e+00	2.534182706325264078e+01	1.000000000000000000e+00
1.123500000000000000e+04	1.016077005120575478e+02	8.840817371563218785e+00	-2.316404887383530925e-02	5.102172436441144896e+02	4.256662054418136609e-02	0.000000000000000000e+00	5.790035655532578573e+01	1.000000000000000000e+00
1.123700000000000000e+04	4.415427264259906792e+01	1.602099252839535382e+01	-2.631526312047877819e-02	5.828146503767013655e+02	4.310027851772957330e-02	0.000000000000000000e+00	5.790035655532578573e+01	1.000000000000000000e+00
1.127000000000000000e+04	1.135229907765613255e+01	2.645617090981315300e+01	-2.577957203634828956e-02	5.704734445830727054e+02	4.413977531793700226e-02	0.000000000000000000e+00	6.250243399263071353e+01	1.000000000000000000e+00
1.127400000000000000e+04	7.349915707855940639e+01	1.979867170825674449e+01	-2.506437577367677180e-02	5.539968137002013009e+02	4.861589877118621672e-02	0.000000000000000000e+00	6.250243399263071353e+01	1.000000000000000000e+00
1.132100000000000000e+04	5.980700609136108881e+01	2.732921191735481870e+01	-2.444120226846785773e-02	5.396401953043522326e+02	4.665358157960952656e-02	0.000000000000000000e+00	inf	1.000000000000000000e+00
1.133800000000000000e+04	7.056767452964220411e+01	1.382832341851085900e+01	-2.404333863025683027e-02	5.304742465282324702e+02	4.782362277587470789e-02	0.000000000000000000e+00	1.052270999837834964e+01	1.000000000000000000e+00
1.134100000000000000e+04	4.939739116759574955e+01	1.383340187369146790e+01	-2.454396541482533819e-02	5.420076439604316647e+02	4.512600829179036488e-02	0.000000000000000000e+00	1.065194074774989375e+01	1.000000000000000000e+00
1.134300000000000000e+04	6.004721312563877689e+01	1.404584940970717000e+01	-2.471036905240133266e-02	5.458412368593448036e+02	4.399112975393448810e-02	0.000000000000000000e+00	1.052270999837834964e+01	1.000000000000000000e+00
1.134400000000000000e+04	1.638723553197415583e+01	2.667547636859694649e+01	-2.616337427221633594e-02	5.793154479637909162e+02	4.655330547668357077e-02	0.000000000000000000e+00	3.542018142839844330e+01	1.000000000000000000e+00
1.135300000000000000e+04	4.406653831079193395e+01	2.373133073189681141e+01	-2.378810748291765309e-02	5.245942529879825997e+02	5.294688799943370050e-02	0.000000000000000000e+00	inf	1.000000000000000000e+00
1.139200000000000000e+04	2.521343490064928616e+01	1.222053018549656578e+01	2.982403942979656823e-03	-4.527421822508004112e+01	4.569085853587233625e-01	0.000000000000000000e+00	inf	1.000000000000000000e+00
1.140500000000000000e+04	9.484530906040971843e+01	9.309914990613075148e+00	-2.597176154542630427e-02	5.749010902041644613e+02	4.258733200200037761e-02	0.000000000000000000e+00	3.427094070038683071e+01	1.000000000000000000e+00
1.140500000000000000e+04	6.142448710987331850e+01	1.689582539345693490e+01	-2.650488022948525868e-02	5.871830332629692748e+02	4.377435639575266713e-02	0.000000000000000000e+00	1.787058464830901627e+01	1.000000000000000000e+00
1.140600000000000000e+04	4.706854434631458872e+01	6.253236279815294729e+00	-2.727862437525167827e-02	6.050084853143473538e+02	4.813751486932138501e-02	0.000000000000000000e+00	1.787058464830901627e+01	1.000000000000000000e+00
1.141300000000000000e+04	8.116881122717481389e+01	8.378896830727073919e+00	-5.063488517763237162e-02	1.143088042116582528e+03	3.748141545969452260e-02	0.000000000000000000e+00	inf	1.000000000000000000e+00
1.142300000000000000e+04	1.105570171850952050e+02	2.621672040390564007e+01	-2.458582001595032221e-02	5.429718867137567031e+02	5.014910863676280695e-02	0.000000000000000000e+00	inf	1.000000000000000000e+00
1.143100000000000000e+04	1.154199386349793421e+01	2.030642994492757936e+01	-2.474207515691849435e-02	5.465716794079560259e+02	4.355495544546117426e-02	0.000000000000000000e+00	inf	1.000000000000000000e+00
1.146100000000000000e+04	1.126740402077031575e+02	1.554571849093024483e+01	-1.301598782894002396e-02	2.764270733920894259e+02	8.582180141856465827e-02	0.000000000000000000e+00	inf	1.000000000000000000e+00
1.147100000000000000e+04	5.356326225313162581e+01	1.267956438432331367e+01	-2.483873951978434608e-02	5.487986248068584700e+02	3.953731345005573328e-02	0.000000000000000000e+00	inf	1.000000000000000000e+00
1.149000000000000000e+04	4.964713288020488591e+01	1.279543222925083690e+01	-2.514140952711512930e-02	5.557715107829080807e+02	4.402248985638634871e-02	0.000000000000000000e+00	5.475911870681575522e+01	1.000000000000000000e+00
1.149400000000000000e+04	1.044062166913358283e+02	1.273361222701587003e+01	-2.781122807037379394e-02	6.172785641016731688e+02	4.603556453220969402e-02	0.000000000000000000e+00	5.475911870681575522e+01	1.000000000000000000e+00
1.150400000000000000e+04	1.134273715278703207e+02	2.496470197531118274e+01	-2.432771732705293205e-02	5.370257388424665805e+02	4.891875499181208564e-02	0.000000000000000000e+00	7.747401642958216428e+01	1.000000000000000000e+00
1.150800000000000000e+04	3.759834497432511569e+01	9.084464141043619989e+00	-2.686752340445350967e-02	5.955375759920169685e+02	4.091436755306454565e-02	0.000000000000000000e+00	7.747401642958216428e+01	1.000000000000000000e+00
1.151600000000000000e+04	6.055892665324635260e+01	1.636051891660467561e+01	-2.513439286390264926e-02	5.556098614905172326e+02	4.769929119533000694e-02	0.000000000000000000e+00	3.326529483532880249e+01	1.000000000000000000e+00
1.152000000000000000e+04	2.070911620942481335e+01	1.059423057349898301e+01	-2.113007478025721864e-02	4.633587208660090937e+02	1.284880537056346528e-01	0.000000000000000000e+00	9.420231327770366647e+00	1.000000000000000000e+00
1.152100000000000000e+04	2.894259443598966897e+01	6.017048628088828011e+00	-2.374324649979112772e-02	5.235607494609123478e+02	2.467377245466233493e-01	0.000000000000000000e+00	9.420231327770366647e+00	1.000000000000000000e+00
1.152700000000000000e+04	3.712045733833208061e+01	2.298031989808918141e+01	-2.442553886307761643e-02	5.392793430985258283e+02	4.593207744344507404e-02	0.000000000000000000e+00	inf	1.000000000000000000e+00
1.155100000000000000e+04	1.035980822224882587e+02	9.287930561591185352e+00	-2.467077732585934088e-02	5.449291260188724664e+02	4.290731540253545084e-02	0.000000000000000000e+00	5.468436437176658416e+01	1.000000000000000000e+00
1.155600000000000000e+04	4.959147768950280266e+01	1.787084227975821094e+01	-2.353173931110169592e-02	5.186880647742052588e+02	5.099900826936876186e-02	0.000000000000000000e+00	5.468436437176658416e+01	1.000000000000000000e+00
1.157300000000000000e+04	2.253762536642356551e+01	1.289630701699605986e+01	-5.674588694584531759e-03	1.072965423560740987e+02	1.589175965041077498e-01	0.000000000000000000e+00	inf	1.000000000000000000e+00
1.160300000000000000e+04	2.814112114208635873e+01	2.727152855473960003e+01	-2.592006585578983044e-02	5.737101292877945298e+02	4.881744288960732092e-02	0.000000000000000000e+00	inf	1.000000000000000000e+00
1.160900000000000000e+04	1.146457616490429672e+02	1.492218566463902718e+01	-2.371972196555621401e-02	5.230187932350333995e+02	5.359415206590423253e-02	0.000000000000000000e+00	inf	1.000000000000000000e+00
1.163100000000000000e+04	9.083126728894688995e+01	1.657940381249747830e+01	-2.427566783525109823e-02	5.358266270617975806e+02	4.380886727640465050e-02	0.000000000000000000e+00	inf	1.000000000000000000e+00
1.164300000000000000e+04	3.256016697008977445e+01	2.591821914035035235e+01	-4.226909297470138847e-03	7.394502710361383890e+01	2.493887289788524475e-01	0.000000000000000000e+00	inf	1.000000000000000000e+00
1.165600000000000000e+04	2.340005683896981381e+01	1.986624465916824533e+01	-2.526862529971459631e-02	5.587022969698648467e+02	3.807601842300056827e-02	0.000000000000000000e+00	7.324331544146660633e+01	1.000000000000000000e+00
1.165900000000000000e+04	9.663341165237359576e+01	1.865835408784591110e+01	-2.593274480653515526e-02	5.740022258804591502e+02	5.082768295836248562e-02	0.000000000000000000e+00	7.324331544146660633e+01	1.000000000000000000e+00
1.167600000000000000e+04	1.129730789446377202e+02	1.657141766112266623e+01	-2.559388448909679509e-02	5.661955906074657605e+02	4.896755125959684207e-02	0.000000000000000000e+00	inf	1.000000000000000000e+00
1.168300000000000000e+04	1.122575094582810635e+02	1.126586272067551064e+01	-2.391203187970080551e-02	5.274492127378440500e+02	4.415971983512545496e-02	0.000000000000000000e+00	4.727957109190236906e+01	1.000000000000000000e+00
1.168600000000000000e+04	6.498147422618180258e+01	1.068764531557654074e+01	-2.224255170477410296e-02	4.889878699648983797e+02	5.533015929237505848e-02	0.000000000000000000e+00	1.327158838520337802e+01	1.000000000000000000e+00
1.168800000000000000e+04	5.177863915996942268e+01	1.203679485534519245e+01	-2.299962790759326262e-02	5.064293273593512481e+02	4.423518799831738235e-02	0.000000000000000000e+00	1.327158838520337802e+01	1.000000000000000000e+00
1.169000000000000000e+04	7.971633505250387941e+01	1.850076069925409428e+01	-2.342330472874945210e-02	5.161899580563618883e+02	4.864095313123228959e-02	0.000000000000000000e+00	1.667815624011658571e+01	1.000000000000000000e+00
1.170100000000000000e+04	8.581885085791320478e+01	2.608145701988705767e+01	-2.551840550519516096e-02	5.644567121735713044e+02	3.661752633350834341e-02	0.000000000000000000e+00	inf	1.000000000000000000e+00
1.170800000000000000e+04	1.186457282973848777e+02	1.623705232255796105e+01	-1.131763519848556603e-02	2.373005694357841833e+02	8.032299112254415174e-02	0.000000000000000000e+00	inf	1.000000000000000000e+00
1.172600000000000000e+04	8.921807784761450932e+01	1.141887578460893593e+01	-2.142114493249324195e-02	4.700643703635328734e+02	2.347957209854394378e-01	0.000000000000000000e+00	4.786420820035631074e+00	1.000000000000000000e+00
1.172800000000000000e+04	8.911463333196847714e+01	1.620417864844663924e+01	-1.778522708810762257e-02	3.863004032272806398e+02	3.459543477541570100e-01	0.000000000000000000e+00	4.786420820035631074e+00	1.000000000000000000e+00
1.172800000000000000e+04	1.112947796168767098e+02	2.652706007016452006e+01	-2.406231454350878443e-02	5.309114120094249074e+02	4.617026362663934069e-02	0.000000000000000000e+00	2.446468413993478563e+01	1.000000000000000000e+00
1.173900000000000000e+04	9.112940594209719336e+01	1.048826654001578085e+01	-2.494790805550073723e-02	5.513136402800988662e+02	4.716507500887745508e-02	0.000000000000000000e+00	inf	1.000000000000000000e+00
1.176100000000000000e+04	7.879835785304022977e+01	7.997810972684338715e+00	-2.323805459667201839e-02	5.119221812144616592e+02	5.219312850290824812e-02	0.000000000000000000e+00	inf	1.000000000000000000e+00
1.177700000000000000e+04	7.332447284361849427e+01	1.723410233632249700e+01	-2.474338852623123725e-02	5.466019366988682577e+02	5.838576130935135833e-02	0.000000000000000000e+00	inf	1.000000000000000000e+00
1.178400000000000000e+04	4.200036161617671837e+01	1.039268512779821840e+01	-2.455859427866355013e-02	5.423446624856650260e+02	4.287793716676580047e-02	0.000000000000000000e+00	inf	1.000000000000000000e+00
1.179000000000000000e+04	6.765069147183412213e+01	2.520338645938445765e+01	-2.224637392043864181e-02	4.890759258454256155e+02	4.449937882667620581e-02	0.000000000000000000e+00	inf	1.000000000000000000e+00
1.186900000000000000e+04	3.970936868317524926e+01	1.760145643185170528e+01	-2.522286775387210314e-02	5.576481385069323551e+02	5.624142314295199618e-02	0.000000000000000000e+00	1.618549760520540204e+01	1.000000000000000000e+00
1.187100000000000000e+04	2.359314548402250722e+01	1.610556789215337048e+01	-2.586724608757695609e-02	5.724932719444527720e+02	3.980184976490064308e-02	0.000000000000000000e+00	1.618549760520540204e+01	1.000000000000000000e+00
1.187200000000000000e+04	8.753554533790213554e+01	9.219488784049966412e+00	-2.407578880562755153e-02	5.312218309181041604e+02	4.041231977637971262e-02	0.000000000000000000e+00	4.855512902936144570e+01	1.000000000000000000e+00
1.188700000000000000e+04	2.804541540400130728e+01	1.770837577651677464e+01	-2.417518915687151548e-02	5.335118077853725254e+02	3.936972880608669012e-02	0.000000000000000000e+00	inf	1.000000000000000000e+00
1.190900000000000000e+04	6.088368015388381593e+01	1.594418794856691157e+01	-2.493130353498018703e-02	5.509311067436648273e+02	5.286266867810041070e-02	0.000000000000000000e+00	inf	1.000000000000000000e+00
1.191800000000000000e+04	7.580456223108254221e+01	1.492709973006810031e+01	-7.674438466385055148e-03	1.533689119012794038e+02	9.202666225918887388e-02	0.000000000000000000e+00	4.105533263853914860e+01	1.000000000000000000e+00
1.192100000000000000e+04	1.168345012935786258e+02	1.348334123608245605e+01	-1.999361879369809802e-02	4.371771441681393640e+02	5.259316830033655688e-02	0.000000000000000000e+00	4.105533263853914860e+01	1.000000000000000000e+00
1.193600000000000000e+04	9.627700104178181562e+01	2.354372913147155444e+01	-2.463393683841996057e-02	5.440803979916645403e+02	4.268270233087878562e-02	0.000000000000000000e+00	inf	1.000000000000000000e+00
1.195600000000000000e+04	2.082616697144450768e+01	2.508065044297170587e+01	-2.331758180754423676e-02	5.137543223581964185e+02	4.701328172317287279e-02	0.000000000000000000e+00	inf	1.000000000000000000e+00
1.196900000000000000e+04	1.014326926214341711e+02	2.083889872145958222e+01	-4.091887673786624366e-03	7.083441038096881925e+01	2.556487280562312892e-01	0.000000000000000000e+00	inf	1.000000000000000000e+00
# Refeyn DiscoverMP; 2023.2.0; Refeyn Ltd; www.refeyn.com; email: support@refeyn.com
# Time created: 2023-10-24 13:35:14
# Time changed: 2023-10-24 13:35:14
# Version commit: 2ea6e1c64794154d619e1d2e75a404e9d8884f06
