# Supplementary material for: Higher-order structure and proteoforms of co-occurring C4b-binding protein assemblies in human serum
Source: EMBO J. 2024 May 29;43(14):10. doi: 10.1038/s44318-024-00128-y (PMC11251186; doi:10.1038/s44318-024-00128-y)
Supplement: Supplementary file 6 — Source data Fig. 2 [file 44318_2024_128_MOESM6_ESM.zip › Figure 2/B/MP_native_C4BP.csv]

frame_indices	x_coords	y_coords	contrasts	masses_kDa	fit_errors	diffblur_errors	neareast_neighbour_distances	selections
5.000000000000000000e+00	1.038848121048157793e+02	2.057584126710875339e+01	-2.887826422062669124e-02	6.510682166842593688e+02	4.439306401306297722e-02	0.000000000000000000e+00	inf	1.000000000000000000e+00
1.400000000000000000e+01	1.137082811589618387e+02	7.045330459961064662e+00	-2.677958134738457271e-02	6.024307201772271583e+02	6.042109830994546460e-02	0.000000000000000000e+00	4.475620590786633812e+01	1.000000000000000000e+00
1.800000000000000000e+01	5.719170294086325157e+01	2.665529485603994786e+01	-2.442172766151702937e-02	5.477868757581253476e+02	6.053537140674847272e-02	0.000000000000000000e+00	2.198555710127139307e+01	1.000000000000000000e+00
1.900000000000000000e+01	6.896420437870368403e+01	8.087232734501521136e+00	-6.801714487758032945e-02	1.558121490674608594e+03	3.243219359535909341e-02	0.000000000000000000e+00	2.198555710127139307e+01	1.000000000000000000e+00
2.200000000000000000e+01	9.126650264444245408e+01	1.972390656567360168e+01	-3.111643165234048020e-02	7.029383024557051840e+02	5.892176419675099197e-02	0.000000000000000000e+00	1.163870633744874539e+01	1.000000000000000000e+00
2.500000000000000000e+01	8.715184772363184607e+01	8.836799507688976263e+00	-2.675130873996203057e-02	6.017754954825908271e+02	3.101511324843833073e-01	0.000000000000000000e+00	1.163870633744874539e+01	1.000000000000000000e+00
3.000000000000000000e+01	1.053989425722810012e+02	2.606602550920317185e+01	-2.813192862704480893e-02	6.337717040530607164e+02	5.909447351513241742e-02	0.000000000000000000e+00	2.509587015879009897e+01	1.000000000000000000e+00
3.700000000000000000e+01	7.452996919788506425e+00	1.678469603490892936e+01	-2.965995380491016215e-02	6.691840668252752948e+02	5.926722187200683667e-02	0.000000000000000000e+00	2.035296380998608257e+01	1.000000000000000000e+00
4.000000000000000000e+01	2.458546733280231322e+01	5.797358168172977777e+00	-3.323927333582321619e-02	7.521356853865861467e+02	3.104946752459247783e-02	0.000000000000000000e+00	1.362984225141554795e+01	1.000000000000000000e+00
4.100000000000000000e+01	5.316611813887659110e+01	1.780423754892002464e+01	-2.917308865756041217e-02	6.579008461893544109e+02	3.835286350204913930e-02	0.000000000000000000e+00	3.100030246566253922e+01	1.000000000000000000e+00
4.300000000000000000e+01	2.116180711245840484e+01	1.899020283845190704e+01	-2.916164151208946662e-02	6.576355557517388206e+02	3.519731537889381201e-02	0.000000000000000000e+00	1.362984225141554795e+01	1.000000000000000000e+00
5.000000000000000000e+01	1.037599546135014350e+02	1.907216449288135252e+01	-2.841301980281589826e-02	6.402860618219425533e+02	4.056215310287192288e-02	0.000000000000000000e+00	1.760169343697699063e+01	1.000000000000000000e+00
5.100000000000000000e+01	6.448957886632125280e+01	2.149852750661672474e+01	-3.122281165465731756e-02	7.054036854142606217e+02	3.345640175664799099e-02	0.000000000000000000e+00	2.518421494654229420e+01	1.000000000000000000e+00
5.400000000000000000e+01	8.910883343906144205e+01	9.316947417839147150e+00	-2.642700863582787135e-02	5.942597600738920391e+02	4.776704150266286586e-02	0.000000000000000000e+00	1.425919757671036159e+01	1.000000000000000000e+00
5.600000000000000000e+01	8.958861614059972567e+01	2.356807102585571911e+01	-2.982939948465581151e-02	6.731110125119425902e+02	5.471981486355703694e-02	0.000000000000000000e+00	1.425919757671036159e+01	1.000000000000000000e+00
5.800000000000000000e+01	2.349915379464175658e+01	2.037551713532950970e+01	-3.056666849804585279e-02	6.901974048967554154e+02	4.414156812914526995e-02	0.000000000000000000e+00	1.705042553593287735e+01	1.000000000000000000e+00
5.800000000000000000e+01	7.042151212224998069e+00	2.483467366529344389e+01	-2.635571092429084966e-02	5.926074179120273584e+02	1.517045691416554209e-01	0.000000000000000000e+00	1.705042553593287735e+01	1.000000000000000000e+00
6.800000000000000000e+01	1.231769973823957365e+01	2.583940510717461336e+01	-2.827820580054238309e-02	6.371617138567124812e+02	3.956313912942011068e-02	0.000000000000000000e+00	9.019629973876091356e+01	1.000000000000000000e+00
7.100000000000000000e+01	1.021558703589249149e+02	1.780973599238344107e+01	-7.530191814122524051e-03	1.563213398018122291e+02	1.169879052379946272e-01	0.000000000000000000e+00	9.019629973876091356e+01	1.000000000000000000e+00
7.800000000000000000e+01	1.256687294269438482e+01	1.550026168579504748e+01	-2.755227836674627520e-02	6.203381653941125933e+02	4.624947601870732505e-02	0.000000000000000000e+00	1.828345614885420289e+01	1.000000000000000000e+00
7.800000000000000000e+01	2.804457901554930999e+01	2.523295830437842469e+01	-8.619650352783662928e-03	1.815698118526795781e+02	1.100990442214120346e-01	0.000000000000000000e+00	1.774709429557030660e+01	1.000000000000000000e+00
8.000000000000000000e+01	3.700150735428834281e+01	9.911966473868305982e+00	-2.881220062111709487e-02	6.495371763678031130e+02	4.008673580670718550e-02	0.000000000000000000e+00	1.774709429557030660e+01	1.000000000000000000e+00
8.100000000000000000e+01	1.201626477678483980e+02	5.557667817782115272e+00	-2.743190134106426523e-02	6.175483979448309810e+02	5.386387681086746149e-02	0.000000000000000000e+00	2.441058324026621307e+01	1.000000000000000000e+00
8.100000000000000000e+01	5.673298208552881050e+01	1.411646732203253940e+01	-2.919844846038805938e-02	6.584885659145090813e+02	3.887955354908134709e-02	0.000000000000000000e+00	2.017446213537785482e+01	1.000000000000000000e+00
8.400000000000000000e+01	1.076104127403471011e+02	2.649371257185004325e+01	-3.592654678391509621e-02	8.144139145613904702e+02	4.130020269689438361e-02	0.000000000000000000e+00	2.441058324026621307e+01	1.000000000000000000e+00
9.400000000000000000e+01	1.122662063057645696e+02	2.330357185402061404e+01	-2.814234990498397024e-02	6.340132197559938732e+02	5.622821955123469273e-02	0.000000000000000000e+00	1.015755961410610269e+02	1.000000000000000000e+00
9.700000000000000000e+01	1.071668326010209604e+01	2.560489769153230810e+01	-2.880197663561276725e-02	6.493002329660178020e+02	5.487674861822178229e-02	0.000000000000000000e+00	1.015755961410610269e+02	1.000000000000000000e+00
1.050000000000000000e+02	6.876515361561840223e+01	2.474949351456331925e+01	-2.266089816410696983e-02	5.069792150954841077e+02	5.715686050456159073e-02	0.000000000000000000e+00	1.393976474281515543e+01	1.000000000000000000e+00
1.060000000000000000e+02	4.329314909769374964e+01	6.638264867260273761e+00	-2.839395852608671625e-02	6.398443120024936661e+02	1.001779542588238092e-01	0.000000000000000000e+00	1.069469108972586646e+01	1.000000000000000000e+00
1.060000000000000000e+02	5.199849625042126178e+01	1.285061936898993906e+01	-2.843537673344028599e-02	6.408041892384358107e+02	6.365871107320575373e-02	0.000000000000000000e+00	8.709846673594711319e+00	1.000000000000000000e+00
1.100000000000000000e+02	6.069190172045581733e+01	1.338553096084614324e+01	-2.522532657556787392e-02	5.664104800546730303e+02	3.932372992101118570e-02	0.000000000000000000e+00	8.709846673594711319e+00	1.000000000000000000e+00
1.110000000000000000e+02	1.151946164858132420e+02	5.824577675234106522e+00	-2.930602529832365341e-02	6.609816858355989098e+02	1.010125958938719037e-01	0.000000000000000000e+00	3.756756170032033992e+01	1.000000000000000000e+00
1.120000000000000000e+02	8.094232507751029004e+01	2.125513908394739460e+01	-8.273804558203147821e-03	1.735547497199735574e+02	1.562268928081392838e-01	0.000000000000000000e+00	2.172579982765003948e+01	1.000000000000000000e+00
1.140000000000000000e+02	2.228012319414915865e+01	1.676641030139449384e+01	-2.873836098433469807e-02	6.478259244574388731e+02	3.548404009337224885e-02	0.000000000000000000e+00	3.856027845684442212e+01	1.000000000000000000e+00
1.210000000000000000e+02	5.716298728666092188e+01	2.506298593223976923e+01	-2.548377774576783203e-02	5.724001500749079696e+02	4.169156456499700791e-02	0.000000000000000000e+00	4.557099273105725246e+01	1.000000000000000000e+00
1.250000000000000000e+02	1.016646517272390042e+02	1.524885120154337947e+01	-2.652132214949403516e-02	5.964454991629129381e+02	4.531212964996467196e-02	0.000000000000000000e+00	2.486162342539993020e+01	1.000000000000000000e+00
1.320000000000000000e+02	1.065951343630120363e+02	7.096458227759408821e+00	-2.830049724091750207e-02	6.376783235204234188e+02	4.437801279489717032e-02	0.000000000000000000e+00	1.481416036141446391e+01	1.000000000000000000e+00
1.350000000000000000e+02	1.045250195040410688e+02	2.176526771198038190e+01	-2.787634167170532570e-02	6.278484129231516135e+02	4.619247023535022478e-02	0.000000000000000000e+00	1.481416036141446391e+01	1.000000000000000000e+00
1.360000000000000000e+02	1.230111901687826581e+01	7.888181540971497263e+00	-2.993961343237827935e-02	6.756652481069072564e+02	3.235545900144720655e-02	0.000000000000000000e+00	7.681698890350631359e+01	1.000000000000000000e+00
1.380000000000000000e+02	8.911195519095258533e+01	8.860411164530637151e+00	-2.477332615263429932e-02	5.559352580609627239e+02	4.768139147690986235e-02	0.000000000000000000e+00	2.010218580228673346e+01	1.000000000000000000e+00
1.430000000000000000e+02	1.515206185654327875e+01	2.118290605916028468e+01	-6.992598895965565498e-02	1.602359426075960073e+03	2.608922306161842730e-02	0.000000000000000000e+00	4.264900412648378136e+01	1.000000000000000000e+00
1.450000000000000000e+02	1.044351895409426589e+02	5.990203455637955088e+00	-2.882552883301727972e-02	6.498460609868208167e+02	4.955081219136237003e-02	0.000000000000000000e+00	3.766680587970709837e+01	1.000000000000000000e+00
1.460000000000000000e+02	5.629685152333988896e+01	9.955981446609547092e+00	-2.986785483098447838e-02	6.740022247082130207e+02	4.271265238960131327e-02	0.000000000000000000e+00	1.115808105146794027e+01	1.000000000000000000e+00
1.500000000000000000e+02	6.676855224402849842e+01	6.102897387384062178e+00	-6.399161353540418727e-03	1.301094281417493903e+02	2.334392973832172258e-01	0.000000000000000000e+00	1.115808105146794027e+01	1.000000000000000000e+00
1.510000000000000000e+02	9.086295072992841426e+01	2.453888367712322705e+01	-3.151620312852038835e-02	7.122031056445136983e+02	3.833438269526179276e-02	0.000000000000000000e+00	1.231407714204618387e+01	1.000000000000000000e+00
1.520000000000000000e+02	9.349878570549765300e+01	1.251021501256062685e+01	-2.705291680334306198e-02	6.087653372143840897e+02	6.236049483721939346e-02	0.000000000000000000e+00	1.231407714204618387e+01	1.000000000000000000e+00
1.540000000000000000e+02	7.380708606233775981e+01	2.614732151960458140e+01	-3.074907828727239945e-02	6.944247970384985820e+02	3.940919722417068893e-02	0.000000000000000000e+00	1.713153793015365522e+01	1.000000000000000000e+00
1.620000000000000000e+02	1.127328813024828804e+02	2.477324384148231573e+01	-5.715370053993509142e-02	1.306358471705327702e+03	3.759027949573823246e-02	0.000000000000000000e+00	1.641304383672924416e+01	1.000000000000000000e+00
1.630000000000000000e+02	1.031935128525810939e+02	1.141702964870245296e+01	-4.800611013964828366e-02	1.094360793630988610e+03	3.960536442309925409e-02	0.000000000000000000e+00	1.123678411510624464e+01	1.000000000000000000e+00
1.640000000000000000e+02	8.991666570216578691e+01	2.684785078912393530e+01	-4.190365214579191977e-02	9.529348149160719004e+02	8.405731124843796032e-02	0.000000000000000000e+00	1.883781755643376954e+01	1.000000000000000000e+00
1.680000000000000000e+02	1.080010287784710101e+02	2.157346149614862441e+01	-2.446946916118159301e-02	5.488932968628959088e+02	4.407773655402491553e-02	0.000000000000000000e+00	1.123678411510624464e+01	1.000000000000000000e+00
1.680000000000000000e+02	5.409020539578057196e+01	2.622304635648521653e+01	-2.137129717484283556e-02	4.770923920740034418e+02	6.196628556618266614e-02	0.000000000000000000e+00	3.583190810805420057e+01	1.000000000000000000e+00
1.680000000000000000e+02	1.155720800567789297e+02	5.837657834989732564e+00	-2.579764096434484025e-02	5.796740080702526257e+02	2.247729528461500648e-01	0.000000000000000000e+00	1.357786124043452602e+01	1.000000000000000000e+00
1.700000000000000000e+02	9.206476642768438978e+01	1.912572039234227006e+01	-1.932583841156135934e-02	4.296883775262066365e+02	5.599477445800382647e-02	0.000000000000000000e+00	1.612314777654668418e+01	1.000000000000000000e+00
1.810000000000000000e+02	1.226433619473973913e+01	2.435607983832137791e+01	-2.876181295004225438e-02	6.483694295837860864e+02	4.956438463885159962e-02	0.000000000000000000e+00	1.077509948517066221e+02	1.000000000000000000e+00
1.830000000000000000e+02	1.187785160066436418e+02	8.077062959839119927e+00	-2.933123804629468589e-02	6.615659975279506853e+02	4.663844010442608212e-02	0.000000000000000000e+00	1.457628414692237406e+01	1.000000000000000000e+00
1.880000000000000000e+02	1.638560401260187405e+01	2.488102539002711211e+01	-2.661005678084558609e-02	5.985019462695435095e+02	4.498015993605464224e-02	0.000000000000000000e+00	8.987561386054099444e+01	1.000000000000000000e+00
1.880000000000000000e+02	1.056489480297503434e+02	1.440813745568566340e+01	-2.466721328250340642e-02	5.534760659571221595e+02	4.117021014480959362e-02	0.000000000000000000e+00	1.457628414692237406e+01	1.000000000000000000e+00
1.950000000000000000e+02	9.096618755653335597e+01	1.293565319096114585e+01	-2.938987383114958357e-02	6.629248963961067602e+02	4.059308955346130343e-02	0.000000000000000000e+00	6.542122310342685410e+01	1.000000000000000000e+00
1.950000000000000000e+02	2.591757456435108864e+01	5.963251872789066432e+00	-2.445588714754960702e-02	5.485785303257470105e+02	4.412726221807528049e-02	0.000000000000000000e+00	1.262280380737522201e+01	1.000000000000000000e+00
1.950000000000000000e+02	1.959007440256883825e+01	1.688561048538424103e+01	-2.756745842975832222e-02	6.206899671223005726e+02	4.414115015021735644e-02	0.000000000000000000e+00	5.902765232248543548e+00	1.000000000000000000e+00
2.000000000000000000e+02	1.409079844218406485e+01	1.474070925255874620e+01	-2.577601779164002266e-02	5.791728856756733421e+02	3.822961889979981098e-02	0.000000000000000000e+00	5.902765232248543548e+00	1.000000000000000000e+00
2.010000000000000000e+02	6.966009276068579936e+01	1.012682888037934958e+01	-3.175782871050993050e-02	7.178028384816483367e+02	4.047558698513997744e-02	0.000000000000000000e+00	1.523729342557844291e+01	1.000000000000000000e+00
2.010000000000000000e+02	5.518383036839765765e+01	1.488213518878894170e+01	-2.588286713737863315e-02	5.816491457845253308e+02	3.711856021466686251e-02	0.000000000000000000e+00	1.523729342557844291e+01	1.000000000000000000e+00
2.030000000000000000e+02	9.420777611371708815e+01	1.896099000743928897e+01	-2.955023267922888067e-02	6.666412525034397731e+02	4.179973352505839124e-02	0.000000000000000000e+00	2.255417331904998690e+01	1.000000000000000000e+00
2.080000000000000000e+02	1.158558413680459012e+02	1.263232467815635651e+01	-6.125919886318258178e-02	1.401504414383223775e+03	3.482383065095517871e-02	0.000000000000000000e+00	1.914798548999118211e+01	1.000000000000000000e+00
2.100000000000000000e+02	1.727704870557981920e+01	9.807540417307476943e+00	-3.035803993893909647e-02	6.853623862552079800e+02	3.755862219533523394e-02	0.000000000000000000e+00	1.461145118275828025e+01	1.000000000000000000e+00
2.110000000000000000e+02	1.006117875800757986e+02	2.421956647395863627e+01	-2.391461671795798438e-02	5.360344537697911846e+02	5.277782891385618402e-02	0.000000000000000000e+00	6.901964882073474250e+00	1.000000000000000000e+00
2.120000000000000000e+02	5.508298552034784024e+01	2.176968697371020411e+01	-2.901345446769713551e-02	6.542012842160470427e+02	3.686637885353283295e-02	0.000000000000000000e+00	2.098218433538795225e+01	1.000000000000000000e+00
2.130000000000000000e+02	8.910629910869802472e+01	1.789224364886543128e+01	-2.885815089933363789e-02	6.506020854709120158e+02	4.684615933864444415e-02	0.000000000000000000e+00	1.068430217058847731e+01	1.000000000000000000e+00
2.150000000000000000e+02	7.474439098772378109e+00	2.064282308840816427e+01	-2.451091639819942894e-02	5.498538468685129601e+02	1.150922794228266266e-01	0.000000000000000000e+00	1.461145118275828025e+01	1.000000000000000000e+00
2.150000000000000000e+02	7.022488788812327698e+01	7.244713577212837485e+00	-2.445188678258690060e-02	5.484858208747950812e+02	5.048245720626309829e-02	0.000000000000000000e+00	2.098218433538795225e+01	1.000000000000000000e+00
2.160000000000000000e+02	9.437922472742003777e+01	2.718474429680012605e+01	-2.183824927486074235e-02	4.879141228953385507e+02	5.054066339257101692e-02	0.000000000000000000e+00	6.901964882073474250e+00	1.000000000000000000e+00
2.170000000000000000e+02	2.968294461735100143e+01	1.204276098693903130e+01	-2.740816201710112587e-02	6.169982332195845629e+02	4.541302381128387022e-02	0.000000000000000000e+00	2.381551564669265986e+01	1.000000000000000000e+00
2.250000000000000000e+02	3.153794598001278615e+01	1.708201102931668558e+01	-2.586435712181762991e-02	5.812201715794790289e+02	3.860910574136378060e-02	0.000000000000000000e+00	8.173087982605689206e+01	1.000000000000000000e+00
2.280000000000000000e+02	1.132403372087918001e+02	1.492423795485156468e+01	-2.838381417864440856e-02	6.396092142325627492e+02	4.120762926800036752e-02	0.000000000000000000e+00	5.565041460045732435e+01	1.000000000000000000e+00
2.310000000000000000e+02	5.762223824486697055e+01	1.302800146067216147e+01	-2.632521412237190384e-02	5.919006469578636143e+02	4.056874652791553348e-02	0.000000000000000000e+00	5.565041460045732435e+01	1.000000000000000000e+00
2.340000000000000000e+02	1.198192873599663386e+02	8.678996048803821139e+00	-3.717700648737889968e-02	8.433936285690859904e+02	4.007658010193626552e-02	0.000000000000000000e+00	1.162819224661142137e+01	1.000000000000000000e+00
2.380000000000000000e+02	9.622412040688493562e+01	1.276390048812145217e+01	-2.836634990340156093e-02	6.392044753189555877e+02	4.555290599333827739e-02	0.000000000000000000e+00	1.232655507743575818e+01	1.000000000000000000e+00
2.390000000000000000e+02	1.084205864670036021e+02	1.097779418629317050e+01	-2.823942613492016682e-02	6.362629854803138869e+02	5.930469757554668320e-02	0.000000000000000000e+00	1.162819224661142137e+01	1.000000000000000000e+00
2.400000000000000000e+02	1.086256016140165315e+01	1.136259008738855592e+01	-3.905543810155030771e-02	8.869267474780050406e+02	3.594125634020872706e-02	0.000000000000000000e+00	1.980176306722877655e+01	1.000000000000000000e+00
2.450000000000000000e+02	2.466651201937886029e+01	2.555979874519566764e+01	-2.734059564730461495e-02	6.154323658287224816e+02	2.886733898438431645e-02	0.000000000000000000e+00	1.141671077093299225e+01	1.000000000000000000e+00
2.460000000000000000e+02	3.119327617680827558e+01	1.278262593012710369e+01	-2.854595445927837413e-02	6.433668554815243397e+02	4.185453534261285302e-02	0.000000000000000000e+00	8.623509544308177510e+00	1.000000000000000000e+00
2.460000000000000000e+02	8.854171085685484854e+01	2.122776080804505128e+01	-2.804217031729026519e-02	6.316915329453509003e+02	5.137327097842325774e-02	0.000000000000000000e+00	1.646877081283436084e+01	1.000000000000000000e+00
2.480000000000000000e+02	1.013894491589336724e+02	1.092455584031963589e+01	-2.310492844346192717e-02	5.172697270334693940e+02	5.709038891260609372e-02	0.000000000000000000e+00	1.025688094810857720e+01	1.000000000000000000e+00
2.500000000000000000e+02	3.492798490649855836e+01	2.055545473083726904e+01	-2.922147895142177682e-02	6.590223032606747893e+02	7.887527141262340447e-02	0.000000000000000000e+00	8.623509544308177510e+00	1.000000000000000000e+00
2.510000000000000000e+02	7.112364636022561193e+00	2.573441184920318037e+01	-4.603373658423749737e-02	1.048650546916268468e+03	4.635321147040372125e-02	0.000000000000000000e+00	2.734298921348439393e+01	1.000000000000000000e+00
2.520000000000000000e+02	1.101521920913880308e+02	5.593707588550139498e+00	-2.791834705942761521e-02	6.288218982098844663e+02	4.511552581118216665e-02	0.000000000000000000e+00	1.025688094810857720e+01	1.000000000000000000e+00
2.550000000000000000e+02	5.626914990437783359e+01	7.452305918952408348e+00	-3.511322892714079102e-02	7.955650713548620843e+02	1.293918525665264108e-01	0.000000000000000000e+00	1.020381603278447002e+01	1.000000000000000000e+00
2.560000000000000000e+02	4.613642712293673753e+01	1.897697666805525785e+01	-2.769914895957192522e-02	6.237419278379867364e+02	9.608522653978823769e-02	0.000000000000000000e+00	7.950910099944862530e+00	1.000000000000000000e+00
2.560000000000000000e+02	6.382718780128774938e+01	1.430751742406170912e+01	-2.872773537358182250e-02	6.475796732908298736e+02	7.943532226467275859e-02	0.000000000000000000e+00	1.020381603278447002e+01	1.000000000000000000e+00
2.580000000000000000e+02	4.076016802815608031e+01	5.758661371251166727e+00	-2.796932118845080195e-02	6.300032363024206461e+02	6.882877491382666246e-02	0.000000000000000000e+00	1.029740505020819441e+01	1.000000000000000000e+00
2.590000000000000000e+02	3.881723668298588592e+01	1.587110759142995953e+01	-4.363324604884348534e-02	9.930185829263851929e+02	4.148157822283748963e-02	0.000000000000000000e+00	7.950910099944862530e+00	1.000000000000000000e+00
2.630000000000000000e+02	9.387395360377115594e+01	2.675511749456673272e+01	-2.806586024837136317e-02	6.322405529782960230e+02	4.487615226923757916e-02	0.000000000000000000e+00	2.128925296534111666e+01	1.000000000000000000e+00
2.650000000000000000e+02	1.045662628571580797e+02	8.345695595652525611e+00	-2.507540457158795311e-02	5.629360003998997399e+02	4.171101485476658155e-02	0.000000000000000000e+00	1.149365192652584611e+01	1.000000000000000000e+00
2.680000000000000000e+02	4.614938702232792167e+01	2.135326588263290404e+01	-2.570701697178745873e-02	5.775737745487135726e+02	3.897140414264765873e-02	0.000000000000000000e+00	8.223710302786502169e+00	1.000000000000000000e+00
2.700000000000000000e+02	1.127856331951616653e+02	1.637974724191906617e+01	-1.504785311479542309e-02	3.305450064235711238e+02	1.826075963230040511e-01	0.000000000000000000e+00	6.867282032689238314e+00	1.000000000000000000e+00
2.720000000000000000e+02	3.794193558769366348e+01	2.083639830551385330e+01	-7.535499542409211486e-03	1.564443477223015293e+02	1.613233664202760043e-01	0.000000000000000000e+00	8.223710302786502169e+00	1.000000000000000000e+00
2.730000000000000000e+02	9.413014691226238995e+01	1.793279203041321779e+01	-2.945948398798577811e-02	6.645381290589073160e+02	4.610514306726920530e-02	0.000000000000000000e+00	1.872001913905303283e+01	1.000000000000000000e+00
2.750000000000000000e+02	1.185816949164814105e+02	2.006284797895415650e+01	-2.747594175415172396e-02	6.185690454495206723e+02	4.917484890217638238e-02	0.000000000000000000e+00	6.867282032689238314e+00	1.000000000000000000e+00
2.760000000000000000e+02	6.551722628707361196e+01	6.290742196319275337e+00	-2.685250238389435412e-02	6.041206832982653623e+02	4.258403423895285034e-02	0.000000000000000000e+00	1.931044956897498466e+01	1.000000000000000000e+00
2.780000000000000000e+02	4.704431619605248471e+01	1.377461670655272208e+01	-2.704577328387625795e-02	6.085997843776290210e+02	4.218993618116606559e-02	0.000000000000000000e+00	1.374482632452379605e+01	1.000000000000000000e+00
2.790000000000000000e+02	5.675716044741130872e+01	2.349988828323212076e+01	-2.963129170101713727e-02	6.685198154532575927e+02	3.905081589156311761e-02	0.000000000000000000e+00	1.374482632452379605e+01	1.000000000000000000e+00
2.800000000000000000e+02	1.067807933300177865e+02	1.142983152292356586e+01	-2.694988426430889455e-02	6.063775325482872631e+02	7.457740741473506407e-02	0.000000000000000000e+00	1.462156802068419204e+01	1.000000000000000000e+00
2.860000000000000000e+02	7.357845378824397642e+01	2.079167343175049609e+01	-2.531589699888500689e-02	5.685094720957727077e+02	4.680600079119068280e-02	0.000000000000000000e+00	2.644989241078851450e+01	1.000000000000000000e+00
2.870000000000000000e+02	9.997023735508683728e+01	2.254397725906214944e+01	-2.313296034316681890e-02	5.179193732670024701e+02	2.899106522390915153e-01	0.000000000000000000e+00	9.139948952115235059e+00	1.000000000000000000e+00
2.880000000000000000e+02	2.110510261008854016e+01	1.091334311012723113e+01	-2.846367875624569374e-02	6.414600956418713622e+02	3.689447554954994324e-02	0.000000000000000000e+00	2.302377341283201417e+01	1.000000000000000000e+00
2.880000000000000000e+02	1.101999135326357475e+02	2.400371526645374232e+01	-2.531519937281927549e-02	5.684933044385397807e+02	6.879541233214248042e-02	0.000000000000000000e+00	1.033330100924846207e+01	1.000000000000000000e+00
2.890000000000000000e+02	1.048415066638770412e+02	1.481032338986739560e+01	-3.086313541512455266e-02	6.970680992868947214e+02	1.962583779766806646e-01	0.000000000000000000e+00	9.139948952115235059e+00	1.000000000000000000e+00
2.930000000000000000e+02	5.519613889540173091e+01	1.241829431257788485e+01	-2.811195621441713380e-02	6.333088384330087592e+02	4.399368855926133470e-02	0.000000000000000000e+00	1.129525065419237251e+01	1.000000000000000000e+00
2.930000000000000000e+02	4.396700841828248940e+01	1.363866969288717002e+01	-2.818933530424095474e-02	6.351021180461450513e+02	3.497771559487228288e-02	0.000000000000000000e+00	1.129525065419237251e+01	1.000000000000000000e+00
2.930000000000000000e+02	9.377153996952669956e+01	2.026757266180554851e+01	-2.496486993920549180e-02	5.603743328583417451e+02	5.736853642782535623e-02	0.000000000000000000e+00	1.234203112255415213e+01	1.000000000000000000e+00
2.990000000000000000e+02	5.956107929798611167e+01	1.493882789843179637e+01	-2.822270145006833264e-02	6.358753867575942422e+02	4.099625515519067509e-02	0.000000000000000000e+00	3.338146066417442626e+01	1.000000000000000000e+00
3.060000000000000000e+02	1.186320634647113792e+01	2.256530022568791694e+01	-3.503991678071672472e-02	7.938660441644818775e+02	3.214714718398714588e-02	0.000000000000000000e+00	4.123635880813498744e+01	1.000000000000000000e+00
3.060000000000000000e+02	9.158606166703187057e+01	2.461548651576629609e+01	-3.704693884656626995e-02	8.403792787088190153e+02	3.812227038466797779e-02	0.000000000000000000e+00	1.346278644668810820e+01	1.000000000000000000e+00
3.070000000000000000e+02	5.129037834622491943e+01	1.048492788643101647e+01	-2.905702269962971707e-02	6.552109888052710858e+02	5.098619203666854283e-02	0.000000000000000000e+00	8.209724540578166696e+00	1.000000000000000000e+00
3.080000000000000000e+02	1.003422105199367280e+02	1.438922247776581109e+01	-2.736166388670560959e-02	6.159206275062441591e+02	5.273198976574133834e-02	0.000000000000000000e+00	1.346278644668810820e+01	1.000000000000000000e+00
3.120000000000000000e+02	7.783916752217923829e+01	1.600652667242807681e+01	-2.954328690350593520e-02	6.664802824270310566e+02	4.005079137363298791e-02	0.000000000000000000e+00	2.256108634390185230e+01	1.000000000000000000e+00
3.120000000000000000e+02	4.621290127774430090e+01	1.693619161156463093e+01	-2.350589390845545662e-02	5.265622012093967896e+02	4.738991028970840347e-02	0.000000000000000000e+00	8.209724540578166696e+00	1.000000000000000000e+00
3.190000000000000000e+02	9.169261500534742027e+01	1.128154841485421223e+01	-2.783121611690563338e-02	6.268026169899350180e+02	3.963665907753155526e-02	0.000000000000000000e+00	1.495529262654816627e+01	1.000000000000000000e+00
3.200000000000000000e+02	1.473672344530590905e+01	2.103095260401180866e+01	-3.071114051887896892e-02	6.935455798393467148e+02	3.615368120469220070e-02	0.000000000000000000e+00	7.422153349255155241e+00	1.000000000000000000e+00
3.200000000000000000e+02	8.602226341103749974e+01	2.512018600468193696e+01	-2.607639517724481826e-02	5.861342061445326408e+02	4.533322376320769731e-02	0.000000000000000000e+00	4.031518680418184175e+00	1.000000000000000000e+00
3.270000000000000000e+02	4.088114152492171627e+01	1.503397759808678558e+01	-2.613640701902232230e-02	5.875249954734248377e+02	5.392019682441451245e-02	0.000000000000000000e+00	9.558543375536219244e+00	1.000000000000000000e+00
3.290000000000000000e+02	1.882701497136307722e+01	2.619978681035006929e+01	-7.288055053160415186e-03	1.507097602651072350e+02	4.570803990864739097e-01	0.000000000000000000e+00	6.477060537994439038e+00	1.000000000000000000e+00
3.320000000000000000e+02	3.514867017045280306e+01	2.268280258184740816e+01	-2.891956819328085279e-02	6.520254465026882826e+02	4.628249099487768969e-02	0.000000000000000000e+00	9.558543375536219244e+00	1.000000000000000000e+00
3.340000000000000000e+02	1.856977401486271972e+01	9.474946154274654475e+00	-2.946784073882496510e-02	6.647317988338568284e+02	8.123934137496913177e-02	0.000000000000000000e+00	1.242358765643193763e+01	1.000000000000000000e+00
3.350000000000000000e+02	6.438950672933377639e+00	2.123619768068616054e+01	-2.226012358948453382e-02	4.976911648512883062e+02	3.831098090198037376e-02	0.000000000000000000e+00	1.689626918643919851e+01	1.000000000000000000e+00
3.360000000000000000e+02	9.579870821682251858e+01	9.025785130264052825e+00	-1.740880596032478092e-02	3.852606746370861401e+02	4.584651148994733916e-02	0.000000000000000000e+00	4.836304260440514469e+01	1.000000000000000000e+00
3.400000000000000000e+02	4.752499582025946978e+01	1.196391062272051720e+01	-2.465346594767592672e-02	5.531574680602328726e+02	3.541536605344841604e-02	0.000000000000000000e+00	8.887540293217602638e+00	1.000000000000000000e+00
3.420000000000000000e+02	1.733291125718226766e+01	2.632837379874349892e+01	-2.817349329481865991e-02	6.347349755455961713e+02	4.560191973988703129e-02	0.000000000000000000e+00	2.627312096621107074e+01	1.000000000000000000e+00
3.440000000000000000e+02	3.868742690228531700e+01	1.102276871863612229e+01	-2.589528349288942877e-02	5.819368979053846260e+02	3.634870662867173419e-02	0.000000000000000000e+00	8.887540293217602638e+00	1.000000000000000000e+00
3.450000000000000000e+02	8.216989126026984991e+01	2.144332233166730006e+01	-2.991701468601450781e-02	6.751415165506321046e+02	9.368808709355136433e-02	0.000000000000000000e+00	7.041841784015193895e+00	1.000000000000000000e+00
3.470000000000000000e+02	5.623123343562176046e+01	1.359761986299145242e+01	-2.958928599425501502e-02	6.675463227726974083e+02	3.421809709847678516e-02	0.000000000000000000e+00	1.773175135441297812e+01	1.000000000000000000e+00
3.480000000000000000e+02	2.177267157311818835e+01	1.286979598832567184e+01	-2.599271878340051259e-02	5.841949849476510508e+02	4.214261909860506083e-02	0.000000000000000000e+00	1.701530069027769798e+01	1.000000000000000000e+00
3.480000000000000000e+02	8.627428084706799893e+01	2.716534311377611743e+01	-2.816043554746388081e-02	6.344323590095510781e+02	1.218840468721614778e-01	0.000000000000000000e+00	7.041841784015193895e+00	1.000000000000000000e+00
3.500000000000000000e+02	3.674510483532046123e+01	2.612771628871329455e+01	-2.647842059707633880e-02	5.954512450369246608e+02	5.221247101539183699e-02	0.000000000000000000e+00	1.519302275199516927e+01	1.000000000000000000e+00
3.570000000000000000e+02	8.984362675611134108e+00	7.810435207275319591e+00	-2.658676643378597021e-02	5.979621866954780671e+02	1.063006171911966558e-01	0.000000000000000000e+00	9.977272444175619626e+01	1.000000000000000000e+00
3.590000000000000000e+02	1.083983145075064982e+02	1.626399798850565048e+01	-2.839307585487746768e-02	6.398238558781291658e+02	4.750425261883650663e-02	0.000000000000000000e+00	6.941205726473481263e+01	1.000000000000000000e+00
3.630000000000000000e+02	3.117695525130152134e+01	1.872983422785977936e+01	-3.839869874618863366e-02	8.717066499064796972e+02	6.117164221042581396e-02	0.000000000000000000e+00	9.968384798433877592e+00	1.000000000000000000e+00
3.630000000000000000e+02	3.945165344584751921e+01	2.428843704500950196e+01	-3.123249629246603598e-02	7.056281292993272700e+02	9.096154481692553251e-02	0.000000000000000000e+00	9.968384798433877592e+00	1.000000000000000000e+00
3.650000000000000000e+02	7.146754948045789035e+01	8.648684485687027745e+00	-1.312945080160795794e-02	2.860855566437217590e+02	5.148517018503517839e-02	0.000000000000000000e+00	2.392677184888700381e+01	1.000000000000000000e+00
3.700000000000000000e+02	9.327925839447730993e+01	1.848432200232912237e+01	-2.619060003847142187e-02	5.887809321505509388e+02	1.501107660005803757e-01	0.000000000000000000e+00	5.688845388940579006e+00	1.000000000000000000e+00
3.720000000000000000e+02	2.308637986363539696e+01	1.148941992661981537e+01	-1.050892788011513999e-02	2.253542874911760521e+02	1.243467256227246409e-01	0.000000000000000000e+00	2.089359008653230632e+01	1.000000000000000000e+00
3.720000000000000000e+02	8.096669190392942994e+01	2.215233609183138697e+01	-2.983905472645934434e-02	6.733347751372926950e+02	4.785424596989873436e-02	0.000000000000000000e+00	1.284731960157252573e+01	1.000000000000000000e+00
3.730000000000000000e+02	9.588591990787294606e+01	2.354083044332400121e+01	-2.707041774032233755e-02	6.091709257728327884e+02	1.278039808390951659e-01	0.000000000000000000e+00	5.688845388940579006e+00	1.000000000000000000e+00
3.740000000000000000e+02	4.393302359922467559e+01	1.288925979798272081e+01	-2.953820131914704911e-02	6.663624227472074608e+02	3.640135754982953831e-02	0.000000000000000000e+00	1.428770992867606715e+01	1.000000000000000000e+00
3.780000000000000000e+02	5.800840115217035020e+01	1.043520157780502799e+01	-2.783406616037907219e-02	6.268686674548488327e+02	4.096359707230334823e-02	0.000000000000000000e+00	1.428770992867606715e+01	1.000000000000000000e+00
3.780000000000000000e+02	1.053126987154574437e+02	1.557881214321694863e+01	-2.892019829936942968e-02	6.520400493676913811e+02	4.850025101429011887e-02	0.000000000000000000e+00	7.974769452010298743e+00	1.000000000000000000e+00
3.810000000000000000e+02	1.054079074785841073e+02	2.355301323825716153e+01	-2.663053201601821990e-02	5.989764649268817038e+02	2.273500849007580316e-01	0.000000000000000000e+00	7.974769452010298743e+00	1.000000000000000000e+00
3.840000000000000000e+02	9.982182227957042642e+01	1.136960806900117049e+01	-2.704843826304404591e-02	6.086615459313239853e+02	4.083741817881636482e-02	0.000000000000000000e+00	1.340297390017951784e+01	1.000000000000000000e+00
3.860000000000000000e+02	3.163882868142715665e+01	1.383075857303798628e+01	-5.434650047166249276e-02	1.241300913340530542e+03	3.328021014234139319e-02	0.000000000000000000e+00	2.704916182791409796e+01	1.000000000000000000e+00
3.870000000000000000e+02	6.523020469441280511e+01	7.218785102322309299e+00	-2.516257519420661906e-02	5.649562012159390179e+02	4.467185576609322695e-02	0.000000000000000000e+00	1.844940309756385233e+01	1.000000000000000000e+00
3.880000000000000000e+02	8.027303426513482165e+00	2.702746387130311589e+01	-2.822070993975428141e-02	6.358292330117479878e+02	1.759559581699243758e-01	0.000000000000000000e+00	2.704916182791409796e+01	1.000000000000000000e+00
3.900000000000000000e+02	8.367859212879835695e+01	2.459454470309536944e+01	-3.102649345836147945e-02	7.008539624864439475e+02	4.382311233412172768e-02	0.000000000000000000e+00	1.595585430380898018e+01	1.000000000000000000e+00
3.980000000000000000e+02	2.314335103783113468e+01	1.921874056625998861e+01	-3.454116893633473601e-02	7.823074390754030674e+02	1.266440427496762222e-01	0.000000000000000000e+00	3.975428472202160179e+01	1.000000000000000000e+00
4.010000000000000000e+02	6.210606833952805772e+01	1.132508398469988542e+01	-2.711923351736641660e-02	6.103022435225229856e+02	5.227117871006570216e-02	0.000000000000000000e+00	9.731399402470563231e+00	1.000000000000000000e+00
4.060000000000000000e+02	7.098162249503350552e+01	7.334510997885284489e+00	-2.546926170344495158e-02	5.720637371910097499e+02	3.597133915253958314e-02	0.000000000000000000e+00	9.731399402470563231e+00	1.000000000000000000e+00
4.060000000000000000e+02	6.279954249870957739e+01	2.468375960634863731e+01	-2.560757515650449040e-02	5.752691857968138720e+02	5.729434020692192320e-02	0.000000000000000000e+00	1.337666328999445220e+01	1.000000000000000000e+00
4.070000000000000000e+02	1.114180163780074295e+01	1.157843842988749827e+01	-2.636551614257093626e-02	5.928346562794475858e+02	4.287106306029064839e-02	0.000000000000000000e+00	1.545053296961379452e+01	1.000000000000000000e+00
4.090000000000000000e+02	2.652992528542653261e+01	1.019113181255201894e+01	-2.635763174098950529e-02	5.926519333157897336e+02	3.750714762289319992e-02	0.000000000000000000e+00	1.545053296961379452e+01	1.000000000000000000e+00
4.200000000000000000e+02	1.020382973896700634e+02	1.680425116792799045e+01	-2.857299235002757481e-02	6.439934653107836766e+02	4.403342102485907628e-02	0.000000000000000000e+00	2.170390097269801899e+01	1.000000000000000000e+00
4.200000000000000000e+02	4.121067071958353978e+01	2.079157851839569204e+01	-2.574058778203612216e-02	5.783517864089262730e+02	4.415388270978393148e-02	0.000000000000000000e+00	1.733982926218302012e+01	1.000000000000000000e+00
4.210000000000000000e+02	2.853359940862455701e+01	8.961044218605200840e+00	-2.904966556031280886e-02	6.550404852754666081e+02	4.020349930207001155e-02	0.000000000000000000e+00	1.733982926218302012e+01	1.000000000000000000e+00
4.220000000000000000e+02	8.078759400771349419e+01	1.239211753387045967e+01	-2.504118987343638414e-02	5.621430662777161160e+02	5.615082375348834365e-02	0.000000000000000000e+00	1.050922740588000615e+01	1.000000000000000000e+00
4.230000000000000000e+02	9.704732872827602108e+00	1.122334925933058081e+01	-2.913210036636238245e-02	6.569509323670274625e+02	4.035773043538581906e-02	0.000000000000000000e+00	1.896428852132728693e+01	1.000000000000000000e+00
4.270000000000000000e+02	7.564999625336649558e+01	2.155993897535960357e+01	-2.845241410586173483e-02	6.411990345731942398e+02	4.019320498610268189e-02	0.000000000000000000e+00	1.050922740588000615e+01	1.000000000000000000e+00
4.290000000000000000e+02	6.069925371864275121e+01	1.223028589804784971e+01	-3.010971638526409658e-02	6.796074262617415798e+02	3.196690312174410575e-02	0.000000000000000000e+00	1.762291488042175303e+01	1.000000000000000000e+00
4.350000000000000000e+02	9.101298531464902908e+01	1.902775775338231767e+01	-2.661727032068652091e-02	5.986691218458490766e+02	5.562490588707091899e-02	0.000000000000000000e+00	1.436657460470718917e+01	1.000000000000000000e+00
4.400000000000000000e+02	7.931071285743990984e+01	2.736174150725791421e+01	-2.747673775188665471e-02	6.185874928946043383e+02	4.724380202893208036e-02	0.000000000000000000e+00	1.436657460470718917e+01	1.000000000000000000e+00
4.410000000000000000e+02	1.167134161720616845e+02	7.580294753215807368e+00	-6.052986973849495619e-03	1.220867509675506568e+02	3.123846574945727816e-01	0.000000000000000000e+00	1.071669832359358310e+01	1.000000000000000000e+00
4.460000000000000000e+02	1.198590301652419612e+02	1.782493899129562109e+01	-3.376327626350873051e-02	7.642795832998554033e+02	4.709516842834160499e-02	0.000000000000000000e+00	1.071669832359358310e+01	1.000000000000000000e+00
4.470000000000000000e+02	1.542388669986229388e+01	1.367275748514487077e+01	-2.925337242779347743e-02	6.597614424919534031e+02	6.588267496768462905e-02	0.000000000000000000e+00	4.632884990962050153e+01	1.000000000000000000e+00
4.500000000000000000e+02	1.138259416165735018e+02	6.171481297609590300e+00	-2.925541957475140398e-02	6.598088856308311279e+02	6.113853089381493522e-02	0.000000000000000000e+00	1.312254676709535239e+01	1.000000000000000000e+00
4.500000000000000000e+02	5.984123638317763749e+01	2.684323132089692265e+01	-3.026847084164363544e-02	6.832866001932022755e+02	2.250219728242082162e-01	0.000000000000000000e+00	2.075552182859501826e+01	1.000000000000000000e+00
4.510000000000000000e+02	8.050842077282145226e+01	7.540423769809780907e+00	-3.595410805430322709e-02	8.150526538436914734e+02	7.366338379936876457e-02	0.000000000000000000e+00	1.651293181169182134e+01	1.000000000000000000e+00
4.530000000000000000e+02	6.402740519301539734e+01	6.514245190919223383e+00	-3.037289051396553641e-02	6.857065520175464144e+02	4.082789730740243872e-02	0.000000000000000000e+00	1.651293181169182134e+01	1.000000000000000000e+00
4.570000000000000000e+02	8.779020145114773754e+01	6.512249237244296829e+00	-2.697040303757423582e-02	6.068530602117307353e+02	5.380838626217288034e-02	0.000000000000000000e+00	1.388611555289666732e+01	1.000000000000000000e+00
4.580000000000000000e+02	1.446839577978272118e+01	7.722606929380382290e+00	-2.848415550748489844e-02	6.419346494344285929e+02	1.794913778990756548e-01	0.000000000000000000e+00	7.646197471636813070e+00	1.000000000000000000e+00
4.590000000000000000e+02	3.073678487704658835e+01	1.199135999777466388e+01	-3.201082835903638901e-02	7.236661681339633105e+02	5.159315294414179576e-02	0.000000000000000000e+00	1.194762984285061158e+01	1.000000000000000000e+00
4.590000000000000000e+02	9.290896544168893456e+01	1.942048150806811790e+01	-2.789788621559346690e-02	6.283477130753877873e+02	4.153501324568287245e-02	0.000000000000000000e+00	1.388611555289666732e+01	1.000000000000000000e+00
4.590000000000000000e+02	1.894595459503125312e+01	1.392065523761865897e+01	-2.838180524730817694e-02	6.395626567502033595e+02	1.799353348053976953e-01	0.000000000000000000e+00	7.646197471636813070e+00	1.000000000000000000e+00
4.630000000000000000e+02	6.713148963022385374e+01	2.580784185120719343e+01	-2.901952262934008597e-02	6.543419153683169043e+02	7.140615063432553811e-02	0.000000000000000000e+00	2.655704485374404555e+01	1.000000000000000000e+00
4.680000000000000000e+02	9.796877336163353434e+00	2.382328703968006423e+01	-2.775826710702494066e-02	6.251120055790826200e+02	4.938265868562419225e-02	0.000000000000000000e+00	3.063096641369964246e+01	1.000000000000000000e+00
4.750000000000000000e+02	6.050886108785330464e+01	1.408651833975335954e+01	-2.436676089060916747e-02	5.465130071988875216e+02	1.337916413552406869e-01	0.000000000000000000e+00	4.725237350438337813e+00	1.000000000000000000e+00
4.780000000000000000e+02	6.514512218153925005e+01	1.499917988115385370e+01	-2.465640408254719113e-02	5.532255600651566283e+02	1.271915115938517804e-01	0.000000000000000000e+00	4.725237350438337813e+00	1.000000000000000000e+00
4.790000000000000000e+02	7.036214355811095444e+00	1.007912277756062913e+01	-2.732915207366437560e-02	6.151671581691701931e+02	4.902123743749686735e-02	0.000000000000000000e+00	2.561703392576146143e+01	1.000000000000000000e+00
4.790000000000000000e+02	2.864391412558449090e+01	2.383920045949790634e+01	-2.664275206197499329e-02	5.992596675250999851e+02	5.002230635626780941e-02	0.000000000000000000e+00	1.940978507003095999e+01	1.000000000000000000e+00
4.900000000000000000e+02	4.905533190590346493e+01	1.651301788785287528e+01	-2.881109927090712633e-02	6.495116523033181011e+02	3.573889601485213952e-02	0.000000000000000000e+00	inf	1.000000000000000000e+00
4.960000000000000000e+02	1.126071198580595478e+02	1.746995222030306039e+01	-2.608778009366792203e-02	5.863980544085184192e+02	4.593491617688949535e-02	0.000000000000000000e+00	9.190760918601257856e+01	1.000000000000000000e+00
4.980000000000000000e+02	2.125496045815430080e+01	7.380769931181433208e+00	-2.777263504963225355e-02	6.254449862153122695e+02	4.025585436644507631e-02	0.000000000000000000e+00	9.190760918601257856e+01	1.000000000000000000e+00
5.040000000000000000e+02	2.733079630790138381e+01	2.092973088363287815e+01	-2.994208588096396173e-02	6.757225477165735583e+02	3.859427724709907359e-02	0.000000000000000000e+00	1.452818806363779913e+01	1.000000000000000000e+00
5.080000000000000000e+02	1.532511721172566688e+01	1.274853794787606276e+01	-3.054003030886540473e-02	6.895800582505629563e+02	3.056639531597249437e-02	0.000000000000000000e+00	1.452818806363779913e+01	1.000000000000000000e+00
5.110000000000000000e+02	6.352694122525016951e+01	1.906415482313414955e+01	-2.752582521328181611e-02	6.197251069965662964e+02	4.574078275528292714e-02	0.000000000000000000e+00	3.559150233098784355e+01	1.000000000000000000e+00
5.110000000000000000e+02	2.820245013474770346e+01	2.341563358026089148e+01	-2.622005616636198175e-02	5.894635852257982833e+02	4.520895900865129491e-02	0.000000000000000000e+00	1.672162170487033706e+01	1.000000000000000000e+00
5.230000000000000000e+02	1.396530532871085306e+01	1.357166592049140341e+01	-3.130243494495618672e-02	7.072489749304451152e+02	3.160617632916573605e-02	0.000000000000000000e+00	3.623119457064336757e+01	1.000000000000000000e+00
5.260000000000000000e+02	4.963097760057213037e+01	1.994812900060120597e+01	-2.692556840742183974e-02	6.058140065294264787e+02	3.237663093268750014e-02	0.000000000000000000e+00	3.623119457064336757e+01	1.000000000000000000e+00
5.340000000000000000e+02	4.604775801128764101e+01	2.739618828105515291e+01	-2.914343738054486072e-02	6.572136704846968769e+02	1.843081814787065342e-01	0.000000000000000000e+00	5.703789644169712858e+01	1.000000000000000000e+00
5.390000000000000000e+02	1.000506082919094410e+02	9.038252883453601783e+00	-2.790732059914230456e-02	6.285663572558654550e+02	5.230928331033068979e-02	0.000000000000000000e+00	1.959639221744866688e+01	1.000000000000000000e+00
5.420000000000000000e+02	1.079017222750894547e+02	2.699315742687008779e+01	-2.833009466330445314e-02	6.383642511306958340e+02	5.104420671044163083e-02	0.000000000000000000e+00	1.959639221744866688e+01	1.000000000000000000e+00
5.430000000000000000e+02	7.481114571188727780e+01	2.479452775018936705e+01	-2.968010184819803651e-02	6.696510027294710881e+02	3.932663505948674754e-02	0.000000000000000000e+00	2.975383452606517665e+01	1.000000000000000000e+00
5.490000000000000000e+02	7.830769508236684828e+01	2.423546839731670488e+01	-2.284749614238709009e-02	5.113036695581053550e+02	1.217234221699612373e-01	0.000000000000000000e+00	8.581575464757905891e+00	1.000000000000000000e+00
5.500000000000000000e+02	3.602445442050036917e+01	1.781289714763550691e+01	-2.694896814008265057e-02	6.063563011419504392e+02	3.665188090030602197e-02	0.000000000000000000e+00	3.427571404745081907e+01	1.000000000000000000e+00
5.500000000000000000e+02	9.286798659323036986e+01	9.674360370077451421e+00	-2.721850372284924727e-02	6.126028551747086794e+02	1.232799445886556544e-01	0.000000000000000000e+00	5.924734948104405596e+00	1.000000000000000000e+00
5.510000000000000000e+02	7.005965892511657955e+01	2.186622020305188840e+01	-2.969577166877303623e-02	6.700141547107444921e+02	1.117855790270225746e-01	0.000000000000000000e+00	1.692076503409344213e+01	1.000000000000000000e+00
5.530000000000000000e+02	8.714215818536870017e+01	8.152068266368701188e+00	-2.781928453422906691e-02	6.265260995998357885e+02	2.083315490934022352e-01	0.000000000000000000e+00	5.924734948104405596e+00	1.000000000000000000e+00
5.550000000000000000e+02	1.103406109142183453e+02	1.337822700139847143e+01	-2.821325239838849697e-02	6.356564026395398059e+02	4.570261341221382168e-02	0.000000000000000000e+00	1.525642484040749736e+01	1.000000000000000000e+00
5.560000000000000000e+02	8.061177921275377400e+01	8.638784821458269647e+00	-2.988889409221301766e-02	6.744898148093952841e+02	9.468729809100318029e-02	0.000000000000000000e+00	6.548491622577632398e+00	1.000000000000000000e+00
5.570000000000000000e+02	9.600792336023766893e+01	8.150171302482252855e+00	-2.490210280315920816e-02	5.589196889008717335e+02	4.567769369497554077e-02	0.000000000000000000e+00	8.865765377810953751e+00	1.000000000000000000e+00
5.600000000000000000e+02	4.788927133566442507e+01	1.246192142343078757e+01	-1.658902333871833251e-02	3.662620089009363369e+02	4.310900082904778330e-02	0.000000000000000000e+00	1.299891766251434788e+01	1.000000000000000000e+00
5.600000000000000000e+02	1.515359675564208075e+01	1.204589065600571551e+01	-2.679759306503553054e-02	6.028481462045242552e+02	3.897584570417600425e-02	0.000000000000000000e+00	9.259064623969015528e+00	1.000000000000000000e+00
5.620000000000000000e+02	3.567532272157908579e+01	2.677601025679990698e+01	-2.718187084135380294e-02	6.117538790533070596e+02	4.260706923563828408e-02	0.000000000000000000e+00	1.881684564099678525e+01	1.000000000000000000e+00
5.640000000000000000e+02	6.077811502373114649e+01	1.077385484257264103e+01	-2.776721247704930923e-02	6.253193167497513514e+02	3.764903301316002704e-02	0.000000000000000000e+00	1.299891766251434788e+01	1.000000000000000000e+00
5.650000000000000000e+02	1.414203798731332107e+01	2.124953268343440627e+01	-2.742197027229435757e-02	6.173182429610714053e+02	3.274205786473072255e-02	0.000000000000000000e+00	9.259064623969015528e+00	1.000000000000000000e+00
5.700000000000000000e+02	8.405840641755108322e+01	1.235859186462102777e+01	-2.867168199358039599e-02	6.462806222961386311e+02	3.717189508233542661e-02	0.000000000000000000e+00	1.448276968771061668e+01	1.000000000000000000e+00
5.740000000000000000e+02	8.123124850948947540e+01	2.656273900516255893e+01	-2.698490065274166544e-02	6.071890460417274653e+02	4.840760995869719530e-02	0.000000000000000000e+00	1.448276968771061668e+01	1.000000000000000000e+00
5.740000000000000000e+02	3.127419007014572117e+01	2.391906040358701446e+01	-2.605816885071113309e-02	5.857118065031096421e+02	4.655704603536570119e-02	0.000000000000000000e+00	5.002695997620118362e+01	1.000000000000000000e+00
5.840000000000000000e+02	3.955911425018167193e+01	2.085590742691116262e+01	-2.882443742928663538e-02	6.498207674344628231e+02	3.683748646328843801e-02	0.000000000000000000e+00	1.262249441440507525e+01	1.000000000000000000e+00
5.860000000000000000e+02	5.095175562589538032e+01	6.379140875089720275e+00	-2.625084219199297700e-02	5.901770590112777199e+02	3.261662306552248758e-02	0.000000000000000000e+00	1.842197186273934051e+01	1.000000000000000000e+00
5.890000000000000000e+02	3.271242587472386987e+01	1.025165245397419866e+01	-2.804665565339516803e-02	6.317954817228991260e+02	4.865283336569825590e-02	0.000000000000000000e+00	7.517178964704147148e+00	1.000000000000000000e+00
5.920000000000000000e+02	3.451373524667584292e+01	1.754982100052808747e+01	-2.835664329751654694e-02	6.389795223182679820e+02	3.895713299950886999e-02	0.000000000000000000e+00	7.517178964704147148e+00	1.000000000000000000e+00
5.920000000000000000e+02	6.154440300529367391e+01	2.344105616776441892e+01	-2.756995516294065765e-02	6.207478295335218945e+02	4.582615129292566536e-02	0.000000000000000000e+00	1.766616489054507966e+01	1.000000000000000000e+00
5.940000000000000000e+02	7.918234778807484986e+01	2.443919732987020765e+01	-2.719216741238147592e-02	6.119925046426126301e+02	3.996766681396912713e-02	0.000000000000000000e+00	8.784352449223927550e+00	1.000000000000000000e+00
5.990000000000000000e+02	7.205965383035913874e+01	1.929798358826147009e+01	-2.891886370621783026e-02	6.520091198401401016e+02	4.584349117207286994e-02	0.000000000000000000e+00	8.784352449223927550e+00	1.000000000000000000e+00
6.030000000000000000e+02	1.139088493937255322e+02	1.022471708400230916e+01	-2.824130618978350563e-02	6.363065562184251576e+02	4.382459755484768849e-02	0.000000000000000000e+00	4.282148215975477967e+01	1.000000000000000000e+00
6.090000000000000000e+02	2.867692855203035407e+01	1.507045800359910181e+01	-2.692110420733180576e-02	6.057105475842689657e+02	4.753844306448318235e-02	0.000000000000000000e+00	1.120925324985726412e+01	1.000000000000000000e+00
6.110000000000000000e+02	6.238939196068082538e+01	1.740020827717118834e+01	-2.847449030487495675e-02	6.417106559649176916e+02	5.002010289839220469e-02	0.000000000000000000e+00	5.847823233326296055e+00	1.000000000000000000e+00
6.120000000000000000e+02	3.928765082966010880e+01	1.868431067996089112e+01	-2.491209478382262060e-02	5.591512555328823737e+02	4.246862483008773115e-02	0.000000000000000000e+00	1.120925324985726412e+01	1.000000000000000000e+00
6.130000000000000000e+02	1.054455309257108837e+02	2.059830206077187498e+01	-2.764955638468024821e-02	6.225926076053674478e+02	4.830529821231410725e-02	0.000000000000000000e+00	1.460408463835589110e+01	1.000000000000000000e+00
6.160000000000000000e+02	6.084325171554960576e+01	1.176048426702526761e+01	-2.766551075351303748e-02	6.229623540631436072e+02	5.153734495696948859e-02	0.000000000000000000e+00	5.847823233326296055e+00	1.000000000000000000e+00
6.160000000000000000e+02	8.951499483235416221e+01	1.680501889590004438e+01	-2.633391455792905358e-02	5.921022817114587724e+02	4.323402254288688518e-02	0.000000000000000000e+00	1.637592676432822003e+01	1.000000000000000000e+00
6.170000000000000000e+02	1.082544458328854375e+02	6.266893017397422661e+00	-2.811969723984208275e-02	6.334882386186524172e+02	4.229010222830198451e-02	0.000000000000000000e+00	1.460408463835589110e+01	1.000000000000000000e+00
6.190000000000000000e+02	7.280046019906085064e+01	7.776050945862451158e+00	-7.345467050935427372e-03	1.520402975639275098e+02	1.851924163907338050e-01	0.000000000000000000e+00	1.260359248821326439e+01	1.000000000000000000e+00
6.210000000000000000e+02	1.137024970195578000e+01	1.670939854650663747e+01	-7.645468089554300489e-03	1.589928960979739259e+02	1.917813603705624814e-01	0.000000000000000000e+00	4.458701201934663771e+01	1.000000000000000000e+00
6.230000000000000000e+02	5.551488257997039000e+01	2.297462231574849412e+01	-3.056364993780132794e-02	6.901274490138437159e+02	4.150249790557758445e-02	0.000000000000000000e+00	2.301711896200566443e+01	1.000000000000000000e+00
6.230000000000000000e+02	8.687794926937864659e+01	2.406027742399301772e+01	-2.719938234162397675e-02	6.121597124186442898e+02	5.361149435225176507e-02	0.000000000000000000e+00	2.152560639136481058e+01	1.000000000000000000e+00
6.270000000000000000e+02	1.189049651820043891e+02	1.001964471288028591e+01	-5.924409583632346717e-03	1.191069380347329343e+02	1.834894860016647034e-01	0.000000000000000000e+00	1.253545244441617257e+01	1.000000000000000000e+00
6.300000000000000000e+02	6.221232702174515339e+01	1.473087151581589183e+01	-6.341580827343691606e-02	1.451484372763613692e+03	3.308215599373032223e-02	0.000000000000000000e+00	2.284277316764037380e+01	1.000000000000000000e+00
6.310000000000000000e+02	7.177907429148039142e+00	2.072048437968927459e+01	-2.669463463436853867e-02	6.004620590182314572e+02	6.655736246379384546e-02	0.000000000000000000e+00	6.224070378735067521e+00	1.000000000000000000e+00
6.320000000000000000e+02	1.068729836101044981e+02	1.353660184080789186e+01	-2.831955674942669351e-02	6.381200323609351699e+02	4.909325444346424039e-02	0.000000000000000000e+00	1.248900306208697053e+01	1.000000000000000000e+00
6.330000000000000000e+02	4.053105868060298889e+01	7.539565020633143710e+00	-2.480717932143623738e-02	5.567198136507324762e+02	3.644533674157623970e-02	0.000000000000000000e+00	2.284277316764037380e+01	1.000000000000000000e+00
6.340000000000000000e+02	1.179185894380787687e+02	1.936496262046442851e+01	-2.794906896010002084e-02	6.295338858835319797e+02	5.312563971670714036e-02	0.000000000000000000e+00	9.931310051587573184e+00	1.000000000000000000e+00
6.350000000000000000e+02	1.204478479068063557e+01	2.460024685015686785e+01	-2.893448082804081153e-02	6.523710505147549839e+02	7.943614420208811033e-02	0.000000000000000000e+00	6.224070378735067521e+00	1.000000000000000000e+00
6.360000000000000000e+02	1.188986796342568475e+01	1.260875258635131679e+01	-2.469583386670124933e-02	5.541393550998983528e+02	4.289557196479376611e-02	0.000000000000000000e+00	9.380978880886573279e+00	1.000000000000000000e+00
6.390000000000000000e+02	1.080138530018245575e+02	1.863893543839573042e+01	-2.457829206155883600e-02	5.514152945903595082e+02	5.190137748028933462e-02	0.000000000000000000e+00	9.931310051587573184e+00	1.000000000000000000e+00
6.400000000000000000e+02	8.195823712483567647e+01	2.564299008965595661e+01	-2.415588262635330261e-02	5.416258510821041909e+02	1.940948535863588065e-01	0.000000000000000000e+00	4.802303111079369913e+00	1.000000000000000000e+00
6.410000000000000000e+02	4.704551919630134194e+01	1.004274411070187689e+01	-2.953559831027154081e-02	6.663020973704178687e+02	3.741661854332600790e-02	0.000000000000000000e+00	9.613683287541993749e+00	1.000000000000000000e+00
6.420000000000000000e+02	8.646145425574691501e+01	2.731126783707997063e+01	-2.069059080259821187e-02	4.613168529372989610e+02	3.072606694092258062e-01	0.000000000000000000e+00	4.802303111079369913e+00	1.000000000000000000e+00
6.450000000000000000e+02	4.229661614832740923e+01	1.840162120000688262e+01	-2.918514633025212635e-02	6.581802857468518368e+02	4.609671123729097708e-02	0.000000000000000000e+00	9.613683287541993749e+00	1.000000000000000000e+00
6.470000000000000000e+02	8.465960728019295800e+01	8.461595696103623609e+00	-2.822913266617037287e-02	6.360244317870682380e+02	4.593460990319564452e-02	0.000000000000000000e+00	1.893559590679978299e+01	1.000000000000000000e+00
6.510000000000000000e+02	1.169841715726430067e+02	1.998123892074108454e+01	-2.413190687828341285e-02	5.410702071695004634e+02	4.107120679763631710e-02	0.000000000000000000e+00	3.431588024107312407e+01	1.000000000000000000e+00
6.530000000000000000e+02	2.316966619188915288e+01	1.662560850504653231e+01	-2.635523636679411655e-02	5.925964199242494033e+02	1.829887301607887595e-01	0.000000000000000000e+00	2.802474560053537900e+01	1.000000000000000000e+00
6.560000000000000000e+02	4.922347180500820230e+01	6.301579298940358065e+00	-2.932588340894671727e-02	6.614419024783228451e+02	3.584493639270480703e-02	0.000000000000000000e+00	1.892835892389107144e+01	1.000000000000000000e+00
6.580000000000000000e+02	6.696639965723113619e+01	1.289485487201163672e+01	-2.463929687744983305e-02	5.528290963408005609e+02	7.131092490999790812e-02	0.000000000000000000e+00	1.106955553143718340e+01	1.000000000000000000e+00
6.590000000000000000e+02	7.301316898201520189e+01	2.216694419408042194e+01	-2.979056907547020586e-02	6.722111081408672817e+02	4.260194802894468058e-02	0.000000000000000000e+00	1.106955553143718340e+01	1.000000000000000000e+00
6.600000000000000000e+02	3.007671916684896374e+01	1.270756560014396541e+01	-3.672534930420803811e-02	8.329263612420730851e+02	3.304365444769141735e-02	0.000000000000000000e+00	2.018996773345777385e+01	1.000000000000000000e+00
6.650000000000000000e+02	6.508659888841650343e+01	1.406206806304408907e+01	-2.780493393125016421e-02	6.261935208137985001e+02	4.180454538744049486e-02	0.000000000000000000e+00	3.503607219767405212e+01	1.000000000000000000e+00
6.650000000000000000e+02	1.128803222637072423e+02	2.671273897530268826e+01	-2.552201916631893427e-02	5.732864044881841892e+02	5.321912658429750476e-02	0.000000000000000000e+00	4.943965481882006685e+01	1.000000000000000000e+00
6.710000000000000000e+02	5.302241613628197570e+01	1.839701306276031900e+01	-2.652689501515734585e-02	5.965746517079159048e+02	4.643804670554751990e-02	0.000000000000000000e+00	1.152356060550889971e+01	1.000000000000000000e+00
6.720000000000000000e+02	6.450250022078651568e+01	1.939707228177798015e+01	-2.941982686645268005e-02	6.636190654239784408e+02	5.412173958394050910e-02	0.000000000000000000e+00	1.152356060550889971e+01	1.000000000000000000e+00
6.800000000000000000e+02	1.102515581934728175e+02	2.453525584493180389e+01	-2.902187540671153504e-02	6.543964415678893829e+02	4.638580822910054469e-02	0.000000000000000000e+00	4.625736933230862036e+01	1.000000000000000000e+00
6.820000000000000000e+02	6.507843993793647996e+01	1.457866985288936235e+01	-2.413544534399865091e-02	5.411522119907430124e+02	4.294847352702235721e-02	0.000000000000000000e+00	1.222897953484853417e+01	1.000000000000000000e+00
6.820000000000000000e+02	4.845697291399510220e+01	6.954008066887167772e+00	-2.893582132979854657e-02	6.524021169757199914e+02	4.642560456847710793e-02	0.000000000000000000e+00	1.828684317696449213e+01	1.000000000000000000e+00
6.840000000000000000e+02	2.425967014919994114e+01	2.735032271406169713e+01	-2.590135415686783266e-02	5.820775870498997620e+02	1.319186693418347156e-01	0.000000000000000000e+00	3.164678676070778707e+01	1.000000000000000000e+00
6.860000000000000000e+02	5.748319085050864885e+01	2.416303899037936986e+01	-7.932288515734794293e-03	1.656400306671661156e+02	1.073473330784935342e-01	0.000000000000000000e+00	1.222897953484853417e+01	1.000000000000000000e+00
6.880000000000000000e+02	1.120010258862792369e+02	2.659262710526610007e+01	-2.919958969175754163e-02	6.585150142347648625e+02	3.736363571288758845e-02	0.000000000000000000e+00	3.200420127946356530e+01	1.000000000000000000e+00
6.900000000000000000e+02	8.922697690297139772e+00	2.321556828346165702e+01	-2.482114027007259124e-02	5.570433621006641260e+02	6.886401394525709652e-02	0.000000000000000000e+00	4.856973539873792589e+01	1.000000000000000000e+00
6.900000000000000000e+02	8.095137492037230231e+01	1.883452975915270144e+01	-2.872807062865380401e-02	6.475874429103376997e+02	5.209982047214278822e-02	0.000000000000000000e+00	5.421951584747546349e+00	1.000000000000000000e+00
6.950000000000000000e+02	8.635716605291001713e+01	1.925283732389787872e+01	-2.758077961057132238e-02	6.209986887941274745e+02	5.494971664297565450e-02	0.000000000000000000e+00	5.421951584747546349e+00	1.000000000000000000e+00
6.960000000000000000e+02	3.088067565506799284e+01	1.759961281119661791e+01	-2.918876602928027406e-02	6.582641731702842662e+02	5.363527815191604375e-02	0.000000000000000000e+00	1.069410920410616228e+01	1.000000000000000000e+00
6.970000000000000000e+02	1.130255600892229495e+01	6.444643540243861324e+00	-2.870005154756707921e-02	6.469380937514623611e+02	4.937721491215707470e-02	0.000000000000000000e+00	1.325323909929051247e+01	1.000000000000000000e+00
6.980000000000000000e+02	2.027922312158539597e+01	1.619491503243296293e+01	-2.970829401225210872e-02	6.703043631290760231e+02	4.349833842414208007e-02	0.000000000000000000e+00	1.069410920410616228e+01	1.000000000000000000e+00
6.990000000000000000e+02	7.703574649190400692e+01	2.207494961216297469e+01	-2.781281422255850455e-02	6.263761485208573276e+02	4.261903246277787272e-02	0.000000000000000000e+00	9.739259745991084571e+00	1.000000000000000000e+00
7.020000000000000000e+02	9.429689620374949754e+01	1.412986262126046810e+01	-2.682322493938616229e-02	6.034421712547557490e+02	4.366953925636407607e-02	0.000000000000000000e+00	1.900188666074376798e+01	1.000000000000000000e+00
7.020000000000000000e+02	3.746049607176141905e+01	7.777404586700548350e+00	-3.218387487920733314e-02	7.276765641912609226e+02	4.181342043458058377e-02	0.000000000000000000e+00	1.898097174877967674e+01	1.000000000000000000e+00
7.030000000000000000e+02	1.152521515572350808e+02	2.096738888290065006e+01	-2.852698205348287719e-02	6.429271652680224634e+02	3.963805695782884886e-02	0.000000000000000000e+00	2.204256092899382935e+01	1.000000000000000000e+00
7.050000000000000000e+02	5.594045513427897021e+01	1.210965591547264886e+01	-2.730676712224477248e-02	6.146483813637926232e+02	4.725912961250766653e-02	0.000000000000000000e+00	1.520858776536367074e+01	1.000000000000000000e+00
7.060000000000000000e+02	7.020566000643039217e+01	6.836604448597240591e+00	-6.618177691160195830e-02	1.515586382501505568e+03	3.255224008102763911e-02	0.000000000000000000e+00	1.520858776536367074e+01	1.000000000000000000e+00
7.140000000000000000e+02	9.518681662252798503e+01	2.258013511998022693e+01	-2.410667127826497322e-02	5.404853658752778074e+02	5.985288087048190597e-02	0.000000000000000000e+00	1.617806680960845256e+01	1.000000000000000000e+00
7.190000000000000000e+02	1.068771401450072176e+02	1.139683589140177489e+01	-3.080336933733780064e-02	6.956830055994898885e+02	1.364894745567156731e-01	0.000000000000000000e+00	7.714975952444975249e+00	1.000000000000000000e+00
7.200000000000000000e+02	1.136205170438668404e+02	7.648806816443760148e+00	-2.883940853164666807e-02	6.501677264476736582e+02	1.219624157675198717e-01	0.000000000000000000e+00	7.714975952444975249e+00	1.000000000000000000e+00
7.210000000000000000e+02	9.858477105094524973e+01	8.929928587369710513e+00	-2.817190921806882187e-02	6.346982641737308768e+02	8.196642249073782249e-02	0.000000000000000000e+00	8.651532629473280167e+00	1.000000000000000000e+00
7.250000000000000000e+02	3.769355256007565202e+01	1.140981337634825366e+01	-2.585906128940996737e-02	5.810974393489387921e+02	3.420245324569126666e-02	0.000000000000000000e+00	4.119779584367192626e+01	1.000000000000000000e+00
7.280000000000000000e+02	7.882972770114544403e+01	9.157375332782258681e+00	-2.580441381018141328e-02	5.798309704536212621e+02	2.866535566899343079e-01	0.000000000000000000e+00	1.412544509144787774e+01	1.000000000000000000e+00
7.330000000000000000e+02	7.448398399295962236e+01	2.259771426653955828e+01	-3.084219618004798227e-02	6.965828273166121107e+02	4.384399114449066825e-02	0.000000000000000000e+00	1.412544509144787774e+01	1.000000000000000000e+00
7.380000000000000000e+02	1.486937597521101928e+01	2.157659232313518061e+01	-2.831761166666241919e-02	6.380749545850788991e+02	4.702303931537554771e-02	0.000000000000000000e+00	5.962335263244694517e+01	1.000000000000000000e+00
7.440000000000000000e+02	5.804373072710608739e+01	6.432959710195886416e+00	-2.329691666035992037e-02	5.217191016139853446e+02	5.391535959462123717e-02	0.000000000000000000e+00	2.746733923356082485e+01	1.000000000000000000e+00
7.450000000000000000e+02	1.433571153993567471e+01	1.042531634532166329e+01	-3.563502396323598581e-02	8.076578008324989923e+02	1.570882763076146826e-01	0.000000000000000000e+00	2.985811755884675378e+01	1.000000000000000000e+00
7.470000000000000000e+02	3.941927344582162362e+01	2.662167724126060264e+01	-2.931511807284921736e-02	6.611924131421706079e+02	4.520976495665096628e-02	0.000000000000000000e+00	2.746733923356082485e+01	1.000000000000000000e+00
7.530000000000000000e+02	6.535710525912543289e+01	7.079539017963357495e+00	-3.584294338989133660e-02	8.124763851534695505e+02	4.000601940115744437e-02	0.000000000000000000e+00	4.767026760326681512e+01	1.000000000000000000e+00
7.600000000000000000e+02	1.051471178287981445e+02	8.553228765098076281e+00	-2.685495447025867607e-02	6.041775110083973459e+02	7.507892933932835966e-02	0.000000000000000000e+00	9.988208683472207028e+00	1.000000000000000000e+00
7.620000000000000000e+02	8.583450953461664312e+00	6.206817754214892346e+00	-2.937989003721012266e-02	6.626935194934557103e+02	3.621157571446698142e-02	0.000000000000000000e+00	6.882140197509889390e+01	1.000000000000000000e+00
7.630000000000000000e+02	7.505286048187363690e+01	2.404506225198993974e+01	-2.466746593928016359e-02	5.534819213406360632e+02	4.633643577412094317e-02	0.000000000000000000e+00	1.240844729333212015e+01	1.000000000000000000e+00
7.650000000000000000e+02	9.457029904933331466e+01	2.576388359965079999e+01	-2.468686707856527704e-02	5.539315475591769200e+02	7.049224274061383078e-02	0.000000000000000000e+00	1.192246574232503953e+01	1.000000000000000000e+00
7.660000000000000000e+02	8.262572905218740971e+01	1.421545260317096648e+01	-2.999735948685731263e-02	6.770035272527603638e+02	3.949406121049070517e-02	0.000000000000000000e+00	7.978906759390880232e+00	1.000000000000000000e+00
7.680000000000000000e+02	3.765651733133893231e+01	8.592322882952574403e+00	-3.133701649610317469e-02	7.080504109618551638e+02	2.784061665006620778e-02	0.000000000000000000e+00	3.669087787505166887e+01	1.000000000000000000e+00
7.680000000000000000e+02	7.424866743377931755e+01	5.902514316822202289e+00	-2.556140285958655861e-02	5.741991313551924350e+02	6.526716660990972141e-02	0.000000000000000000e+00	1.180169921287816770e+01	1.000000000000000000e+00
7.700000000000000000e+02	9.059873102681414991e+01	1.452236071262978179e+01	-3.148370651842753026e-02	7.114499886395418571e+02	4.709568376228467912e-02	0.000000000000000000e+00	7.978906759390880232e+00	1.000000000000000000e+00
7.730000000000000000e+02	9.144195149430798608e+01	2.682940400610871734e+01	-2.460171202125606763e-02	5.519580579694732023e+02	4.810942516215488407e-02	0.000000000000000000e+00	1.233589621326174246e+01	1.000000000000000000e+00
7.730000000000000000e+02	9.840170711967684269e+01	1.648272617146701791e+01	-2.832438758952252056e-02	6.382319882792315866e+02	6.287996094667180902e-02	0.000000000000000000e+00	8.045462611807282727e+00	1.000000000000000000e+00
7.780000000000000000e+02	7.870863920901359734e+01	9.455209361725628980e+00	-2.388111212467473876e-02	5.352579765041879227e+02	2.319219637557645708e-01	0.000000000000000000e+00	2.090939779728704195e+01	1.000000000000000000e+00
7.800000000000000000e+02	1.104541796718139466e+02	7.390904952414611095e+00	-1.942961269932564142e-02	4.320933724032353211e+02	2.856112912900177214e-01	0.000000000000000000e+00	3.181258700529705763e+01	1.000000000000000000e+00
7.870000000000000000e+02	1.109616950581979182e+02	2.024267464530814564e+01	-2.857299838735674266e-02	6.439936052273856149e+02	4.946250762335235862e-02	0.000000000000000000e+00	1.437666236933710628e+01	1.000000000000000000e+00
7.890000000000000000e+02	5.776758192728190977e+01	2.294028397416203546e+01	-2.677657623280595492e-02	6.023610759009601452e+02	4.897255282324375347e-02	0.000000000000000000e+00	8.107825904511717141e+00	1.000000000000000000e+00
7.920000000000000000e+02	9.668303089686055785e+01	1.856691492218144646e+01	-2.987524497349733354e-02	6.741734930952753757e+02	4.197555970608424225e-02	0.000000000000000000e+00	1.437666236933710628e+01	1.000000000000000000e+00
7.920000000000000000e+02	2.174683393936754783e+01	2.342036483704033500e+01	-2.890303966985959677e-02	6.516423938698120537e+02	2.430693520578708355e-01	0.000000000000000000e+00	5.505376485177556845e+00	1.000000000000000000e+00
7.930000000000000000e+02	2.239426037609564801e+01	1.243837708320180546e+01	-3.784678473305953111e-02	8.589159056601706652e+02	1.400190970678663049e-01	0.000000000000000000e+00	7.758420090049653162e+00	1.000000000000000000e+00
7.930000000000000000e+02	5.065227004839043445e+01	1.905323139360988804e+01	-3.670565163219571825e-02	8.324698628039761843e+02	3.452602117862146880e-02	0.000000000000000000e+00	8.107825904511717141e+00	1.000000000000000000e+00
7.940000000000000000e+02	1.539605972137798240e+01	9.089008502409999579e+00	-3.614973479023732977e-02	8.195863520059956500e+02	8.714851795434086501e-02	0.000000000000000000e+00	7.758420090049653162e+00	1.000000000000000000e+00
7.940000000000000000e+02	7.306000966883486569e+01	1.699559094348101596e+01	-2.412477227220008805e-02	5.409048609026198164e+02	4.369695630705705547e-02	0.000000000000000000e+00	1.640724600472748307e+01	1.000000000000000000e+00
7.950000000000000000e+02	2.586203205425830731e+01	2.707745585569785973e+01	-2.418242361883461700e-02	5.422409451706688515e+02	1.655722964127972485e-01	0.000000000000000000e+00	5.505376485177556845e+00	1.000000000000000000e+00
7.960000000000000000e+02	1.190365466106217696e+02	1.243743754447964278e+01	-3.646398395428420564e-02	8.268691543834011100e+02	4.459273248126582878e-02	0.000000000000000000e+00	2.317865737460061837e+01	1.000000000000000000e+00
8.000000000000000000e+02	5.541781866954191571e+01	2.062088287665825348e+01	-2.785011423657806143e-02	6.272405856040960543e+02	4.177845140824221204e-02	0.000000000000000000e+00	5.099820156347688815e+00	1.000000000000000000e+00
8.010000000000000000e+02	2.858326743431438643e+01	2.236871759556888151e+01	-2.724896153260942741e-02	6.133087224759146920e+02	4.628451950004297544e-02	0.000000000000000000e+00	1.522283874536174864e+01	1.000000000000000000e+00
8.060000000000000000e+02	1.193761058964025210e+02	7.683743264684017582e+00	-2.323121484394334579e-02	5.201964457105088968e+02	5.009643443427813647e-02	0.000000000000000000e+00	1.526620893598603601e+01	1.000000000000000000e+00
8.090000000000000000e+02	1.088273564560248303e+02	1.871918709451303187e+01	-2.864902738736860299e-02	6.457555961740204111e+02	4.422424688643400437e-02	0.000000000000000000e+00	1.526620893598603601e+01	1.000000000000000000e+00
8.130000000000000000e+02	1.397851777701789722e+01	1.842342330549095664e+01	-2.931974690341864614e-02	6.612996874395514624e+02	6.786971497976890255e-02	0.000000000000000000e+00	9.683332934293355621e+00	1.000000000000000000e+00
8.130000000000000000e+02	5.534461352027668646e+00	1.006112821470407148e+01	-2.586830740067564208e-02	5.813117202725226207e+02	3.436987876986924428e-01	0.000000000000000000e+00	6.246985803704865781e+00	1.000000000000000000e+00
8.140000000000000000e+02	8.948504397000868948e+01	2.646277168246258071e+01	-2.470289962833962030e-02	5.543031058796790376e+02	5.661909807231901848e-02	0.000000000000000000e+00	2.083478232613495962e+01	1.000000000000000000e+00
8.150000000000000000e+02	1.169300601251310745e+01	9.013674494248407498e+00	-3.054749268798931036e-02	6.897530007390163291e+02	2.816734284403901167e-01	0.000000000000000000e+00	6.246985803704865781e+00	1.000000000000000000e+00
8.180000000000000000e+02	1.164208709201336092e+02	1.119673479700828622e+01	-2.854696379841302131e-02	6.433902471665004441e+02	4.416780681551635279e-02	0.000000000000000000e+00	3.096111522014552619e+01	1.000000000000000000e+00
8.200000000000000000e+02	1.062048061571156765e+01	2.454995768032844339e+01	-2.639102253013570279e-02	5.934257731422692359e+02	1.620881270098418758e-01	0.000000000000000000e+00	7.133959057669136961e+00	1.000000000000000000e+00
8.220000000000000000e+02	8.618458010064875907e+01	2.345254339589485681e+01	-2.905281002919992556e-02	6.551133591224224801e+02	5.056631720806870067e-02	0.000000000000000000e+00	1.782705364547127758e+01	1.000000000000000000e+00
8.250000000000000000e+02	5.587533182332501269e+01	7.213305338393457333e+00	-3.004499605972823714e-02	6.781075166530441720e+02	3.809760959062336028e-02	0.000000000000000000e+00	2.450756504997841390e+01	1.000000000000000000e+00
8.250000000000000000e+02	1.574931301023216967e+01	1.959128345172503671e+01	-2.690687064358487229e-02	6.053806812114830791e+02	4.033245553690012475e-02	0.000000000000000000e+00	7.133959057669136961e+00	1.000000000000000000e+00
8.260000000000000000e+02	1.009683963452071538e+02	1.349048442569988815e+01	-2.708350924183562311e-02	6.094743245698795135e+02	3.865960587716277264e-02	0.000000000000000000e+00	1.782705364547127758e+01	1.000000000000000000e+00
8.290000000000000000e+02	4.033363060557606872e+01	2.616261318689136672e+01	-2.880578930146800165e-02	6.493885924435647894e+02	3.728230274221555618e-02	0.000000000000000000e+00	2.450756504997841390e+01	1.000000000000000000e+00
8.370000000000000000e+02	4.642587588365294238e+01	1.429855203132439811e+01	-2.890025380529941471e-02	6.515778307671429275e+02	3.397489789810448357e-02	0.000000000000000000e+00	4.393406791780552112e+01	1.000000000000000000e+00
8.390000000000000000e+02	8.984621959972984939e+01	7.599591262362613620e+00	-5.915508374752388721e-02	1.352741024309836121e+03	3.128268568783432180e-02	0.000000000000000000e+00	4.393406791780552112e+01	1.000000000000000000e+00
8.460000000000000000e+02	4.840051674960408690e+01	1.272198363996486137e+01	-2.721707056481147136e-02	6.125696413814553125e+02	4.851499380928980809e-02	0.000000000000000000e+00	2.335947175552086463e+01	1.000000000000000000e+00
8.510000000000000000e+02	1.206094130227387780e+02	8.401505671486443561e+00	-2.816500645774902556e-02	6.345382909899670949e+02	2.515093285708637216e-01	0.000000000000000000e+00	1.147791602737589756e+01	1.000000000000000000e+00
8.510000000000000000e+02	7.115307432734086035e+01	1.801216741453735537e+01	-2.786627425111427164e-02	6.276150979520928104e+02	4.326516107960887147e-02	0.000000000000000000e+00	9.544674520739347301e+00	1.000000000000000000e+00
8.520000000000000000e+02	1.111507901079874898e+02	1.490358294632979508e+01	-2.648284397344402227e-02	5.955537578821837315e+02	5.649753589493422545e-02	0.000000000000000000e+00	1.147791602737589756e+01	1.000000000000000000e+00
8.540000000000000000e+02	6.185539837862702939e+01	1.585484646957824317e+01	-2.768717015947878488e-02	6.234643161725383607e+02	5.240624376749747348e-02	0.000000000000000000e+00	9.544674520739347301e+00	1.000000000000000000e+00
8.540000000000000000e+02	5.308793693783330525e+01	6.079414392830780223e+00	-3.051396874385802968e-02	6.889760750127068150e+02	4.193488728525296416e-02	0.000000000000000000e+00	1.313116340629831669e+01	1.000000000000000000e+00
8.570000000000000000e+02	1.622463040397520473e+01	1.412486176303308838e+01	-2.923439097736055606e-02	6.593215426667342172e+02	4.889832765021551175e-02	0.000000000000000000e+00	3.619609733338734969e+01	1.000000000000000000e+00
8.600000000000000000e+02	7.877976092031560995e+01	2.534433093427555761e+01	-2.645446633256677907e-02	5.948960990111639831e+02	4.307255279533284131e-02	0.000000000000000000e+00	1.868354071814525241e+01	1.000000000000000000e+00
8.610000000000000000e+02	5.204614022823898267e+01	8.930932992032817097e+00	-2.964849018831972396e-02	6.689183946653771500e+02	3.900387044032371797e-02	0.000000000000000000e+00	2.358430946350333812e+01	1.000000000000000000e+00
8.620000000000000000e+02	9.651050205875819188e+01	1.945404125989352906e+01	-2.445396714450679548e-02	5.485340337786608416e+02	4.709675867177443020e-02	0.000000000000000000e+00	1.861923004123911696e+01	1.000000000000000000e+00
8.630000000000000000e+02	3.100016262617457841e+01	1.957454514410301982e+01	-3.986073459623880322e-02	9.055896936271911954e+02	3.794352733573280734e-02	0.000000000000000000e+00	2.358430946350333812e+01	1.000000000000000000e+00
8.660000000000000000e+02	1.124218207193788146e+02	9.784208489428095845e+00	-2.549585340055443572e-02	5.726800063719177842e+02	4.399991397920333114e-02	0.000000000000000000e+00	1.606284985030714907e+01	1.000000000000000000e+00
8.670000000000000000e+02	6.413497460569471009e+00	1.239364268297677185e+01	-2.826249840290387047e-02	6.367976910176651018e+02	1.349947900870130946e-01	0.000000000000000000e+00	2.561385297298687647e+01	1.000000000000000000e+00
8.710000000000000000e+02	1.093109883247722536e+02	2.554294787829352842e+01	-2.856651038137501819e-02	6.438432440783540187e+02	4.744723470977629809e-02	0.000000000000000000e+00	8.281518079817056233e+00	1.000000000000000000e+00
8.760000000000000000e+02	1.021782546776034195e+02	2.133490172539995910e+01	-2.952408415961968804e-02	6.660352540711032816e+02	4.303447087016043504e-02	0.000000000000000000e+00	8.281518079817056233e+00	1.000000000000000000e+00
8.830000000000000000e+02	5.011074673291690829e+01	2.472526313316520330e+01	-2.899053730042059837e-02	6.536701731760823577e+02	3.327450008960530781e-02	0.000000000000000000e+00	2.913215803001922666e+01	1.000000000000000000e+00
8.830000000000000000e+02	1.036115845308596590e+02	2.533285972680170062e+01	-2.819890575900175014e-02	6.353239157107344681e+02	4.705270418644302843e-02	0.000000000000000000e+00	2.121272844543029024e+01	1.000000000000000000e+00
8.840000000000000000e+02	2.245249946230623195e+01	1.557627469707179912e+01	-2.814478126514806042e-02	6.340695671312910235e+02	3.645706466459541772e-02	0.000000000000000000e+00	2.913215803001922666e+01	1.000000000000000000e+00
8.860000000000000000e+02	1.163393642755083022e+02	8.362783979437486082e+00	-2.852764328399101310e-02	6.429424894491743316e+02	4.322154339212347374e-02	0.000000000000000000e+00	1.411563706250992922e+01	1.000000000000000000e+00
8.860000000000000000e+02	8.092086317954381514e+01	1.341677180675410241e+01	-2.805813945336684337e-02	6.320616216376672583e+02	4.060893304071566678e-02	0.000000000000000000e+00	2.168116171874475384e+01	1.000000000000000000e+00
8.890000000000000000e+02	1.022953696215460866e+02	9.783144440723512858e+00	-3.058674111983859453e-02	6.906625928890809973e+02	4.000715766022022724e-02	0.000000000000000000e+00	1.411563706250992922e+01	1.000000000000000000e+00
8.900000000000000000e+02	5.153900746739049765e+01	1.031420933008795515e+01	-2.407900804270690295e-02	5.398442635248544548e+02	6.670203131137786290e-02	0.000000000000000000e+00	2.448739206108881561e+01	1.000000000000000000e+00
8.900000000000000000e+02	7.887715231706861729e+00	1.917753865362450938e+01	-2.725597098546398561e-02	6.134711682856540165e+02	4.303344071118764269e-02	0.000000000000000000e+00	2.322513686374547603e+01	1.000000000000000000e+00
8.910000000000000000e+02	1.177550646551684395e+02	2.503708415455425751e+01	-2.582005142686537649e-02	5.801933761017264715e+02	1.628330811006005741e-01	0.000000000000000000e+00	1.673429095883267337e+01	1.000000000000000000e+00
8.930000000000000000e+02	9.184824620848537791e+01	2.158151308436728755e+01	-2.455662531079287614e-02	5.509131622633966572e+02	5.257264604370337491e-02	0.000000000000000000e+00	1.575893049223321718e+01	1.000000000000000000e+00
8.950000000000000000e+02	3.075173050927257989e+01	2.325721850956301040e+01	-2.526593617388309815e-02	5.673516175754444930e+02	4.390135094671709926e-02	0.000000000000000000e+00	2.322513686374547603e+01	1.000000000000000000e+00
8.980000000000000000e+02	6.804082645633010884e+01	6.961651333775470185e+00	-2.345585819599555269e-02	5.254026111536414874e+02	4.619022685885332269e-02	0.000000000000000000e+00	2.057334867115025645e+01	1.000000000000000000e+00
9.000000000000000000e+02	1.139124361582992861e+02	8.371555267975997694e+00	-2.519111668162519677e-02	5.656176572712228108e+02	3.843329856277932777e-02	0.000000000000000000e+00	2.532501851260076720e+01	1.000000000000000000e+00
9.030000000000000000e+02	8.859120561318816556e+01	7.933552591154012568e+00	-2.273009055030592029e-02	5.085827658200706196e+02	4.860578777032453779e-02	0.000000000000000000e+00	1.477166367996183105e+01	1.000000000000000000e+00
9.070000000000000000e+02	8.112676719535591019e+01	2.198275500898698098e+01	-2.784291881983192232e-02	6.270738300350107011e+02	4.675706983447380782e-02	0.000000000000000000e+00	1.245911903434618573e+01	1.000000000000000000e+00
9.080000000000000000e+02	9.358501589191095604e+01	2.183549154850906504e+01	-2.687243825683044082e-02	6.045827021018950518e+02	3.828662829287510228e-02	0.000000000000000000e+00	1.245911903434618573e+01	1.000000000000000000e+00
9.100000000000000000e+02	2.800175904797199067e+01	2.014927982828617203e+01	-2.585117111049297853e-02	5.809145824940953844e+02	4.086804921899112042e-02	0.000000000000000000e+00	1.285561957152158108e+01	1.000000000000000000e+00
9.120000000000000000e+02	1.606468331578425790e+01	1.537715477421398980e+01	-3.024298167210469693e-02	6.826958823624030401e+02	3.355271192028996818e-02	0.000000000000000000e+00	1.285561957152158108e+01	1.000000000000000000e+00
9.140000000000000000e+02	9.195420114026127578e+01	1.832870275267071847e+01	-2.709573945968817704e-02	6.097577629043073557e+02	5.528762711734558355e-02	0.000000000000000000e+00	8.369015021340388216e+00	1.000000000000000000e+00
9.150000000000000000e+02	8.102062078880379659e+01	1.013031890381411415e+01	-2.655306070572420463e-02	5.971810480814583570e+02	4.943946632917117778e-02	0.000000000000000000e+00	1.366589466646695072e+01	1.000000000000000000e+00
9.170000000000000000e+02	1.003163269786653728e+02	1.798919739171799037e+01	-3.619004920128997271e-02	8.205206484886875842e+02	4.210772388860117843e-02	0.000000000000000000e+00	8.369015021340388216e+00	1.000000000000000000e+00
9.250000000000000000e+02	9.437065356568763264e+01	2.605212575925522600e+01	-2.420667606370218231e-02	5.428030016002384173e+02	4.887574977626507611e-02	0.000000000000000000e+00	2.138543111067528812e+01	1.000000000000000000e+00
9.260000000000000000e+02	7.299925367784007335e+01	2.527757387387383758e+01	-3.121266846175940399e-02	7.051686144011825945e+02	3.569154045600386738e-02	0.000000000000000000e+00	2.138543111067528812e+01	1.000000000000000000e+00
9.310000000000000000e+02	1.048564358642290131e+02	1.120621553559968575e+01	-5.371260832812089353e-02	1.226610305573902679e+03	3.612991181438551802e-02	0.000000000000000000e+00	3.482647243607790699e+01	1.000000000000000000e+00
9.380000000000000000e+02	5.701406278009004325e+01	8.529602729843093201e+00	-2.158692262312133028e-02	4.820895653588224263e+02	4.389076128727065207e-02	0.000000000000000000e+00	1.894739702870496956e+01	1.000000000000000000e+00
9.400000000000000000e+02	7.497858402552644463e+01	1.561676473354868300e+01	-2.949558929259782705e-02	6.653748784550850814e+02	3.995556079201667554e-02	0.000000000000000000e+00	5.013071440087481179e+00	1.000000000000000000e+00
9.420000000000000000e+02	3.840345994185513945e+01	1.208619044292720268e+01	-3.828645735223347446e-02	8.691054277418346601e+02	3.808800117991983925e-02	0.000000000000000000e+00	1.562167924146038267e+01	1.000000000000000000e+00
9.450000000000000000e+02	7.993777065347534005e+01	1.634980856074705358e+01	-2.479799515091992562e-02	5.565069682193897052e+02	6.291904886457300172e-02	0.000000000000000000e+00	5.013071440087481179e+00	1.000000000000000000e+00
9.460000000000000000e+02	5.401040754350317030e+01	1.276445947692994309e+01	-2.528119141144867174e-02	5.677051614925696867e+02	4.122866977388262022e-02	0.000000000000000000e+00	1.562167924146038267e+01	1.000000000000000000e+00
9.570000000000000000e+02	6.526198784039276291e+01	1.261390630650283562e+01	-2.824922673830075961e-02	6.364901168962928750e+02	1.171448984895576695e-01	0.000000000000000000e+00	8.071351214197200363e+00	1.000000000000000000e+00
9.600000000000000000e+02	5.719091169677770381e+01	1.254727067871654889e+01	-6.490598721621106126e-02	1.486019639643675191e+03	3.028727579807521941e-02	0.000000000000000000e+00	8.071351214197200363e+00	1.000000000000000000e+00
9.640000000000000000e+02	1.778335643679981004e+01	5.796509019669277230e+00	-2.323427172135610758e-02	5.202672896033053576e+02	4.528728549534677406e-02	0.000000000000000000e+00	3.998159819898992851e+01	1.000000000000000000e+00
9.680000000000000000e+02	7.682856254670620899e+01	1.518784112538613584e+01	-2.494367088610464564e-02	5.598830395408564300e+02	4.963089178515567301e-02	0.000000000000000000e+00	1.394403020758473133e+01	1.000000000000000000e+00
9.700000000000000000e+02	1.052306205983736049e+02	2.213107828507397912e+01	-2.916744718443168086e-02	6.577701036493110678e+02	5.174293798756535168e-02	0.000000000000000000e+00	1.979621133677727229e+01	1.000000000000000000e+00
9.710000000000000000e+02	5.477461617016500384e+01	1.074464664384779411e+01	-3.839075500953240128e-02	8.715225518377355911e+02	4.767702736808954178e-02	0.000000000000000000e+00	1.146960316020270376e+01	1.000000000000000000e+00
9.720000000000000000e+02	6.327127120527161708e+01	1.844910313778228073e+01	-2.969964554609073187e-02	6.701039327791273763e+02	6.777391701977908411e-02	0.000000000000000000e+00	1.146960316020270376e+01	1.000000000000000000e+00
9.740000000000000000e+02	8.891855392384411516e+01	1.091473021201323768e+01	-2.948984480191899071e-02	6.652417484577478035e+02	6.531247827145592044e-02	0.000000000000000000e+00	9.728974661095866949e+00	1.000000000000000000e+00
9.750000000000000000e+02	4.724585984573080566e+01	2.543592577963840284e+01	-2.492651444217771489e-02	5.594854346944033523e+02	3.429678502285615771e-02	0.000000000000000000e+00	1.650805422932770838e+01	1.000000000000000000e+00
9.760000000000000000e+02	8.173542360479505930e+01	1.747640581934126658e+01	-2.594532835411447746e-02	5.830966999860429496e+02	8.627069466163572731e-02	0.000000000000000000e+00	9.728974661095866949e+00	1.000000000000000000e+00
9.800000000000000000e+02	7.123454784660984274e+01	8.696066782274513685e+00	-6.675496301795508236e-02	1.528870112788283905e+03	3.411252121640462320e-02	0.000000000000000000e+00	1.368805118688121603e+01	1.000000000000000000e+00
9.800000000000000000e+02	1.101358290783079781e+02	2.156566082057376477e+01	-2.246502371686500549e-02	5.024397761621351606e+02	5.945823579662534719e-02	0.000000000000000000e+00	1.845073319724497551e+01	1.000000000000000000e+00
9.840000000000000000e+02	6.155402908431406139e+00	8.342287812858398155e+00	-2.907599586263557440e-02	6.556506965673110017e+02	2.954736438446725622e-02	0.000000000000000000e+00	2.274493605342642510e+01	1.000000000000000000e+00
9.850000000000000000e+02	9.921241039442571719e+01	6.695943951294457186e+00	-7.018747652427498838e-03	1.444684944076171860e+02	1.388244108131857502e-01	0.000000000000000000e+00	1.510150285370544765e+01	1.000000000000000000e+00
9.860000000000000000e+02	7.031589480292116434e+01	2.452899603588836541e+01	-2.433465131557910333e-02	5.457688598275628920e+02	2.749108467102133746e-01	0.000000000000000000e+00	2.125023758880411862e+01	1.000000000000000000e+00
9.870000000000000000e+02	9.128350055906682314e+01	2.107470791306611702e+01	-2.809382640773185058e-02	6.328886756630299715e+02	4.283856331831048525e-02	0.000000000000000000e+00	1.642000195632127202e+01	1.000000000000000000e+00
9.890000000000000000e+02	2.016207708120148823e+01	2.626281221066307481e+01	-3.052164885749996878e-02	6.891540635526600909e+02	1.981114357850874974e-01	0.000000000000000000e+00	1.404346873429681253e+01	1.000000000000000000e+00
9.900000000000000000e+02	1.126461258620808508e+02	1.359454360445284316e+01	-2.925505230332074713e-02	6.598003740242642152e+02	5.419190536279616666e-02	0.000000000000000000e+00	1.447238974571244441e+01	1.000000000000000000e+00
9.910000000000000000e+02	1.344767692615942956e+01	1.392847620708577061e+01	-2.744969807063762576e-02	6.179608415700671458e+02	5.076621597076735881e-02	0.000000000000000000e+00	8.702448785807552767e+00	1.000000000000000000e+00
9.930000000000000000e+02	6.253999651589615638e+01	1.523816590956278105e+01	-2.813134959303342439e-02	6.337582847961233483e+02	3.648221316393829294e-02	0.000000000000000000e+00	3.853289036363803177e+01	1.000000000000000000e+00
9.930000000000000000e+02	1.005532282785342062e+02	2.154513433632015662e+01	-1.356869231379471963e-02	2.962650877139515160e+02	1.206879028227978434e-01	0.000000000000000000e+00	8.891079307057447423e+00	1.000000000000000000e+00
9.940000000000000000e+02	2.137588812316954190e+01	1.034015040175442834e+01	-3.040663760592344361e-02	6.864886492501261728e+02	4.962613378532787500e-02	0.000000000000000000e+00	8.702448785807552767e+00	1.000000000000000000e+00
9.960000000000000000e+02	1.094256228434660159e+02	2.096902156215729818e+01	-2.638323999242022863e-02	5.932454108989887800e+02	8.366155264659647095e-02	0.000000000000000000e+00	6.419998354948481811e+00	1.000000000000000000e+00
9.980000000000000000e+02	1.076021672810869489e+02	1.036465994901131893e+01	-2.786825802804513558e-02	6.276610724748641132e+02	4.411070658275095813e-02	0.000000000000000000e+00	1.075999421051587390e+01	1.000000000000000000e+00
1.001000000000000000e+03	1.158166813236047261e+02	2.157791431214557676e+01	-2.830784577216498982e-02	6.378486275560824197e+02	5.517412624144701905e-02	0.000000000000000000e+00	6.419998354948481811e+00	1.000000000000000000e+00
1.003000000000000000e+03	1.062708492578389468e+02	2.282393130494774169e+01	-2.878217910425290640e-02	6.488414202627551504e+02	4.820975496155421869e-02	0.000000000000000000e+00	9.626809864859382060e+00	1.000000000000000000e+00
1.004000000000000000e+03	8.920086118276037723e+01	9.822855705611175381e+00	-2.512420114626846487e-02	5.640668731300479521e+02	4.136818106603334932e-02	0.000000000000000000e+00	2.145722394959304324e+01	1.000000000000000000e+00
1.005000000000000000e+03	5.672525553259002429e+00	1.275209962226960947e+01	-1.418379779769476760e-02	3.105203099802998281e+02	8.152915103913183081e-02	0.000000000000000000e+00	2.218159071502768143e+01	1.000000000000000000e+00
1.005000000000000000e+03	2.758010546981532229e+01	1.622785980512176351e+01	-2.713519651009881073e-02	6.106721898413129566e+02	5.058900167353919120e-02	0.000000000000000000e+00	2.218159071502768143e+01	1.000000000000000000e+00
1.017000000000000000e+03	2.578047055274851118e+01	1.440764180646614001e+01	-2.736422212170497997e-02	6.159799152373408333e+02	4.480876532100541709e-02	0.000000000000000000e+00	1.347564937001915730e+01	1.000000000000000000e+00
1.018000000000000000e+03	6.980756500764577765e+01	1.135911569733138471e+01	-2.382607233323905810e-02	5.339824156760932965e+02	3.994987185225762349e-02	0.000000000000000000e+00	3.727752584766216160e+01	1.000000000000000000e+00
1.020000000000000000e+03	3.486939562309294871e+01	2.435674061034591986e+01	-3.303500341632912424e-02	7.474016792999317431e+02	5.124048577613116162e-02	0.000000000000000000e+00	6.451371432730247157e+00	1.000000000000000000e+00
1.023000000000000000e+03	6.839978589537087927e+00	7.283604015458180037e+00	-2.560303147091167256e-02	5.751638847554000904e+02	5.034166228423253564e-02	0.000000000000000000e+00	3.281981432654192332e+01	1.000000000000000000e+00
1.024000000000000000e+03	6.919095119514112469e+01	1.346739579032720435e+01	-2.390216214457057883e-02	5.357458159401553530e+02	5.445675960657236914e-02	0.000000000000000000e+00	2.955718068185328562e+01	1.000000000000000000e+00
1.025000000000000000e+03	1.132878217987668990e+02	1.484098269285636817e+01	-2.837515698673466133e-02	6.394085816612297322e+02	6.917826578540631211e-02	0.000000000000000000e+00	5.943715373459046880e+00	1.000000000000000000e+00
1.025000000000000000e+03	4.104835957335951946e+01	2.250185574482082274e+01	-2.899268890544592220e-02	6.537200371565998012e+02	5.871114578232017323e-02	0.000000000000000000e+00	6.451371432730247157e+00	1.000000000000000000e+00
1.029000000000000000e+03	1.033320450780482673e+02	8.846655293945703491e+00	-2.924072722013720468e-02	6.594683866658186844e+02	1.717353171095167275e-01	0.000000000000000000e+00	6.572352105968372271e+00	1.000000000000000000e+00
1.030000000000000000e+03	1.108260959357280342e+02	9.431023523330319236e+00	-2.966128810835477400e-02	6.692149896387951458e+02	8.513145404918953663e-02	0.000000000000000000e+00	5.943715373459046880e+00	1.000000000000000000e+00
1.030000000000000000e+03	9.524200848626692562e+01	1.405833649175379740e+01	-2.545638632970772738e-02	5.717653472088189801e+02	2.427146942837336008e-01	0.000000000000000000e+00	5.998346714573639993e+00	1.000000000000000000e+00
1.031000000000000000e+03	1.011579801976526909e+02	1.504901404692488498e+01	-2.642299340355932710e-02	5.941667060694370548e+02	3.445132371604291421e-01	0.000000000000000000e+00	5.998346714573639993e+00	1.000000000000000000e+00
1.037000000000000000e+03	1.176881211265752825e+02	1.432275606404349411e+01	-2.490609514486959858e-02	5.590122124109597053e+02	4.898679571861674908e-02	0.000000000000000000e+00	6.805847093330115172e+00	1.000000000000000000e+00
1.038000000000000000e+03	5.458235415167288807e+01	1.903106033131053820e+01	-2.919051691699900072e-02	6.583047504277582220e+02	3.987646629605157145e-02	0.000000000000000000e+00	2.155653087946667057e+01	1.000000000000000000e+00
1.038000000000000000e+03	7.937549303757752739e+01	2.572991907284752600e+01	-2.647774260119983847e-02	5.954355323141995768e+02	4.669587058719959494e-02	0.000000000000000000e+00	1.661807550814828716e+01	1.000000000000000000e+00
1.039000000000000000e+03	7.413698777677019791e+01	9.959107545630168090e+00	-2.401032123190035422e-02	5.382524296354770286e+02	5.023851237859289220e-02	0.000000000000000000e+00	1.661807550814828716e+01	1.000000000000000000e+00
1.041000000000000000e+03	1.110571899358832155e+02	1.585582690457796495e+01	-2.717087645187648420e-02	6.114990813482236263e+02	6.155620589490273797e-02	0.000000000000000000e+00	6.805847093330115172e+00	1.000000000000000000e+00
1.045000000000000000e+03	5.956059026542600066e+01	6.133792562308846286e+00	-1.999875756768827728e-02	4.452834459964977327e+02	5.445188095754582847e-02	0.000000000000000000e+00	2.317078839148857483e+01	1.000000000000000000e+00
1.046000000000000000e+03	1.343327687740547383e+01	1.885917226787866596e+01	-2.667510367519412839e-02	6.000094241915332987e+02	1.125100641767431409e-01	0.000000000000000000e+00	4.785043708314048416e+01	1.000000000000000000e+00
1.048000000000000000e+03	7.274761674679481871e+01	2.518603041676623988e+01	-4.016436138294208341e-02	9.126263197730503407e+02	4.811807084556629643e-02	0.000000000000000000e+00	9.240149209384645346e+00	1.000000000000000000e+00
1.049000000000000000e+03	8.096456244751625775e+01	2.095966545818929205e+01	-2.668080595393517232e-02	6.001415759167347233e+02	1.468000981759246537e-01	0.000000000000000000e+00	9.240149209384645346e+00	1.000000000000000000e+00
1.054000000000000000e+03	1.092726545891828351e+02	2.306327735513732691e+01	-2.550186336154042915e-02	5.728192887095165133e+02	5.151829413812081260e-02	0.000000000000000000e+00	1.767756312069949232e+01	1.000000000000000000e+00
1.055000000000000000e+03	9.679161555414014018e+00	1.270343897225469831e+01	-2.591071394182455079e-02	5.822945023894887981e+02	4.023368787303882588e-02	0.000000000000000000e+00	1.487634237625472622e+01	1.000000000000000000e+00
1.055000000000000000e+03	1.555682253465676901e+01	2.636940633313476212e+01	-2.454259058795371998e-02	5.505879040780033620e+02	3.367742460651801384e-02	0.000000000000000000e+00	1.487634237625472622e+01	1.000000000000000000e+00
1.057000000000000000e+03	6.690407860627712466e+01	1.033404747822209302e+01	-2.894273069625419303e-02	6.525622432583218142e+02	6.987777406803441504e-02	0.000000000000000000e+00	1.974417111329941577e+01	1.000000000000000000e+00
1.058000000000000000e+03	1.152384198787913050e+02	6.422788107653720324e+00	-2.874276620902972701e-02	6.479280166331786859e+02	3.950436603424856141e-02	0.000000000000000000e+00	1.767756312069949232e+01	1.000000000000000000e+00
1.058000000000000000e+03	4.716388267163038250e+01	1.073022598975858699e+01	-2.564926209539433039e-02	5.762352909528116243e+02	9.182179432397508112e-02	0.000000000000000000e+00	9.185702263350842500e+00	1.000000000000000000e+00
1.060000000000000000e+03	3.837326036037278243e+01	1.339519980796935705e+01	-2.845957231569196458e-02	6.413649278627681269e+02	4.316277228813503175e-02	0.000000000000000000e+00	9.185702263350842500e+00	1.000000000000000000e+00
1.063000000000000000e+03	8.407762455103143395e+01	1.788642904394545496e+01	-2.768205409535122799e-02	6.233457501165104304e+02	4.474190787605702990e-02	0.000000000000000000e+00	2.301638421543466606e+01	1.000000000000000000e+00
1.065000000000000000e+03	6.118719381311142058e+01	2.029103358211730423e+01	-2.888434898153496508e-02	6.512092325286232608e+02	1.440591131822668292e-01	0.000000000000000000e+00	2.301638421543466606e+01	1.000000000000000000e+00
1.079000000000000000e+03	8.952254020379301380e+01	1.946258201492986828e+01	-2.644446284922949419e-02	5.946642658018313341e+02	4.805083716552571715e-02	0.000000000000000000e+00	1.407062063740048607e+01	1.000000000000000000e+00
1.080000000000000000e+03	7.620838248212592703e+01	2.401401797341738131e+01	-2.436646160312687728e-02	5.465060711371985462e+02	5.044890885216590792e-02	0.000000000000000000e+00	1.407062063740048607e+01	1.000000000000000000e+00
1.082000000000000000e+03	1.036379690386311836e+02	2.208818563685323966e+01	-2.481273932654796260e-02	5.568486681492603338e+02	4.410843649902429497e-02	0.000000000000000000e+00	1.435754594528041039e+01	1.000000000000000000e+00
1.086000000000000000e+03	1.237275892780892050e+01	1.704410524367769497e+01	-2.813960026619637123e-02	6.339494961945961222e+02	4.220283265588997690e-02	0.000000000000000000e+00	9.360225594501963897e+00	1.000000000000000000e+00
1.087000000000000000e+03	7.318432203232542577e+01	2.725500234895855556e+01	-2.886507494383976774e-02	6.507625519209771028e+02	4.667581208182658425e-02	0.000000000000000000e+00	3.088884282263041214e+01	1.000000000000000000e+00
1.090000000000000000e+03	1.273311320370788380e+01	2.639739172361676367e+01	-2.975284375944896656e-02	6.713368145781741987e+02	3.180245694559435954e-02	0.000000000000000000e+00	9.360225594501963897e+00	1.000000000000000000e+00
1.097000000000000000e+03	4.160740337955473223e+01	6.558217812140146208e+00	-2.330098612989128098e-02	5.218134125804683663e+02	5.188287924332579681e-02	0.000000000000000000e+00	3.519261540129755872e+01	1.000000000000000000e+00
1.097000000000000000e+03	1.064221387556002298e+02	2.473918452696565495e+01	-3.696961719541228680e-02	8.385873302511131442e+02	5.669299352089030020e-02	0.000000000000000000e+00	3.470526553144082271e+01	1.000000000000000000e+00
1.100000000000000000e+03	7.679988106734684550e+01	6.656670734394452005e+00	-1.959616732785119178e-02	4.359533172602813238e+02	2.048318732000788955e-01	0.000000000000000000e+00	3.015920534948386589e+01	1.000000000000000000e+00
1.104000000000000000e+03	1.056090430271311789e+02	1.557910619155812348e+01	-2.359297181991834580e-02	5.285802534213887611e+02	5.354804599529194853e-02	0.000000000000000000e+00	3.015920534948386589e+01	1.000000000000000000e+00
1.107000000000000000e+03	7.340624255772588924e+01	1.714922088768799924e+01	-3.197178760621567639e-02	7.227613889969343290e+02	3.548085858024285777e-02	0.000000000000000000e+00	1.291933162585260497e+01	1.000000000000000000e+00
1.110000000000000000e+03	8.227656346905622797e+01	7.756322688049562153e+00	-2.802909956447002110e-02	6.313886150044154419e+02	5.136014289197576854e-02	0.000000000000000000e+00	1.291933162585260497e+01	1.000000000000000000e+00
1.117000000000000000e+03	4.995578177888901195e+01	2.109614953902028134e+01	-8.516818379915006010e-02	1.955601074786879281e+03	3.307959424107398405e-02	0.000000000000000000e+00	3.019142001088571803e+01	1.000000000000000000e+00
1.118000000000000000e+03	9.571697985976756229e+01	2.465689270106583564e+01	-3.208511443849437761e-02	7.253877664641471483e+02	7.660225139586984699e-02	0.000000000000000000e+00	1.761667504891522995e+01	1.000000000000000000e+00
1.122000000000000000e+03	7.986434320901256001e+01	1.697306871829452035e+01	-3.261664502689160666e-02	7.377061197828710419e+02	1.007013368686000554e-01	0.000000000000000000e+00	1.761667504891522995e+01	1.000000000000000000e+00
1.123000000000000000e+03	3.592314255534669343e+01	1.152635121886455138e+01	-8.361915805180595088e-03	1.755967497390023766e+02	9.700142112135867745e-02	0.000000000000000000e+00	2.144954590448450560e+01	1.000000000000000000e+00
1.128000000000000000e+03	5.705366005365004867e+01	7.840669495969357250e+00	-2.770873582569496896e-02	6.239641058399697613e+02	3.905349491487519753e-02	0.000000000000000000e+00	9.428474786805649543e+00	1.000000000000000000e+00
1.130000000000000000e+03	1.458712486624068205e+01	8.980763070954896676e+00	-2.728203530698153009e-02	6.140752154063175112e+02	3.651665721815577914e-02	0.000000000000000000e+00	3.080757481840415224e+01	1.000000000000000000e+00
1.132000000000000000e+03	4.975141668258679317e+01	1.380501175268070213e+01	-2.686466516603055327e-02	6.044025587932281951e+02	9.377648659393145181e-02	0.000000000000000000e+00	9.428474786805649543e+00	1.000000000000000000e+00
1.133000000000000000e+03	4.281163780285305620e+01	2.132918546746249078e+01	-2.835675325344174866e-02	6.389820705741270785e+02	6.563710410546297336e-02	0.000000000000000000e+00	1.023590352581596186e+01	1.000000000000000000e+00
1.138000000000000000e+03	1.947520156089596455e+01	2.280633029177045756e+01	-2.593796123841016210e-02	5.829259652509840635e+02	3.882448055049803060e-02	0.000000000000000000e+00	2.338313950920424134e+01	1.000000000000000000e+00
1.143000000000000000e+03	5.260950722654240508e+01	1.949943084449378361e+01	-2.789107180432815261e-02	6.281897874028909428e+02	4.101533886560559949e-02	0.000000000000000000e+00	3.329891583668886312e+01	1.000000000000000000e+00
1.143000000000000000e+03	8.730607669619152489e+01	1.928837764114604880e+01	-2.805334015687469332e-02	6.319503967502155319e+02	5.217147845879221979e-02	0.000000000000000000e+00	7.731204994869393055e+00	1.000000000000000000e+00
1.144000000000000000e+03	1.017361609056466278e+02	1.561387537397750513e+01	-2.914358660578463683e-02	6.572171288166682643e+02	1.198900370855507935e-01	0.000000000000000000e+00	8.119905034598618343e+00	1.000000000000000000e+00
1.145000000000000000e+03	9.499086775046247055e+01	2.013426009449917231e+01	-3.038934101256487649e-02	6.860877964058080352e+02	1.419082314730790717e-01	0.000000000000000000e+00	7.731204994869393055e+00	1.000000000000000000e+00
1.149000000000000000e+03	8.354346833413717377e+01	1.173623628738836189e+01	-3.108367425108944648e-02	7.021791415509109129e+02	4.164728075582857514e-02	0.000000000000000000e+00	1.419752644870523461e+01	1.000000000000000000e+00
1.152000000000000000e+03	5.710621968834280437e+01	2.360133075954286141e+01	-2.889750902645412539e-02	6.515142198361145347e+02	3.857692702708703791e-02	0.000000000000000000e+00	2.897772563181429817e+01	1.000000000000000000e+00
1.156000000000000000e+03	1.032201623997806763e+02	1.709637141904545743e+01	-5.025546899242688131e-02	1.146490243363463605e+03	3.648662381352218986e-02	0.000000000000000000e+00	4.657048645242282703e+01	1.000000000000000000e+00
1.161000000000000000e+03	5.584686095388929772e+01	9.179501115792875865e+00	-3.032877032498168882e-02	6.846840556866565066e+02	3.591737017793605879e-02	0.000000000000000000e+00	4.803026676255105798e+01	1.000000000000000000e+00
1.168000000000000000e+03	7.139468239358677693e+00	9.073882858548399710e+00	-2.808609127148133100e-02	6.327094119604654452e+02	3.964108060398796596e-02	0.000000000000000000e+00	1.936737565535164052e+01	1.000000000000000000e+00
1.169000000000000000e+03	7.965487929556488211e+01	5.525072730118308684e+00	-2.846901483683388079e-02	6.415837606339853210e+02	2.079680021988773442e-01	0.000000000000000000e+00	5.889337732403066461e+00	1.000000000000000000e+00
1.169000000000000000e+03	9.988142400900237305e+01	1.505071471168005637e+01	-2.655913341778663728e-02	5.973217846908293041e+02	4.791175086930055116e-02	0.000000000000000000e+00	4.391895508842920570e+00	1.000000000000000000e+00
1.170000000000000000e+03	1.969193457795284985e+01	2.382280921248913685e+01	-1.454611065497347748e-02	3.189170003783698917e+02	6.692452732866382981e-02	0.000000000000000000e+00	1.910762635381494334e+01	1.000000000000000000e+00
1.171000000000000000e+03	7.405634962460337078e+01	7.352848550526843496e+00	-2.926195087906251907e-02	6.599602502293935231e+02	1.686447164895804596e-01	0.000000000000000000e+00	5.889337732403066461e+00	1.000000000000000000e+00
1.173000000000000000e+03	3.864730479506850713e+01	2.623015729888794212e+01	-2.555031163807919975e-02	5.739420895437779109e+02	4.045434050649965307e-02	0.000000000000000000e+00	1.910762635381494334e+01	1.000000000000000000e+00
1.174000000000000000e+03	6.639332836677489524e+01	1.749535630932641084e+01	-2.687629394762124785e-02	6.046720586930032368e+02	4.671766616554318130e-02	0.000000000000000000e+00	1.271189830179743652e+01	1.000000000000000000e+00
1.175000000000000000e+03	5.199934364640957085e+01	6.567882296331274183e+00	-5.852552787361098990e-02	1.338150910668170354e+03	3.262722255437966457e-02	0.000000000000000000e+00	1.807198064504260415e+01	1.000000000000000000e+00
1.175000000000000000e+03	1.074077154606272018e+02	1.182015456931429576e+01	-2.510967965540272795e-02	5.637303339748167446e+02	5.527935735608990875e-02	0.000000000000000000e+00	1.683131016508601263e+01	1.000000000000000000e+00
1.179000000000000000e+03	1.184029129945566581e+02	2.456372679468341858e+01	-2.229115395087281556e-02	4.984103011785900890e+02	2.860011603849104134e-01	0.000000000000000000e+00	1.683131016508601263e+01	1.000000000000000000e+00
1.181000000000000000e+03	5.966727869626584635e+01	9.326707055674944513e+00	-1.978467307465926056e-02	4.403219847320700637e+02	5.348519743956436923e-02	0.000000000000000000e+00	2.165338319531589306e+01	1.000000000000000000e+00
1.183000000000000000e+03	3.821887967611279180e+01	1.229911067488384191e+01	-2.457244390786193777e-02	5.512797621768480667e+02	4.424245351946598515e-02	0.000000000000000000e+00	1.280421307930551933e+01	1.000000000000000000e+00
1.185000000000000000e+03	2.894990111925721976e+01	2.113279105696752680e+01	-2.269511092061323940e-02	5.077721042195560130e+02	2.051090519931307865e-01	0.000000000000000000e+00	4.551501925210501120e+00	1.000000000000000000e+00
1.186000000000000000e+03	4.432817287179174315e+01	2.741053719428812130e+01	-2.854975607496485282e-02	6.434549588686675179e+02	4.229041032766234220e-02	0.000000000000000000e+00	1.629965259759005036e+01	1.000000000000000000e+00
1.187000000000000000e+03	9.001388642709599708e+01	9.145384700838501857e+00	-2.719289660815518359e-02	6.120094039356639541e+02	4.473127503417995143e-02	0.000000000000000000e+00	2.105154725773777358e+01	1.000000000000000000e+00
1.187000000000000000e+03	2.548234316265745036e+01	1.818453537049517976e+01	-1.801216507875925965e-02	3.992436719681733734e+02	3.934505151806724221e-01	0.000000000000000000e+00	4.551501925210501120e+00	1.000000000000000000e+00
1.191000000000000000e+03	6.918346398588134605e+01	1.218859729040694617e+01	-2.730552781681793925e-02	6.146196601529145482e+02	4.802819625418752736e-02	0.000000000000000000e+00	1.604331022262168105e+01	1.000000000000000000e+00
1.194000000000000000e+03	1.027055989642611706e+02	1.322003819099150057e+01	-3.241938345042724712e-02	7.331345337854900208e+02	4.954346088928551772e-02	0.000000000000000000e+00	1.814680824385084534e+01	1.000000000000000000e+00
1.195000000000000000e+03	3.625816215004418552e+01	1.281366798153819886e+01	-2.822407260992097419e-02	6.359071637275184230e+02	4.787008119596614097e-02	0.000000000000000000e+00	1.209050431868098663e+01	1.000000000000000000e+00
1.196000000000000000e+03	2.959480739377451286e+01	2.537495375357205774e+01	-2.628850742296899579e-02	5.910499600881339575e+02	6.224859611661037739e-02	0.000000000000000000e+00	9.825039950426683433e+00	1.000000000000000000e+00
1.199000000000000000e+03	1.208451689377302642e+02	1.373253269507072538e+01	-2.399021885509770510e-02	5.377865520634113636e+02	4.431648637290896975e-02	0.000000000000000000e+00	1.814680824385084534e+01	1.000000000000000000e+00
1.200000000000000000e+03	2.483643244844487796e+01	1.677906648656235333e+01	-2.666026712983246907e-02	5.996655835701584465e+02	4.432612639732913529e-02	0.000000000000000000e+00	9.825039950426683433e+00	1.000000000000000000e+00
1.202000000000000000e+03	6.390640917850038250e+01	1.682573551541118206e+01	-2.670586715504610215e-02	6.007223754729877783e+02	4.596612413671330444e-02	0.000000000000000000e+00	8.362412650353375554e+00	1.000000000000000000e+00
1.206000000000000000e+03	1.746315483476232444e+01	8.759021632808904556e+00	-2.256174848260644739e-02	5.046813966165038892e+02	2.746697950794730891e-01	0.000000000000000000e+00	1.181098502575934894e+01	1.000000000000000000e+00
1.207000000000000000e+03	2.229486771145970536e+01	1.953649434007512653e+01	-2.196179404171047164e-02	4.907773035324555053e+02	5.001637148638393704e-02	0.000000000000000000e+00	1.181098502575934894e+01	1.000000000000000000e+00
1.210000000000000000e+03	1.147574407304015551e+02	2.607594683811317182e+01	-2.884959361100242897e-02	6.504037681898090568e+02	6.120316833379335630e-02	0.000000000000000000e+00	1.218351292731529689e+01	1.000000000000000000e+00
1.212000000000000000e+03	1.159684799066745882e+02	1.395277186768604061e+01	-2.666180097371845248e-02	5.997011307829355928e+02	7.190439249669611232e-02	0.000000000000000000e+00	9.810656931806231995e+00	1.000000000000000000e+00
1.213000000000000000e+03	1.063612745208781405e+02	1.196516171760092284e+01	-3.023237020529216668e-02	6.824499589851222936e+02	5.558566624105165666e-02	0.000000000000000000e+00	9.810656931806231995e+00	1.000000000000000000e+00
1.213000000000000000e+03	1.434787811062491514e+01	6.563701403710910931e+00	-2.968850891818021823e-02	6.698458386630493351e+02	4.435666975066776541e-02	0.000000000000000000e+00	1.660452765474794390e+01	1.000000000000000000e+00
1.214000000000000000e+03	8.009605684134629655e+01	1.022199390057197732e+01	-2.602350207595380271e-02	5.849083953933762814e+02	4.098837914631447976e-02	0.000000000000000000e+00	2.632299933122207136e+01	1.000000000000000000e+00
1.216000000000000000e+03	1.200701099298627028e+01	2.300239599223731801e+01	-2.897570593924669868e-02	6.533264526995457118e+02	4.419744570650407933e-02	0.000000000000000000e+00	1.660452765474794390e+01	1.000000000000000000e+00
1.218000000000000000e+03	5.384459074302129977e+01	2.282609126188807736e+01	-2.882346473388671879e-02	6.497982249771345096e+02	4.980753916058866526e-02	0.000000000000000000e+00	1.329583690296892229e+01	1.000000000000000000e+00
1.219000000000000000e+03	4.263955438296686395e+01	1.566882648264396494e+01	-2.414133505780845235e-02	5.412887075701867161e+02	8.960115233379606359e-02	0.000000000000000000e+00	1.031635972268766466e+01	1.000000000000000000e+00
1.221000000000000000e+03	3.291575135170847233e+01	1.911482888211823550e+01	-5.876220832406869182e-02	1.343636038854610206e+03	3.123158576373186168e-02	0.000000000000000000e+00	1.031635972268766466e+01	1.000000000000000000e+00
1.221000000000000000e+03	1.131825871564189896e+02	2.737966872729299084e+01	-2.727715324125456683e-02	6.139620723213046176e+02	6.490840467287539717e-02	0.000000000000000000e+00	2.341884163023101095e+01	1.000000000000000000e+00
1.222000000000000000e+03	1.028740861620670017e+02	6.351664767066878881e+00	-2.862761218565402707e-02	6.452592935587611009e+02	4.088862430539608184e-02	0.000000000000000000e+00	2.341884163023101095e+01	1.000000000000000000e+00
1.227000000000000000e+03	1.086723049675016917e+01	1.278117456582323719e+01	-2.800864138299486578e-02	6.309144915707491919e+02	4.625089906125334771e-02	0.000000000000000000e+00	3.364050341674167299e+01	1.000000000000000000e+00
1.230000000000000000e+03	4.412121610027188012e+01	1.786604542087735936e+01	-2.669927383055098469e-02	6.005695735412667773e+02	1.381993509875770743e-01	0.000000000000000000e+00	1.427611791763508187e+01	1.000000000000000000e+00
1.231000000000000000e+03	6.329156448208828323e+01	2.128559582256146143e+01	-2.909703562869925264e-02	6.561382983681728547e+02	6.687424761748872459e-02	0.000000000000000000e+00	9.338962154400862303e+00	1.000000000000000000e+00
1.233000000000000000e+03	1.168035362347396529e+02	2.143554888044054962e+01	-3.830077150534699076e-02	8.694371617931942637e+02	4.344548301531558909e-02	0.000000000000000000e+00	5.351218185400522032e+01	1.000000000000000000e+00
1.234000000000000000e+03	5.778821720405033346e+01	1.374043957112147574e+01	-2.719497993157701105e-02	6.120576854730719560e+02	6.485693678248005689e-02	0.000000000000000000e+00	9.338962154400862303e+00	1.000000000000000000e+00
1.238000000000000000e+03	5.769598968513751913e+01	2.416660088176095300e+01	-2.892308810493772128e-02	6.521070213290228139e+02	3.442951073956979080e-02	0.000000000000000000e+00	1.042656921478586440e+01	1.000000000000000000e+00
1.239000000000000000e+03	3.457012533752271821e+01	1.982351967587185015e+01	-2.993526285785162028e-02	6.755644224623843002e+02	5.854653142589372194e-02	0.000000000000000000e+00	8.854823572227745743e+00	1.000000000000000000e+00
1.239000000000000000e+03	4.342477415740036406e+01	1.987915035014013654e+01	-2.900133522203219086e-02	6.539204176896117815e+02	7.247221358251876300e-02	0.000000000000000000e+00	8.854823572227745743e+00	1.000000000000000000e+00
1.240000000000000000e+03	1.190460016843021123e+02	2.455972189755856760e+01	-7.132659957497828815e-03	1.471084403520976593e+02	2.085619036448781438e-01	0.000000000000000000e+00	2.495724544596572514e+01	1.000000000000000000e+00
1.241000000000000000e+03	7.707041300372741155e+00	2.160149754261052379e+01	-2.980559548023373195e-02	6.725593488010058536e+02	6.199612534713894174e-02	0.000000000000000000e+00	7.464212188056055020e+00	1.000000000000000000e+00
1.242000000000000000e+03	9.515937158326781287e+01	1.732833180529144457e+01	-2.934360887550516855e-02	6.618526945654999736e+02	4.018613687097150056e-02	0.000000000000000000e+00	2.454791745186621199e+01	1.000000000000000000e+00
1.243000000000000000e+03	7.213717856951214458e+01	8.809007884872800176e+00	-2.468601028570060682e-02	5.539116911718713254e+02	3.899880742665429167e-02	0.000000000000000000e+00	2.108088231199665330e+01	1.000000000000000000e+00
1.243000000000000000e+03	1.517041632161849662e+01	2.171328699009767504e+01	-2.496366971816560767e-02	5.603465174378324036e+02	1.089149611071330570e-01	0.000000000000000000e+00	7.464212188056055020e+00	1.000000000000000000e+00
1.248000000000000000e+03	1.205833815377127394e+02	2.266156031242294233e+01	-2.978914619360919711e-02	6.721781325005611052e+02	6.297767084701344498e-02	0.000000000000000000e+00	2.071179527913571050e+01	1.000000000000000000e+00
1.248000000000000000e+03	9.988185660907549845e+01	2.331373307622033764e+01	-2.843956187385278042e-02	6.409011809063001692e+02	3.783290842324504855e-02	0.000000000000000000e+00	2.071179527913571050e+01	1.000000000000000000e+00
1.251000000000000000e+03	2.919220315548693279e+01	9.892580046958343587e+00	-2.857605483297404395e-02	6.440644391132151441e+02	3.564287210065164579e-02	0.000000000000000000e+00	8.495950931267541861e+00	1.000000000000000000e+00
1.255000000000000000e+03	3.765444258480405892e+01	1.064867929138091363e+01	-3.043845203817288625e-02	6.872259566142516860e+02	5.483923012453473245e-02	0.000000000000000000e+00	8.495950931267541861e+00	1.000000000000000000e+00
1.255000000000000000e+03	4.038877018387243822e+01	2.052074029945820755e+01	-2.309893840640090193e-02	5.171309064377771847e+02	4.037583690068446973e-02	0.000000000000000000e+00	1.024373642604236068e+01	1.000000000000000000e+00
1.257000000000000000e+03	2.278088692617595612e+01	7.432756484390758089e+00	-2.893649347291429516e-02	6.524176940592618621e+02	2.750031503779062358e-01	0.000000000000000000e+00	1.126870404559112870e+01	1.000000000000000000e+00
1.257000000000000000e+03	1.832218397539478971e+01	1.778184624454924290e+01	-2.654092193310106929e-01	6.132731811343565823e+03	3.816804084017089149e-02	0.000000000000000000e+00	1.126870404559112870e+01	1.000000000000000000e+00
1.266000000000000000e+03	7.787756715868762392e+00	2.017585964874237447e+01	-2.858640230018160214e-02	6.443042442341225069e+02	4.414629949696846634e-02	0.000000000000000000e+00	7.447960518502064531e+01	1.000000000000000000e+00
1.268000000000000000e+03	8.223492182920236360e+01	2.237385762522000476e+01	-3.992304030529580938e-02	9.070336438996527022e+02	4.320966116208779795e-02	0.000000000000000000e+00	1.698571612658773944e+01	1.000000000000000000e+00
1.272000000000000000e+03	9.794978424734956945e+01	1.592733518969498796e+01	-2.404969926868170960e-02	5.391650254120120280e+02	4.010375135158050774e-02	0.000000000000000000e+00	1.156345538000347872e+01	1.000000000000000000e+00
1.273000000000000000e+03	1.132334615223302450e+02	2.268050695636274483e+01	-2.757042596230239659e-02	6.207587404255885986e+02	4.567381644520296380e-02	0.000000000000000000e+00	9.137434555200224295e+00	1.000000000000000000e+00
1.275000000000000000e+03	6.659683162013482871e+00	8.965894568236848272e+00	-2.547495746589989452e-02	5.721957378996634134e+02	3.785890288521243097e-02	0.000000000000000000e+00	6.488648752238704276e+01	1.000000000000000000e+00
1.276000000000000000e+03	7.151515440875056129e+01	1.097191360018765671e+01	-2.892392473128121977e-02	6.521264103521946254e+02	3.841103090102582218e-02	0.000000000000000000e+00	2.689508984616902865e+01	1.000000000000000000e+00
1.277000000000000000e+03	1.094094777525852891e+02	1.438172039570857486e+01	-2.577167347058096844e-02	5.790722049568142893e+02	6.943666712182128276e-02	0.000000000000000000e+00	9.003727488189618100e+00	1.000000000000000000e+00
1.279000000000000000e+03	1.010593940720099084e+02	1.101375198597400207e+01	-2.657396429899761686e-02	5.976654940441061399e+02	8.366250413416365106e-02	0.000000000000000000e+00	9.003727488189618100e+00	1.000000000000000000e+00
1.283000000000000000e+03	6.835444041517257574e+01	1.881778246980003644e+01	-2.742742898656254369e-02	6.174447500191586187e+02	3.972105120835978109e-02	0.000000000000000000e+00	2.596543518504255843e+01	1.000000000000000000e+00
1.283000000000000000e+03	1.691628817222803960e+01	2.069228827116390690e+01	-2.795913805373190925e-02	6.297672396277274629e+02	4.056100577545218577e-02	0.000000000000000000e+00	5.147229622008024563e+01	1.000000000000000000e+00
1.287000000000000000e+03	9.301851473824868322e+01	2.693487937290671397e+01	-2.951330844280258131e-02	6.657855241591975073e+02	1.976417755309389790e-01	0.000000000000000000e+00	1.720679158349813420e+01	1.000000000000000000e+00
1.289000000000000000e+03	7.588424206867502164e+01	2.535678663715151515e+01	-2.832259444676148499e-02	6.381904317506638336e+02	5.379590172627513045e-02	0.000000000000000000e+00	1.720679158349813420e+01	1.000000000000000000e+00
1.296000000000000000e+03	9.439813144154167901e+01	1.743609975318834771e+01	-2.645789632416711140e-02	5.949755899178690015e+02	2.811510039208037215e-01	0.000000000000000000e+00	6.558207802919996610e+00	1.000000000000000000e+00
1.297000000000000000e+03	9.863200998664079577e+01	1.242767065299833718e+01	-2.927740623766278069e-02	6.603184320011702084e+02	1.967909229904197810e-01	0.000000000000000000e+00	6.558207802919996610e+00	1.000000000000000000e+00
1.300000000000000000e+03	7.640414101257844948e+01	2.197020606506425366e+01	-2.364686452582597659e-02	5.298292302576496695e+02	4.688343299068886694e-02	0.000000000000000000e+00	1.380198351045965488e+01	1.000000000000000000e+00
1.300000000000000000e+03	1.045129914707040975e+01	1.985810126837860778e+01	-4.581129969818008990e-02	1.043495516870238134e+03	1.197911684116120812e-01	0.000000000000000000e+00	3.998370257444738485e+01	1.000000000000000000e+00
1.301000000000000000e+03	5.016532271912647900e+01	2.449413440890352689e+01	-2.844265825907573569e-02	6.409729404024041060e+02	8.914644085706924237e-02	0.000000000000000000e+00	2.635992791571374738e+01	1.000000000000000000e+00
1.305000000000000000e+03	1.148334819091785590e+02	1.077325251073223278e+01	-2.830550526624257823e-02	6.377943857503872778e+02	1.265558270994741052e-01	0.000000000000000000e+00	2.505187940584982442e+01	1.000000000000000000e+00
1.305000000000000000e+03	8.925707843464037694e+01	2.699979336896507220e+01	-2.645875186124202819e-02	5.949954172019353109e+02	6.742764436218851021e-02	0.000000000000000000e+00	8.409424592376211649e+00	1.000000000000000000e+00
1.306000000000000000e+03	9.110060606198447886e+01	1.879492726024149007e+01	-2.522748299950687556e-02	5.664604557147110881e+02	1.075314849694355424e-01	0.000000000000000000e+00	8.409424592376211649e+00	1.000000000000000000e+00
1.308000000000000000e+03	3.585634592259547304e+01	2.036845209106560617e+01	-3.007776837520087163e-02	6.788670231986259296e+02	5.242617306549279821e-02	0.000000000000000000e+00	1.929563393453040732e+01	1.000000000000000000e+00
1.310000000000000000e+03	6.886728642246509935e+00	6.348972594077282317e+00	-2.880416976662625653e-02	6.493510593216182087e+02	4.544331668898782262e-02	0.000000000000000000e+00	3.218360655265922077e+01	1.000000000000000000e+00
1.312000000000000000e+03	5.246902484528135346e+01	1.055313814055186050e+01	-2.822335155297679005e-02	6.358904530538615063e+02	4.117739431261580041e-02	0.000000000000000000e+00	1.929563393453040732e+01	1.000000000000000000e+00
1.315000000000000000e+03	7.832568160137095958e+01	1.772061138681771553e+01	-2.817734253541956391e-02	6.348241826519523556e+02	2.143373557352347136e-01	0.000000000000000000e+00	6.244329397095212286e+00	1.000000000000000000e+00
1.317000000000000000e+03	8.027747033851287028e+01	2.365206739230182009e+01	-2.861647645773972293e-02	6.450012203003184368e+02	1.337177684868547933e-01	0.000000000000000000e+00	6.244329397095212286e+00	1.000000000000000000e+00
1.318000000000000000e+03	1.197587678990276174e+02	9.603902403171662883e+00	-2.781471908387702155e-02	6.264202941547246155e+02	9.737316521557604077e-02	0.000000000000000000e+00	8.685631179724094153e+00	1.000000000000000000e+00
1.319000000000000000e+03	1.261132187599970322e+01	5.590419672761497871e+00	-3.577649171853643922e-02	8.109363511756740763e+02	3.834497964399619097e-02	0.000000000000000000e+00	6.682453610116013465e+01	1.000000000000000000e+00
1.319000000000000000e+03	1.114532050102427974e+02	1.214512535494817236e+01	-2.835949616325883146e-02	6.390456381899628013e+02	7.061326715766425011e-02	0.000000000000000000e+00	8.685631179724094153e+00	1.000000000000000000e+00
1.324000000000000000e+03	8.505840040429666260e+01	8.447005671560928519e+00	-2.917976726099642815e-02	6.580556244816979188e+02	4.592185926097458459e-02	0.000000000000000000e+00	2.665261336864982766e+01	1.000000000000000000e+00
1.329000000000000000e+03	1.154742116296256143e+02	1.499060614913456924e+01	-2.643487305835915541e-02	5.944420200181037899e+02	4.122657511504790318e-02	0.000000000000000000e+00	3.111173861591390732e+01	1.000000000000000000e+00
1.335000000000000000e+03	7.773030379155985159e+00	7.238436203199902330e+00	-2.962351217254728317e-02	6.683395229499913057e+02	3.808273749073942671e-02	0.000000000000000000e+00	2.199327925455704502e+01	1.000000000000000000e+00
1.337000000000000000e+03	4.482791284968529766e+01	1.234660631476799253e+01	-2.739288320360628443e-02	6.166441429244467827e+02	4.102036849864376666e-02	0.000000000000000000e+00	2.244667449450963304e+01	1.000000000000000000e+00
1.339000000000000000e+03	2.439538472985682560e+01	2.163988294332522244e+01	-8.040421322480166555e-03	1.681460353034210868e+02	1.279739495666328830e-01	0.000000000000000000e+00	2.199327925455704502e+01	1.000000000000000000e+00
1.340000000000000000e+03	1.209049409795474475e+02	2.480966946393407113e+01	-2.427300922962860943e-02	5.443402891853145320e+02	6.333616004822684165e-02	0.000000000000000000e+00	6.765252803931096537e+01	1.000000000000000000e+00
1.344000000000000000e+03	5.443827085363876961e+01	1.219831297530068781e+01	-2.279071890057978583e-02	5.099878428863912063e+02	4.744279012557695019e-02	0.000000000000000000e+00	3.149155839439567117e+01	1.000000000000000000e+00
1.348000000000000000e+03	2.129162610753009943e+01	1.739508808251234129e+01	-2.731680788519402422e-02	6.148810785373859744e+02	4.820311425793533111e-02	0.000000000000000000e+00	3.355155032840760043e+01	1.000000000000000000e+00
1.354000000000000000e+03	5.682008243296246519e+01	1.387060954889847686e+01	-2.892884009567927781e-02	6.522403251421752657e+02	3.559440148219883415e-02	0.000000000000000000e+00	2.408895988348907480e+01	1.000000000000000000e+00
1.356000000000000000e+03	7.903792745091554650e+01	2.317895800749001722e+01	-2.374433216966111149e-02	5.320880670962314980e+02	5.081359200329427228e-02	0.000000000000000000e+00	2.408895988348907480e+01	1.000000000000000000e+00
1.364000000000000000e+03	9.624677724539465373e+01	2.577613972882717164e+01	-2.487996564537994434e-02	5.584066547746145943e+02	2.890560566761676276e-01	0.000000000000000000e+00	3.870237183265118119e+01	1.000000000000000000e+00
1.365000000000000000e+03	5.637333737610066464e+01	6.939923775291729768e+00	-2.168059669477233678e-02	4.842604852204244139e+02	1.495715775109099921e-01	0.000000000000000000e+00	4.627315333946744325e+00	1.000000000000000000e+00
1.368000000000000000e+03	4.260713033186100063e+01	2.649184449672876696e+01	-2.758982377182354895e-02	6.212082894760230829e+02	4.311631866892473575e-02	0.000000000000000000e+00	1.605448281173353564e+01	1.000000000000000000e+00
1.369000000000000000e+03	5.923689719337787096e+01	1.057476522611926306e+01	-2.459661532881471380e-02	5.518399408570812739e+02	1.078755992299412769e-01	0.000000000000000000e+00	4.627315333946744325e+00	1.000000000000000000e+00
1.369000000000000000e+03	5.780280577340225534e+01	2.131131689545227204e+01	-2.725359284917132710e-02	6.134160543867881188e+02	3.970021747012753011e-02	0.000000000000000000e+00	1.083190472396730009e+01	1.000000000000000000e+00
1.383000000000000000e+03	1.440842963609204652e+01	9.819888537156991504e+00	-2.979303091913484969e-02	6.722681619788561420e+02	5.634991225366980938e-02	0.000000000000000000e+00	1.066913419547221231e+01	1.000000000000000000e+00
1.383000000000000000e+03	1.079547277888130452e+01	2.695026161697154521e+01	-2.423922108873024367e-02	5.435572406333507161e+02	5.444974211885911242e-02	0.000000000000000000e+00	9.784737480121211917e+00	1.000000000000000000e+00
1.384000000000000000e+03	7.366125922446597940e+01	1.191917381403604814e+01	-3.953739146044580460e-02	8.980961361973305657e+02	3.419426840028005898e-02	0.000000000000000000e+00	1.826777064914389115e+01	1.000000000000000000e+00
1.384000000000000000e+03	7.327633006308301056e+00	1.780066190623831446e+01	-2.306550725857497638e-02	5.163561312888774637e+02	9.046030266849636181e-02	0.000000000000000000e+00	9.784737480121211917e+00	1.000000000000000000e+00
1.389000000000000000e+03	8.872746615921708724e+01	2.224975235974105914e+01	-2.432300426818623240e-02	5.454989366132886062e+02	4.933767550660639323e-02	0.000000000000000000e+00	1.302357507338287057e+01	1.000000000000000000e+00
1.392000000000000000e+03	6.540624214661865210e+01	1.024285644075112245e+01	-2.901963119945935241e-02	6.543444315077794045e+02	3.976866513375232337e-02	0.000000000000000000e+00	1.370785257455416861e+01	1.000000000000000000e+00
1.394000000000000000e+03	8.940329246896592963e+01	9.243724276921504668e+00	-2.670584384890379442e-02	6.007218353473548405e+02	4.225112162057698129e-02	0.000000000000000000e+00	1.302357507338287057e+01	1.000000000000000000e+00
1.395000000000000000e+03	5.178958677842206981e+01	8.664275182318558421e+00	-2.822533642320547431e-02	6.359364529140810873e+02	4.675188061807444839e-02	0.000000000000000000e+00	1.370785257455416861e+01	1.000000000000000000e+00
1.399000000000000000e+03	1.143083113651089207e+02	2.568103588011841865e+01	-2.706817103701298494e-02	6.091188578659783843e+02	4.087300308146657457e-02	0.000000000000000000e+00	2.984032806384392345e+01	1.000000000000000000e+00
1.399000000000000000e+03	1.789930818059993456e+01	2.500353093924225334e+01	-2.408231266799707240e-02	5.399208490362038901e+02	3.826751772560288423e-02	0.000000000000000000e+00	2.922172910724036043e+01	1.000000000000000000e+00
1.401000000000000000e+03	4.387072634620865585e+01	1.160969315897823151e+01	-2.917651913669053881e-02	6.579803483946834604e+02	2.965830906724575833e-02	0.000000000000000000e+00	2.012946818519175096e+01	1.000000000000000000e+00
1.403000000000000000e+03	6.387454461674711581e+01	1.385529864924552612e+01	-2.557900739165135107e-02	5.746071207554616649e+02	5.075592042141752191e-02	0.000000000000000000e+00	2.012946818519175096e+01	1.000000000000000000e+00
1.409000000000000000e+03	5.322685150972971257e+01	2.336730021636505583e+01	-2.376595945468425869e-02	5.325892847948086910e+02	4.703551292918450866e-02	0.000000000000000000e+00	2.013633472668938040e+01	1.000000000000000000e+00
1.411000000000000000e+03	3.401351186022711204e+01	1.734072940552013975e+01	-2.445122667840285424e-02	5.484705227964835785e+02	4.909222043045702311e-02	0.000000000000000000e+00	2.013633472668938040e+01	1.000000000000000000e+00
1.415000000000000000e+03	8.248063780799162714e+01	2.411935987652119806e+01	-2.490484530837215604e-02	5.589832471399063252e+02	4.573390282902289883e-02	0.000000000000000000e+00	4.893886112997371640e+01	1.000000000000000000e+00
1.420000000000000000e+03	2.581708949198772274e+01	2.231111327960720558e+01	-3.821230792539319354e-02	8.673869963699850132e+02	5.067471105737653136e-02	0.000000000000000000e+00	7.306342745566968944e+00	1.000000000000000000e+00
1.423000000000000000e+03	3.311555249612920448e+01	2.265035079651412886e+01	-2.848171722090770547e-02	6.418781415377885651e+02	1.147901445693088052e-01	0.000000000000000000e+00	7.306342745566968944e+00	1.000000000000000000e+00
1.424000000000000000e+03	1.252216196574155305e+01	6.943708690892132829e+00	-2.957073600088288429e-02	6.671164220719551849e+02	5.675717316545292324e-02	0.000000000000000000e+00	9.817258940212820306e+00	1.000000000000000000e+00
1.426000000000000000e+03	7.781426978831403218e+00	1.554045254441449941e+01	-2.337579094684320846e-02	5.235470327808315005e+02	8.468186127997034962e-02	0.000000000000000000e+00	9.817258940212820306e+00	1.000000000000000000e+00
1.430000000000000000e+03	1.192481609500158015e+02	6.873027951690663606e+00	-2.848418211137210623e-02	6.419352659861181110e+02	3.904682519918856176e-02	0.000000000000000000e+00	2.822137137929404460e+01	1.000000000000000000e+00
1.430000000000000000e+03	1.109717541691549592e+01	2.527690588193592092e+01	-2.327715064759319774e-02	5.212610193619419761e+02	3.951883081950480214e-02	0.000000000000000000e+00	1.028555838534734690e+01	1.000000000000000000e+00
1.431000000000000000e+03	6.685190129915221746e+01	1.430773813138486261e+01	-2.398197625523710783e-02	5.375955277657244551e+02	5.513250012077275386e-02	0.000000000000000000e+00	2.727373047518658566e+01	1.000000000000000000e+00
1.434000000000000000e+03	9.373133270578567533e+01	1.892861913928891937e+01	-2.802429612078737378e-02	6.312772940047946122e+02	7.758801785837532439e-02	0.000000000000000000e+00	2.727373047518658566e+01	1.000000000000000000e+00
1.440000000000000000e+03	7.712693217731036555e+01	2.291748118209910601e+01	-2.512918186154720901e-02	5.641823024429094176e+02	5.174677641235692072e-02	0.000000000000000000e+00	1.994197223822773068e+01	1.000000000000000000e+00
1.444000000000000000e+03	6.351389557550069753e+01	8.344647167123303788e+00	-2.753610137201074198e-02	6.199632595257818366e+02	4.591572582602232444e-02	0.000000000000000000e+00	1.380100176602546469e+01	1.000000000000000000e+00
1.444000000000000000e+03	1.148503378074663175e+02	2.028370224841667380e+01	-2.638168281167785345e-02	5.932093228487722172e+02	5.373046642281043006e-02	0.000000000000000000e+00	1.586353727470541308e+01	1.000000000000000000e+00
1.446000000000000000e+03	7.492333280779841687e+01	1.610946473021495251e+01	-2.644445766554845770e-02	5.946641456687366372e+02	2.101503258229823201e-01	0.000000000000000000e+00	4.983323478898915582e+00	1.000000000000000000e+00
1.447000000000000000e+03	1.029795116704775779e+02	9.760618019382247823e+00	-2.680461466920594504e-02	6.030108736240247254e+02	2.972349734690092893e-01	0.000000000000000000e+00	1.586353727470541308e+01	1.000000000000000000e+00
1.449000000000000000e+03	7.599579698711553988e+01	2.097601725530156003e+01	-2.358233930464224276e-02	5.283338422407401822e+02	1.927796199587988868e-01	0.000000000000000000e+00	4.983323478898915582e+00	1.000000000000000000e+00
1.449000000000000000e+03	8.676919198818887935e+01	1.326427223793397125e+01	-2.495294035738492011e-02	5.600978618385768186e+02	4.060189882392994942e-02	0.000000000000000000e+00	1.218275420583428925e+01	1.000000000000000000e+00
1.449000000000000000e+03	1.199084443284521484e+01	1.572608722420349991e+01	-2.650097441054319672e-02	5.959739352621609214e+02	4.774999594269702108e-02	0.000000000000000000e+00	2.636443355398821353e+01	1.000000000000000000e+00
1.450000000000000000e+03	3.762379762488840385e+01	2.189334490304118574e+01	-2.986033269368891865e-02	6.738278973092988053e+02	3.696464209435146309e-02	0.000000000000000000e+00	2.636443355398821353e+01	1.000000000000000000e+00
1.459000000000000000e+03	8.777830367262325240e+01	2.231594840250028255e+01	-2.891634118629117164e-02	6.519506598147185059e+02	9.407860233065967748e-02	0.000000000000000000e+00	7.188037086978177115e+00	1.000000000000000000e+00
1.461000000000000000e+03	8.606161706640239117e+01	1.533591514614715656e+01	-2.634003612355509394e-02	5.922441505142923006e+02	1.287769787416596090e-01	0.000000000000000000e+00	4.320239286628546616e+00	1.000000000000000000e+00
1.464000000000000000e+03	1.046054242059200874e+02	1.915245574693934216e+01	-2.365099768496581670e-02	5.299250172466178128e+02	4.504958995654873011e-02	0.000000000000000000e+00	1.039667438233657037e+01	1.000000000000000000e+00
1.465000000000000000e+03	8.654604897480136572e+01	1.104292164279152466e+01	-2.745802199106693944e-02	6.181537504921187747e+02	7.338981721040693795e-02	0.000000000000000000e+00	4.320239286628546616e+00	1.000000000000000000e+00
1.468000000000000000e+03	1.104877832631403862e+02	1.057990127733858898e+01	-2.653492363102279150e-02	5.967607168734017478e+02	7.947377069914507430e-02	0.000000000000000000e+00	1.039667438233657037e+01	1.000000000000000000e+00
1.473000000000000000e+03	9.680225811106291189e+01	1.258025849657436801e+01	-2.643479773072923006e-02	5.944402742815829015e+02	5.644064502293077989e-02	0.000000000000000000e+00	1.383094456979326736e+01	1.000000000000000000e+00
1.478000000000000000e+03	4.911657430755690257e+01	1.065758061378078203e+01	-2.852862194010528582e-02	6.429651700475374128e+02	4.568033804068516446e-02	0.000000000000000000e+00	1.431446435909583137e+01	1.000000000000000000e+00
1.479000000000000000e+03	3.523877627186150363e+01	7.148932502574166570e+00	-2.687626515503501248e-02	6.046713914176705202e+02	4.089613147266502047e-02	0.000000000000000000e+00	1.431446435909583137e+01	1.000000000000000000e+00
1.488000000000000000e+03	1.111803565432118006e+02	1.772621302675016253e+01	-2.637688745063351825e-02	5.930981891663004717e+02	4.904162672097911457e-02	0.000000000000000000e+00	6.796447207202946572e+01	1.000000000000000000e+00
1.489000000000000000e+03	2.208319972843269596e+01	1.435022689693365727e+01	-2.288920084937809407e-02	5.122701864942579277e+02	8.896991469989423695e-02	0.000000000000000000e+00	1.402181054743517841e+01	1.000000000000000000e+00
1.489000000000000000e+03	4.383661550829347675e+01	2.689081926223735408e+01	-2.807917544927023348e-02	6.325491360641286747e+02	4.537660589470671191e-02	0.000000000000000000e+00	1.740686702869639291e+01	1.000000000000000000e+00
1.490000000000000000e+03	9.558364993813230015e+00	2.578077888280693486e+01	-2.495496480751249746e-02	5.601447789727775444e+02	8.710767614751679933e-02	0.000000000000000000e+00	1.695668021256760483e+01	1.000000000000000000e+00
1.492000000000000000e+03	3.580166062583039377e+01	1.144936467429453764e+01	-1.042064496636043031e-01	2.396817611734107231e+03	3.757526234184527247e-02	0.000000000000000000e+00	1.402181054743517841e+01	1.000000000000000000e+00
1.496000000000000000e+03	5.197474983825136974e+01	1.334732514525437530e+01	-3.141784148591356129e-02	7.099235501624960989e+02	3.489548165703748595e-02	0.000000000000000000e+00	1.628407407936520812e+01	1.000000000000000000e+00
1.498000000000000000e+03	9.938718569932201774e+01	1.200274028821332095e+01	-2.706105592432125201e-02	6.089539633632864479e+02	5.113801820668273379e-02	0.000000000000000000e+00	1.733199555429045802e+01	1.000000000000000000e+00
1.501000000000000000e+03	1.133373570708087072e+02	2.228820520721904330e+01	-2.641839445133639663e-02	5.940601242101524804e+02	5.442111890511680539e-02	0.000000000000000000e+00	1.733199555429045802e+01	1.000000000000000000e+00
1.515000000000000000e+03	3.691779091883514496e+01	1.929689946010656598e+01	-2.500211833259893823e-02	5.612375736207575301e+02	3.491253064458077482e-02	0.000000000000000000e+00	1.671659047326633640e+01	1.000000000000000000e+00
1.517000000000000000e+03	8.946584221551617588e+01	1.067417979018246399e+01	-2.917978005287091489e-02	6.580559209365642346e+02	4.290886402857463366e-02	0.000000000000000000e+00	3.505005145202187578e+01	1.000000000000000000e+00
1.519000000000000000e+03	1.921748602313741117e+01	7.667918116512661086e+00	-2.732918168824121155e-02	6.151678444943390787e+02	4.438089039260006974e-02	0.000000000000000000e+00	1.842216681454793914e+01	1.000000000000000000e+00
1.519000000000000000e+03	2.157713650909924397e+01	2.593833901279010234e+01	-2.654295569020788392e-02	5.969468618386749768e+02	4.485599104897208811e-02	0.000000000000000000e+00	1.671659047326633640e+01	1.000000000000000000e+00
1.520000000000000000e+03	5.454217576804460776e+01	7.700355878931265607e+00	-2.666009112112518661e-02	5.996615045246796853e+02	4.352121804272957029e-02	0.000000000000000000e+00	2.109736391929432742e+01	1.000000000000000000e+00
1.525000000000000000e+03	1.546039007895752349e+01	2.529608992433272974e+01	-3.049363661683192339e-02	6.885048729221855410e+02	3.556280235279218882e-02	0.000000000000000000e+00	2.187970282504914366e+01	1.000000000000000000e+00
1.525000000000000000e+03	3.266380924877036307e+01	1.177707499793444690e+01	-7.637801120788938365e-03	1.588152121937980041e+02	1.211493842520601216e-01	0.000000000000000000e+00	2.185727400999706660e+01	1.000000000000000000e+00
1.526000000000000000e+03	5.376715830281447950e+01	6.085934000623938189e+00	-2.779515345275663379e-02	6.259668557970724123e+02	4.422970416351590384e-02	0.000000000000000000e+00	2.185727400999706660e+01	1.000000000000000000e+00
1.526000000000000000e+03	9.563667048649058700e+01	5.465824321767960292e+00	-2.725829036234681674e-02	6.135249204206122613e+02	4.455951792288614932e-02	0.000000000000000000e+00	2.258526697920642334e+01	1.000000000000000000e+00
1.526000000000000000e+03	8.041376721986087261e+01	2.214987361014116374e+01	-2.726412527903933347e-02	6.136601460632615499e+02	4.996670545060299951e-02	0.000000000000000000e+00	2.258526697920642334e+01	1.000000000000000000e+00
1.532000000000000000e+03	3.392844643331645926e+01	1.780996798278974680e+01	-2.975349135099593367e-02	6.713518226730155902e+02	3.798364472179049933e-02	0.000000000000000000e+00	inf	1.000000000000000000e+00
1.540000000000000000e+03	1.142610419647618301e+02	7.238662124252751795e+00	-2.796047445382696811e-02	6.297982110316418130e+02	5.176261801146464503e-02	0.000000000000000000e+00	1.682114147517705405e+01	1.000000000000000000e+00
1.541000000000000000e+03	6.171079046823130021e+00	2.575146612520119405e+01	-2.775968904683763158e-02	6.251449593871851675e+02	4.285167578698900748e-02	0.000000000000000000e+00	9.513387920677681109e+01	1.000000000000000000e+00
1.545000000000000000e+03	1.009482344405495127e+02	1.752068314889560341e+01	-2.132459516945909433e-02	4.760100615072065580e+02	5.291126207127561099e-02	0.000000000000000000e+00	1.682114147517705405e+01	1.000000000000000000e+00
1.552000000000000000e+03	6.325321540824984368e+01	2.370399463390339534e+01	-2.786741525856200816e-02	6.276415410829065422e+02	4.579371033917944978e-02	0.000000000000000000e+00	inf	1.000000000000000000e+00
1.560000000000000000e+03	9.719894385795731750e+01	2.399383409174897963e+01	-2.017133433297709985e-02	4.492829553678031971e+02	4.634032794531250943e-02	0.000000000000000000e+00	1.613457350049598205e+01	1.000000000000000000e+00
1.561000000000000000e+03	8.135651731001193809e+01	2.093736830331576471e+01	-2.813540397167364066e-02	6.338522460274583636e+02	4.453476346780427253e-02	0.000000000000000000e+00	1.079693945373677622e+01	1.000000000000000000e+00
1.564000000000000000e+03	7.959295599758779360e+01	1.028543171577551441e+01	-2.351881054401420978e-02	5.268615474445432483e+02	5.996546171985517315e-02	0.000000000000000000e+00	1.079693945373677622e+01	1.000000000000000000e+00
1.566000000000000000e+03	5.291807346662364608e+01	2.205750327645756670e+01	-3.347856427440267651e-02	7.576813122832040790e+02	1.334700150028969023e-01	0.000000000000000000e+00	2.846049526258467921e+01	1.000000000000000000e+00
1.573000000000000000e+03	3.962837020681799061e+01	1.898443183902261566e+01	-2.934995106599072590e-02	6.619996764042147106e+02	7.127609652653266181e-02	0.000000000000000000e+00	7.028494681798624910e+00	1.000000000000000000e+00
1.573000000000000000e+03	1.732615513480699576e+01	2.040142017279704945e+01	-2.840880199699210087e-02	6.401883131250632459e+02	4.628156414442574640e-02	0.000000000000000000e+00	2.234718445478729976e+01	1.000000000000000000e+00
1.574000000000000000e+03	1.154769960427087909e+02	1.044532020241260994e+01	-2.783416764906799720e-02	6.268710194804054936e+02	4.662877070236304267e-02	0.000000000000000000e+00	4.847989489695579834e+01	1.000000000000000000e+00
1.577000000000000000e+03	4.495258653580450670e+01	2.357272759825881536e+01	-2.865034213220371204e-02	6.457860657119103962e+02	6.684139761226137733e-02	0.000000000000000000e+00	7.028494681798624910e+00	1.000000000000000000e+00
1.579000000000000000e+03	6.945018711196685501e+01	2.567138564535798295e+01	-2.291682779885409124e-02	5.129104479057225490e+02	4.992800877253156244e-02	0.000000000000000000e+00	2.458733006220569450e+01	1.000000000000000000e+00
1.580000000000000000e+03	1.000771586370922819e+02	6.960884608923509020e+00	-2.728320375190452021e-02	6.141022944074305769e+02	4.059686291263531199e-02	0.000000000000000000e+00	3.589002972742233766e+01	1.000000000000000000e+00
1.583000000000000000e+03	3.488708856715438600e+01	2.586486603249931093e+01	-2.373183909028712957e-02	5.317985368807990199e+02	4.576987667503507051e-02	0.000000000000000000e+00	3.456364008142988098e+01	1.000000000000000000e+00
1.588000000000000000e+03	1.099400208898625522e+02	1.711047603348810142e+01	-2.894512541991335272e-02	6.526177415735235172e+02	4.570014805781696943e-02	0.000000000000000000e+00	7.556177601467423699e+01	1.000000000000000000e+00
1.594000000000000000e+03	9.519954184580132051e+01	2.352291249034891507e+01	-2.762672409958782938e-02	6.220634637310885182e+02	7.170206235580200982e-02	0.000000000000000000e+00	2.788328168868843449e+01	1.000000000000000000e+00
1.594000000000000000e+03	1.214414175380281051e+02	1.409734312375546317e+01	-7.352558626685180669e-03	1.522046465921468723e+02	1.497800629808875295e-01	0.000000000000000000e+00	2.788328168868843449e+01	1.000000000000000000e+00
1.600000000000000000e+03	7.994645919967700820e+01	1.933760189844002753e+01	-2.565537114900742766e-02	5.763768697866396451e+02	5.344928041102614547e-02	0.000000000000000000e+00	1.583446206077822893e+01	1.000000000000000000e+00
1.607000000000000000e+03	7.901502676953903404e+01	2.587010289969904520e+01	-2.727033802427024367e-02	6.138041279760698217e+02	4.152384472764703016e-02	0.000000000000000000e+00	7.195161998720982410e+01	1.000000000000000000e+00
1.611000000000000000e+03	8.113888022198789685e+00	1.362003583399446960e+01	-2.747783978781446340e-02	6.186130328507706508e+02	5.934758622287983343e-02	0.000000000000000000e+00	6.427058276960339711e+00	1.000000000000000000e+00
1.614000000000000000e+03	9.096930643040938946e+01	1.581601110164609381e+01	-2.236226953583585544e-02	5.000584225118965946e+02	5.161864057669829364e-02	0.000000000000000000e+00	1.634081394930862530e+01	1.000000000000000000e+00
1.615000000000000000e+03	9.348981267580985133e+00	7.312768377269989628e+00	-2.591228124335524449e-02	5.823308249914866792e+02	2.102399270349006866e-01	0.000000000000000000e+00	6.427058276960339711e+00	1.000000000000000000e+00
1.616000000000000000e+03	7.471529123209731438e+01	1.749803085746333764e+01	-2.899341650053215147e-02	6.537368993533215189e+02	4.043210027277210905e-02	0.000000000000000000e+00	1.634081394930862530e+01	1.000000000000000000e+00
1.626000000000000000e+03	1.033164903457556676e+02	1.872032846206413481e+01	-2.822044976248838655e-02	6.358232033390315792e+02	5.173526050548882260e-02	0.000000000000000000e+00	3.815379662533715077e+01	1.000000000000000000e+00
1.627000000000000000e+03	6.523345387200913592e+01	2.104294118632109090e+01	-2.889655988474644152e-02	6.514922232414500058e+02	5.712008883572528006e-02	0.000000000000000000e+00	3.815379662533715077e+01	1.000000000000000000e+00
1.633000000000000000e+03	1.449987435128039159e+01	1.325280879156519909e+01	-2.784717453625475125e-02	6.271724573194325103e+02	4.512306481557992743e-02	0.000000000000000000e+00	5.598345253864023618e+01	1.000000000000000000e+00
1.636000000000000000e+03	7.019156788615865139e+01	7.544724229877033395e+00	-2.736670870161077296e-02	6.160375423438582629e+02	3.774138339882249227e-02	0.000000000000000000e+00	3.453055414753912089e+01	1.000000000000000000e+00
1.639000000000000000e+03	3.653411310287825131e+01	1.526061090916193308e+01	-2.823171225495058057e-02	6.360842143973360407e+02	3.227432568396970680e-02	0.000000000000000000e+00	3.453055414753912089e+01	1.000000000000000000e+00
1.645000000000000000e+03	8.803020232914207099e+01	2.315011409453945745e+01	-2.581886636038141156e-02	5.801659118918120157e+02	5.512322674231895370e-02	0.000000000000000000e+00	2.516504293585599683e+01	1.000000000000000000e+00
1.646000000000000000e+03	1.107849374930336808e+02	1.240295569872941073e+01	-2.776704565430550276e-02	6.253154505912561945e+02	2.055845103926107198e-01	0.000000000000000000e+00	5.562829455596859596e+00	1.000000000000000000e+00
1.647000000000000000e+03	5.196025683725279265e+01	1.815943720633362446e+01	-2.785049884329843933e-02	6.272494989603050044e+02	4.214878394061327693e-02	0.000000000000000000e+00	2.575306665855764265e+01	1.000000000000000000e+00
1.649000000000000000e+03	1.149978217185017115e+02	8.770232470232821598e+00	-3.726074339429362448e-02	8.453342521713947235e+02	9.646166977516512642e-02	0.000000000000000000e+00	5.562829455596859596e+00	1.000000000000000000e+00
1.652000000000000000e+03	2.654685110330409259e+01	1.399059428271360694e+01	-2.582510536415638658e-02	5.803105023528968331e+02	4.520870885196393019e-02	0.000000000000000000e+00	2.575306665855764265e+01	1.000000000000000000e+00
1.657000000000000000e+03	6.704352764781259566e+01	2.482492425018673998e+01	-2.496198027868551730e-02	5.603073642585410425e+02	6.097186005162802402e-02	0.000000000000000000e+00	1.551981717447947062e+01	1.000000000000000000e+00
1.658000000000000000e+03	2.785622505664714765e+01	6.051400962350913737e+00	-2.688683981062036168e-02	6.049164616856243128e+02	5.169071328017105227e-02	0.000000000000000000e+00	2.611969851394194109e+01	1.000000000000000000e+00
1.659000000000000000e+03	8.144239086756327595e+01	1.903377038345352901e+01	-2.906302996705710170e-02	6.553502087189805252e+02	4.075114687232905819e-02	0.000000000000000000e+00	1.551981717447947062e+01	1.000000000000000000e+00
1.659000000000000000e+03	4.339043358694839014e+01	2.704966317131328069e+01	-7.703387718598159184e-02	1.767086499988865853e+03	7.421136505209846579e-02	0.000000000000000000e+00	2.363188628816986281e+01	1.000000000000000000e+00
1.663000000000000000e+03	1.051143782070333828e+02	2.471831563191187087e+01	-2.688368860988078757e-02	6.048434318263168734e+02	5.850975640245315024e-02	0.000000000000000000e+00	9.156132237051707534e+00	1.000000000000000000e+00
1.664000000000000000e+03	2.422533636479467845e+01	1.322341646432924556e+01	-2.324850916360179931e-02	5.205972458612626497e+02	4.439951622707050127e-02	0.000000000000000000e+00	2.363188628816986281e+01	1.000000000000000000e+00
1.668000000000000000e+03	9.671665258043371693e+01	2.106962246274448347e+01	-2.468663928720859005e-02	5.539262684379449411e+02	4.389502445761916949e-02	0.000000000000000000e+00	9.156132237051707534e+00	1.000000000000000000e+00
1.674000000000000000e+03	2.523532986519477106e+01	2.616803731347471640e+01	-2.674155103417099472e-02	6.015493582288975176e+02	5.585929564140013071e-02	0.000000000000000000e+00	8.707854527500954234e+00	1.000000000000000000e+00
1.675000000000000000e+03	5.180333212792118047e+01	2.287788965187394652e+01	-2.646321390430940099e-02	5.950988261575572551e+02	4.422974461532713786e-02	0.000000000000000000e+00	1.817948561858581158e+01	1.000000000000000000e+00
1.675000000000000000e+03	3.365535024959760335e+01	2.394767986514355584e+01	-2.576267174922962019e-02	5.788635878301556659e+02	6.686367342474552888e-02	0.000000000000000000e+00	8.707854527500954234e+00	1.000000000000000000e+00
1.676000000000000000e+03	8.829753813399371154e+01	7.724738212173591911e+00	-2.333136214310969903e-02	5.225173842265161284e+02	4.896898570338237278e-02	0.000000000000000000e+00	2.338918863347893407e+01	1.000000000000000000e+00
1.678000000000000000e+03	7.008871743141577326e+01	2.240441782563345896e+01	-2.543245903746739825e-02	5.712108262720926177e+02	5.292756563541278769e-02	0.000000000000000000e+00	1.829151418739026980e+01	1.000000000000000000e+00
1.682000000000000000e+03	1.196968060088719312e+02	2.359423865140093213e+01	-2.132856350396482650e-02	4.761020286443677492e+02	7.337067554317155960e-02	0.000000000000000000e+00	4.328377396707374913e+01	1.000000000000000000e+00
1.684000000000000000e+03	2.506373272390385765e+01	1.339286948138614619e+01	-2.701241830914884526e-02	6.078267745591944049e+02	4.529226424918619820e-02	0.000000000000000000e+00	5.028294521955173479e+01	1.000000000000000000e+00
1.684000000000000000e+03	7.534313280507518584e+01	1.279578704993422988e+01	-1.853643843293724044e-02	4.113938370825288189e+02	4.092901455942442590e-01	0.000000000000000000e+00	8.239507072659812081e+00	1.000000000000000000e+00
1.686000000000000000e+03	8.011526019370560903e+01	6.078921933892784679e+00	-3.455521626907675364e-02	7.826329894984251041e+02	9.361611283406179318e-02	0.000000000000000000e+00	8.239507072659812081e+00	1.000000000000000000e+00
1.688000000000000000e+03	7.843738901536788433e+01	2.680906097113643938e+01	-2.735133757821991626e-02	6.156813127439677373e+02	1.211252313117637813e-01	0.000000000000000000e+00	7.719143862898403263e+00	1.000000000000000000e+00
1.690000000000000000e+03	9.352310545713041279e+01	1.389464102968848636e+01	-2.617934732268050249e-02	5.885201476690299387e+02	4.415234347602581266e-02	0.000000000000000000e+00	1.551952897456390446e+01	1.000000000000000000e+00
1.693000000000000000e+03	3.424620865767593614e+01	1.457275733535484363e+01	-2.642227090660233257e-02	5.941499620231257950e+02	4.663557469705004177e-02	0.000000000000000000e+00	1.737762890094073853e+01	1.000000000000000000e+00
1.697000000000000000e+03	6.710850809687617868e+01	1.695423138898724957e+01	-2.734914289146802777e-02	6.156304503337437382e+02	4.137374968517160134e-02	0.000000000000000000e+00	1.765335953864538965e+01	1.000000000000000000e+00
1.697000000000000000e+03	5.096114226444128548e+01	9.819549919279134897e+00	-2.447338517980746780e-02	5.489840515665559906e+02	3.567281253565846022e-02	0.000000000000000000e+00	1.737762890094073853e+01	1.000000000000000000e+00
1.699000000000000000e+03	8.945003782451877328e+00	1.030454958156579970e+01	-2.872392653092638304e-02	6.474914024168871265e+02	5.137745858931697107e-02	0.000000000000000000e+00	4.201893760687113399e+01	1.000000000000000000e+00
1.704000000000000000e+03	1.043402823412706937e+02	1.535274125234120923e+01	-2.740383185928144116e-02	6.168978807373134714e+02	4.515314700825157068e-02	0.000000000000000000e+00	4.378417502683934970e+01	1.000000000000000000e+00
1.706000000000000000e+03	7.147191709723795583e+00	6.080426960647224988e+00	-1.674222942762660857e-02	3.698125980390756240e+02	5.727510196508767137e-02	0.000000000000000000e+00	5.719875752925182155e+01	1.000000000000000000e+00
1.708000000000000000e+03	6.143673079750719523e+01	2.408997466530045273e+01	-2.439854174700557821e-02	5.472495364342850053e+02	4.987128732583157031e-02	0.000000000000000000e+00	4.378417502683934970e+01	1.000000000000000000e+00
1.713000000000000000e+03	1.080117733402980491e+02	9.966815553927593996e+00	-2.493176506083385688e-02	5.596071190850293533e+02	4.747654361629605191e-02	0.000000000000000000e+00	4.866927378899270451e+01	1.000000000000000000e+00
1.714000000000000000e+03	4.161801713467188080e+01	2.443492722790058380e+01	-2.283989923221841495e-02	5.111276092792970758e+02	6.081299966561526382e-02	0.000000000000000000e+00	4.792797090282755335e+01	1.000000000000000000e+00
1.719000000000000000e+03	8.948671780572432510e+01	2.681775977079321649e+01	-2.395370818349264880e-02	5.369404081865534408e+02	5.477213889844501082e-02	0.000000000000000000e+00	4.792797090282755335e+01	1.000000000000000000e+00
1.721000000000000000e+03	3.011323985048161234e+01	1.952867403216929887e+01	-2.269377762454781108e-02	5.077412047522987564e+02	2.707258018127557397e-01	0.000000000000000000e+00	5.176008626381947586e+00	1.000000000000000000e+00
1.722000000000000000e+03	3.525661827131237658e+01	1.894839502986716084e+01	-2.194635542434681189e-02	4.904195097429925454e+02	3.301157380962880250e-01	0.000000000000000000e+00	5.176008626381947586e+00	1.000000000000000000e+00
1.726000000000000000e+03	9.741858537399984641e+00	1.843089928607258443e+01	-2.795507527126255692e-02	6.296730836355661722e+02	3.389920644692467899e-02	0.000000000000000000e+00	7.171442845116401621e+00	1.000000000000000000e+00
1.726000000000000000e+03	4.826735254211065040e+01	9.952404810385266032e+00	-1.487781303219088032e-02	3.266042853031106574e+02	4.878358081493794352e-02	0.000000000000000000e+00	1.581793432450453096e+01	1.000000000000000000e+00
1.731000000000000000e+03	8.844182531765587996e+00	2.554593760428841165e+01	-3.475900396961869449e-02	7.873558200411705457e+02	4.780634418794027507e-02	0.000000000000000000e+00	7.171442845116401621e+00	1.000000000000000000e+00
1.740000000000000000e+03	6.781901263098091270e+00	1.616565065510495458e+01	-2.737433156923527872e-02	6.162142041931483618e+02	4.411671621063506521e-02	0.000000000000000000e+00	1.848576036100116227e+01	1.000000000000000000e+00
1.743000000000000000e+03	2.456128535886812614e+01	1.110434279058600104e+01	-2.824779184228976003e-02	6.364568628250785878e+02	4.770690796715415516e-02	0.000000000000000000e+00	1.131809435558195709e+01	1.000000000000000000e+00
1.744000000000000000e+03	2.944660467808291315e+01	2.131379502815305571e+01	-2.916596465186576531e-02	6.577357455891126392e+02	3.889323513882769756e-02	0.000000000000000000e+00	1.131809435558195709e+01	1.000000000000000000e+00
1.747000000000000000e+03	8.864588802475383034e+01	6.288050588306822952e+00	-2.680523012741125449e-02	6.030251370206972297e+02	4.640453628922835971e-02	0.000000000000000000e+00	1.686676397157800622e+01	1.000000000000000000e+00
1.747000000000000000e+03	1.165837882454936114e+01	1.239198664870164279e+01	-2.867548440418344127e-02	6.463687441056706575e+02	4.355232702290068314e-02	0.000000000000000000e+00	5.005653392539684887e+00	1.000000000000000000e+00
1.749000000000000000e+03	7.566270544936818965e+01	1.705488378507942571e+01	-3.000148404755585696e-02	6.770991149707173236e+02	3.351708176291534613e-02	0.000000000000000000e+00	1.686676397157800622e+01	1.000000000000000000e+00
1.752000000000000000e+03	2.402547983838772439e+01	2.516266170910718358e+01	-2.762806653433012502e-02	6.220945749894505070e+02	4.379299389453106262e-02	0.000000000000000000e+00	1.744224880339403327e+01	1.000000000000000000e+00
1.752000000000000000e+03	8.861650803780191765e+00	1.654347773794760457e+01	-2.584148782870495861e-02	5.806901700351448881e+02	5.443189668674397463e-02	0.000000000000000000e+00	5.005653392539684887e+00	1.000000000000000000e+00
1.764000000000000000e+03	2.880204577011427247e+01	1.458167598457465353e+01	-2.452648750425002327e-02	5.502147111161810926e+02	3.053267859361245007e-01	0.000000000000000000e+00	5.377519565410161739e+00	1.000000000000000000e+00
1.764000000000000000e+03	3.377802404313365514e+01	1.662063574455230963e+01	-2.316779335051377675e-02	5.187266368582614859e+02	3.615423931191775742e-01	0.000000000000000000e+00	5.377519565410161739e+00	1.000000000000000000e+00
1.765000000000000000e+03	1.821833150808841850e+01	1.840640005451573558e+01	-3.655452287439917708e-02	8.289674163299712291e+02	5.267868056138746979e-02	0.000000000000000000e+00	4.825578700033800850e+00	1.000000000000000000e+00
1.765000000000000000e+03	1.519847720004905511e+01	6.767521705791213371e+00	-2.522424764129280531e-02	5.663854754850431164e+02	7.478587507032830040e-02	0.000000000000000000e+00	8.227118144260904486e+00	1.000000000000000000e+00
1.767000000000000000e+03	1.011694740140835478e+02	8.394741570894964866e+00	-2.525288162455440605e-02	5.670490751544476780e+02	5.422320609359287946e-02	0.000000000000000000e+00	5.905323299237440438e+01	1.000000000000000000e+00
1.770000000000000000e+03	1.481467157543267987e+01	1.498568246122425762e+01	-2.945615767944710292e-02	6.644610410328916714e+02	5.079599707993065483e-02	0.000000000000000000e+00	4.825578700033800850e+00	1.000000000000000000e+00
1.771000000000000000e+03	4.293680412350497733e+01	1.820496502739996458e+01	-2.459446594299984773e-02	5.517901283073169907e+02	4.625888510358100447e-02	0.000000000000000000e+00	1.206948958494940349e+01	1.000000000000000000e+00
1.774000000000000000e+03	5.444647711608272544e+01	2.183814633929846494e+01	-2.745651964164535705e-02	6.181189331713715092e+02	4.982712183781012882e-02	0.000000000000000000e+00	1.206948958494940349e+01	1.000000000000000000e+00
1.777000000000000000e+03	1.150137783409341239e+02	2.440013412409729199e+01	-2.817979066363623941e-02	6.348809186310302266e+02	4.322104170618878971e-02	0.000000000000000000e+00	4.520252752189205836e+01	1.000000000000000000e+00
1.781000000000000000e+03	1.152771051616628739e+01	1.698072708372210471e+01	-2.758770996615254878e-02	6.211593015049243149e+02	4.172226529582834242e-02	0.000000000000000000e+00	2.180148940447941541e+01	1.000000000000000000e+00
1.782000000000000000e+03	3.269271114324860861e+01	2.221022884863558744e+01	-2.643522918611868056e-02	5.944502733673261901e+02	4.549791350652343525e-02	0.000000000000000000e+00	9.979767937908800235e+00	1.000000000000000000e+00
1.782000000000000000e+03	7.375501533385764219e+01	5.934409944057503772e+00	-2.754192484844375163e-02	6.200982200375773346e+02	8.404995488544275695e-02	0.000000000000000000e+00	5.224724977871328058e+00	1.000000000000000000e+00
1.786000000000000000e+03	6.858249242486806452e+01	6.671130956633192000e+00	-2.720729125589228456e-02	6.123430034699049429e+02	9.728052174574430833e-02	0.000000000000000000e+00	5.224724977871328058e+00	1.000000000000000000e+00
1.786000000000000000e+03	1.077575747394916448e+02	2.405288644409640852e+01	-3.396714150926933434e-02	7.690042109722911619e+02	4.559172377939813003e-02	0.000000000000000000e+00	3.852860284017747006e+01	1.000000000000000000e+00
1.786000000000000000e+03	4.164416011647318072e+01	2.662240851114585638e+01	-2.623748250532707826e-02	5.898674449567522515e+02	4.963398470131108464e-02	0.000000000000000000e+00	9.440739635785803330e+00	1.000000000000000000e+00
1.791000000000000000e+03	3.900795399913555883e+01	1.755720127812526954e+01	-2.574479522383391061e-02	5.784492949169302847e+02	1.007624730987286554e-01	0.000000000000000000e+00	9.440739635785803330e+00	1.000000000000000000e+00
1.792000000000000000e+03	4.665985358412899586e+01	2.399912423240604298e+01	-2.406177332125813972e-02	5.394448445774033871e+02	7.347017019708879104e-02	0.000000000000000000e+00	1.000249661873035834e+01	1.000000000000000000e+00
1.794000000000000000e+03	6.024857834106293808e+01	1.477093290397403713e+01	-2.648870508945918439e-02	5.956895907006381776e+02	8.021875380927911969e-02	0.000000000000000000e+00	8.256381279794041461e+00	1.000000000000000000e+00
1.797000000000000000e+03	5.365351231973563273e+01	9.803746979160319341e+00	-2.632065269751749162e-02	5.917949348046593059e+02	8.740410210969828952e-02	0.000000000000000000e+00	8.256381279794041461e+00	1.000000000000000000e+00
1.810000000000000000e+03	5.568586190924498425e+01	8.284082942957558870e+00	-2.743290731232385371e-02	6.175717115784667612e+02	6.259069179489140655e-02	0.000000000000000000e+00	3.283048248901987165e+01	1.000000000000000000e+00
1.813000000000000000e+03	9.945753356783397692e+01	2.572609172531293353e+01	-2.634663605449260454e-02	5.923971055519555193e+02	5.059661185263431005e-02	0.000000000000000000e+00	1.985785257847487273e+01	1.000000000000000000e+00
1.815000000000000000e+03	8.850460292387448646e+01	9.162045742007576266e+00	-2.538578225803742733e-02	5.701290803230357369e+02	4.515570922228995254e-02	0.000000000000000000e+00	1.985785257847487273e+01	1.000000000000000000e+00
1.817000000000000000e+03	3.270677246280484951e+01	9.243173886530327010e+00	-2.858785145102624159e-02	6.443378286646446895e+02	4.820650224114186866e-02	0.000000000000000000e+00	5.579788943981755978e+01	1.000000000000000000e+00
1.823000000000000000e+03	7.369855257205391297e+01	2.149028386689852610e+01	-2.958048688991871122e-02	6.673424013456544799e+02	9.648622562574138417e-02	0.000000000000000000e+00	2.206419814149692016e+01	1.000000000000000000e+00
1.824000000000000000e+03	5.245108892279689172e+01	1.554266853798412207e+01	-2.234931380754707000e-02	4.997581702930282859e+02	4.623993641136037169e-02	0.000000000000000000e+00	1.699365216550287982e+01	1.000000000000000000e+00
1.826000000000000000e+03	3.578972012897165911e+01	1.219856868327772048e+01	-2.906674728084860868e-02	6.554363583887829918e+02	4.120493461751684183e-02	0.000000000000000000e+00	9.273721482031467289e+00	1.000000000000000000e+00
1.831000000000000000e+03	3.921877497041833038e+01	2.081503507157420430e+01	-2.981611929709061110e-02	6.728032408688085297e+02	4.135067794888680481e-02	0.000000000000000000e+00	9.273721482031467289e+00	1.000000000000000000e+00
1.838000000000000000e+03	4.212010728520949954e+01	2.668788834955589806e+01	-2.187922524842122324e-02	4.888637512533578615e+02	3.492290822034919140e-01	0.000000000000000000e+00	2.974084674913060411e+01	1.000000000000000000e+00
1.840000000000000000e+03	7.175496564437423785e+01	2.417927610619976875e+01	-2.591039917959424982e-02	5.822872076966735904e+02	5.140564709278361288e-02	0.000000000000000000e+00	1.935762553532372010e+01	1.000000000000000000e+00
1.841000000000000000e+03	8.109411768249221097e+01	7.223512909730734677e+00	-2.619440159256238021e-02	5.888690341102027332e+02	6.377275077965283145e-02	0.000000000000000000e+00	1.935762553532372010e+01	1.000000000000000000e+00
1.851000000000000000e+03	7.643149926804601080e+01	1.724505697518234371e+01	-2.857191975351321134e-02	6.439686076203312268e+02	1.100612919493877406e-01	0.000000000000000000e+00	1.111774913496168615e+01	1.000000000000000000e+00
1.851000000000000000e+03	9.079711042067778237e+00	2.244637804371360446e+01	-2.751609394853632082e-02	6.194995825206664222e+02	4.666554868398575806e-02	0.000000000000000000e+00	2.745087576578712074e+01	1.000000000000000000e+00
1.852000000000000000e+03	3.292151051879594092e+01	8.840527169175715017e+00	-2.976097503194028576e-02	6.715252588364453459e+02	4.109552387943327112e-02	0.000000000000000000e+00	2.502022684882494730e+01	1.000000000000000000e+00
1.854000000000000000e+03	6.765947182325463416e+01	1.041454598875034954e+01	-2.188567431726158932e-02	4.890132100244738353e+02	5.861968781550463969e-02	0.000000000000000000e+00	1.072740805869209169e+01	1.000000000000000000e+00
1.854000000000000000e+03	5.809792747282980940e+01	5.550992422421389350e+00	-2.456108257134440032e-02	5.510164603830266969e+02	6.346521088606760230e-02	0.000000000000000000e+00	1.072740805869209169e+01	1.000000000000000000e+00
1.855000000000000000e+03	5.117665300044498622e+01	2.595080257728510631e+01	-2.564206994645812018e-02	5.760686111160325709e+02	4.401258614634295796e-02	0.000000000000000000e+00	2.154196589628176284e+01	1.000000000000000000e+00
1.868000000000000000e+03	1.896399728730890999e+01	2.468480409784451624e+01	-2.853251478913721925e-02	6.430553877901068063e+02	3.199337816755654096e-02	0.000000000000000000e+00	5.960148578728154689e+01	1.000000000000000000e+00
1.869000000000000000e+03	9.244711430223829041e+01	2.134565332319179021e+01	-4.672018409376426512e-02	1.064559138334509726e+03	3.722960657376239713e-02	0.000000000000000000e+00	1.412473820379734590e+01	1.000000000000000000e+00
1.869000000000000000e+03	1.053066850799940823e+02	2.718856943911383439e+01	-2.667342008493371955e-02	5.999704065693598523e+02	4.952119047000946850e-02	0.000000000000000000e+00	1.412473820379734590e+01	1.000000000000000000e+00
1.872000000000000000e+03	7.837446025835784269e+01	1.991678589138300026e+01	-6.903149975989167873e-03	1.417894895633527881e+02	1.543816757342829638e-01	0.000000000000000000e+00	8.066534103216941531e+00	1.000000000000000000e+00
1.877000000000000000e+03	8.201880176251516730e+01	1.272041545626515102e+01	-2.716951704487777924e-02	6.114675767536066360e+02	3.672101199910005054e-02	0.000000000000000000e+00	8.066534103216941531e+00	1.000000000000000000e+00
1.883000000000000000e+03	5.392852534442056367e+01	1.146420457273867477e+01	-2.845760055291358254e-02	6.413192317709626877e+02	3.532442986732931001e-02	0.000000000000000000e+00	2.340577457817497731e+01	1.000000000000000000e+00
1.884000000000000000e+03	1.887171348017024641e+01	2.701919238074556162e+01	-2.736810627193146314e-02	6.160699313829348966e+02	4.584984853182683118e-02	0.000000000000000000e+00	1.624993793615215409e+01	1.000000000000000000e+00
1.885000000000000000e+03	3.502710140295859986e+01	2.526878557288027594e+01	-2.533335195271217352e-02	5.689139949832576804e+02	3.676129030637587114e-02	0.000000000000000000e+00	1.624993793615215409e+01	1.000000000000000000e+00
1.891000000000000000e+03	2.889996991754433608e+01	9.886221036586702482e+00	-2.735093123992669850e-02	6.156718957531641081e+02	5.300248988309463893e-02	0.000000000000000000e+00	7.681490726729671792e+01	1.000000000000000000e+00
1.894000000000000000e+03	1.038819673943007729e+02	2.656644983834735285e+01	-2.685434881437867224e-02	6.041634747830468086e+02	5.460694341672311936e-02	0.000000000000000000e+00	7.681490726729671792e+01	1.000000000000000000e+00
1.909000000000000000e+03	1.837084005755194482e+01	1.397725804451103748e+01	-1.271952947506235602e-02	2.765855281533669654e+02	1.245856651166564744e-01	0.000000000000000000e+00	8.295876910561652551e+01	1.000000000000000000e+00
1.912000000000000000e+03	1.011079389289916719e+02	2.003777302729930554e+01	-2.622403884293951146e-02	5.895558847440332784e+02	4.487897089264858419e-02	0.000000000000000000e+00	8.295876910561652551e+01	1.000000000000000000e+00
1.921000000000000000e+03	3.042186151385279302e+01	2.648351220802661032e+01	-2.583503077919552249e-02	5.805405263100423099e+02	4.042469226765821322e-02	0.000000000000000000e+00	3.173896649143183168e+01	1.000000000000000000e+00
1.923000000000000000e+03	5.778034156750265993e+01	1.039390179949666937e+01	-2.741186742705851304e-02	6.170841070150767109e+02	4.545952206298331522e-02	0.000000000000000000e+00	2.306813991688568777e+01	1.000000000000000000e+00
1.923000000000000000e+03	9.340160075389444216e+01	1.465517840067000144e+01	-2.405379215211033567e-02	5.392598790013757935e+02	4.739075361433364719e-02	0.000000000000000000e+00	1.354812716977550657e+01	1.000000000000000000e+00
1.927000000000000000e+03	8.083458687796316156e+01	9.593369232935613056e+00	-2.698309308069187298e-02	6.071471551108112408e+02	4.890266403506127180e-02	0.000000000000000000e+00	1.354812716977550657e+01	1.000000000000000000e+00
1.930000000000000000e+03	6.285439586873045670e+01	2.187217775951463139e+01	-3.802746138560526151e-02	8.631031319291495265e+02	4.094897216706427923e-02	0.000000000000000000e+00	2.177283646107879633e+01	1.000000000000000000e+00
1.932000000000000000e+03	1.968357199751630304e+01	1.425936411232162371e+01	-2.143780388705226678e-02	4.786337016372646076e+02	4.929532891263466166e-02	0.000000000000000000e+00	4.383691327347629141e+01	1.000000000000000000e+00
1.933000000000000000e+03	1.061990550310074326e+02	1.781157943942615418e+01	-2.644579519598619366e-02	5.946951432686231556e+02	4.539749196394871067e-02	0.000000000000000000e+00	4.353444540373825333e+01	1.000000000000000000e+00
1.942000000000000000e+03	4.452923740540656894e+01	2.683319321637554467e+01	-3.090855155667961152e-02	6.981206296402941689e+02	6.473781997955962986e-02	0.000000000000000000e+00	7.605952702433291357e+00	1.000000000000000000e+00
1.943000000000000000e+03	1.243934530916348535e+01	8.493750065787754266e+00	-2.716032888186682009e-02	6.112546387952093028e+02	5.317199077548395714e-02	0.000000000000000000e+00	3.696074065575750467e+01	1.000000000000000000e+00
1.943000000000000000e+03	6.583648253067508449e+01	2.384135802748997790e+01	-2.763553665990855709e-02	6.222676970039103708e+02	4.115996295334845012e-02	0.000000000000000000e+00	1.563446963641876231e+01	1.000000000000000000e+00
1.943000000000000000e+03	8.260312043465843601e+01	2.583236526182302839e+01	-2.474877902042610378e-02	5.553663721791289163e+02	4.060469110729292286e-02	0.000000000000000000e+00	1.688443829123307793e+01	1.000000000000000000e+00
1.946000000000000000e+03	5.032241847699587112e+01	2.190474827061103724e+01	-2.828407181168699283e-02	6.372976601210069703e+02	6.377202939298831641e-02	0.000000000000000000e+00	7.605952702433291357e+00	1.000000000000000000e+00
1.946000000000000000e+03	1.011817005656769197e+02	2.736050972530153302e+01	-2.465633090294232221e-02	5.532238641096497531e+02	1.127600362209881801e-01	0.000000000000000000e+00	1.382243998031621146e+01	1.000000000000000000e+00
1.951000000000000000e+03	2.524762045755451823e+01	2.736449245879409631e+01	-2.729377094031210441e-02	6.143471916216863065e+02	4.287241928262641721e-02	0.000000000000000000e+00	2.566231287932127714e+01	1.000000000000000000e+00
1.953000000000000000e+03	7.201283577019775350e+01	1.165388763780475223e+01	-2.383016314991977594e-02	5.340772213680614868e+02	6.610062306239750107e-02	0.000000000000000000e+00	9.968564148213783227e+00	1.000000000000000000e+00
1.955000000000000000e+03	7.468759273687132350e+01	2.125690520241872150e+01	-2.898628522662185375e-02	6.535716303103779410e+02	4.047978841095167812e-02	0.000000000000000000e+00	9.968564148213783227e+00	1.000000000000000000e+00
1.957000000000000000e+03	1.010048295752931580e+01	1.623908847336135608e+01	-2.598773258357354662e-02	5.840794285290231755e+02	2.289537323867800733e-01	0.000000000000000000e+00	6.837764169258143454e+00	1.000000000000000000e+00
1.958000000000000000e+03	6.254320761087357461e+00	2.189258784923920942e+01	-3.395629746454579406e-02	7.687528975441939565e+02	2.577285501197988937e-01	0.000000000000000000e+00	6.837764169258143454e+00	1.000000000000000000e+00
1.960000000000000000e+03	3.251549395971743195e+01	7.094821580406803108e+00	-3.094339378120668227e-02	6.989281068419901430e+02	4.626577688900324059e-02	0.000000000000000000e+00	9.110138426188827410e+00	1.000000000000000000e+00
1.963000000000000000e+03	3.852176907806715889e+01	1.394458663820369182e+01	-2.233843536815168992e-02	4.995060597598740628e+02	7.953099906706961875e-02	0.000000000000000000e+00	9.110138426188827410e+00	1.000000000000000000e+00
1.964000000000000000e+03	1.508272738208938435e+01	1.422121153954137718e+01	-3.004797195227312465e-02	6.781764837014261502e+02	4.094155343066530062e-02	0.000000000000000000e+00	1.312371577747178897e+01	1.000000000000000000e+00
1.965000000000000000e+03	9.248678149487957967e+01	1.806790920702388803e+01	-2.152888608035212481e-02	4.807445540747417567e+02	6.151429597774515923e-02	0.000000000000000000e+00	2.426948715454573957e+01	1.000000000000000000e+00
1.966000000000000000e+03	2.609141226082345710e+01	2.136549408214800039e+01	-2.929930375024015696e-02	6.608259122903906473e+02	3.712557060664500863e-02	0.000000000000000000e+00	1.312371577747178897e+01	1.000000000000000000e+00
1.968000000000000000e+03	7.059471993471817086e+01	7.591953527909748978e+00	-4.992664727673660346e-02	1.138869718484630766e+03	3.235911693991300186e-02	0.000000000000000000e+00	2.426948715454573957e+01	1.000000000000000000e+00
1.973000000000000000e+03	3.889063063626058891e+01	9.539044502334578013e+00	-2.996691774658692339e-02	6.762980323659688793e+02	4.194781430674598965e-02	0.000000000000000000e+00	1.869613807086937385e+01	1.000000000000000000e+00
1.974000000000000000e+03	5.748548642915587692e+01	7.595615366389621315e+00	-2.607581553373891983e-02	5.861207727624085919e+02	5.330012680884999021e-02	0.000000000000000000e+00	5.422082355126443431e+00	1.000000000000000000e+00
1.976000000000000000e+03	5.349109227215133444e+01	2.518922221341724565e+01	-2.577407666255746715e-02	5.791278995273723922e+02	5.935368879375457762e-02	0.000000000000000000e+00	1.677178568577337714e+01	1.000000000000000000e+00
1.979000000000000000e+03	6.193304357963567952e+01	1.069693967367989451e+01	-2.501263400388620967e-02	5.614812769129626986e+02	1.121402057361159388e-01	0.000000000000000000e+00	5.422082355126443431e+00	1.000000000000000000e+00
1.982000000000000000e+03	7.435895545732941514e+01	1.800931228647433002e+01	-2.860680384148030567e-02	6.447770550176406914e+02	4.011465779707634738e-02	0.000000000000000000e+00	1.441783892338086837e+01	1.000000000000000000e+00
1.983000000000000000e+03	5.631608670296039776e+01	9.198619306583955435e+00	-2.860442794442654563e-02	6.447219930136920993e+02	5.250426857447354489e-02	0.000000000000000000e+00	5.813361203029125512e+00	1.000000000000000000e+00
1.987000000000000000e+03	1.697077043913044037e+01	1.294558860233697573e+01	-2.862137183960342113e-02	6.451146719901054212e+02	4.733951929930946267e-02	0.000000000000000000e+00	3.952333096797533329e+01	1.000000000000000000e+00
1.989000000000000000e+03	1.152239769488277403e+02	1.258922949706787087e+01	-2.086256932576028081e-02	4.653024978988256066e+02	5.746073144287910939e-02	0.000000000000000000e+00	5.061313647066499044e+01	1.000000000000000000e+00
1.992000000000000000e+03	6.462079652034364585e+01	1.359307904776919429e+01	-2.840479843913756505e-02	6.400955296780506387e+02	4.145555256116206788e-02	0.000000000000000000e+00	3.117923887609817157e+01	1.000000000000000000e+00
1.993000000000000000e+03	2.764484983162887843e+01	2.371343649173707036e+01	-2.727078464297203603e-02	6.138144784753402519e+02	4.942459449383729275e-02	0.000000000000000000e+00	7.995355061789252815e+00	1.000000000000000000e+00
1.995000000000000000e+03	3.555507337992951022e+01	2.487707989931053731e+01	-2.639569784156922325e-02	5.935341246452125006e+02	4.020410461217016618e-02	0.000000000000000000e+00	7.995355061789252815e+00	1.000000000000000000e+00
2.005000000000000000e+03	3.136671711467968038e+01	2.232989204935149985e+01	-2.641273909558720587e-02	5.939290599369342090e+02	5.352079277093957366e-02	0.000000000000000000e+00	7.568596329834448966e+01	1.000000000000000000e+00
2.008000000000000000e+03	1.067632467682412170e+02	1.571715006149473481e+01	-2.535146420969953268e-02	5.693337510346311774e+02	6.145078578959339843e-02	0.000000000000000000e+00	3.511249068544853458e+01	1.000000000000000000e+00
2.012000000000000000e+03	2.591203416532555082e+01	1.157328387929843316e+01	-2.988165764242110140e-02	6.743221082892893037e+02	3.763580551737499835e-02	0.000000000000000000e+00	4.610929646735583987e+01	1.000000000000000000e+00
2.012000000000000000e+03	7.201282574509917822e+01	1.068771263270829053e+01	-2.570240990425428848e-02	5.774670046150998814e+02	3.683471374382396579e-02	0.000000000000000000e+00	3.511249068544853458e+01	1.000000000000000000e+00
2.019000000000000000e+03	7.338862422309487954e+01	9.610697176140915232e+00	-2.635271389421704052e-02	5.925379609961660208e+02	5.115540336069124283e-02	0.000000000000000000e+00	1.896567921491758568e+01	1.000000000000000000e+00
2.020000000000000000e+03	8.177290457755866271e+01	2.662248223888225951e+01	-2.796005419438302511e-02	6.297884714147147633e+02	5.817824025519846565e-02	0.000000000000000000e+00	1.896567921491758568e+01	1.000000000000000000e+00
2.020000000000000000e+03	2.901307615941347962e+01	1.384837906999142909e+01	-2.422441233294071392e-02	5.432140440422077745e+02	4.797776569906497812e-02	0.000000000000000000e+00	4.457742942101491934e+01	1.000000000000000000e+00
2.022000000000000000e+03	1.126168039905496130e+02	2.412460827494750504e+01	-2.425144279465568306e-02	5.438404817017548112e+02	4.522880360327685700e-02	0.000000000000000000e+00	3.094487849933178580e+01	1.000000000000000000e+00
2.034000000000000000e+03	8.168775914800633586e+01	1.171218767112466885e+01	-8.463858761125772623e-02	1.943327551679999033e+03	4.096472565160724777e-02	0.000000000000000000e+00	3.485320527365992405e+01	1.000000000000000000e+00
2.034000000000000000e+03	4.992499603181092738e+01	2.606045575728519736e+01	-3.492165138662013668e-02	7.911252143013260820e+02	3.809693746526909841e-02	0.000000000000000000e+00	2.044844292362204285e+01	1.000000000000000000e+00
2.038000000000000000e+03	3.991908940392892191e+01	8.227322253754884684e+00	-2.870476300063855291e-02	6.470472828458359800e+02	3.802864636021252576e-02	0.000000000000000000e+00	2.044844292362204285e+01	1.000000000000000000e+00
2.038000000000000000e+03	1.209227842306815717e+02	1.582949193077291916e+01	-2.841848602316085493e-02	6.404127428352219340e+02	4.901935367821186329e-02	0.000000000000000000e+00	3.945046752073633911e+01	1.000000000000000000e+00
2.040000000000000000e+03	2.528279039682688634e+01	2.702979121191592071e+01	-2.560798398787279481e-02	5.752786605652514709e+02	4.673575026171117308e-02	0.000000000000000000e+00	1.082541035354820380e+01	1.000000000000000000e+00
2.045000000000000000e+03	3.373438936508669883e+01	2.026517856946415108e+01	-2.682379887205859834e-02	6.034554722868967929e+02	4.343708882840335850e-02	0.000000000000000000e+00	1.082541035354820380e+01	1.000000000000000000e+00
2.046000000000000000e+03	8.545484534488373640e+01	1.175370032817414945e+01	-2.379027724979222366e-02	5.331528557324203348e+02	1.277464098667057124e-01	0.000000000000000000e+00	5.797004500144087302e+00	1.000000000000000000e+00
2.046000000000000000e+03	9.717577457533904806e+01	1.954634754866860291e+01	-2.791862100264391397e-02	6.288282469119183133e+02	5.198091566209650516e-02	0.000000000000000000e+00	1.229647857710615177e+01	1.000000000000000000e+00
2.047000000000000000e+03	6.139716086795512240e+01	2.718980377168348284e+01	-2.295227045774540439e-02	5.137318403228451871e+02	4.871272579867691466e-02	0.000000000000000000e+00	2.554210831947837690e+01	1.000000000000000000e+00
2.049000000000000000e+03	8.504471501894255425e+01	1.753617854174609292e+01	-2.440853130061042611e-02	5.474810468186110484e+02	1.339659484904899278e-01	0.000000000000000000e+00	5.797004500144087302e+00	1.000000000000000000e+00
2.054000000000000000e+03	6.511870997821809226e+01	1.244919243274059539e+01	-2.865731058634413131e-02	6.459475613662730211e+02	3.512060115330228882e-02	0.000000000000000000e+00	1.431568370847775107e+01	1.000000000000000000e+00
2.055000000000000000e+03	1.158167835399275418e+02	7.063690022602584939e+00	-3.561649380778698221e-02	8.072283598805493057e+02	3.789634553715270915e-02	0.000000000000000000e+00	2.153084999021607615e+01	1.000000000000000000e+00
2.056000000000000000e+03	8.339281724457428879e+00	6.245400630209647197e+00	-5.636333917528197485e-02	1.288041650901799812e+03	2.640554085303392640e-02	0.000000000000000000e+00	5.711733979758778190e+01	1.000000000000000000e+00
2.056000000000000000e+03	7.809340277975719857e+01	1.849866734771169519e+01	-2.593009815579900082e-02	5.827437363597538251e+02	5.453314335448800065e-02	0.000000000000000000e+00	1.431568370847775107e+01	1.000000000000000000e+00
2.058000000000000000e+03	1.023805507800575043e+02	2.388763577036885977e+01	-1.965635163302624153e-02	4.373481034712192468e+02	5.182628638921649156e-02	0.000000000000000000e+00	2.153084999021607615e+01	1.000000000000000000e+00
2.064000000000000000e+03	5.962027154449231858e+01	1.074268668438051400e+01	-2.792459489956113095e-02	6.289666934557716331e+02	4.186947072734137354e-02	0.000000000000000000e+00	5.082957063282789534e+01	1.000000000000000000e+00
2.066000000000000000e+03	1.098688183529681481e+02	1.840615811409521996e+01	-2.787530479508087619e-02	6.278243830500141485e+02	4.477061553873162847e-02	0.000000000000000000e+00	5.082957063282789534e+01	1.000000000000000000e+00
2.073000000000000000e+03	4.242487797363269664e+01	1.818733771106504093e+01	-2.928917466600688621e-02	6.605911682491176862e+02	3.750721315481442275e-02	0.000000000000000000e+00	1.000475867425273258e+01	1.000000000000000000e+00
2.073000000000000000e+03	5.242317788498464637e+01	1.854677478858332762e+01	-2.703328450894337473e-02	6.083103539186874968e+02	6.466212346663680055e-02	0.000000000000000000e+00	1.000475867425273258e+01	1.000000000000000000e+00
2.073000000000000000e+03	7.690476232979754911e+01	1.911395439729073686e+01	-2.791306060553943452e-02	6.286993833288611313e+02	3.983312024665386364e-02	0.000000000000000000e+00	2.448815365920915355e+01	1.000000000000000000e+00
2.075000000000000000e+03	1.084188463875947548e+02	1.958394500549093564e+01	-2.288953810050728399e-02	5.122780023728868173e+02	6.279132696821054793e-02	0.000000000000000000e+00	3.151758850505070697e+01	1.000000000000000000e+00
2.080000000000000000e+03	1.949109840332108234e+01	1.821019463022815188e+01	-2.834574729095862972e-02	6.387270046617616117e+02	4.768362714904061939e-02	0.000000000000000000e+00	1.038893519434030388e+01	1.000000000000000000e+00
2.082000000000000000e+03	2.976078361236853809e+01	1.977976150655885590e+01	-2.999082623281787430e-02	6.768521174687600706e+02	3.526475862786393467e-02	0.000000000000000000e+00	1.038893519434030388e+01	1.000000000000000000e+00
2.082000000000000000e+03	1.123205951508287512e+02	2.518045992630177210e+01	-2.352442594234295178e-02	5.269916856946248345e+02	5.269321633873735866e-02	0.000000000000000000e+00	1.784366018789445008e+01	1.000000000000000000e+00
2.086000000000000000e+03	9.983063538711162721e+01	1.243694730215545086e+01	-2.404941610837267249e-02	5.391584631015660989e+02	4.751415935663050316e-02	0.000000000000000000e+00	1.784366018789445008e+01	1.000000000000000000e+00
2.087000000000000000e+03	7.501805469224467515e+01	1.435245368298551050e+01	-2.828107115393780485e-02	6.372281191328683008e+02	4.468034468338211163e-02	0.000000000000000000e+00	2.488640844787139628e+01	1.000000000000000000e+00
2.091000000000000000e+03	2.680110230517732361e+01	1.350099120279085874e+01	-2.545872029879841375e-02	5.718194375218162122e+02	6.086158921555195889e-02	0.000000000000000000e+00	4.822446978300434495e+01	1.000000000000000000e+00
2.093000000000000000e+03	8.594309308240644896e+01	1.286132403194964446e+01	-3.112801535611613504e-02	7.032067576659278529e+02	8.523952757069885866e-02	0.000000000000000000e+00	3.231063289088821477e+01	1.000000000000000000e+00
2.097000000000000000e+03	5.376741339849085932e+01	9.911301203595801468e+00	-2.386483369290792744e-02	5.348807198074794087e+02	6.368608419420651590e-02	0.000000000000000000e+00	7.898886499217289803e+00	1.000000000000000000e+00
2.099000000000000000e+03	9.585036334076320941e+01	9.438346963922988664e+00	-3.671189778333521642e-02	8.326146189070077526e+02	4.211521459127287592e-02	0.000000000000000000e+00	4.208560753460290726e+01	1.000000000000000000e+00
2.100000000000000000e+03	5.042076971526114448e+01	1.706618652657728319e+01	-2.846142978315026675e-02	6.414079751321612548e+02	5.186098363504432207e-02	0.000000000000000000e+00	7.898886499217289803e+00	1.000000000000000000e+00
2.104000000000000000e+03	1.293199686150040151e+01	1.627414783311911961e+01	-2.781269904500387885e-02	6.263734792524403474e+02	7.986447498321569416e-02	0.000000000000000000e+00	1.483356587924589931e+01	1.000000000000000000e+00
2.104000000000000000e+03	2.331309129325001805e+01	2.686978632700070690e+01	-2.685508735538567199e-02	6.041805906541992499e+02	4.298383262108740333e-02	0.000000000000000000e+00	1.483356587924589931e+01	1.000000000000000000e+00
2.109000000000000000e+03	8.298758205536140053e+01	1.173139847571433947e+01	-2.400788348510615733e-02	5.381959342484419722e+02	5.485669285740968348e-02	0.000000000000000000e+00	6.027442552411299914e+01	1.000000000000000000e+00
2.111000000000000000e+03	2.379847933901679724e+01	2.311807893561362448e+01	-2.841904021541339850e-02	6.404255863782321967e+02	4.156068707263294026e-02	0.000000000000000000e+00	6.027442552411299914e+01	1.000000000000000000e+00
2.121000000000000000e+03	1.180166809454369314e+02	2.587245174228011990e+01	-2.576355669745998903e-02	5.788840967250498579e+02	5.386416937901961077e-02	0.000000000000000000e+00	2.516116695522447699e+01	1.000000000000000000e+00
2.122000000000000000e+03	8.836838559655004133e+01	9.213060843488328544e+00	-2.909255230401070966e-02	6.560343962056979308e+02	5.770254836910015950e-02	0.000000000000000000e+00	7.886002833560961989e+00	1.000000000000000000e+00
2.122000000000000000e+03	1.233101999857328757e+01	2.378838829288026346e+01	-3.116766389322141520e-02	7.041256223546113233e+02	3.674565114959515988e-02	0.000000000000000000e+00	3.544975520942938374e+01	1.000000000000000000e+00
2.124000000000000000e+03	4.528336410701257364e+01	1.071826349747479590e+01	-2.585031616051226833e-02	5.808947688160830012e+02	4.850895753887818351e-02	0.000000000000000000e+00	3.544975520942938374e+01	1.000000000000000000e+00
2.124000000000000000e+03	1.028213038158134083e+02	5.817905214442735229e+00	-2.501723184234242239e-02	5.615878329604271357e+02	6.179052379409555318e-02	0.000000000000000000e+00	1.484634388656530213e+01	1.000000000000000000e+00
2.124000000000000000e+03	8.907631172981419354e+01	1.706722415225478073e+01	-2.884330416795525751e-02	6.502580087860715139e+02	6.072324449560650983e-02	0.000000000000000000e+00	7.886002833560961989e+00	1.000000000000000000e+00
2.130000000000000000e+03	4.115189965999419996e+01	1.598523172257399416e+01	-2.287794493893171091e-02	5.120093279758035578e+02	4.683523777313214342e-02	0.000000000000000000e+00	inf	1.000000000000000000e+00
2.137000000000000000e+03	4.541565798328274184e+01	1.807886309966027127e+01	-2.302569752510920040e-02	5.154335308345284830e+02	5.093609248423880409e-02	0.000000000000000000e+00	3.690770860200496628e+01	1.000000000000000000e+00
2.139000000000000000e+03	1.065092114422905638e+02	2.159008852534010714e+01	-2.642546117091563659e-02	5.942238971904506570e+02	5.396058009428039703e-02	0.000000000000000000e+00	2.556322563995109221e+01	1.000000000000000000e+00
2.141000000000000000e+03	7.503973086795842740e+00	1.624354076243048794e+01	-2.920875626328933716e-02	6.587274518052732901e+02	3.948668690700263273e-02	0.000000000000000000e+00	1.415454173037191232e+01	1.000000000000000000e+00
2.141000000000000000e+03	8.138924763070788515e+01	2.632991164691642183e+01	-2.495959789101529630e-02	5.602521518329449464e+02	5.626105996323271796e-02	0.000000000000000000e+00	1.439407780635584544e+01	1.000000000000000000e+00
2.145000000000000000e+03	1.996805819579701691e+01	2.295156834081856800e+01	-2.583947984882113691e-02	5.806436346029313427e+02	5.493182913719696359e-02	0.000000000000000000e+00	1.415454173037191232e+01	1.000000000000000000e+00
2.146000000000000000e+03	2.976905569690732278e+01	1.203703380885011143e+01	-2.311795782908674518e-02	5.175716862793830160e+02	4.819734335505898581e-02	0.000000000000000000e+00	1.466924047339542270e+01	1.000000000000000000e+00
2.146000000000000000e+03	8.097250949999015290e+01	1.194186781789533391e+01	-6.895537804941901522e-03	1.416130756098952190e+02	1.435153022744214413e-01	0.000000000000000000e+00	1.439407780635584544e+01	1.000000000000000000e+00
2.149000000000000000e+03	6.108014047404640934e+01	2.427042031262832822e+01	-2.674138211526525324e-02	6.015454434913291379e+02	1.332278557997816915e-01	0.000000000000000000e+00	1.371933569897068672e+01	1.000000000000000000e+00
2.156000000000000000e+03	6.475245278362190504e+01	1.101807852390214926e+01	-2.742422292778255721e-02	6.173704488111480941e+02	5.011902233059295497e-02	0.000000000000000000e+00	7.940705144269708526e+00	1.000000000000000000e+00
2.158000000000000000e+03	3.521628326792552599e+01	2.070645387011858318e+01	-3.001950346840456807e-02	6.775167195215344691e+02	4.323068919149364309e-02	0.000000000000000000e+00	3.108456090262698979e+01	1.000000000000000000e+00
2.160000000000000000e+03	7.231722953438435297e+01	8.603756486692665462e+00	-2.786378249262507281e-02	6.275573508306196118e+02	4.303260866006752838e-02	0.000000000000000000e+00	7.940705144269708526e+00	1.000000000000000000e+00
2.165000000000000000e+03	3.197714579478974173e+01	2.048414451871400743e+01	-2.851864562912873741e-02	6.427339665644092292e+02	4.315735424464284264e-02	0.000000000000000000e+00	1.961924993967312147e+01	1.000000000000000000e+00
2.166000000000000000e+03	6.382131944357279707e+00	1.111278031163302771e+01	-2.606347993651420003e-02	5.858348922348743599e+02	7.188400500299363394e-02	0.000000000000000000e+00	2.725669094196117115e+01	1.000000000000000000e+00
2.166000000000000000e+03	5.156399626851015228e+01	1.935708785843364055e+01	-1.770104066863336170e-02	3.920332865384900742e+02	5.448030508295909069e-02	0.000000000000000000e+00	1.961924993967312147e+01	1.000000000000000000e+00
2.174000000000000000e+03	1.188584193583892841e+02	2.531398809601775568e+01	-2.380143630609307670e-02	5.334114696320115172e+02	4.800667446183026765e-02	0.000000000000000000e+00	9.846180975245313505e+01	1.000000000000000000e+00
2.178000000000000000e+03	2.039694482373124274e+01	2.557091646962047093e+01	-2.784713408157398276e-02	6.271715197721642880e+02	3.703065923616200017e-02	0.000000000000000000e+00	9.846180975245313505e+01	1.000000000000000000e+00
2.188000000000000000e+03	6.641159032279718133e+01	1.727776430103969219e+01	-2.718133035399639130e-02	6.117413531246432967e+02	4.711128692693500319e-02	0.000000000000000000e+00	4.146117032230883837e+01	1.000000000000000000e+00
2.193000000000000000e+03	1.074736443535116877e+02	1.153874319337805865e+01	-3.745497634061529385e-02	8.498356489134745289e+02	1.526445683366552952e-01	0.000000000000000000e+00	4.284160052338885194e+00	1.000000000000000000e+00
2.197000000000000000e+03	6.391891748425226893e+01	1.017738364828763586e+01	-2.694576307347598676e-02	6.062820229278029274e+02	4.864881988466107643e-02	0.000000000000000000e+00	3.382638893673279057e+01	1.000000000000000000e+00
2.200000000000000000e+03	3.089107910151067315e+01	1.748398889714429316e+01	-2.547991570418394955e-02	5.723106463025939092e+02	4.886542645016567210e-02	0.000000000000000000e+00	1.844509163851392586e+01	1.000000000000000000e+00
2.201000000000000000e+03	1.004878636648758459e+02	1.998514443288329190e+01	-2.381388032312005409e-02	5.336998628153742175e+02	5.613588566782878875e-02	0.000000000000000000e+00	1.099289121943346892e+01	1.000000000000000000e+00
2.202000000000000000e+03	1.017245657398888170e+01	1.778500143276163215e+01	-2.576784724044353658e-02	5.789835311236606685e+02	2.153002468286103754e-01	0.000000000000000000e+00	5.626758423703859258e+00	1.000000000000000000e+00
2.203000000000000000e+03	1.063786712156748990e+02	1.070387061073224366e+01	-2.628756061932096405e-02	5.910280176785821595e+02	6.052908584774541190e-02	0.000000000000000000e+00	1.099289121943346892e+01	1.000000000000000000e+00
2.204000000000000000e+03	1.301695581449286188e+01	1.293018584105326951e+01	-2.738891344810904030e-02	6.165521428554546901e+02	2.140179144474003703e-01	0.000000000000000000e+00	5.626758423703859258e+00	1.000000000000000000e+00
2.209000000000000000e+03	8.397089969820108024e+01	2.161915790379784141e+01	-2.637745731743178224e-02	5.931113959707984122e+02	4.395377284365242776e-02	0.000000000000000000e+00	3.796686034221382755e+01	1.000000000000000000e+00
2.212000000000000000e+03	1.204855737377219640e+02	1.121910674850496292e+01	-2.304999202369746938e-02	5.159965618695135845e+02	6.232664824677724980e-02	0.000000000000000000e+00	3.796686034221382755e+01	1.000000000000000000e+00
2.212000000000000000e+03	2.755974901178935710e+01	1.812315513214720752e+01	-2.774134738730249863e-02	6.247198868748264431e+02	4.983858299595922414e-02	0.000000000000000000e+00	5.651937682905252558e+01	1.000000000000000000e+00
2.222000000000000000e+03	3.010865671782115172e+01	6.616264156532262852e+00	-2.663162811794751728e-02	5.990018673611596114e+02	5.554134103277696966e-02	0.000000000000000000e+00	6.684942480238476037e+01	1.000000000000000000e+00
2.223000000000000000e+03	9.823829966427503280e+01	8.319562477183183091e+00	-2.549928957947165606e-02	5.727596406712274302e+02	3.046153809717393468e-01	0.000000000000000000e+00	5.029018500564230720e+00	1.000000000000000000e+00
2.225000000000000000e+03	9.664396413674425901e+01	1.308916637107945391e+01	-2.103573748978734836e-02	4.693157130826825210e+02	3.056412452486506615e-01	0.000000000000000000e+00	5.029018500564230720e+00	1.000000000000000000e+00
2.231000000000000000e+03	3.209852272832991815e+01	2.434048545016814202e+01	-2.557381347068347216e-02	5.744867503478341177e+02	4.744941756220399931e-02	0.000000000000000000e+00	1.047982986857178211e+01	1.000000000000000000e+00
2.233000000000000000e+03	7.629050328553914539e+01	2.553053885323735273e+01	-2.778419096576008329e-02	6.257127974398993047e+02	4.125722762351857753e-02	0.000000000000000000e+00	4.420800122908651986e+01	1.000000000000000000e+00
2.235000000000000000e+03	2.735522131765467080e+01	1.499554426246153049e+01	-2.656159047541860330e-02	5.973787276113229154e+02	4.022229284550360440e-02	0.000000000000000000e+00	1.047982986857178211e+01	1.000000000000000000e+00
2.240000000000000000e+03	5.377792220264250034e+01	7.326374591011865611e+00	-2.643891467338901555e-02	5.945356854496006918e+02	4.444608432553842636e-02	0.000000000000000000e+00	2.236188638583324106e+01	1.000000000000000000e+00
2.241000000000000000e+03	8.359530288716695168e+01	2.184645314404573213e+01	-2.880734422727721303e-02	6.494246282351455193e+02	4.675788507403255689e-02	0.000000000000000000e+00	1.943886494545117571e+01	1.000000000000000000e+00
2.245000000000000000e+03	6.479456659932168350e+01	2.678626947690555227e+01	-2.561164271144855328e-02	5.753634523922611379e+02	3.711125064734077661e-02	0.000000000000000000e+00	1.943886494545117571e+01	1.000000000000000000e+00
2.248000000000000000e+03	2.758805847483316143e+01	2.314876728892319591e+01	-3.005053253779807476e-02	6.782358259065366610e+02	2.922320544925516295e-02	0.000000000000000000e+00	3.738389585082334321e+01	1.000000000000000000e+00
2.249000000000000000e+03	1.011603442826350800e+02	5.536273186453184003e+00	-2.350150850031021421e-02	5.264605682871169847e+02	5.624724111144963068e-02	0.000000000000000000e+00	1.251702221224100064e+01	1.000000000000000000e+00
2.253000000000000000e+03	1.113869505889151696e+02	1.275377750013993960e+01	-2.480136840885503735e-02	5.565851443093212083e+02	5.024166305412869349e-02	0.000000000000000000e+00	1.251702221224100064e+01	1.000000000000000000e+00
2.256000000000000000e+03	7.228983625581538774e+01	6.709124895678869827e+00	-3.008429654001288159e-02	6.790183150385173576e+02	1.434413526232094505e-01	0.000000000000000000e+00	6.617023962529636982e+00	1.000000000000000000e+00
2.257000000000000000e+03	7.880358446763140989e+01	5.544611970136609003e+00	-2.961976463068610385e-02	6.682526727371711104e+02	1.867599515229780849e-01	0.000000000000000000e+00	6.617023962529636982e+00	1.000000000000000000e+00
2.259000000000000000e+03	8.582829511964495950e+00	1.668404842859315451e+01	-2.448660669618326485e-02	5.492904634903127317e+02	4.417889962453436237e-02	0.000000000000000000e+00	6.448319011764655784e+01	1.000000000000000000e+00
2.275000000000000000e+03	8.663805498625677615e+01	5.602771159857717898e+00	-2.522521079929297000e-02	5.664077969107648869e+02	4.233413811377650937e-02	0.000000000000000000e+00	3.120449693548568604e+01	1.000000000000000000e+00
2.279000000000000000e+03	5.803079506211105354e+01	1.806653097097015603e+01	-2.452570596483929707e-02	5.501965987463495367e+02	5.392726915306123026e-02	0.000000000000000000e+00	1.673384452022715507e+01	1.000000000000000000e+00
2.283000000000000000e+03	7.473754670644976272e+01	1.711468963885532091e+01	-2.482150809199046640e-02	5.570518864649089892e+02	4.568655676689770129e-02	0.000000000000000000e+00	1.673384452022715507e+01	1.000000000000000000e+00
2.285000000000000000e+03	3.663970092631420528e+01	1.110994133068550838e+01	-2.819209092058510419e-02	6.351659801388996129e+02	4.714571315996662904e-02	0.000000000000000000e+00	3.856815856806571929e+01	1.000000000000000000e+00
2.294000000000000000e+03	1.095223783776227577e+02	1.892209770620336329e+01	-2.650625479968055087e-02	5.960963095910785796e+02	5.520088548703416809e-02	0.000000000000000000e+00	6.613013691177286546e+00	1.000000000000000000e+00
2.298000000000000000e+03	8.613922524676180359e+00	1.375293984894084254e+01	-2.815533983410041866e-02	6.343142645875323069e+02	4.013328862219123216e-02	0.000000000000000000e+00	5.692047220963942067e+01	1.000000000000000000e+00
2.298000000000000000e+03	1.107751986090122074e+02	1.242884031506911668e+01	-2.671958461642254604e-02	6.010402810452343374e+02	5.490389058438938097e-02	0.000000000000000000e+00	6.613013691177286546e+00	1.000000000000000000e+00
2.298000000000000000e+03	6.497731196288602007e+01	5.808854778586335144e+00	-2.193950480410615175e-02	4.902607449185045994e+02	2.558679656260247626e-01	0.000000000000000000e+00	4.627386551558735306e+01	1.000000000000000000e+00
2.304000000000000000e+03	4.989610344918408913e+01	9.926874030509322822e+00	-7.182619501813014215e-03	1.482662651921931740e+02	1.053365162861146231e-01	0.000000000000000000e+00	1.160083434461337504e+01	1.000000000000000000e+00
2.304000000000000000e+03	4.339633831459288160e+01	2.372252167300533543e+01	-2.919846979461472244e-02	6.584890603405074216e+02	1.579275965943203186e-01	0.000000000000000000e+00	6.380822674479805556e+00	1.000000000000000000e+00
2.306000000000000000e+03	4.938364616311488930e+01	2.151638415911768476e+01	-2.772952015200677578e-02	6.244457877611786216e+02	1.875561581737333894e-01	0.000000000000000000e+00	6.380822674479805556e+00	1.000000000000000000e+00
2.307000000000000000e+03	7.950940814113768340e+01	1.781243559303517543e+01	-2.776586208025648428e-02	6.252880209688921695e+02	4.615376346101573990e-02	0.000000000000000000e+00	3.035260729717742834e+01	1.000000000000000000e+00
2.309000000000000000e+03	1.520509705619180352e+01	6.784006020862952901e+00	-2.490756542566664733e-02	5.590462865333736318e+02	1.690386020061717121e-01	0.000000000000000000e+00	1.346262516257124808e+01	1.000000000000000000e+00
2.311000000000000000e+03	2.583739391982468092e+01	1.504212564166519606e+01	-2.848021838619891472e-02	6.418434056713826976e+02	7.510353947412062858e-02	0.000000000000000000e+00	1.115433133894758022e+01	1.000000000000000000e+00
2.311000000000000000e+03	1.387262714388264939e+01	2.363114159677271786e+01	-3.740268763229046695e-02	8.486238451193275978e+02	4.115956621738370291e-02	0.000000000000000000e+00	1.472843640987657032e+01	1.000000000000000000e+00
2.312000000000000000e+03	3.477879218848238452e+01	2.171074653509384689e+01	-2.996311737918242943e-02	6.762099579080704643e+02	6.590814348760798413e-02	0.000000000000000000e+00	6.540757026686955911e+00	1.000000000000000000e+00
2.317000000000000000e+03	2.874704036784198635e+01	2.424046439611235115e+01	-2.829939045491621299e-02	6.376526734801252587e+02	1.435669803320590576e-01	0.000000000000000000e+00	6.504654933820056328e+00	1.000000000000000000e+00
2.318000000000000000e+03	9.311908261454166791e+01	5.796916823501914173e+00	-2.403004793951308074e-02	5.387096009808204826e+02	4.891919895447294220e-02	0.000000000000000000e+00	1.924340573009867228e+01	1.000000000000000000e+00
2.320000000000000000e+03	8.731675620853648923e+01	2.414471430361841442e+01	-1.809665782516647545e-02	4.012018123383294324e+02	5.471392138017139306e-02	0.000000000000000000e+00	1.924340573009867228e+01	1.000000000000000000e+00
2.321000000000000000e+03	3.136357001044818205e+01	1.828527267481296903e+01	-5.828695531099021415e-02	1.332621932312704757e+03	3.076475660549815583e-02	0.000000000000000000e+00	6.504654933820056328e+00	1.000000000000000000e+00
2.329000000000000000e+03	1.140702158706426417e+01	2.258133416312717046e+01	-2.551710627319551949e-02	5.731725469706068452e+02	5.294375200805945259e-02	0.000000000000000000e+00	1.025438753608384701e+02	1.000000000000000000e+00
2.332000000000000000e+03	1.138640938391585138e+02	2.679971294511364022e+01	-2.831302180973147009e-02	6.379685835114436259e+02	5.831848745059142747e-02	0.000000000000000000e+00	1.878943146291108235e+01	1.000000000000000000e+00
2.335000000000000000e+03	9.508015188825073949e+01	2.725387094004481625e+01	-2.407166874933596226e-02	5.396741735792774080e+02	7.880569146339821973e-02	0.000000000000000000e+00	1.878943146291108235e+01	1.000000000000000000e+00
2.338000000000000000e+03	3.726239020190576667e+01	1.395552721632336812e+01	-2.273663351190812268e-02	5.087344005792475059e+02	2.783704197792314927e-01	0.000000000000000000e+00	5.932739259577503788e+01	1.000000000000000000e+00
2.343000000000000000e+03	1.009604200240163010e+02	2.319928930229016828e+01	-2.622819394531854947e-02	5.896521802730164836e+02	5.280262063801854922e-02	0.000000000000000000e+00	1.228640122512760513e+01	1.000000000000000000e+00
2.345000000000000000e+03	1.132434134961461325e+02	2.290993410805120689e+01	-2.429329705548569085e-02	5.448104645852474732e+02	4.902219389298989594e-02	0.000000000000000000e+00	1.228640122512760513e+01	1.000000000000000000e+00
2.347000000000000000e+03	3.057712810282906446e+01	1.237090107497154001e+01	-2.745656687762999121e-02	6.181200278770400018e+02	4.648519155914410117e-02	0.000000000000000000e+00	4.842257068533200481e+01	1.000000000000000000e+00
2.349000000000000000e+03	7.854736464682666508e+01	5.767738371471688552e+00	-2.978137440620213031e-02	6.719980193983464005e+02	3.957198502660885797e-02	0.000000000000000000e+00	3.007411852687698328e+01	1.000000000000000000e+00
2.353000000000000000e+03	4.849540788657586177e+01	6.922078030610901322e+00	-2.768605534033877560e-02	6.234384799622564515e+02	3.796223768581885594e-02	0.000000000000000000e+00	3.007411852687698328e+01	1.000000000000000000e+00
2.364000000000000000e+03	5.811989109637082151e+01	2.696576711707830043e+01	-2.882463390145161702e-02	6.498253207256532278e+02	4.934156956393587201e-02	0.000000000000000000e+00	1.582923761285459996e+01	1.000000000000000000e+00
2.380000000000000000e+03	3.723355967681972345e+01	1.893929421573569982e+01	-2.170570484524891181e-02	4.848423728398797152e+02	5.860359560049854810e-02	0.000000000000000000e+00	1.006668522804594801e+01	1.000000000000000000e+00
2.382000000000000000e+03	4.456433893351924524e+01	2.583841205572818112e+01	-2.739842978926531128e-02	6.167726864238275084e+02	9.558081897813441863e-02	0.000000000000000000e+00	8.849777012581094837e+00	1.000000000000000000e+00
2.385000000000000000e+03	9.568242927124056507e+01	2.462882013350308696e+01	-2.645608783345234499e-02	5.949336776966640628e+02	4.592529448701232475e-02	0.000000000000000000e+00	5.113239943904207507e+01	1.000000000000000000e+00
2.387000000000000000e+03	4.253698972689697655e+01	1.722398181532244621e+01	-2.852203047081909235e-02	6.428124111107437102e+02	3.357540957101023960e-02	0.000000000000000000e+00	8.849777012581094837e+00	1.000000000000000000e+00
2.392000000000000000e+03	1.158765205219000052e+02	1.689777266196555772e+01	-2.641893986065616678e-02	5.940727642065156715e+02	1.380417131380967666e-01	0.000000000000000000e+00	7.188580968023362772e+00	1.000000000000000000e+00
2.393000000000000000e+03	1.188686480923682893e+02	1.036149934027289277e+01	-2.385403343810136786e-02	5.346304212215774214e+02	1.300429493175413453e-01	0.000000000000000000e+00	7.188580968023362772e+00	1.000000000000000000e+00
2.396000000000000000e+03	5.480920674500378453e+01	1.875605730526073600e+01	-2.813011053393685637e-02	6.337295692940101617e+02	4.023456829853766514e-02	0.000000000000000000e+00	6.109558113105567401e+01	1.000000000000000000e+00
2.402000000000000000e+03	3.138942068502261051e+01	1.864069190970651846e+01	-2.618203826018900351e-02	5.885825108137141797e+02	4.955435786421857891e-02	0.000000000000000000e+00	5.180318968975983651e+00	1.000000000000000000e+00
2.402000000000000000e+03	5.466243794889810914e+01	2.512574403827196434e+01	-2.108888927946719893e-02	4.705475190014598184e+02	4.998136135298381078e-02	0.000000000000000000e+00	2.415966129056569045e+01	1.000000000000000000e+00
2.407000000000000000e+03	1.129399812227446915e+02	1.726847989121514715e+01	-2.946075183219187474e-02	6.645675116630785624e+02	8.389855003292234770e-02	0.000000000000000000e+00	7.853898815468522088e+00	1.000000000000000000e+00
2.407000000000000000e+03	2.729396656193184612e+01	1.546847499625446787e+01	-5.976985684950029964e-02	1.366988543542602883e+03	4.061916388624386975e-02	0.000000000000000000e+00	5.180318968975983651e+00	1.000000000000000000e+00
2.409000000000000000e+03	1.165843632019676193e+02	2.422564932950921701e+01	-2.505016224886394763e-02	5.623510033053070174e+02	1.573800213260487801e-01	0.000000000000000000e+00	7.853898815468522088e+00	1.000000000000000000e+00
2.410000000000000000e+03	8.543200738293258212e+01	2.099658477860803529e+01	-2.322614330788907999e-02	5.200789116036319228e+02	5.876394780856963873e-02	0.000000000000000000e+00	1.338770327393485360e+01	1.000000000000000000e+00
2.411000000000000000e+03	5.765578105214261484e+01	1.091590953729209623e+01	-2.766058080292232643e-02	6.228481012345276895e+02	3.927450447990188387e-02	0.000000000000000000e+00	1.212097468374459908e+01	1.000000000000000000e+00
2.412000000000000000e+03	7.492392186965740564e+01	1.270136098436219640e+01	-3.048551649561898752e-02	6.883166870975589973e+02	1.904443868351879399e-01	0.000000000000000000e+00	6.122734477825831689e+00	1.000000000000000000e+00
2.413000000000000000e+03	3.966360168365677907e+01	2.473057162772872530e+01	-2.371382316147004760e-02	5.313810132586817190e+02	1.451641258050873073e-01	0.000000000000000000e+00	2.268399010537419613e+01	1.000000000000000000e+00
2.414000000000000000e+03	6.969554425547794096e+01	9.515149282433993605e+00	-3.088174941189779019e-02	6.974994832823440447e+02	1.931053218286523654e-01	0.000000000000000000e+00	6.122734477825831689e+00	1.000000000000000000e+00
2.415000000000000000e+03	1.650462496502668230e+01	8.456624855573721788e+00	-2.856772242446936269e-02	6.438713334779098432e+02	4.032537768269606193e-02	0.000000000000000000e+00	2.830511519490752903e+01	1.000000000000000000e+00
2.417000000000000000e+03	9.503189934828814955e+01	7.652066602145199958e+00	-2.699951609509008976e-02	6.075277625458899138e+02	4.851117523666936826e-02	0.000000000000000000e+00	2.073224860065615971e+01	1.000000000000000000e+00
2.424000000000000000e+03	1.121628804872819103e+02	9.471468306854788466e+00	-2.735034773771108374e-02	6.156583729444846540e+02	5.589735396034767323e-02	0.000000000000000000e+00	7.203318362910046346e+01	1.000000000000000000e+00
2.425000000000000000e+03	4.012977254023672202e+01	9.575886854266029147e+00	-2.940401735253192830e-02	6.632526760147435425e+02	3.975040218789138713e-02	0.000000000000000000e+00	4.405808711186197968e+01	1.000000000000000000e+00
2.430000000000000000e+03	8.188683597248774504e+01	2.362802880741263678e+01	-2.574950830685163866e-02	5.785585217857129692e+02	4.167129163934446545e-02	0.000000000000000000e+00	4.405808711186197968e+01	1.000000000000000000e+00
2.438000000000000000e+03	7.320251027692049206e+01	2.592932725567847285e+01	-6.251777314051140677e-02	1.430672185654381110e+03	4.048577058170543808e-02	0.000000000000000000e+00	1.768552225286288504e+01	1.000000000000000000e+00
2.439000000000000000e+03	6.723522561980902879e+01	9.280927597527826478e+00	-2.334446866972872403e-02	5.228211312341177290e+02	4.292540030237135262e-02	0.000000000000000000e+00	1.768552225286288504e+01	1.000000000000000000e+00
2.442000000000000000e+03	1.060547158518598287e+01	2.331446053727588819e+01	-2.488021376956070507e-02	5.584124051140912570e+02	4.538602977152861317e-02	0.000000000000000000e+00	3.818665862523477017e+01	1.000000000000000000e+00
2.444000000000000000e+03	4.706966196515093515e+01	1.197498449585809510e+01	-2.542778936463494649e-02	5.711026054451285745e+02	4.163561431169804372e-02	0.000000000000000000e+00	2.034472659146611306e+01	1.000000000000000000e+00
2.445000000000000000e+03	9.859396294089357582e+01	1.314980850956536607e+01	-2.205225271542271895e-02	4.928737057487243760e+02	1.695083344881633813e-01	0.000000000000000000e+00	5.631915153830107990e+00	1.000000000000000000e+00
2.448000000000000000e+03	9.302067667185835376e+01	1.233928493598797971e+01	-2.713388149636790717e-02	6.106417140716962422e+02	1.190401180325315611e-01	0.000000000000000000e+00	5.631915153830107990e+00	1.000000000000000000e+00
2.460000000000000000e+03	1.116287679697995543e+02	9.105487048281309725e+00	-2.657276868475471829e-02	5.976377853872603509e+02	6.310968108013625955e-02	0.000000000000000000e+00	inf	1.000000000000000000e+00
2.466000000000000000e+03	1.072092323980074866e+02	7.372347556294910120e+00	-2.617561765930025847e-02	5.884337117944430702e+02	4.415495420440485042e-02	0.000000000000000000e+00	1.584676421150575010e+01	1.000000000000000000e+00
2.467000000000000000e+03	2.373125269026588313e+01	9.260004635002495377e+00	-2.840546532226629131e-02	6.401109848600876830e+02	3.425056297401696259e-02	0.000000000000000000e+00	2.110338210033724593e+01	1.000000000000000000e+00
2.468000000000000000e+03	1.205126744358103394e+02	1.598271142327981842e+01	-2.691883289491588810e-02	6.056579093552616087e+02	5.155600821506800546e-02	0.000000000000000000e+00	1.584676421150575010e+01	1.000000000000000000e+00
2.469000000000000000e+03	8.842141809557721999e+00	2.426922421217192039e+01	-2.391523463501019076e-02	5.360487741508509316e+02	1.462255872799438361e-01	0.000000000000000000e+00	2.114148280357146703e+01	1.000000000000000000e+00
2.471000000000000000e+03	4.483334375832418317e+01	9.026576641375871901e+00	-2.448276617718055798e-02	5.492014585091595791e+02	4.415633628065163130e-02	0.000000000000000000e+00	2.110338210033724593e+01	1.000000000000000000e+00
2.484000000000000000e+03	1.092558275916140929e+02	1.980444947500446773e+01	-2.685173623345803520e-02	6.041029275717353357e+02	5.753779034795825087e-02	0.000000000000000000e+00	inf	1.000000000000000000e+00
2.490000000000000000e+03	5.525203642466730258e+01	1.272169299990750169e+01	-2.602938743167045044e-02	5.850447899729293795e+02	9.913063349488548948e-02	0.000000000000000000e+00	5.858461459013523331e+00	1.000000000000000000e+00
2.494000000000000000e+03	5.974695395069883119e+01	8.964395154258122389e+00	-2.595206668782242682e-02	5.832528625422644382e+02	9.369396689379605458e-02	0.000000000000000000e+00	5.858461459013523331e+00	1.000000000000000000e+00
2.500000000000000000e+03	5.937685723279280836e+01	1.749168162131902449e+01	-2.378759867116371496e-02	5.330907790078474591e+02	4.961429919688242762e-02	0.000000000000000000e+00	8.485422453213523397e+00	1.000000000000000000e+00
2.507000000000000000e+03	6.092485048905222556e+01	9.461086579706808664e+00	-2.436869267822808910e-02	5.465577768564501184e+02	2.233673411717894686e-01	0.000000000000000000e+00	2.300809776122036254e+01	1.000000000000000000e+00
2.511000000000000000e+03	4.082197192803091212e+01	2.065245987125164717e+01	-8.685469644775610856e-03	1.830951902817741370e+02	1.527819620673670498e-01	0.000000000000000000e+00	1.362703894140980054e+01	1.000000000000000000e+00
2.513000000000000000e+03	1.509429572462231839e+01	2.548075720517416087e+01	-2.810884295858446374e-02	6.332366879563371640e+02	5.247804212898254939e-02	0.000000000000000000e+00	2.617681756769145451e+01	1.000000000000000000e+00
2.514000000000000000e+03	6.295963884497427188e+01	2.042661963063484976e+01	-2.699579566447381923e-02	6.074415406428998949e+02	1.181432332949977626e-01	0.000000000000000000e+00	9.536806433535479854e+00	1.000000000000000000e+00
2.514000000000000000e+03	5.406465807869513895e+01	2.386609547998282821e+01	-2.881199329659413569e-02	6.495323715705229688e+02	7.216964396246183799e-02	0.000000000000000000e+00	9.536806433535479854e+00	1.000000000000000000e+00
2.517000000000000000e+03	8.930600729099447221e+01	1.961196759189947514e+01	-2.634674463544222842e-02	5.923996219424142282e+02	4.675012140567180730e-02	0.000000000000000000e+00	1.748503973270813816e+01	1.000000000000000000e+00
2.520000000000000000e+03	7.442573913642594619e+01	1.043023387203392893e+01	-2.242690811305140045e-02	5.015564375829796973e+02	4.914763988244830184e-02	0.000000000000000000e+00	1.748503973270813816e+01	1.000000000000000000e+00
2.524000000000000000e+03	1.146009818098779220e+02	2.410257994306227758e+01	-2.651200183331779009e-02	5.962294985221080879e+02	5.034747647282966643e-02	0.000000000000000000e+00	4.243799207027496578e+01	1.000000000000000000e+00
2.526000000000000000e+03	4.019127007390915907e+01	1.821517322227661850e+01	-2.814775012928825287e-02	6.341383712946495734e+02	4.034304853134385027e-02	0.000000000000000000e+00	1.810051212491594441e+01	1.000000000000000000e+00
2.527000000000000000e+03	5.811168785155642524e+01	1.566818169131053828e+01	-2.645532114673474280e-02	5.949159095416822538e+02	8.086289259397660967e-02	0.000000000000000000e+00	1.810051212491594441e+01	1.000000000000000000e+00
2.534000000000000000e+03	1.120613788027803395e+02	2.154910633357998151e+01	-2.354019865697624600e-02	5.273572222712386974e+02	5.904265233365324494e-02	0.000000000000000000e+00	8.285253327742157126e+01	1.000000000000000000e+00
2.535000000000000000e+03	2.931136048160026419e+01	1.742882256536560703e+01	-3.072778455404646947e-02	6.939313094856136104e+02	3.480272611966128693e-02	0.000000000000000000e+00	8.285253327742157126e+01	1.000000000000000000e+00
2.542000000000000000e+03	1.142196635824702469e+02	1.320368479485449242e+01	-2.393660410411404746e-02	5.365440169015054153e+02	5.274527546983120985e-02	0.000000000000000000e+00	inf	1.000000000000000000e+00
2.562000000000000000e+03	1.159722004070312664e+02	1.066905672395344418e+01	-2.878168919088759659e-02	6.488300663989114128e+02	8.318479827648062042e-02	0.000000000000000000e+00	1.032323601014599035e+01	1.000000000000000000e+00
2.563000000000000000e+03	9.354957112039200240e+01	1.554664256799115130e+01	-2.796307719542618156e-02	6.298585302142370210e+02	4.114188698379572795e-02	0.000000000000000000e+00	1.518150473639227549e+01	1.000000000000000000e+00
2.563000000000000000e+03	2.221080637947510183e+01	1.643873403643441833e+01	-7.193355017826116686e-03	1.485150634404877508e+02	1.418031382226212500e-01	0.000000000000000000e+00	5.305343447841680415e+01	1.000000000000000000e+00
2.563000000000000000e+03	1.085553870507527847e+02	1.784959161762982305e+01	-2.650203203194411924e-02	5.959984459006423094e+02	7.278598157276361391e-02	0.000000000000000000e+00	1.032323601014599035e+01	1.000000000000000000e+00
2.563000000000000000e+03	7.469513449969333863e+01	2.418871543802074697e+01	-2.985870885657615839e-02	6.737902644811535993e+02	3.988235325025868416e-02	0.000000000000000000e+00	2.074066546123446741e+01	1.000000000000000000e+00
2.567000000000000000e+03	1.201181536321259813e+02	2.013133270506491712e+01	-2.505718291634639189e-02	5.625137090168311715e+02	5.445204214527121778e-02	0.000000000000000000e+00	1.033071124789539041e+01	1.000000000000000000e+00
2.574000000000000000e+03	8.471254733399683801e+01	1.027965963096393942e+01	-2.569554091083149638e-02	5.773078139875556190e+02	5.327683047679721007e-02	0.000000000000000000e+00	2.583479803446602929e+01	1.000000000000000000e+00
2.578000000000000000e+03	1.213585219408909097e+02	1.095038201569866487e+01	-2.054415590903489741e-02	4.579231879319755762e+02	2.322446455713649272e-01	0.000000000000000000e+00	7.661478303328628670e+00	1.000000000000000000e+00
2.579000000000000000e+03	1.099551376592451106e+02	1.577951627939871315e+01	-2.698634313281860972e-02	6.072224758755525045e+02	1.329168149473690663e-01	0.000000000000000000e+00	6.034375509128315329e+00	1.000000000000000000e+00
2.579000000000000000e+03	1.144351136333309285e+02	7.669426789063476413e+00	-2.853822570466530220e-02	6.431877396749916898e+02	1.087884862105115147e-01	0.000000000000000000e+00	7.661478303328628670e+00	1.000000000000000000e+00
2.581000000000000000e+03	9.322802271938833485e+01	2.505875458183362170e+01	-2.582173373977239561e-02	5.802323641209179641e+02	4.271662184204871870e-02	0.000000000000000000e+00	1.912852941771935633e+01	1.000000000000000000e+00
2.582000000000000000e+03	3.695948613145599637e+01	8.585568132668267793e+00	-2.728281953979133298e-02	6.140933901963411472e+02	1.676989361407618118e-01	0.000000000000000000e+00	5.863031708541618769e+01	1.000000000000000000e+00
2.582000000000000000e+03	1.140659569423551147e+02	2.019707811900872230e+01	-2.250532709381262292e-02	5.033738169267043645e+02	1.360394014185700717e-01	0.000000000000000000e+00	6.034375509128315329e+00	1.000000000000000000e+00
2.590000000000000000e+03	7.642665579418357424e+01	1.565444058227504165e+01	-3.882616602519727705e-02	8.816133102002929718e+02	3.461528430325921946e-02	0.000000000000000000e+00	2.195003276224960942e+01	1.000000000000000000e+00
2.593000000000000000e+03	5.447664061721555129e+01	1.568222537496197511e+01	-2.631449660004475319e-02	5.916522657177072233e+02	7.722219936605267954e-02	0.000000000000000000e+00	9.424592006286188095e+00	1.000000000000000000e+00
2.596000000000000000e+03	4.936420276030459320e+01	2.359966900559031089e+01	-3.023096074724648114e-02	6.824172944450681371e+02	3.793927079076786502e-02	0.000000000000000000e+00	9.424592006286188095e+00	1.000000000000000000e+00
2.597000000000000000e+03	6.775975840714924914e+01	1.558730579303143315e+01	-2.553330079757604523e-02	5.735478590928114500e+02	5.135901609886239783e-02	0.000000000000000000e+00	9.567023709326141656e+00	1.000000000000000000e+00
2.598000000000000000e+03	1.177538378289631140e+02	2.646036475329844961e+01	-2.726068239071869140e-02	6.135803562718622288e+02	1.366973014948479337e-01	0.000000000000000000e+00	3.810494132467629669e+01	1.000000000000000000e+00
2.598000000000000000e+03	7.044569417942396683e+01	6.405057066165908530e+00	-2.377161611053542345e-02	5.327203791982129815e+02	7.602547233828649276e-02	0.000000000000000000e+00	9.567023709326141656e+00	1.000000000000000000e+00
2.598000000000000000e+03	8.217537364759404284e+01	1.281633895985826044e+01	-2.403613976362060575e-02	5.388507805165801301e+02	4.891342974310819436e-02	0.000000000000000000e+00	1.336749475206173443e+01	1.000000000000000000e+00
2.599000000000000000e+03	4.973224046377289653e+01	1.219264437547999513e+01	-2.616147465528546184e-02	5.881059441659276672e+02	4.157631529297722839e-02	0.000000000000000000e+00	1.141296029359243924e+01	1.000000000000000000e+00
2.606000000000000000e+03	1.416836098106390374e+01	2.644200416400058984e+01	-2.876343902299504859e-02	6.484071142280790809e+02	8.666963349142575712e-02	0.000000000000000000e+00	inf	1.000000000000000000e+00
2.612000000000000000e+03	9.323019320036289059e+01	2.663653693152102520e+01	-2.684512509370232114e-02	6.039497127669282008e+02	5.283354272651263894e-02	0.000000000000000000e+00	1.803155470913729985e+01	1.000000000000000000e+00
2.617000000000000000e+03	1.024313100419390281e+02	1.112923497095175840e+01	-2.458169682683210289e-02	5.514942008706732395e+02	1.247398081187726104e-01	0.000000000000000000e+00	1.803155470913729985e+01	1.000000000000000000e+00
2.626000000000000000e+03	2.292946140918787279e+01	2.737476746474930422e+01	-3.995722761344649987e-02	9.078259432517675123e+02	3.775377672195223688e-02	0.000000000000000000e+00	2.271484506543626836e+01	1.000000000000000000e+00
2.628000000000000000e+03	4.533569426982315775e+01	2.364315717671519934e+01	-2.549297436601242334e-02	5.726132840317939099e+02	4.509743451881442766e-02	0.000000000000000000e+00	2.271484506543626836e+01	1.000000000000000000e+00
2.629000000000000000e+03	1.143955095281095424e+02	2.282358056035388927e+01	-2.791679362218898661e-02	6.287858969162964513e+02	1.778665792574962712e-01	0.000000000000000000e+00	6.906467830475091318e+01	1.000000000000000000e+00
2.634000000000000000e+03	4.465044752112835624e+01	1.757303735343321804e+01	-2.706827672546469749e-02	6.091213072220800768e+02	1.577018675507160239e-01	0.000000000000000000e+00	6.336924944184740838e+00	1.000000000000000000e+00
2.636000000000000000e+03	5.096883620785483515e+01	1.805737416978896448e+01	-2.619435052071822020e-02	5.888678505075375824e+02	1.358597487753159250e-01	0.000000000000000000e+00	6.336924944184740838e+00	1.000000000000000000e+00
2.642000000000000000e+03	5.294089054916506853e+01	1.344679170481093777e+01	-2.554864610517310758e-02	5.739034904052728052e+02	9.093825262318688818e-02	0.000000000000000000e+00	4.625897463038650415e+01	1.000000000000000000e+00
2.644000000000000000e+03	9.793967242011494534e+01	2.417070722039639818e+01	-2.588468355284741229e-02	5.816912416638716650e+02	4.126529346371288209e-02	0.000000000000000000e+00	4.625897463038650415e+01	1.000000000000000000e+00
2.650000000000000000e+03	4.241790132534258362e+01	2.087664523656194149e+01	-2.677744610018371191e-02	6.023812352933517786e+02	4.987964594720473155e-02	0.000000000000000000e+00	1.781607566227641826e+01	1.000000000000000000e+00
2.651000000000000000e+03	5.968198545912716213e+01	1.647619627928886743e+01	-2.750445482898256078e-02	6.192298430360312977e+02	4.481543619051953087e-02	0.000000000000000000e+00	1.781607566227641826e+01	1.000000000000000000e+00
2.659000000000000000e+03	6.704611169472812549e+00	2.470984843186935720e+01	-4.050364103576989394e-02	9.204892099408380091e+02	4.175860116317908766e-02	0.000000000000000000e+00	2.230509080447311376e+01	1.000000000000000000e+00
2.660000000000000000e+03	4.494873578819977666e+01	2.140518778090739715e+01	-2.690758962022008274e-02	6.053973436734631832e+02	4.003768567654997224e-02	0.000000000000000000e+00	1.625004016351599390e+01	1.000000000000000000e+00
2.662000000000000000e+03	2.900924388543591093e+01	2.456689668553604378e+01	-3.022588062455725325e-02	6.822995613407946394e+02	1.861215231565870321e-01	0.000000000000000000e+00	1.625004016351599390e+01	1.000000000000000000e+00
2.663000000000000000e+03	1.114033852696214666e+02	1.853156847427196752e+01	-2.840784441980266639e-02	6.401661210360152836e+02	5.390879653945879202e-02	0.000000000000000000e+00	6.651675071452368115e+01	1.000000000000000000e+00
2.668000000000000000e+03	9.867900439952418168e+00	8.190237491174944040e+00	-2.937133366291344583e-02	6.624952233953298446e+02	1.030140110813195786e-01	0.000000000000000000e+00	1.012730812702728933e+01	1.000000000000000000e+00
2.671000000000000000e+03	1.940677357265819225e+01	1.159204131530956161e+01	-2.106095537545647073e-02	4.699001438424627395e+02	3.267994390206665489e-01	0.000000000000000000e+00	1.012730812702728933e+01	1.000000000000000000e+00
2.672000000000000000e+03	7.077650015479667900e+01	1.657280630010693301e+01	-2.704820584099097355e-02	6.086561594925540248e+02	5.887750520124002129e-02	0.000000000000000000e+00	1.042081053896552234e+01	1.000000000000000000e+00
2.672000000000000000e+03	7.319506119165077962e+01	2.670907064157051281e+01	-2.664863216558572070e-02	5.993959403857948018e+02	5.017144118696192923e-02	0.000000000000000000e+00	1.042081053896552234e+01	1.000000000000000000e+00
2.678000000000000000e+03	8.198631600232640437e+01	1.552183635396786165e+01	-2.447951023988392816e-02	5.491260013541453873e+02	5.631651951148131108e-02	0.000000000000000000e+00	1.111606903671279589e+01	1.000000000000000000e+00
2.683000000000000000e+03	9.230633731962602440e+01	1.965271408629622840e+01	-2.795202821170131649e-02	6.296024672739157495e+02	7.702616144999840930e-02	0.000000000000000000e+00	1.111606903671279589e+01	1.000000000000000000e+00
2.688000000000000000e+03	1.079829576132676010e+02	1.130330446194321503e+01	-2.739467785782850190e-02	6.166857344815025499e+02	5.775184146518275163e-02	0.000000000000000000e+00	1.179379252320425131e+01	1.000000000000000000e+00
2.688000000000000000e+03	1.028312508235579799e+02	2.332158588583086001e+01	-2.828084341900347770e-02	6.372228413192385688e+02	8.004431357694175020e-02	0.000000000000000000e+00	1.114604972834186292e+01	1.000000000000000000e+00
2.690000000000000000e+03	1.197731387433784107e+02	1.101146375270696964e+01	-2.690089593750297561e-02	6.052422159150374910e+02	6.844947190661976322e-02	0.000000000000000000e+00	1.179379252320425131e+01	1.000000000000000000e+00
2.693000000000000000e+03	4.586731201500970911e+01	2.729492576525495195e+01	-2.464943285172361762e-02	5.530640000604726083e+02	4.345207230982128799e-02	0.000000000000000000e+00	5.710234456116013035e+01	1.000000000000000000e+00
2.701000000000000000e+03	8.014295014247848314e+01	2.678746298999992703e+01	-2.740506853181763625e-02	6.169265409302975058e+02	4.039696139053272628e-02	0.000000000000000000e+00	3.341378761459777280e+01	1.000000000000000000e+00
2.705000000000000000e+03	1.145243716467024200e+02	9.222824644082066925e+00	-2.767685761926926696e-02	6.232253204934798987e+02	4.490490598632157493e-02	0.000000000000000000e+00	3.860827197472065819e+01	1.000000000000000000e+00
2.705000000000000000e+03	4.673294484767750845e+01	2.628472155067117200e+01	-2.631855511900405356e-02	5.917463229019648452e+02	5.153711927081472410e-02	0.000000000000000000e+00	1.527118973432393467e+01	1.000000000000000000e+00
2.714000000000000000e+03	1.049844638760582711e+02	2.077567036141156009e+01	-2.379093735777767366e-02	5.331681538988302691e+02	5.926007053668691515e-02	0.000000000000000000e+00	3.291445764075129432e+01	1.000000000000000000e+00
2.715000000000000000e+03	6.086450068357552112e+01	2.528411954175971488e+01	-9.664729150769077459e-02	2.221632245192101891e+03	4.745265562177769514e-02	0.000000000000000000e+00	1.389321396749405757e+01	1.000000000000000000e+00
2.718000000000000000e+03	7.225145870378653967e+01	1.732430915504044577e+01	-2.834939184769589421e-02	6.388114681687727625e+02	5.144282724760829151e-02	0.000000000000000000e+00	1.389321396749405757e+01	1.000000000000000000e+00
2.724000000000000000e+03	1.309991897021970075e+01	2.122742057345736910e+01	-2.896753469535076966e-02	6.531370820940513795e+02	3.988701964014118584e-02	0.000000000000000000e+00	7.711236113507153789e+01	1.000000000000000000e+00
2.728000000000000000e+03	8.968958811802734488e+01	1.226422808109990292e+01	-2.271437448041638968e-02	5.082185419994533504e+02	5.470871540991684157e-02	0.000000000000000000e+00	1.262884917615854263e+01	1.000000000000000000e+00
2.730000000000000000e+03	4.648524278743730775e+01	1.102327718991041827e+01	-2.740323964726880390e-02	6.168841560769260468e+02	4.019259789912121850e-02	0.000000000000000000e+00	3.082318531546066254e+01	1.000000000000000000e+00
2.731000000000000000e+03	7.717107169660118871e+01	1.392993457404635294e+01	-2.804056050548680082e-02	6.316542251572299165e+02	5.394017712240739559e-02	0.000000000000000000e+00	1.262884917615854263e+01	1.000000000000000000e+00
2.738000000000000000e+03	1.705324853175586952e+01	1.525357591374676502e+01	-2.927726074095485589e-02	6.603150600788499105e+02	4.230953041670992842e-02	0.000000000000000000e+00	inf	1.000000000000000000e+00
2.745000000000000000e+03	7.941358522989536084e+01	2.372842509082703089e+01	-2.598044866355314272e-02	5.839106218745891965e+02	4.343941470349743650e-02	0.000000000000000000e+00	1.972990986207534547e+01	1.000000000000000000e+00
2.746000000000000000e+03	6.341411499143570296e+01	1.218345669527645647e+01	-2.666082191571534157e-02	5.996784408706989780e+02	4.434808884093910386e-02	0.000000000000000000e+00	1.972990986207534547e+01	1.000000000000000000e+00
2.770000000000000000e+03	6.499032311999823719e+01	2.658686780579138897e+01	-2.770806797922023904e-02	6.239486283321499513e+02	4.888380844663009483e-02	0.000000000000000000e+00	1.674793011059691850e+01	1.000000000000000000e+00
2.771000000000000000e+03	4.825334339152496455e+01	2.719240274129362689e+01	-2.763628011675503537e-02	6.222849268008629906e+02	4.131208861217483541e-02	0.000000000000000000e+00	1.674793011059691850e+01	1.000000000000000000e+00
2.774000000000000000e+03	1.080122166776208417e+02	5.789219806239564114e+00	-2.701350560568944667e-02	6.078519729264036187e+02	4.422795459502781856e-02	0.000000000000000000e+00	4.778520155442133444e+01	1.000000000000000000e+00
2.777000000000000000e+03	3.081948371036115830e+01	9.406944594084230005e+00	-2.797536181883877177e-02	6.301432294110227303e+02	3.372139903711313114e-02	0.000000000000000000e+00	2.595619734677821810e+01	1.000000000000000000e+00
2.781000000000000000e+03	5.810295985799610463e+01	1.228069848344085990e+01	-2.747266185226626342e-02	6.184930329092119337e+02	4.036287003205818458e-02	0.000000000000000000e+00	1.465404520250457310e+01	1.000000000000000000e+00
2.782000000000000000e+03	7.431662361419085983e+00	2.066456393632821786e+01	-2.839280452101920066e-02	6.398175676486152952e+02	4.439442129250203983e-02	0.000000000000000000e+00	1.373459131536743882e+01	1.000000000000000000e+00
2.783000000000000000e+03	1.784669918213250739e+01	1.171101678319665318e+01	-2.967269856092831851e-02	6.694794297094057356e+02	3.889513542007549951e-02	0.000000000000000000e+00	1.373459131536743882e+01	1.000000000000000000e+00
2.785000000000000000e+03	9.829330185652908369e+01	1.519017189612644003e+01	-2.622666830713722697e-02	5.896168232294816107e+02	5.518003350463340784e-02	0.000000000000000000e+00	1.123596153751972970e+01	1.000000000000000000e+00
2.786000000000000000e+03	4.857322016502430984e+01	2.341286368978078158e+01	-2.689050244366134393e-02	6.050013441154610518e+02	4.534505206794336996e-02	0.000000000000000000e+00	1.465404520250457310e+01	1.000000000000000000e+00
2.789000000000000000e+03	1.051273298443360034e+02	2.410885414937968818e+01	-2.962132708361846223e-02	6.682888829716990813e+02	4.994246978169070150e-02	0.000000000000000000e+00	1.123596153751972970e+01	1.000000000000000000e+00
2.795000000000000000e+03	4.191713293927120532e+01	8.246557084375082169e+00	-2.875324920503526463e-02	6.481709626676192784e+02	3.591600097566438610e-02	0.000000000000000000e+00	inf	1.000000000000000000e+00
2.804000000000000000e+03	8.502860648694473866e+01	2.452852434111708035e+01	-2.732988164274611359e-02	6.151840661137276811e+02	4.764037959869105165e-02	0.000000000000000000e+00	3.561482223864521046e+01	1.000000000000000000e+00
2.805000000000000000e+03	4.973813291289917515e+01	1.973289737377598740e+01	-2.213153867441743777e-02	4.947111775282052690e+02	5.112960462919435844e-02	0.000000000000000000e+00	3.561482223864521046e+01	1.000000000000000000e+00
2.808000000000000000e+03	1.209766315650211794e+02	2.573891157056313261e+01	-2.583578960151220599e-02	5.805581122055807555e+02	1.015788380210892461e-01	0.000000000000000000e+00	2.709456214995507750e+01	1.000000000000000000e+00
2.812000000000000000e+03	9.388317633395557493e+01	2.549399987214498253e+01	-4.294183321316408404e-03	8.132603976277363245e+01	3.245434235184804228e-01	0.000000000000000000e+00	2.709456214995507750e+01	1.000000000000000000e+00
2.818000000000000000e+03	2.333055751723340165e+01	1.769054605476156183e+01	-2.762079188128463425e-02	6.219259830994603817e+02	4.465140391643118711e-02	0.000000000000000000e+00	4.376374129719883399e+01	1.000000000000000000e+00
2.819000000000000000e+03	6.708154446136690296e+01	1.874704676105892887e+01	-2.915708335482624855e-02	6.575299193257715160e+02	4.162245764872207765e-02	0.000000000000000000e+00	2.142060958149284389e+01	1.000000000000000000e+00
2.822000000000000000e+03	8.749574168774206839e+01	2.552245431592223568e+01	-2.976899617818724170e-02	6.717111508916684670e+02	4.561033637667022411e-02	0.000000000000000000e+00	2.150919793790187384e+01	1.000000000000000000e+00
2.824000000000000000e+03	4.574689555175361733e+01	1.682994719497488489e+01	-2.512032987228013728e-02	5.639771553944692641e+02	4.013844218488449300e-02	0.000000000000000000e+00	1.420251116790646329e+01	1.000000000000000000e+00
2.825000000000000000e+03	5.686392256900361986e+01	7.991223657481400622e+00	-2.641359702133342507e-02	5.939489425790508221e+02	3.912739387212060826e-02	0.000000000000000000e+00	1.420251116790646329e+01	1.000000000000000000e+00
2.826000000000000000e+03	2.967367052059280397e+01	1.838945253454369677e+01	-3.863519348316211965e-02	8.771874741368266086e+02	3.170039579292249776e-02	0.000000000000000000e+00	1.614870334752849956e+01	1.000000000000000000e+00
2.832000000000000000e+03	1.084900736224306286e+02	1.402356870388935661e+01	-2.431753801546191612e-02	5.453722548496094760e+02	5.890485840835091302e-02	0.000000000000000000e+00	2.121559411986488541e+01	1.000000000000000000e+00
2.834000000000000000e+03	8.773694534296484449e+01	1.842914477006764784e+01	-2.524663740375467091e-02	5.669043637875191735e+02	1.324939216063558689e-01	0.000000000000000000e+00	5.347863999840800631e+00	1.000000000000000000e+00
2.837000000000000000e+03	1.059283464169924649e+01	1.195831897473125061e+01	-3.045161571027162062e-02	6.875310279825298494e+02	3.542630070915864238e-02	0.000000000000000000e+00	7.741502052161914094e+01	1.000000000000000000e+00
2.838000000000000000e+03	9.302887381256826416e+01	1.765769001870885546e+01	-2.810403921068471353e-02	6.331253599064094715e+02	8.394507615212687401e-02	0.000000000000000000e+00	5.347863999840800631e+00	1.000000000000000000e+00
2.843000000000000000e+03	3.324446653309327360e+01	2.255699616067234459e+01	-2.632479001553173631e-02	5.918908181765740437e+02	4.478123372179010353e-02	0.000000000000000000e+00	4.414332353215669968e+01	1.000000000000000000e+00
2.844000000000000000e+03	1.066361745683812501e+02	1.430931428955607743e+01	-2.421475694158188238e-02	5.429902779508765889e+02	4.786787161583949679e-02	0.000000000000000000e+00	1.480292369104432204e+01	1.000000000000000000e+00
2.846000000000000000e+03	9.294773411673672570e+01	8.674321139190842800e+00	-2.527885922525125242e-02	5.676511124985663628e+02	4.941531496054585304e-02	0.000000000000000000e+00	1.034455096562307119e+01	1.000000000000000000e+00
2.851000000000000000e+03	8.482249985150131977e+01	1.507668810894645439e+01	-2.856000611283395982e-02	6.436925060404731767e+02	7.576050853027338494e-02	0.000000000000000000e+00	8.080051228721996992e+00	1.000000000000000000e+00
2.858000000000000000e+03	2.024324888216839113e+01	1.950459316624105810e+01	-2.025551775772705190e-02	4.512339271317745784e+02	6.042643757697219176e-02	0.000000000000000000e+00	3.904275060157315380e+01	1.000000000000000000e+00
2.861000000000000000e+03	1.144089248293672796e+02	5.809863687729839299e+00	-2.781663188300607242e-02	6.264646237493212766e+02	5.636322685612249472e-02	0.000000000000000000e+00	2.297966435361626125e+01	1.000000000000000000e+00
2.862000000000000000e+03	5.922269767533551743e+01	2.172696719360527950e+01	-2.612509947500115184e-02	5.872629403340587260e+02	6.713723810615501719e-02	0.000000000000000000e+00	6.021437669220324196e+00	1.000000000000000000e+00
2.863000000000000000e+03	6.779096396523600276e+01	1.506263771473298974e+01	-2.194201191290249403e-02	4.903188477871559598e+02	9.827462622979277196e-02	0.000000000000000000e+00	1.085488252435793299e+01	1.000000000000000000e+00
2.865000000000000000e+03	9.591027121248923493e+01	1.944308737721820179e+01	-3.002311241615988197e-02	6.776003577815503149e+02	4.256819138832801386e-02	0.000000000000000000e+00	2.297966435361626125e+01	1.000000000000000000e+00
2.867000000000000000e+03	5.368997493967252410e+01	2.410324384723450208e+01	-2.651491016523420050e-02	5.962968998361556032e+02	5.680212222649705378e-02	0.000000000000000000e+00	6.021437669220324196e+00	1.000000000000000000e+00
2.867000000000000000e+03	3.254081910122748411e+01	9.340851885175210256e+00	-2.489228076814230944e-02	5.586920608014016807e+02	5.414906869649549481e-02	0.000000000000000000e+00	2.579176242757184667e+01	1.000000000000000000e+00
2.875000000000000000e+03	2.078828631101078273e+01	2.086387179564168193e+01	-2.583394039034861075e-02	5.805152562778669108e+02	9.501445304122857483e-02	0.000000000000000000e+00	4.623935635564563995e+00	1.000000000000000000e+00
2.876000000000000000e+03	3.689530775825918596e+01	1.347803851846504486e+01	-2.526411031023192977e-02	5.673093027321261843e+02	4.059433314267046899e-02	0.000000000000000000e+00	1.771966910245136972e+01	1.000000000000000000e+00
2.876000000000000000e+03	5.669846482400382826e+01	7.889969816027052829e+00	-2.273941424733239708e-02	5.087988448129187873e+02	4.736208613514281129e-02	0.000000000000000000e+00	2.057648030139554507e+01	1.000000000000000000e+00
2.876000000000000000e+03	1.027728107430657190e+02	2.393712929881262852e+01	-2.046962036415639688e-02	4.561958081787508945e+02	6.562828604517356723e-02	0.000000000000000000e+00	4.878889914043286069e+01	1.000000000000000000e+00
2.879000000000000000e+03	1.676346223099933042e+01	1.858756516278137383e+01	-2.686904895997463752e-02	6.045041543059954847e+02	9.214309064301140495e-02	0.000000000000000000e+00	4.623935635564563995e+00	1.000000000000000000e+00
2.883000000000000000e+03	7.672733486156029414e+01	1.496891468767663902e+01	-2.718920998234810107e-02	6.119239654675176325e+02	7.055976111486561564e-02	0.000000000000000000e+00	9.855447404896645835e+00	1.000000000000000000e+00
2.883000000000000000e+03	6.819936403318943974e+01	1.002891902966845095e+01	-2.718197706475999550e-02	6.117563408071115418e+02	7.952166819690309474e-02	0.000000000000000000e+00	9.855447404896645835e+00	1.000000000000000000e+00
2.884000000000000000e+03	6.644663092963494933e+01	2.342639353214959996e+01	-2.693677561580116314e-02	6.060737363653881857e+02	3.788037292587176363e-02	0.000000000000000000e+00	1.331246865688753189e+01	1.000000000000000000e+00
2.894000000000000000e+03	4.109369156504498477e+01	1.657489319732407296e+01	-2.605351403932067850e-02	5.856039300937527514e+02	5.198375820436562655e-02	0.000000000000000000e+00	1.203013995836050221e+01	1.000000000000000000e+00
2.895000000000000000e+03	5.070121200319179877e+01	2.683242875157827001e+01	-2.615254140609651889e-02	5.878989138986283933e+02	5.097105254926503903e-02	0.000000000000000000e+00	1.405423369010910228e+01	1.000000000000000000e+00
2.895000000000000000e+03	3.485929958824622332e+01	6.286228361818483101e+00	-1.713658480900496356e-02	3.789518818865148546e+02	7.426345539776790794e-02	0.000000000000000000e+00	1.203013995836050221e+01	1.000000000000000000e+00
2.909000000000000000e+03	1.147615861765222434e+01	1.484805824163777110e+01	-2.444806549941374446e-02	5.483972616887663207e+02	6.548397539424444247e-02	0.000000000000000000e+00	8.530469967074854054e+00	1.000000000000000000e+00
2.910000000000000000e+03	1.122348387331734472e+02	1.122875918108152327e+01	-2.781275497054488260e-02	6.263747753407344590e+02	4.371414292890585251e-02	0.000000000000000000e+00	4.672816833337581244e+01	1.000000000000000000e+00
2.913000000000000000e+03	9.737133436652488427e+00	2.319938803269589300e+01	-3.613796529014804554e-02	8.193135909200876767e+02	4.819810686564895974e-02	0.000000000000000000e+00	8.530469967074854054e+00	1.000000000000000000e+00
2.915000000000000000e+03	6.557654102284686815e+01	8.674356987447952250e+00	-2.762656980298346457e-02	6.220598878689839921e+02	4.969507510371529158e-02	0.000000000000000000e+00	1.196192141852066548e+01	1.000000000000000000e+00
2.917000000000000000e+03	6.166457532196550062e+01	1.997851942338239084e+01	-2.464165547377121859e-02	5.528837573959821157e+02	4.478265768551870085e-02	0.000000000000000000e+00	1.196192141852066548e+01	1.000000000000000000e+00
2.923000000000000000e+03	5.805580577065171610e+00	1.457253235898809329e+01	-2.920724158470023105e-02	6.586923487530084458e+02	4.227025337808465455e-02	0.000000000000000000e+00	inf	1.000000000000000000e+00
2.936000000000000000e+03	7.744766565698000704e+01	6.015263278352032117e+00	-2.193349704411888881e-02	4.901215135895977255e+02	8.839505214987031234e-02	0.000000000000000000e+00	1.465536638325896313e+01	1.000000000000000000e+00
2.936000000000000000e+03	7.298778637670680780e+01	1.997553693730824520e+01	-2.931264543430485772e-02	6.611351091301648921e+02	4.856458445789491041e-02	0.000000000000000000e+00	6.978953008240985412e+00	1.000000000000000000e+00
2.938000000000000000e+03	2.014044494805812491e+01	1.744585274358702520e+01	-3.466036030811282115e-02	7.850697287011669232e+02	4.342242080575586805e-02	0.000000000000000000e+00	2.971083311094569268e+01	1.000000000000000000e+00
2.939000000000000000e+03	4.979340691867882640e+01	1.929934957805675566e+01	-2.774892546945988483e-02	6.248955108097998163e+02	4.296044340427473962e-02	0.000000000000000000e+00	2.051033354651502449e+01	1.000000000000000000e+00
2.940000000000000000e+03	1.066239209526316216e+02	2.167130620914142014e+01	-7.684846800522324162e-03	1.599055074989522325e+02	1.513841841937240140e-01	0.000000000000000000e+00	2.374200022608142646e+01	1.000000000000000000e+00
2.941000000000000000e+03	6.922782900250724936e+01	2.585503569446758831e+01	-2.767686672361490199e-02	6.232255314889497413e+02	6.497295053103291362e-02	0.000000000000000000e+00	6.978953008240985412e+00	1.000000000000000000e+00
2.945000000000000000e+03	3.851311419186370699e+01	2.545484061854362778e+01	-2.839729627266808845e-02	6.399216651079879057e+02	3.668374750137970430e-02	0.000000000000000000e+00	1.708575192669865928e+01	1.000000000000000000e+00
2.945000000000000000e+03	8.299265419115262432e+01	2.396167866423874671e+01	-3.896810506762588000e-02	8.849027827396422481e+02	1.065039833507746003e-01	0.000000000000000000e+00	1.389443101814115877e+01	1.000000000000000000e+00
2.947000000000000000e+03	4.157841299839904536e+01	8.646305223473062185e+00	-2.943131209072202478e-02	6.638852383471984240e+02	3.759296576413040381e-02	0.000000000000000000e+00	1.708575192669865928e+01	1.000000000000000000e+00
2.949000000000000000e+03	1.623726058011359541e+01	2.164045807949953826e+01	-2.807619966597869887e-02	6.324801715477202606e+02	3.615385709606244724e-02	0.000000000000000000e+00	1.363829390826824195e+01	1.000000000000000000e+00
2.953000000000000000e+03	1.138707743646303072e+02	1.545764372401994891e+01	-2.752871015336818411e-02	6.197919661991466000e+02	4.521212468238022808e-02	0.000000000000000000e+00	2.532678141846142239e+01	1.000000000000000000e+00
2.954000000000000000e+03	8.883655677258111893e+01	1.929610781431149391e+01	-2.487621454208951283e-02	5.583197220247875521e+02	2.164196404278971864e-01	0.000000000000000000e+00	2.532678141846142239e+01	1.000000000000000000e+00
2.955000000000000000e+03	1.028760292124326803e+01	9.375161407648002765e+00	-2.787691505550966495e-02	6.278617012351382982e+02	7.390944175646219083e-02	0.000000000000000000e+00	2.819674227176627923e+01	1.000000000000000000e+00
2.955000000000000000e+03	3.463106853060541823e+01	2.360372271461835680e+01	-2.767983333368802604e-02	6.232942834137445516e+02	7.113350137041662968e-02	0.000000000000000000e+00	2.819674227176627923e+01	1.000000000000000000e+00
2.965000000000000000e+03	3.721718941213868703e+01	1.526555588659657836e+01	-3.986491822236389732e-02	9.056866502010692557e+02	3.092176382385991573e-02	0.000000000000000000e+00	2.344921873917521893e+01	1.000000000000000000e+00
2.966000000000000000e+03	5.946055116018638387e+01	7.842704842477836280e+00	-2.636466855380946439e-02	5.928150131995182619e+02	5.382379407924287040e-02	0.000000000000000000e+00	2.344921873917521893e+01	1.000000000000000000e+00
2.971000000000000000e+03	1.028801964871768888e+02	1.744113240315364521e+01	-2.756082355764039038e-02	6.205362023141082091e+02	4.441667084885114747e-02	0.000000000000000000e+00	3.786007203444803793e+01	1.000000000000000000e+00
2.975000000000000000e+03	6.505397323538204546e+01	1.584054221232736737e+01	-2.696259928857904289e-02	6.066722063917778769e+02	5.041236677731264493e-02	0.000000000000000000e+00	1.092758727175652389e+01	1.000000000000000000e+00
2.979000000000000000e+03	1.049639175222737464e+02	1.066373746815914281e+01	-2.816038163393899674e-02	6.344311095502298485e+02	1.024379460873368064e-01	0.000000000000000000e+00	7.984905303957677170e+00	1.000000000000000000e+00
2.980000000000000000e+03	1.017149852624211519e+02	1.873038344957222634e+01	-2.780962448787700422e-02	6.263022256278810573e+02	7.459780155927409062e-02	0.000000000000000000e+00	6.885771835339542513e+00	1.000000000000000000e+00
2.980000000000000000e+03	5.930780734148184763e+01	2.513536556200073946e+01	-2.844785482526853565e-02	6.410933721137757857e+02	4.477907540295422706e-02	0.000000000000000000e+00	1.092758727175652389e+01	1.000000000000000000e+00
2.984000000000000000e+03	9.743856407465511893e+01	1.333352551247762108e+01	-2.810317329239893011e-02	6.331052920352045703e+02	1.622897334365595023e-01	0.000000000000000000e+00	6.024920451029996293e+00	1.000000000000000000e+00
2.986000000000000000e+03	9.155285376218409965e+01	1.462119028209422922e+01	-2.289367186345638017e-02	5.123738033552843945e+02	2.549501441667000323e-01	0.000000000000000000e+00	6.024920451029996293e+00	1.000000000000000000e+00
2.988000000000000000e+03	1.939192066249487212e+01	1.754628224482877030e+01	-2.689871252349168920e-02	6.051916147533750063e+02	6.280820667615860664e-02	0.000000000000000000e+00	1.070995469086682128e+01	1.000000000000000000e+00
2.989000000000000000e+03	2.049669170710142652e+01	6.893460533215495900e+00	-2.823856997039491529e-02	6.362431436549303498e+02	4.326808686775240886e-02	0.000000000000000000e+00	1.070995469086682128e+01	1.000000000000000000e+00
2.992000000000000000e+03	6.367627642518585418e+01	2.373406686366385543e+01	-2.588949150613260863e-02	5.818026671746508782e+02	5.001005120870449794e-02	0.000000000000000000e+00	2.963028603395210325e+01	1.000000000000000000e+00
2.997000000000000000e+03	3.409561474186457986e+01	2.544821529093193391e+01	-2.596153553610131004e-02	5.834723054514154228e+02	5.004254050454515212e-02	0.000000000000000000e+00	2.963028603395210325e+01	1.000000000000000000e+00
3.006000000000000000e+03	1.815689527236489198e+01	1.417141346367876942e+01	-2.927612309398263182e-02	6.602886948278902537e+02	4.043459254977643802e-02	0.000000000000000000e+00	2.987622505051941246e+01	1.000000000000000000e+00
3.009000000000000000e+03	4.802856456815664643e+01	1.364968867786183004e+01	-2.334729683229806035e-02	5.228866746036478617e+02	4.413115738940853738e-02	0.000000000000000000e+00	2.361566841091886459e+01	1.000000000000000000e+00
3.014000000000000000e+03	2.489609756471205060e+01	1.840245259257694244e+01	-2.689286654756990746e-02	6.050561328103424330e+02	4.129414709256951088e-02	0.000000000000000000e+00	2.361566841091886459e+01	1.000000000000000000e+00
3.017000000000000000e+03	6.655710179571195795e+01	5.982446669413230111e+00	-2.812234257557753164e-02	6.335495449309272544e+02	5.241501688924687929e-02	0.000000000000000000e+00	2.789110902069021236e+01	1.000000000000000000e+00
3.021000000000000000e+03	4.672830637925695640e+01	2.559705435696080045e+01	-2.791165007871380249e-02	6.286666940195665347e+02	4.329727938001459719e-02	0.000000000000000000e+00	1.704370029105604800e+01	1.000000000000000000e+00
3.025000000000000000e+03	3.445982424958718582e+01	6.376881000434711844e+00	-2.774145807915629619e-02	6.247224521860133564e+02	3.482866971334108719e-02	0.000000000000000000e+00	2.280198933472563994e+01	1.000000000000000000e+00
3.025000000000000000e+03	6.347715809416215649e+01	2.244052369126765711e+01	-3.261394172987357176e-02	7.376434702034855491e+02	2.003053740654093806e-01	0.000000000000000000e+00	1.704370029105604800e+01	1.000000000000000000e+00
3.033000000000000000e+03	1.231990719944288770e+01	1.743218522177107133e+01	-2.662509365360945374e-02	5.988504295281882150e+02	5.205054785271434614e-02	0.000000000000000000e+00	1.275525886874601333e+01	1.000000000000000000e+00
3.034000000000000000e+03	2.354162655610298316e+01	1.136838744405091006e+01	-2.743606216694295663e-02	6.176448261173393348e+02	5.221399034344753609e-02	0.000000000000000000e+00	1.275525886874601333e+01	1.000000000000000000e+00
3.038000000000000000e+03	3.793489600333616352e+01	2.118272114844251064e+01	-2.543083348610342825e-02	5.711731537157501180e+02	4.027771165383275953e-02	0.000000000000000000e+00	1.742088836545981323e+01	1.000000000000000000e+00
3.039000000000000000e+03	5.545195782698604603e+01	2.723468269017633503e+01	-2.736687353430076325e-02	6.160413623823623084e+02	4.219628706865641288e-02	0.000000000000000000e+00	1.853304328587718430e+01	1.000000000000000000e+00
3.042000000000000000e+03	1.198267814761598657e+02	1.069257808332728565e+01	-6.985058483381596621e-03	1.436877395529003252e+02	1.301249590117733446e-01	0.000000000000000000e+00	6.646622559380189443e+01	1.000000000000000000e+00
3.048000000000000000e+03	1.082477546857447237e+02	1.439906908652408113e+01	-2.520124905817704500e-02	5.658524776127960649e+02	4.697640739597863657e-02	0.000000000000000000e+00	1.392000680202268548e+01	1.000000000000000000e+00
3.048000000000000000e+03	8.898709340384651512e+01	2.699084704245498401e+01	-2.687452731319095456e-02	6.046311165015802089e+02	5.393093765076084622e-02	0.000000000000000000e+00	9.823892730188390487e+00	1.000000000000000000e+00
3.051000000000000000e+03	1.181102848069762530e+02	2.422236227038857592e+01	-2.451031252736005431e-02	5.498398520119220620e+02	5.619158289482550916e-02	0.000000000000000000e+00	1.392000680202268548e+01	1.000000000000000000e+00
3.052000000000000000e+03	9.850332056133356673e+01	2.455152560784366500e+01	-2.539432737171694668e-02	5.703271154535639198e+02	5.199133940891909056e-02	0.000000000000000000e+00	9.823892730188390487e+00	1.000000000000000000e+00
3.053000000000000000e+03	1.421883667020287767e+01	2.325585350860585976e+01	-2.597993117075239264e-02	5.838986288504836466e+02	9.166080542276100473e-02	0.000000000000000000e+00	7.486148804082071706e+01	1.000000000000000000e+00
3.065000000000000000e+03	9.597612750300969253e+01	1.305317306162582369e+01	-2.507739060040031776e-02	5.629820271105837719e+02	5.167261641718434717e-02	0.000000000000000000e+00	inf	1.000000000000000000e+00
3.072000000000000000e+03	3.274952555928623354e+01	2.029842420528483160e+01	-3.047583021351263702e-02	6.880922051054865278e+02	1.561270465851657407e-01	0.000000000000000000e+00	6.002943355999986075e+00	1.000000000000000000e+00
3.074000000000000000e+03	6.397496564260717378e+01	2.255525249137510713e+01	-3.750193586665469953e-02	8.509239475853863723e+02	4.058424168530139209e-02	0.000000000000000000e+00	2.743359146916094815e+01	1.000000000000000000e+00
3.075000000000000000e+03	3.725631695348216965e+01	1.633305407570728818e+01	-3.035619436409898661e-02	6.853196146001934039e+02	1.105408205190463455e-01	0.000000000000000000e+00	6.002943355999986075e+00	1.000000000000000000e+00
3.077000000000000000e+03	2.489733751330843248e+01	1.876901490566019959e+01	-2.916107428609321719e-02	6.576224101484831408e+02	3.643769406738472938e-02	0.000000000000000000e+00	7.999746865693625253e+00	1.000000000000000000e+00
3.080000000000000000e+03	1.118153966566575690e+02	6.056649647797383906e+00	-2.543483379172755895e-02	5.712658617915158175e+02	6.770916433559726055e-02	0.000000000000000000e+00	1.178659429035402439e+01	1.000000000000000000e+00
3.082000000000000000e+03	8.141898713312866676e+01	1.474949869919394629e+01	-3.316304610275792181e-02	7.503691003397341319e+02	5.409082395419428924e-02	0.000000000000000000e+00	2.220525833630054180e+01	1.000000000000000000e+00
3.082000000000000000e+03	1.081704565349334217e+02	1.726549510459852854e+01	-1.958679822722111941e-02	4.357361860276500920e+02	6.271763178198419553e-02	0.000000000000000000e+00	1.178659429035402439e+01	1.000000000000000000e+00
3.083000000000000000e+03	5.972418991400501653e+01	1.001565550333822685e+01	-2.430599673637696967e-02	5.451047828421243366e+02	4.801886491521334399e-02	0.000000000000000000e+00	1.844554730642632023e+01	1.000000000000000000e+00
3.088000000000000000e+03	5.284286105328371264e+01	2.712955419838183602e+01	-2.133026674379175786e-02	4.761415016501225637e+02	6.032413065008213060e-02	0.000000000000000000e+00	1.601037265965953438e+01	1.000000000000000000e+00
3.089000000000000000e+03	4.197630794431260171e+01	1.537157579088831660e+01	-2.542073292867304615e-02	5.709390707902149416e+02	3.540014018301718135e-02	0.000000000000000000e+00	1.601037265965953438e+01	1.000000000000000000e+00
3.093000000000000000e+03	9.626648678639264745e+01	2.429330014674969718e+01	-2.564162004890624749e-02	5.760581846285977008e+02	4.813584139941606832e-02	0.000000000000000000e+00	4.351615342438392275e+01	1.000000000000000000e+00
3.099000000000000000e+03	2.360234949913851565e+01	2.093573398613651904e+01	-2.781247263852129267e-02	6.263682322260094679e+02	6.482307166714662561e-02	0.000000000000000000e+00	2.212735590235138616e+01	1.000000000000000000e+00
3.100000000000000000e+03	9.378233000412386389e+01	1.583571404362899315e+01	-2.670965668834042114e-02	6.008101988476936413e+02	4.833388429806084741e-02	0.000000000000000000e+00	8.792859323665917159e+00	1.000000000000000000e+00
3.101000000000000000e+03	1.154296549557503226e+02	2.025501197461999681e+01	-2.635099878167798323e-02	5.924982128373607111e+02	4.368826338108133811e-02	0.000000000000000000e+00	1.450574589377431067e+01	1.000000000000000000e+00
3.101000000000000000e+03	1.075659651911867343e+02	8.065711452381316704e+00	-2.644811506828618347e-02	5.947489068849970408e+02	4.610209650935137571e-02	0.000000000000000000e+00	1.450574589377431067e+01	1.000000000000000000e+00
3.102000000000000000e+03	4.397422886922847596e+01	1.229823375980785016e+01	-2.875334129425038618e-02	6.481730968580374110e+02	3.750716042422364005e-02	0.000000000000000000e+00	1.769519463170392015e+01	1.000000000000000000e+00
3.105000000000000000e+03	5.679408402485703533e+01	2.449541486211944274e+01	-2.413707119082305480e-02	5.411898913944543210e+02	4.656602404846432730e-02	0.000000000000000000e+00	1.769519463170392015e+01	1.000000000000000000e+00
3.115000000000000000e+03	3.951540604112421562e+01	1.257598074130264365e+01	-2.278943516180282486e-02	5.099580919215949280e+02	6.483079259595925237e-02	0.000000000000000000e+00	3.193208241035773653e+01	1.000000000000000000e+00
3.119000000000000000e+03	8.186827005248320077e+00	1.875481741617560161e+01	-2.900119576003538230e-02	6.539171856232195523e+02	3.690162912024907982e-02	0.000000000000000000e+00	3.193208241035773653e+01	1.000000000000000000e+00
3.120000000000000000e+03	9.792534918114448317e+01	1.318327405990103784e+01	-6.195407674240055278e-03	1.253873860497219255e+02	1.569908407790659988e-01	0.000000000000000000e+00	2.887955670912625195e+01	1.000000000000000000e+00
3.123000000000000000e+03	6.680116906341605443e+01	1.309065646246207137e+01	-2.407146225314030219e-02	5.396693879786879506e+02	2.492136884135186525e-01	0.000000000000000000e+00	6.118482241937468480e+00	1.000000000000000000e+00
3.125000000000000000e+03	6.955011965685584130e+01	1.855683388180469606e+01	-2.838021715818864199e-02	6.395258523906743449e+02	1.663803535139475320e-01	0.000000000000000000e+00	6.118482241937468480e+00	1.000000000000000000e+00
3.131000000000000000e+03	4.049938556329789918e+01	1.548868093957410430e+01	-2.252922071232360546e-02	5.039275574663948305e+02	4.981856093082981385e-02	0.000000000000000000e+00	1.706147016706598407e+01	1.000000000000000000e+00
3.135000000000000000e+03	5.755020007178219998e+01	1.609158131189430208e+01	-2.511886970522701767e-02	5.639433156605813338e+02	3.715817515995145648e-02	0.000000000000000000e+00	1.309178938788276270e+01	1.000000000000000000e+00
3.138000000000000000e+03	8.008032482380544437e+00	1.230286748013973508e+01	-2.933443409541244828e-02	6.616400667595546565e+02	4.487020515656281461e-02	0.000000000000000000e+00	3.240374257278515557e+01	1.000000000000000000e+00
3.140000000000000000e+03	4.620887667236353735e+01	2.263140798593379444e+01	-2.785063191157705412e-02	6.272525828506911694e+02	1.997540861780924271e-01	0.000000000000000000e+00	7.440650702437238806e+00	1.000000000000000000e+00
3.142000000000000000e+03	4.691183353502435693e+01	6.499027871661702704e+00	-2.853794096844187306e-02	6.431811408423385501e+02	4.878255969489797561e-02	0.000000000000000000e+00	1.021827523306328978e+01	1.000000000000000000e+00
3.143000000000000000e+03	3.876961707557087067e+01	2.248753468330964012e+01	-2.941455013693332690e-02	6.634967759076163247e+02	7.640612010403979859e-02	0.000000000000000000e+00	6.816153379019661784e+00	1.000000000000000000e+00
3.157000000000000000e+03	1.106762777221823200e+02	6.301216980623459918e+00	-2.556569737868352385e-02	5.742986579012185757e+02	5.479240215876013398e-02	0.000000000000000000e+00	1.805229243956338792e+01	1.000000000000000000e+00
3.159000000000000000e+03	9.265311327539869524e+01	7.326305097671077959e+00	-3.304328404512552747e-02	7.475935849276452245e+02	4.345244704960538051e-02	0.000000000000000000e+00	1.805229243956338792e+01	1.000000000000000000e+00
3.163000000000000000e+03	1.182840605169740513e+02	1.560637451972731427e+01	-2.059368749047872996e-02	4.590710946263016581e+02	8.553944634058241459e-02	0.000000000000000000e+00	2.693520013169551319e+01	1.000000000000000000e+00
3.167000000000000000e+03	6.077387208943898145e+01	1.306058450678731475e+01	-2.772094022510246392e-02	6.242469458255247901e+02	4.687541386130156251e-02	0.000000000000000000e+00	5.756650779542366791e+01	1.000000000000000000e+00
3.176000000000000000e+03	4.862117774381486868e+01	1.258780419504460468e+01	-2.651965544429943367e-02	5.964068728563307786e+02	4.657144389756240344e-02	0.000000000000000000e+00	3.392617720092367506e+01	1.000000000000000000e+00
3.177000000000000000e+03	1.470860970697448344e+01	1.354865205768750336e+01	-2.996676260685024809e-02	6.762944369640638342e+02	3.381017189493262798e-02	0.000000000000000000e+00	3.392617720092367506e+01	1.000000000000000000e+00
3.183000000000000000e+03	5.066402931073234583e+01	1.010862752664940345e+01	-2.595768312978423767e-02	5.833830249788013589e+02	5.428048555163245137e-02	0.000000000000000000e+00	3.256890019016667992e+01	1.000000000000000000e+00
3.187000000000000000e+03	2.153401733937896623e+01	2.467487831900664474e+01	-2.507807761066155675e-02	5.629979487439127297e+02	9.362960342216686271e-02	0.000000000000000000e+00	9.285940770786103471e+00	1.000000000000000000e+00
3.187000000000000000e+03	1.526200700090138795e+01	1.782720847353526850e+01	-2.240493566127311001e-02	5.010472205591772195e+02	1.673430817558932970e-01	0.000000000000000000e+00	9.285940770786103471e+00	1.000000000000000000e+00
3.197000000000000000e+03	1.036959062079669565e+02	2.492546095919383475e+01	-2.749654983712434414e-02	6.190466428875980682e+02	4.660598134129001480e-02	0.000000000000000000e+00	1.423643286246676709e+01	1.000000000000000000e+00
3.198000000000000000e+03	1.111251646508653721e+02	1.278123847950637071e+01	-2.407246408511356378e-02	5.396926056833357279e+02	4.614396129140685421e-02	0.000000000000000000e+00	1.423643286246676709e+01	1.000000000000000000e+00
3.203000000000000000e+03	9.543743423468445997e+01	2.409810390393991497e+01	-2.563494741997265902e-02	5.759035447968308290e+02	7.337604598217017937e-02	0.000000000000000000e+00	1.934363793720062219e+01	1.000000000000000000e+00
3.203000000000000000e+03	1.171406635672608303e+02	2.589950242851590900e+01	-9.823940111100923356e-02	2.258529780430757455e+03	4.759520672446482248e-02	0.000000000000000000e+00	1.443173850404164682e+01	1.000000000000000000e+00
3.207000000000000000e+03	5.589602343957466246e+00	2.136767255366165585e+01	-2.889084692971268312e-02	6.513598240905148486e+02	4.618329139527266314e-02	0.000000000000000000e+00	1.736526808877474082e+01	1.000000000000000000e+00
3.209000000000000000e+03	2.272409883033772715e+01	2.418929725465235947e+01	-2.580507849462979411e-02	5.798463746806955896e+02	6.776071078513001833e-02	0.000000000000000000e+00	1.736526808877474082e+01	1.000000000000000000e+00
3.213000000000000000e+03	7.904633028082056967e+01	1.967413413389397192e+01	-2.405035482850228015e-02	5.391802181735719159e+02	5.914511364747621069e-02	0.000000000000000000e+00	1.444906609048979007e+01	1.000000000000000000e+00
3.217000000000000000e+03	6.462153821420112365e+01	1.883694555171276619e+01	-2.488946859497276690e-02	5.586268879901805349e+02	5.033545268118100324e-02	0.000000000000000000e+00	1.444906609048979007e+01	1.000000000000000000e+00
3.218000000000000000e+03	2.143268080328099501e+01	2.649507480816305005e+01	-2.444640432668691160e-02	5.483587635984979443e+02	3.927058300089425469e-02	0.000000000000000000e+00	4.386256203380384022e+01	1.000000000000000000e+00
3.224000000000000000e+03	8.394813821872261883e+00	6.413371999241337384e+00	-2.646268705423859488e-02	5.950866162763954890e+02	4.008835333393323541e-02	0.000000000000000000e+00	3.038203328480005894e+01	1.000000000000000000e+00
3.226000000000000000e+03	3.780682850706034515e+01	1.402923299304756100e+01	-2.445933114700236249e-02	5.486583458679089063e+02	3.949946217242716884e-02	0.000000000000000000e+00	1.239436128378733315e+01	1.000000000000000000e+00
3.228000000000000000e+03	4.445138385830328787e+01	2.449202783081988244e+01	-2.825344131588505836e-02	6.365877907779205316e+02	9.546332410016489245e-02	0.000000000000000000e+00	7.921577117697331971e+00	1.000000000000000000e+00
3.229000000000000000e+03	8.959861431374599761e+01	2.490105653978162792e+01	-2.515600286588751816e-02	5.648038858758087599e+02	4.085127536000976445e-02	0.000000000000000000e+00	3.885386283135619578e+01	1.000000000000000000e+00
3.230000000000000000e+03	5.104273862390498095e+01	2.009823375444285887e+01	-3.014546593603353170e-02	6.804359309743140329e+02	8.955580604070911832e-02	0.000000000000000000e+00	7.921577117697331971e+00	1.000000000000000000e+00
3.236000000000000000e+03	1.079172228065004475e+02	1.372445852333150285e+01	-2.569253166628240187e-02	5.772380739981977058e+02	4.897319166177260819e-02	0.000000000000000000e+00	1.849001179351168744e+01	1.000000000000000000e+00
3.236000000000000000e+03	4.010729397338933211e+01	2.321077660111714636e+01	-2.635690142706116970e-02	5.926350081092273285e+02	4.554024435515335867e-02	0.000000000000000000e+00	1.628851695001915090e+01	1.000000000000000000e+00
3.238000000000000000e+03	8.989597629309224658e+01	9.587405196726438206e+00	-2.429937949507844294e-02	5.449514266325479639e+02	4.238844847479550371e-02	0.000000000000000000e+00	1.849001179351168744e+01	1.000000000000000000e+00
3.239000000000000000e+03	3.906984605581612868e+01	6.955331782552992337e+00	-2.880993417021563557e-02	6.494846508056000403e+02	4.026160384116961310e-02	0.000000000000000000e+00	1.628851695001915090e+01	1.000000000000000000e+00
3.239000000000000000e+03	5.566244333398661581e+01	1.062739107770484814e+01	-2.552333095544163238e-02	5.733168055267053660e+02	4.881196188025649363e-02	0.000000000000000000e+00	1.699406672643901928e+01	1.000000000000000000e+00
3.248000000000000000e+03	4.375528829709673317e+01	2.475440650254484964e+01	-2.458466100795131046e-02	5.515628965038581555e+02	4.385711335839648228e-02	0.000000000000000000e+00	2.443622377593315775e+01	1.000000000000000000e+00
3.250000000000000000e+03	2.081588808985297945e+01	1.633342374758172966e+01	-2.561950687142168850e-02	5.755457062516226188e+02	6.333456174222762414e-02	0.000000000000000000e+00	2.443622377593315775e+01	1.000000000000000000e+00
3.254000000000000000e+03	8.509691304692071867e+01	5.755422729457171371e+00	-1.904934811358643953e-02	4.232806462422472009e+02	8.875081027621445351e-02	0.000000000000000000e+00	6.514556220549954446e+01	1.000000000000000000e+00
3.263000000000000000e+03	3.358241177931899557e+01	1.627125697665720949e+01	-2.652613667586062665e-02	5.965570770064850876e+02	4.238691648885151153e-02	0.000000000000000000e+00	inf	1.000000000000000000e+00
3.274000000000000000e+03	1.131991490413905552e+02	1.287056006238050010e+01	-2.740581571597795404e-02	6.169438571086734555e+02	7.105889319620461997e-02	0.000000000000000000e+00	9.804853617672680599e+00	1.000000000000000000e+00
3.276000000000000000e+03	6.608383892121081260e+01	1.994395278350297218e+01	-2.505617784374582560e-02	5.624904162098413281e+02	4.032139935024070532e-02	0.000000000000000000e+00	3.498790105327780253e+01	1.000000000000000000e+00
3.279000000000000000e+03	1.038465230998127282e+02	6.145943079981878832e+00	-2.268816712897868404e-02	5.076111801248882216e+02	1.516920014344770307e-01	0.000000000000000000e+00	8.423143084420125604e+00	1.000000000000000000e+00
3.279000000000000000e+03	1.005448880538762069e+02	1.389504273375187893e+01	-2.450611208367211094e-02	5.497425056868506772e+02	1.812790541841597936e-01	0.000000000000000000e+00	8.423143084420125604e+00	1.000000000000000000e+00
3.291000000000000000e+03	1.213146935412755738e+02	1.260273899615594928e+01	-2.864033317968930903e-02	6.455541057530404032e+02	4.776647044689719124e-02	0.000000000000000000e+00	4.073463419137055297e+01	1.000000000000000000e+00
3.292000000000000000e+03	8.059806210216618183e+01	1.381366713461164153e+01	-2.745798004493977748e-02	6.181527783802102931e+02	4.714344118523150495e-02	0.000000000000000000e+00	3.299939427083392474e+01	1.000000000000000000e+00
3.297000000000000000e+03	4.854518158180211884e+01	5.966828752867527008e+00	-2.852686311958704465e-02	6.429244089454656432e+02	3.972510170896514925e-02	0.000000000000000000e+00	1.283656373332596878e+01	1.000000000000000000e+00
3.298000000000000000e+03	5.532023100383559466e+01	1.686985924024778782e+01	-2.391285769911805428e-02	5.359936880715650886e+02	4.745505979149600151e-02	0.000000000000000000e+00	1.283656373332596878e+01	1.000000000000000000e+00
3.304000000000000000e+03	1.760426408510081586e+01	1.428469774587358465e+01	-2.844312781194275122e-02	6.409838224066461407e+02	4.566992257875590600e-02	0.000000000000000000e+00	7.718439484968791930e+01	1.000000000000000000e+00
3.305000000000000000e+03	1.161005282454101746e+02	2.509355448385717935e+01	-5.605130300580378998e-03	1.117075614008453215e+02	3.888507924425914641e-01	0.000000000000000000e+00	7.364571815407630062e+00	1.000000000000000000e+00
3.308000000000000000e+03	1.152117694211585786e+02	1.778280720491152067e+01	-2.264484723387107101e-02	5.066072308032231604e+02	6.511217069042507521e-02	0.000000000000000000e+00	7.364571815407630062e+00	1.000000000000000000e+00
3.310000000000000000e+03	8.252070631602886408e+01	2.682899049690715998e+01	-2.721862731364337387e-02	6.126057194220394422e+02	3.835276752423655289e-02	0.000000000000000000e+00	3.029963825713446823e+01	1.000000000000000000e+00
3.312000000000000000e+03	5.364222615299281927e+01	1.765830557230417597e+01	-2.304157023312333741e-02	5.158013847825631046e+02	5.151011519598147625e-02	0.000000000000000000e+00	3.029963825713446823e+01	1.000000000000000000e+00
3.318000000000000000e+03	9.897585596523197182e+01	2.310783184952691727e+01	-2.474505473378434128e-02	5.552800609117909971e+02	7.252355413934319373e-02	0.000000000000000000e+00	5.788583045067454691e+00	1.000000000000000000e+00
3.322000000000000000e+03	6.946699147703199628e+01	1.544438238396330298e+01	-2.508293666342848588e-02	5.631105584978646448e+02	5.075819801935255171e-02	0.000000000000000000e+00	1.310979371152367001e+01	1.000000000000000000e+00
3.322000000000000000e+03	1.033973489367049865e+02	2.684388505750684928e+01	-2.494131202267612160e-02	5.598283722954006407e+02	9.007580921581359590e-02	0.000000000000000000e+00	5.788583045067454691e+00	1.000000000000000000e+00
3.325000000000000000e+03	9.310774076499713203e+01	2.403936392007199530e+01	-2.192407848261071143e-02	4.899032360888395488e+02	2.137816257124346420e-01	0.000000000000000000e+00	5.174163222691865016e+00	1.000000000000000000e+00
3.326000000000000000e+03	5.457789495093815901e+01	9.564870409944999707e+00	-2.524915573497856641e-02	5.669627267387146503e+02	6.278605840241036073e-02	0.000000000000000000e+00	1.600793104732663963e+01	1.000000000000000000e+00
3.327000000000000000e+03	3.773278012473296883e+01	1.739529100330284095e+01	-3.633440960568373734e-02	8.238662366925922242e+02	5.322866103840551144e-02	0.000000000000000000e+00	6.242858549903678167e+00	1.000000000000000000e+00
3.328000000000000000e+03	9.762029445867176491e+01	2.657092948642821639e+01	-2.105177708969326739e-02	4.696874347917338355e+02	1.673612273159350572e-01	0.000000000000000000e+00	5.174163222691865016e+00	1.000000000000000000e+00
3.328000000000000000e+03	3.495653192650397045e+01	2.562989484781065741e+01	-2.474775910792810507e-02	5.553427354538326881e+02	1.087755204220047789e-01	0.000000000000000000e+00	8.690008891488700371e+00	1.000000000000000000e+00
3.331000000000000000e+03	3.619249417511040434e+01	1.134543132993017878e+01	-7.805459506295808064e-03	1.627007368928525466e+02	2.665021484943127517e-01	0.000000000000000000e+00	6.242858549903678167e+00	1.000000000000000000e+00
3.335000000000000000e+03	8.197623280661336764e+01	2.295475778705246483e+01	-2.776893490266450770e-02	6.253592343909114106e+02	1.186951002168754599e-01	0.000000000000000000e+00	7.823049682198417898e+00	1.000000000000000000e+00
3.338000000000000000e+03	8.663089168922900285e+01	1.666713049079578113e+01	-2.813932811277794488e-02	6.339431889715721127e+02	1.230190495367288195e-01	0.000000000000000000e+00	6.161791382852472410e+00	1.000000000000000000e+00
3.341000000000000000e+03	7.022098604383303666e+01	1.521194272105664957e+01	-2.721154878733154578e-02	6.124416728177830009e+02	6.392565207516220926e-02	0.000000000000000000e+00	1.084972385847350296e+01	1.000000000000000000e+00
3.342000000000000000e+03	8.123263336545933555e+01	1.963806975568264335e+01	-2.702808759647211748e-02	6.081899141822266301e+02	9.253922810598058657e-02	0.000000000000000000e+00	6.161791382852472410e+00	1.000000000000000000e+00
3.345000000000000000e+03	6.168322112832490944e+01	2.190694668316508498e+01	-2.628421537949665945e-02	5.909504909153230301e+02	4.914760054385469701e-02	0.000000000000000000e+00	1.084972385847350296e+01	1.000000000000000000e+00
3.346000000000000000e+03	1.134572275892442548e+02	1.184505121522719762e+01	-2.382495752591638760e-02	5.339565797396811604e+02	5.483858499991645097e-02	0.000000000000000000e+00	1.646251743957981972e+01	1.000000000000000000e+00
3.351000000000000000e+03	1.047075498121838137e+02	2.578985738978854769e+01	-2.647347560373393763e-02	5.953366435888045771e+02	7.013206136106542310e-02	0.000000000000000000e+00	1.646251743957981972e+01	1.000000000000000000e+00
3.357000000000000000e+03	8.775528931983616587e+01	2.704692655184613415e+01	-2.214041939885737567e-02	4.949169905214090477e+02	4.445268836229787635e-02	0.000000000000000000e+00	2.219090951997662131e+01	1.000000000000000000e+00
3.362000000000000000e+03	6.751429532618760732e+01	1.795084896461811397e+01	-2.707519722880370044e-02	6.092816916047179348e+02	4.938005388481736535e-02	0.000000000000000000e+00	1.298435886593275157e+01	1.000000000000000000e+00
3.363000000000000000e+03	5.002620278688037558e+01	1.889776340744389316e+01	-2.925629019417700163e-02	6.598290624521181371e+02	3.664453168286785356e-02	0.000000000000000000e+00	1.751370970483995748e+01	1.000000000000000000e+00
3.364000000000000000e+03	7.886452995066410665e+01	2.425685793453412842e+01	-2.543605073437048281e-02	5.712940647393261315e+02	4.158660152930038212e-02	0.000000000000000000e+00	1.298435886593275157e+01	1.000000000000000000e+00
3.365000000000000000e+03	1.118315903377084908e+02	1.452925259614297104e+01	-2.594240553613186978e-02	5.830289629538156078e+02	3.884986588475736191e-02	0.000000000000000000e+00	3.437227627292855203e+01	1.000000000000000000e+00
3.367000000000000000e+03	1.134233381527651119e+01	1.436846785097253765e+01	-3.732294639085997207e-02	8.467758220563906661e+02	4.198050605236147703e-02	0.000000000000000000e+00	3.630870772924819789e+01	1.000000000000000000e+00
3.372000000000000000e+03	4.763582168044532494e+01	1.541965553583758641e+01	-2.733255959161448589e-02	6.152461282434530858e+02	5.751265512477032882e-02	0.000000000000000000e+00	8.509262285600939890e+00	1.000000000000000000e+00
3.375000000000000000e+03	4.597224180776471059e+01	2.376471674905600651e+01	-2.892064527510728594e-02	6.520504081413612312e+02	3.950185679657569615e-02	0.000000000000000000e+00	8.509262285600939890e+00	1.000000000000000000e+00
3.375000000000000000e+03	1.096026941722257249e+02	2.580512692597501356e+01	-2.721709857384847081e-02	6.125702904978400056e+02	9.803654802123540346e-02	0.000000000000000000e+00	1.722474558664723432e+01	1.000000000000000000e+00
3.377000000000000000e+03	1.029388007954225941e+02	9.921664281220165194e+00	-2.596626970402054688e-02	5.835820209680241533e+02	6.014520541317625035e-02	0.000000000000000000e+00	1.722474558664723432e+01	1.000000000000000000e+00
3.386000000000000000e+03	7.652159154739902647e+01	2.657144644742895778e+01	-2.086903690729352556e-02	4.654523857061941499e+02	4.164025305865564075e-01	0.000000000000000000e+00	4.295455837210102601e+00	1.000000000000000000e+00
3.395000000000000000e+03	8.237289784368581991e+01	2.314013618909648429e+01	-2.452217337306508704e-02	5.501147300551482431e+02	4.812133701749443659e-02	0.000000000000000000e+00	1.792556588219986580e+01	1.000000000000000000e+00
3.396000000000000000e+03	2.318976216106606714e+01	2.334346232781298269e+01	-2.756212970752912328e-02	6.205664726619825160e+02	4.324817927223123526e-02	0.000000000000000000e+00	4.348760491311259102e+01	1.000000000000000000e+00
3.400000000000000000e+03	6.601838000009411189e+01	1.580149474120381115e+01	-1.909443988820953841e-02	4.243256593114865609e+02	6.827962788854491372e-02	0.000000000000000000e+00	1.792556588219986580e+01	1.000000000000000000e+00
3.412000000000000000e+03	5.778803668585937459e+01	2.504737159441491201e+01	-2.219356932238783151e-02	4.961487531917109095e+02	4.199274900110450126e-02	0.000000000000000000e+00	2.636234932960318034e+01	1.000000000000000000e+00
3.416000000000000000e+03	3.325853068195839057e+01	1.538938022039646469e+01	-2.893975988965061599e-02	6.524933940778920487e+02	4.163102149954966968e-02	0.000000000000000000e+00	1.298581050297435091e+01	1.000000000000000000e+00
3.418000000000000000e+03	7.732231397029110553e+01	1.209228160116694362e+01	-2.860770880049370857e-02	6.447980276673986282e+02	9.543565425459377138e-02	0.000000000000000000e+00	4.418696478585143694e+01	1.000000000000000000e+00
3.420000000000000000e+03	2.782176220387074395e+01	2.718229431890627623e+01	-2.372057255439060861e-02	5.315374321149004118e+02	6.839144214220360674e-02	0.000000000000000000e+00	1.298581050297435091e+01	1.000000000000000000e+00
3.428000000000000000e+03	9.954673963527115177e+01	2.236070351716404048e+01	-2.608836831847745688e-02	5.864116866644842503e+02	5.004781438621719314e-02	0.000000000000000000e+00	1.280055033077091231e+01	1.000000000000000000e+00
3.428000000000000000e+03	9.929000871884157675e+01	7.173372338123574998e+00	-2.551291300879822074e-02	5.730753670273782063e+02	6.414337212556953105e-02	0.000000000000000000e+00	9.226814494502038499e+00	1.000000000000000000e+00
3.430000000000000000e+03	1.071258381771575898e+02	1.204511560066726972e+01	-2.715631668540373356e-02	6.111616551462993812e+02	7.953422192413917013e-02	0.000000000000000000e+00	9.226814494502038499e+00	1.000000000000000000e+00
3.435000000000000000e+03	3.926589382071726675e+01	8.614096752637699694e+00	-2.933231106125791868e-02	6.615908649160595587e+02	3.662496523912639468e-02	0.000000000000000000e+00	2.270939508262784656e+01	1.000000000000000000e+00
3.437000000000000000e+03	1.048800203031025546e+02	5.533172394647993819e+00	-2.339867777259452622e-02	5.240774406484180190e+02	4.722428306255133101e-02	0.000000000000000000e+00	4.384936053549594703e+01	1.000000000000000000e+00
3.437000000000000000e+03	5.345311010323858625e+01	2.634653931343128264e+01	-2.601939796127855989e-02	5.848132815170843060e+02	4.200849276829532464e-02	0.000000000000000000e+00	9.759863653347085943e+00	1.000000000000000000e+00
3.442000000000000000e+03	5.715286050449795852e+01	1.731510612150063366e+01	-2.800942784487784123e-02	6.309327180200970133e+02	9.104113964863702613e-02	0.000000000000000000e+00	8.378910049796820303e+00	1.000000000000000000e+00
3.442000000000000000e+03	6.418681433469905073e+01	2.186808614970035691e+01	-2.491238259325853979e-02	5.591579255879977381e+02	1.693893574115097334e-01	0.000000000000000000e+00	8.378910049796820303e+00	1.000000000000000000e+00
3.445000000000000000e+03	1.551491287639216665e+01	1.523254245266581286e+01	-2.730850193568046258e-02	6.146885860957673913e+02	4.331702934144276984e-02	0.000000000000000000e+00	2.121989028682337519e+01	1.000000000000000000e+00
3.446000000000000000e+03	3.512012343910838297e+01	2.335162260847050675e+01	-2.561993341099012139e-02	5.755555914119935323e+02	5.650648511617961667e-02	0.000000000000000000e+00	2.121989028682337519e+01	1.000000000000000000e+00
3.450000000000000000e+03	8.604719525814444125e+01	1.101789784566771147e+01	-2.292993051276052269e-02	5.132141065527634964e+02	4.653851577897549774e-02	0.000000000000000000e+00	1.777181465934410554e+01	1.000000000000000000e+00
3.453000000000000000e+03	1.001424847121461852e+02	2.184195491748626594e+01	-2.657592227468229609e-02	5.977108706165928425e+02	4.548968652982821048e-02	0.000000000000000000e+00	1.777181465934410554e+01	1.000000000000000000e+00
3.456000000000000000e+03	2.451550442716789391e+01	1.705376923209477980e+01	-2.669947053906855661e-02	6.005741323099871352e+02	5.635682457326818273e-02	0.000000000000000000e+00	1.051940996336176859e+01	1.000000000000000000e+00
3.459000000000000000e+03	1.655267826981662083e+01	2.392773355881900343e+01	-2.775587535930786054e-02	6.250565762320771910e+02	4.535060978453764324e-02	0.000000000000000000e+00	1.051940996336176859e+01	1.000000000000000000e+00
3.462000000000000000e+03	9.085999544955106444e+01	2.200310747259856470e+01	-2.694956149686736357e-02	6.063700523327148630e+02	4.279482080385121900e-02	0.000000000000000000e+00	2.087227608502347564e+01	1.000000000000000000e+00
3.467000000000000000e+03	1.071416637563100380e+02	8.943276458449748390e+00	-2.674208569906009678e-02	6.015617492204130485e+02	5.015486575682570614e-02	0.000000000000000000e+00	1.855406636609902193e+01	1.000000000000000000e+00
3.468000000000000000e+03	6.834375791863051575e+01	1.724696184870294857e+01	-2.920909108678733032e-02	6.587352114229466906e+02	4.066895250940638640e-02	0.000000000000000000e+00	3.202282560736109929e+01	1.000000000000000000e+00
3.468000000000000000e+03	9.922437747491083826e+01	2.572332284265187852e+01	-2.329078565443849780e-02	5.215770140299630384e+02	4.846632254641181081e-02	0.000000000000000000e+00	1.855406636609902193e+01	1.000000000000000000e+00
3.477000000000000000e+03	8.952786763159035388e+01	2.035627713583957643e+01	-2.549223821757444844e-02	5.725962236090224451e+02	5.163950181173504461e-02	0.000000000000000000e+00	inf	1.000000000000000000e+00
3.486000000000000000e+03	1.082434427083336175e+02	9.790556321804373852e+00	-3.000944051406420274e-02	6.772835080569439015e+02	4.653295998108630815e-02	0.000000000000000000e+00	1.799499439999269157e+01	1.000000000000000000e+00
3.488000000000000000e+03	4.740786528366613339e+01	9.405398300984224136e+00	-2.541927082428513396e-02	5.709051861581122012e+02	4.348207049571428673e-02	0.000000000000000000e+00	6.083679665542651094e+01	1.000000000000000000e+00
3.489000000000000000e+03	1.193125549339556954e+02	2.397838836170222976e+01	-2.459182551377477044e-02	5.517289357046378200e+02	6.510972218074428941e-02	0.000000000000000000e+00	1.799499439999269157e+01	1.000000000000000000e+00
3.494000000000000000e+03	7.092001443567006902e+00	6.880910414910193396e+00	-2.821186514449189331e-02	6.356242526861520901e+02	4.506667950985776550e-02	0.000000000000000000e+00	7.879007436500849337e+01	1.000000000000000000e+00
3.496000000000000000e+03	8.560916728311548241e+01	1.343304647641024907e+01	-3.851531879716390411e-02	8.744093485344039891e+02	3.883944037039532837e-02	0.000000000000000000e+00	7.879007436500849337e+01	1.000000000000000000e+00
3.504000000000000000e+03	8.586501273631870390e+01	1.692555212690262678e+01	-2.378372503552902972e-02	5.330010065405282376e+02	5.556967505402421459e-02	0.000000000000000000e+00	2.522126734153782834e+01	1.000000000000000000e+00
3.506000000000000000e+03	4.743284178796356798e+01	1.279020169944529961e+01	-6.059141439455892342e-03	1.222293822355951392e+02	3.318816976132586971e-01	0.000000000000000000e+00	3.825157753899693347e+01	1.000000000000000000e+00
3.509000000000000000e+03	1.089023689573662494e+02	2.719163924215177985e+01	-2.467060508936702243e-02	5.535546719230758299e+02	2.024388143121648165e-01	0.000000000000000000e+00	2.522126734153782834e+01	1.000000000000000000e+00
3.511000000000000000e+03	9.188683995146780248e+00	1.203682334826584821e+01	-2.478538985590346064e-02	5.562148373785893227e+02	6.841818930227738793e-02	0.000000000000000000e+00	8.351843649267527425e+00	1.000000000000000000e+00
3.514000000000000000e+03	7.267918593785175574e+00	2.016479681123572476e+01	-2.277602210204520902e-02	5.096472409324210275e+02	2.778957013175463731e-01	0.000000000000000000e+00	8.351843649267527425e+00	1.000000000000000000e+00
3.515000000000000000e+03	6.966250409314166347e+01	1.752025702724621681e+01	-2.798446700353303743e-02	6.303542443263344239e+02	4.501040912996134846e-02	0.000000000000000000e+00	2.084852462913083215e+01	1.000000000000000000e+00
3.517000000000000000e+03	2.438739476325268996e+01	9.398247116327997475e+00	-2.444134645042459614e-02	5.482415460606898705e+02	4.551106729368559201e-02	0.000000000000000000e+00	2.022362619932151873e+01	1.000000000000000000e+00
3.520000000000000000e+03	5.146934252243120511e+01	7.338417739892527436e+00	-2.676565728059737692e-02	6.021080264733043350e+02	4.325006316290358477e-02	0.000000000000000000e+00	2.084852462913083215e+01	1.000000000000000000e+00
3.524000000000000000e+03	1.081925411981059995e+02	1.531623470463140002e+01	-2.309534112072755829e-02	5.170475384494055788e+02	6.447098154526775815e-02	0.000000000000000000e+00	5.728147022836398605e+01	1.000000000000000000e+00
3.533000000000000000e+03	3.458519239894680908e+01	6.009972931114338834e+00	-2.300749993594073881e-02	5.150117971886774058e+02	9.225340252128988450e-02	0.000000000000000000e+00	2.135115860023192980e+01	1.000000000000000000e+00
3.534000000000000000e+03	2.958605977591016867e+01	2.676763769836474438e+01	-2.581825366971508828e-02	5.801517126335423882e+02	4.121759207338870912e-02	0.000000000000000000e+00	2.135115860023192980e+01	1.000000000000000000e+00
3.537000000000000000e+03	7.275295082638654875e+00	7.389261143410648103e+00	-2.923326368019507626e-02	6.592954172751148008e+02	1.233812689743111202e-01	0.000000000000000000e+00	2.734470565575491108e+01	1.000000000000000000e+00
3.540000000000000000e+03	4.532309881512092176e+01	2.584756803524126312e+01	-2.836614082856321953e-02	6.391996299576820775e+02	3.406782054089463330e-02	0.000000000000000000e+00	2.062714762803621227e+01	1.000000000000000000e+00
3.544000000000000000e+03	6.104994289918570871e+01	1.250044870467722014e+01	-2.413826345855287978e-02	5.412175224950290158e+02	4.511533986173110744e-02	0.000000000000000000e+00	2.062714762803621227e+01	1.000000000000000000e+00
3.556000000000000000e+03	8.758215147837495351e+01	1.732584206056092668e+01	-2.240638338243916561e-02	5.010807718565432651e+02	5.219246651175879492e-02	0.000000000000000000e+00	1.030539754416827591e+01	1.000000000000000000e+00
3.558000000000000000e+03	1.032298967607372191e+02	2.409834490326284140e+01	-2.716794526549015654e-02	6.114311503761629183e+02	4.530766031524591231e-02	0.000000000000000000e+00	1.705047586362609735e+01	1.000000000000000000e+00
3.561000000000000000e+03	7.739406138735513707e+01	1.577534573982573818e+01	-2.473835761289789464e-02	5.551248534729375024e+02	4.902162685281463705e-02	0.000000000000000000e+00	1.030539754416827591e+01	1.000000000000000000e+00
3.567000000000000000e+03	4.560582250831291162e+01	2.137204195475487722e+01	-2.741474573272317805e-02	6.171508124632872523e+02	4.391287116698805448e-02	0.000000000000000000e+00	1.711230517520605687e+01	1.000000000000000000e+00
3.571000000000000000e+03	9.218303727588551055e+01	1.522614795910383023e+01	-2.480610186972797074e-02	5.566948434399563439e+02	4.562316365188989753e-02	0.000000000000000000e+00	1.467034996208139219e+01	1.000000000000000000e+00
3.576000000000000000e+03	8.026146903990729697e+01	6.676564413406603116e+00	-2.323375098014193382e-02	5.202552212964122873e+02	5.612967411496383452e-02	0.000000000000000000e+00	1.467034996208139219e+01	1.000000000000000000e+00
3.584000000000000000e+03	2.852647705948927737e+01	1.536224629877040648e+01	-2.864553679580770715e-02	6.456747008481876264e+02	3.533928876110481454e-02	0.000000000000000000e+00	1.434416258040125491e+01	1.000000000000000000e+00
3.585000000000000000e+03	9.186448899462951090e+01	2.568586293998152570e+01	-1.934397153959576190e-02	4.301086172692757827e+02	6.172379807692618403e-02	0.000000000000000000e+00	2.211981646580420602e+01	1.000000000000000000e+00
3.587000000000000000e+03	4.629259528685518887e+01	1.483901084013780114e+01	-2.784688600276916809e-02	6.271657704842864405e+02	3.826252544883312900e-02	0.000000000000000000e+00	1.777382154219834121e+01	1.000000000000000000e+00
3.587000000000000000e+03	1.461290025340187526e+01	1.885042355832736405e+01	-3.621485881884493191e-02	8.210956175335848002e+02	3.950186792302601280e-02	0.000000000000000000e+00	1.434416258040125491e+01	1.000000000000000000e+00
3.587000000000000000e+03	1.121551359972205688e+02	1.687814333175685277e+01	-2.566863431857629996e-02	5.766842470334847803e+02	5.956343660618623748e-02	0.000000000000000000e+00	2.211981646580420602e+01	1.000000000000000000e+00
3.591000000000000000e+03	8.879157393199399451e+01	1.968119825768829756e+01	-2.142548037908713690e-02	4.783481012813221014e+02	8.834423995004159202e-02	0.000000000000000000e+00	2.353111024353680492e+01	1.000000000000000000e+00
3.597000000000000000e+03	6.335335339496801055e+01	8.120336311378798300e+00	-2.748675507332724866e-02	6.188196468054161414e+02	4.069532280713361594e-02	0.000000000000000000e+00	2.230280867385267385e+01	1.000000000000000000e+00
3.599000000000000000e+03	7.880735305305577754e+00	2.295091547520836173e+01	-2.424674326225058699e-02	5.437315688717833382e+02	5.054725162967999008e-02	0.000000000000000000e+00	2.140813123835305021e+01	1.000000000000000000e+00
3.601000000000000000e+03	8.271270541356663841e+01	1.919421386905747084e+01	-8.131528911125653070e-03	1.702574762843366329e+02	1.159358710643859647e-01	0.000000000000000000e+00	2.230280867385267385e+01	1.000000000000000000e+00
3.602000000000000000e+03	2.560383267633669746e+01	1.094258908492826166e+01	-2.610455702986866008e-02	5.867868640692183817e+02	3.694478171281312395e-02	0.000000000000000000e+00	2.140813123835305021e+01	1.000000000000000000e+00
3.609000000000000000e+03	9.260544039319552212e+01	1.487438250313873134e+01	-2.661921939580708107e-02	5.987142921455531450e+02	4.813000982065585021e-02	0.000000000000000000e+00	inf	1.000000000000000000e+00
3.615000000000000000e+03	7.320301842775427303e+01	1.086927453745212624e+01	-2.363276514946404533e-02	5.295024737108183217e+02	5.232016408934025975e-02	0.000000000000000000e+00	3.347988737576396545e+01	1.000000000000000000e+00
3.619000000000000000e+03	4.105649205645179478e+01	2.022361582655389256e+01	-2.871498889103827126e-02	6.472842703940448246e+02	4.747276044285797525e-02	0.000000000000000000e+00	6.255059048463150084e+00	1.000000000000000000e+00
3.621000000000000000e+03	1.014317941598830259e+02	2.301210116442373632e+01	-2.624083635847932611e-02	5.899451713360243730e+02	5.389292043439808388e-02	0.000000000000000000e+00	6.043966209832829861e+01	1.000000000000000000e+00
3.624000000000000000e+03	3.612014009719997176e+01	2.406525519460386775e+01	-2.753825008547770500e-02	6.200130564937165900e+02	4.195930262877289874e-02	0.000000000000000000e+00	6.255059048463150084e+00	1.000000000000000000e+00
3.627000000000000000e+03	1.003109117945516857e+02	1.867189728705951168e+01	-2.322701151052984289e-02	5.200990324153304982e+02	5.609763167852133137e-02	0.000000000000000000e+00	1.391301887645384028e+01	1.000000000000000000e+00
3.629000000000000000e+03	9.029410284539969211e+01	9.016037266701438568e+00	-3.657756980012497744e-02	8.295015345542052501e+02	3.508933331467845029e-02	0.000000000000000000e+00	1.192996838930203296e+01	1.000000000000000000e+00
3.631000000000000000e+03	6.728808872240546179e+01	8.646171895579627176e+00	-2.649783217902128285e-02	5.959011132666989852e+02	4.824138734182770172e-02	0.000000000000000000e+00	1.911752785137939270e+01	1.000000000000000000e+00
3.631000000000000000e+03	6.128730359178758391e+01	2.679749275562786082e+01	-1.950212833121673511e-02	4.337739401716088423e+02	6.563954123673376717e-02	0.000000000000000000e+00	1.911752785137939270e+01	1.000000000000000000e+00
3.633000000000000000e+03	9.585597719384050208e+01	1.957016913540110181e+01	-2.815821749224987555e-02	6.343809550294171231e+02	5.120244758795400308e-02	0.000000000000000000e+00	1.192996838930203296e+01	1.000000000000000000e+00
3.636000000000000000e+03	2.126590579874847364e+01	1.055986188271723236e+01	-2.054578906882927047e-02	4.579610368155810534e+02	4.936923847601759618e-02	0.000000000000000000e+00	4.318996339050979572e+01	1.000000000000000000e+00
3.666000000000000000e+03	4.723376807011986500e+01	1.416118074869975985e+01	-2.799765834209181833e-02	6.306599568716914064e+02	4.142749313972882153e-02	0.000000000000000000e+00	1.679005633263076191e+01	1.000000000000000000e+00
3.666000000000000000e+03	3.172542462149065301e+01	2.059525217605225578e+01	-2.808891047525615206e-02	6.327747477077089115e+02	5.017092247387155979e-02	0.000000000000000000e+00	1.679005633263076191e+01	1.000000000000000000e+00
3.671000000000000000e+03	8.279299299358420683e+01	1.745249701701153811e+01	-2.614208830168235007e-02	5.876566606092371785e+02	4.925007219175558948e-02	0.000000000000000000e+00	2.980907936832732119e+01	1.000000000000000000e+00
3.674000000000000000e+03	1.123933110696035271e+02	1.393079535648982059e+01	-2.789574978559596422e-02	6.282982007799066650e+02	6.903595709834997596e-02	0.000000000000000000e+00	7.155088731068152796e+00	1.000000000000000000e+00
3.677000000000000000e+03	3.823237438388096621e+01	1.912291233467041351e+01	-3.472676931201016531e-02	7.866087738500430078e+02	4.611076842681161025e-02	0.000000000000000000e+00	5.888780047220282654e+01	1.000000000000000000e+00
3.678000000000000000e+03	1.065970623105261410e+02	1.812588714003310031e+01	-2.634597635583190572e-02	5.923818168717482422e+02	8.133983910143061102e-02	0.000000000000000000e+00	7.155088731068152796e+00	1.000000000000000000e+00
3.679000000000000000e+03	9.712015808083646107e+01	1.907846332395465438e+01	-2.857262799571623491e-02	6.439850213091809792e+02	5.584054163669793791e-02	0.000000000000000000e+00	9.524658270241756597e+00	1.000000000000000000e+00
3.685000000000000000e+03	6.467785208953984011e+01	1.500422237405045323e+01	-2.659635824191184522e-02	5.981844792296033120e+02	4.347182711459196547e-02	0.000000000000000000e+00	inf	1.000000000000000000e+00
3.693000000000000000e+03	1.137939755896112359e+02	9.617215179881869247e+00	-2.421781094117225058e-02	5.430610551494246465e+02	4.519473188992850776e-02	0.000000000000000000e+00	inf	1.000000000000000000e+00
3.700000000000000000e+03	5.440285766760980835e+01	2.341549637410092188e+01	-2.624047340526980757e-02	5.899367598053042911e+02	5.623235577241147976e-02	0.000000000000000000e+00	2.024530221746111991e+01	1.000000000000000000e+00
3.702000000000000000e+03	1.023581127250833731e+02	2.640915020704512273e+01	-2.426070807427425577e-02	5.440552068566748858e+02	4.731691116134029151e-02	0.000000000000000000e+00	2.784284322059489725e+01	1.000000000000000000e+00
3.702000000000000000e+03	7.464594825504781284e+01	2.371473765653878374e+01	-2.844208185101404843e-02	6.409595820025027706e+02	4.082945719641040139e-02	0.000000000000000000e+00	2.024530221746111991e+01	1.000000000000000000e+00
3.712000000000000000e+03	7.053041561837237339e+01	1.354211156836683294e+01	-1.922427592835403154e-01	4.437080938902196976e+03	5.449543697819803079e-02	0.000000000000000000e+00	4.096312862532201393e+00	1.000000000000000000e+00
3.713000000000000000e+03	2.119123558282561248e+01	2.513394919774871639e+01	-2.679997703703396877e-02	6.029033953473201564e+02	4.164152649563823694e-02	0.000000000000000000e+00	3.833802811386271969e+01	1.000000000000000000e+00
3.715000000000000000e+03	5.633941260299405229e+01	9.823493560563017368e+00	-3.197399745483262001e-02	7.228126027871444421e+02	1.610561362943803143e-01	0.000000000000000000e+00	1.467012905432121350e+01	1.000000000000000000e+00
3.727000000000000000e+03	3.361201002687267447e+01	1.783774132911239008e+01	-2.472690439938467211e-02	5.548594224069360052e+02	4.924043524850230114e-02	0.000000000000000000e+00	1.074963130695230085e+01	1.000000000000000000e+00
3.729000000000000000e+03	1.162405250532908951e+02	2.621166006335793597e+01	-2.665533242175697343e-02	5.995512204856519247e+02	4.854349340076435926e-02	0.000000000000000000e+00	7.561131668574157061e+01	1.000000000000000000e+00
3.730000000000000000e+03	1.881144968298911024e+01	2.259545358648254876e+01	-2.692133666049431953e-02	6.057159347440079955e+02	5.072312105103271573e-02	0.000000000000000000e+00	1.554645980334008470e+01	1.000000000000000000e+00
3.732000000000000000e+03	4.212059015817346364e+01	1.126821795335349918e+01	-2.754417396077910377e-02	6.201503437742072720e+02	4.387403190560645871e-02	0.000000000000000000e+00	1.074963130695230085e+01	1.000000000000000000e+00
3.735000000000000000e+03	8.541710958758389438e+01	2.281816311709117784e+01	-3.636605481753899666e-02	8.245996223320798890e+02	3.915878098690972475e-02	0.000000000000000000e+00	3.346769653129539535e+01	1.000000000000000000e+00
3.738000000000000000e+03	2.818978050750858699e+01	1.858065172004075194e+01	-2.912037255663557991e-02	6.566791374656180551e+02	3.582143831938233713e-02	0.000000000000000000e+00	5.738400209535201668e+01	1.000000000000000000e+00
3.745000000000000000e+03	7.199840260682002224e+01	1.838467841088560206e+01	-2.468268214541702310e-02	5.538345606947127635e+02	5.148546096609996070e-02	0.000000000000000000e+00	3.487863948858583996e+01	1.000000000000000000e+00
3.748000000000000000e+03	1.059188812745705803e+02	2.650382981515308956e+01	-1.994804167348152024e-02	4.441080925599294460e+02	5.562516370031733715e-02	0.000000000000000000e+00	3.487863948858583996e+01	1.000000000000000000e+00
3.764000000000000000e+03	9.299164973149186153e+01	1.571655504702699524e+01	-2.503272797862849883e-02	5.619469597651940376e+02	4.625706358773118421e-02	0.000000000000000000e+00	inf	1.000000000000000000e+00
3.775000000000000000e+03	1.155561472001444940e+02	9.120375130955942211e+00	-2.767397297701590028e-02	6.231584681932533840e+02	4.538823099855038290e-02	0.000000000000000000e+00	1.176139956805211284e+01	1.000000000000000000e+00
3.775000000000000000e+03	1.055277566584326081e+02	1.526544656603950756e+01	-2.724642915994163542e-02	6.132500341107717077e+02	6.013793927114841065e-02	0.000000000000000000e+00	1.176139956805211284e+01	1.000000000000000000e+00
3.776000000000000000e+03	4.272668119624681538e+01	1.187073066127136300e+01	-3.013281241587448603e-02	6.801426825038643074e+02	9.995281573999792446e-02	0.000000000000000000e+00	8.110172845415091203e+00	1.000000000000000000e+00
3.777000000000000000e+03	1.466729728811739797e+01	1.222610000022806709e+01	-2.815227818544828800e-02	6.342433101200792862e+02	4.225570726846783476e-02	0.000000000000000000e+00	2.386801945680324977e+01	1.000000000000000000e+00
3.777000000000000000e+03	3.759450952233574839e+01	5.590944240379868369e+00	-2.321437294616047337e-02	5.198061305490186896e+02	3.191025021023253805e-01	0.000000000000000000e+00	8.110172845415091203e+00	1.000000000000000000e+00
3.778000000000000000e+03	9.358233743851941711e+01	2.030521971369996947e+01	-2.645191536319182329e-02	5.948369796627165442e+02	5.272085244563529116e-02	0.000000000000000000e+00	1.296504352940440086e+01	1.000000000000000000e+00
3.781000000000000000e+03	6.297515002915174165e+01	1.833054750140104261e+01	-2.503570952323501755e-02	5.620160578015071451e+02	5.023868388396124374e-02	0.000000000000000000e+00	1.009002857929674946e+01	1.000000000000000000e+00
3.783000000000000000e+03	1.282714775105700689e+01	1.541722088682179859e+01	-2.669202625836456996e-02	6.004016092569074772e+02	3.786856244367686752e-02	0.000000000000000000e+00	4.110532869890617746e+01	1.000000000000000000e+00
3.786000000000000000e+03	5.345401173465129574e+01	2.167069754414198712e+01	-2.813583295266093923e-02	6.338621877683175398e+02	4.138285845356171055e-02	0.000000000000000000e+00	1.009002857929674946e+01	1.000000000000000000e+00
3.787000000000000000e+03	1.100940942728815770e+02	9.528841214446464036e+00	-2.544768935511450975e-02	5.715637926639219586e+02	5.049775616304696957e-02	0.000000000000000000e+00	2.387156686412987838e+01	1.000000000000000000e+00
3.788000000000000000e+03	8.852672682965200579e+01	1.976116089853299940e+01	-2.805831804424082504e-02	6.320657605255003091e+02	5.943438518779009527e-02	0.000000000000000000e+00	2.387156686412987838e+01	1.000000000000000000e+00
3.794000000000000000e+03	1.148786807061800914e+02	1.122026136726813661e+01	-2.400529474419408477e-02	5.381359395352463935e+02	4.848281309212310042e-02	0.000000000000000000e+00	6.421106938096774286e+01	1.000000000000000000e+00
3.796000000000000000e+03	2.856837980831098633e+01	2.100728846095174873e+01	-2.168089045523918096e-02	4.842672931921586041e+02	4.654062077120069141e-02	0.000000000000000000e+00	2.312305330844999673e+01	1.000000000000000000e+00
3.799000000000000000e+03	5.164917188708483309e+01	2.240465431205548441e+01	-2.417617340386739658e-02	5.420960948874210317e+02	6.034975302139911069e-02	0.000000000000000000e+00	1.140085075690250349e+01	1.000000000000000000e+00
3.802000000000000000e+03	6.269285660878058764e+01	1.957332498664169051e+01	-2.953295484803639473e-02	6.662408344769776249e+02	4.287542660875098832e-02	0.000000000000000000e+00	1.140085075690250349e+01	1.000000000000000000e+00
3.813000000000000000e+03	9.076854401218723467e+01	1.701751212051293294e+01	-2.912075642533432443e-02	6.566880337179925391e+02	4.598140733555400317e-02	0.000000000000000000e+00	8.125641947700043488e+01	1.000000000000000000e+00
3.817000000000000000e+03	9.569763246011300240e+00	1.395749442305523402e+01	-2.794735529730234258e-02	6.294941713228430444e+02	3.578634726097540408e-02	0.000000000000000000e+00	4.554594900625949094e+01	1.000000000000000000e+00
3.822000000000000000e+03	5.483193786263244363e+01	8.881174904419136595e+00	-2.724711317830088436e-02	6.132658864060292672e+02	4.008072416680530381e-02	0.000000000000000000e+00	1.527960712499080920e+01	1.000000000000000000e+00
3.825000000000000000e+03	7.010639701877518348e+01	9.277774679251509227e+00	-2.732001726181115461e-02	6.149554566370958355e+02	4.296981233164220981e-02	0.000000000000000000e+00	1.527960712499080920e+01	1.000000000000000000e+00
3.831000000000000000e+03	1.141489248221622006e+02	1.559713416981986711e+01	-2.835656573937593572e-02	6.389777248891084582e+02	9.943113443725826173e-02	0.000000000000000000e+00	7.835265072298498445e+00	1.000000000000000000e+00
3.831000000000000000e+03	8.052696496337122767e+01	2.617669517357639108e+01	-2.375784582449963489e-02	5.324012494013743435e+02	8.944699973216696520e-02	0.000000000000000000e+00	1.076783551878239109e+01	1.000000000000000000e+00
3.832000000000000000e+03	1.004319522387618377e+02	8.620277226284391858e+00	-2.371984942899913948e-02	5.315206735044641846e+02	8.706608804494320175e-02	0.000000000000000000e+00	1.058691068172612226e+01	1.000000000000000000e+00
3.832000000000000000e+03	1.064999721110328323e+02	1.729563385368426864e+01	-2.773907443483285967e-02	6.246672106371670452e+02	8.849348135718437813e-02	0.000000000000000000e+00	7.835265072298498445e+00	1.000000000000000000e+00
3.832000000000000000e+03	8.973276067393027233e+01	2.059103432681847679e+01	-2.838256954077097993e-02	6.395803694409111131e+02	5.736031612734404650e-02	0.000000000000000000e+00	1.076783551878239109e+01	1.000000000000000000e+00
3.837000000000000000e+03	7.635984894684806079e+01	6.267040257645062340e+00	-2.734277977624549605e-02	6.154829835590558105e+02	4.628864658436659951e-02	0.000000000000000000e+00	1.959621326057787272e+01	1.000000000000000000e+00
3.844000000000000000e+03	1.177545393839085364e+02	1.492204314848921776e+01	-2.686408236150214512e-02	6.043890521536228562e+02	5.354227288935076157e-02	0.000000000000000000e+00	5.131515515492218782e+01	1.000000000000000000e+00
3.847000000000000000e+03	9.868509935365702646e+00	2.282882695436044784e+01	-2.764709813358336501e-02	6.225356370260280983e+02	4.687960560426673862e-02	0.000000000000000000e+00	1.410876355641781821e+01	1.000000000000000000e+00
3.848000000000000000e+03	3.249508332014923440e+01	1.803341630170373122e+01	-2.657516286828320168e-02	5.976932711847996416e+02	6.688262143520673497e-02	0.000000000000000000e+00	9.021835825253853969e+00	1.000000000000000000e+00
3.848000000000000000e+03	6.662482741376473427e+01	1.928067853400509435e+01	-2.929882813336329855e-02	6.608148897512153326e+02	3.907117267680881856e-02	0.000000000000000000e+00	3.415252691927506135e+01	1.000000000000000000e+00
3.850000000000000000e+03	2.369629337286338711e+01	2.002711064171059974e+01	-2.862568498303172393e-02	6.452146301596330886e+02	7.316611615230661503e-02	0.000000000000000000e+00	9.021835825253853969e+00	1.000000000000000000e+00
3.851000000000000000e+03	1.014419209363705647e+02	2.679928514740402790e+01	-2.685819871206159004e-02	6.042526971174416985e+02	6.148050944863636680e-02	0.000000000000000000e+00	3.561964972833010279e+01	1.000000000000000000e+00
3.860000000000000000e+03	2.094449397098457410e+01	1.416976238323711001e+01	-2.589712458642709839e-02	5.819795657051028002e+02	4.201339514429947020e-02	0.000000000000000000e+00	1.273473857586491320e+01	1.000000000000000000e+00
3.863000000000000000e+03	3.311770643970360339e+01	1.790961061371993068e+01	-2.950124864104947467e-02	6.655060352601739169e+02	3.975455590991694432e-02	0.000000000000000000e+00	1.273473857586491320e+01	1.000000000000000000e+00
3.864000000000000000e+03	1.121920667023304397e+01	2.378872604295304782e+01	-2.764180475429748110e-02	6.224129616471940381e+02	5.748626935194112164e-02	0.000000000000000000e+00	1.367865764499919123e+01	1.000000000000000000e+00
3.872000000000000000e+03	2.378971988865625065e+01	1.643002709693613284e+01	-2.161499600279072689e-02	4.827401729008287248e+02	5.937456680861907810e-02	0.000000000000000000e+00	inf	1.000000000000000000e+00
3.878000000000000000e+03	8.749355246589576041e+01	1.192067878209986809e+01	-2.830704813093803604e-02	6.378301420226631535e+02	3.871435194069428043e-02	0.000000000000000000e+00	1.488635368423609151e+01	1.000000000000000000e+00
3.879000000000000000e+03	4.336959446256690853e+01	5.908789862163871476e+00	-2.497010513618303992e-02	5.604956598477385796e+02	4.181037060175851749e-02	0.000000000000000000e+00	2.375021318064488796e+01	1.000000000000000000e+00
3.881000000000000000e+03	7.330713618775372709e+01	1.643167858208170884e+01	-2.769738755741113154e-02	6.237011069057080022e+02	4.776175710718322254e-02	0.000000000000000000e+00	1.285219215716261587e+01	1.000000000000000000e+00
3.881000000000000000e+03	1.018658854232329105e+02	2.412703418405048339e+01	-2.662857927335160468e-02	5.989312096308874516e+02	1.176836306361158657e-01	0.000000000000000000e+00	1.205512117459019450e+01	1.000000000000000000e+00
3.882000000000000000e+03	6.142735206174280904e+01	2.133571491596131153e+01	-2.272828489940231442e-02	5.085409194121941709e+02	5.881576590748416322e-02	0.000000000000000000e+00	1.285219215716261587e+01	1.000000000000000000e+00
3.884000000000000000e+03	1.536853847025810005e+01	1.156619971707024952e+01	-2.767520738233791161e-02	6.231870758429860189e+02	4.475838105621843255e-02	0.000000000000000000e+00	2.856685882190768311e+01	1.000000000000000000e+00
3.886000000000000000e+03	1.059849944052251374e+02	1.279747604048090182e+01	-2.718310874130236074e-02	6.117825676918773752e+02	4.913209206784618921e-02	0.000000000000000000e+00	1.205512117459019450e+01	1.000000000000000000e+00
3.892000000000000000e+03	5.701560219549007158e+00	5.559533415891011465e+00	-2.587337177336275842e-02	5.814290883665879619e+02	6.068777748480203016e-02	0.000000000000000000e+00	inf	1.000000000000000000e+00
3.902000000000000000e+03	6.092190783884932515e+00	2.693304999216844919e+01	-2.955016154103040291e-02	6.666396038580326149e+02	1.890738256044011134e-01	0.000000000000000000e+00	9.132194230076528640e+01	1.000000000000000000e+00
3.905000000000000000e+03	9.721499485456708101e+01	2.090546972473319087e+01	-2.762602945670127041e-02	6.220473652097733748e+02	5.001823056448251315e-02	0.000000000000000000e+00	1.093345797844090406e+01	1.000000000000000000e+00
3.907000000000000000e+03	1.080897453076248240e+02	2.203697577865136381e+01	-2.545554665224860139e-02	5.717458874752851443e+02	5.327792979681389429e-02	0.000000000000000000e+00	1.093345797844090406e+01	1.000000000000000000e+00
3.910000000000000000e+03	3.918228729952694067e+01	2.129379595664503455e+01	-2.435068259005321659e-02	5.461403885926656585e+02	1.872100413843921229e-01	0.000000000000000000e+00	4.012211558245276422e+01	1.000000000000000000e+00
3.914000000000000000e+03	7.879919113109372120e+01	1.494674234003771751e+01	-2.504809767513346483e-02	5.623031562966498313e+02	5.241822569332854620e-02	0.000000000000000000e+00	1.251070711182278750e+01	1.000000000000000000e+00
3.916000000000000000e+03	6.684898970029222198e+01	1.864950863040537499e+01	-2.362338460172525717e-02	5.292850771886012353e+02	6.045754785741652704e-02	0.000000000000000000e+00	1.251070711182278750e+01	1.000000000000000000e+00
3.916000000000000000e+03	1.072627513582852714e+02	2.207208865017565813e+01	-2.418422716154951246e-02	5.422827427207486153e+02	4.932487925769646342e-02	0.000000000000000000e+00	2.934186123691469206e+01	1.000000000000000000e+00
3.919000000000000000e+03	7.300271786139466812e+00	7.756706177545011904e+00	-2.121221764297924472e-02	4.734056844375119226e+02	5.623108267315701791e-02	0.000000000000000000e+00	3.273224178676097296e+01	1.000000000000000000e+00
3.921000000000000000e+03	3.555867287397990140e+01	2.427525394500082712e+01	-2.450760314645314408e-02	5.497770614369018176e+02	7.541169642209288870e-02	0.000000000000000000e+00	3.179202631849213390e+01	1.000000000000000000e+00
3.929000000000000000e+03	9.634243493369683620e+01	2.426887076337662563e+01	-2.515487976050852573e-02	5.647778576298816233e+02	5.837402969949501141e-02	0.000000000000000000e+00	2.092483516871381255e+01	1.000000000000000000e+00
3.933000000000000000e+03	8.231631215822338277e+01	8.740940871559518044e+00	-2.770200250425590427e-02	6.238080594443238169e+02	4.875165377839407732e-02	0.000000000000000000e+00	2.092483516871381255e+01	1.000000000000000000e+00
3.934000000000000000e+03	4.240901986212993791e+01	1.578548188233126837e+01	-2.581380158070318079e-02	5.800485343656266650e+02	1.370074387487588696e-01	0.000000000000000000e+00	6.466428922204427998e+00	1.000000000000000000e+00
3.936000000000000000e+03	2.152952760989162684e+01	2.377319061044981652e+01	-2.583706481138801220e-02	5.805876655109758531e+02	5.942342668970201913e-02	0.000000000000000000e+00	1.608984854324725688e+01	1.000000000000000000e+00
3.937000000000000000e+03	3.601922275384266925e+01	1.677805224298363740e+01	-2.764976844482032806e-02	6.225975221517497857e+02	6.659522303687048783e-02	0.000000000000000000e+00	6.466428922204427998e+00	1.000000000000000000e+00
3.945000000000000000e+03	2.038640938368680366e+01	2.684739681796897059e+01	-2.477033616373299635e-02	5.558659643260219809e+02	8.966973124588617505e-02	0.000000000000000000e+00	2.562777408884760533e+01	1.000000000000000000e+00
3.946000000000000000e+03	4.467654755673019906e+01	1.867598370373538330e+01	-2.750920760624939176e-02	6.193399898288895429e+02	3.793824398855194513e-02	0.000000000000000000e+00	2.562777408884760533e+01	1.000000000000000000e+00
3.954000000000000000e+03	5.725241431783886981e+01	1.288928615605735040e+01	-2.703538579616667631e-02	6.083590517716535260e+02	4.130647206267135108e-02	0.000000000000000000e+00	4.045679748595796354e+01	1.000000000000000000e+00
3.956000000000000000e+03	9.713881949937288596e+01	1.965886106991355575e+01	-2.788868012151368356e-02	6.281343595600196750e+02	4.890879426015370957e-02	0.000000000000000000e+00	4.045679748595796354e+01	1.000000000000000000e+00
3.964000000000000000e+03	5.730510921129707391e+00	2.101643285193808097e+01	-2.849209832286267105e-02	6.421187261523158440e+02	4.354794470047929078e-02	0.000000000000000000e+00	inf	1.000000000000000000e+00
3.971000000000000000e+03	1.153307897762918515e+02	1.616951616960113824e+01	-2.350231399562375048e-02	5.264792358409423514e+02	5.521625529109697172e-02	0.000000000000000000e+00	1.670857699498249715e+01	1.000000000000000000e+00
3.972000000000000000e+03	5.817444970378014091e+01	1.370829301261736788e+01	-7.381653459508689084e-03	1.528789265645373519e+02	1.506840473638048072e-01	0.000000000000000000e+00	4.050121124801761852e+01	1.000000000000000000e+00
3.973000000000000000e+03	9.863343318293696882e+01	1.555728419427925857e+01	-2.561103120160084304e-02	5.753492804997559915e+02	4.703883141784603872e-02	0.000000000000000000e+00	1.670857699498249715e+01	1.000000000000000000e+00
3.975000000000000000e+03	8.962873433627136066e+00	1.910429330095780287e+01	-2.822513498883043315e-02	6.359317846224410005e+02	4.178516185726588450e-02	0.000000000000000000e+00	4.146851012966290284e+01	1.000000000000000000e+00
3.979000000000000000e+03	5.040052603807309595e+01	1.750483120162317974e+01	-2.875895733935171505e-02	6.483032500972341268e+02	4.072730835153104412e-02	0.000000000000000000e+00	2.750473346880166758e+01	1.000000000000000000e+00
3.980000000000000000e+03	1.004168913385319399e+02	2.258283028117104507e+01	-2.128126229680859030e-02	4.750058114277637742e+02	5.187093585464164214e-02	0.000000000000000000e+00	5.027348080768659599e+01	1.000000000000000000e+00
3.981000000000000000e+03	2.437693268122318457e+01	2.640892868464390020e+01	-2.319911825997507046e-02	5.194525994102658615e+02	4.070038033576739434e-02	0.000000000000000000e+00	2.750473346880166758e+01	1.000000000000000000e+00
3.992000000000000000e+03	8.442508768862333568e+01	1.467504415774046223e+01	-2.571912070125242575e-02	5.778542814833630246e+02	7.945185978393021209e-02	0.000000000000000000e+00	5.656379881695983158e+00	1.000000000000000000e+00
3.994000000000000000e+03	2.879390096246777020e+01	2.292753908969770649e+01	-2.849485358802827245e-02	6.421825801064203461e+02	3.671269814620226057e-02	0.000000000000000000e+00	3.923761112781621563e+01	1.000000000000000000e+00
3.996000000000000000e+03	8.118346559208303859e+01	1.003968877230594714e+01	-2.622826188083529284e-02	5.896537546954795062e+02	1.134045690918525917e-01	0.000000000000000000e+00	5.656379881695983158e+00	1.000000000000000000e+00
3.998000000000000000e+03	6.407162190427169435e+01	5.749863689052358673e+00	-2.428262992305260312e-02	5.445632511433933587e+02	4.294167439776486184e-02	0.000000000000000000e+00	1.764136598001981682e+01	1.000000000000000000e+00
4.003000000000000000e+03	2.168833276026211720e+01	6.664299775128210257e+00	-2.373756091573122132e-02	5.319311416056954158e+02	6.168698748591017189e-02	0.000000000000000000e+00	1.990053103250776090e+01	1.000000000000000000e+00
4.005000000000000000e+03	2.976384577978114621e+01	2.485268136468650368e+01	-2.947481625180143824e-02	6.648934580784971331e+02	4.049242245596873513e-02	0.000000000000000000e+00	1.990053103250776090e+01	1.000000000000000000e+00
4.012000000000000000e+03	1.009258956581359286e+02	8.554807014961330225e+00	-2.390646701712561065e-02	5.358455824301420307e+02	4.381872934749608817e-02	0.000000000000000000e+00	inf	1.000000000000000000e+00
4.024000000000000000e+03	4.844530107229063276e+01	1.655966562049532342e+01	-2.943340927113640912e-02	6.639338410238485721e+02	8.021965151998788901e-02	0.000000000000000000e+00	6.057126479585127399e+00	1.000000000000000000e+00
4.028000000000000000e+03	5.383974905225574759e+01	1.931442734905581915e+01	-2.776439006843183302e-02	6.252539067294839015e+02	8.562424498879572798e-02	0.000000000000000000e+00	6.057126479585127399e+00	1.000000000000000000e+00
4.031000000000000000e+03	4.202411605928678995e+01	1.442847385931731452e+01	-2.624785355618989777e-02	5.901077966347241954e+02	5.146454254499321923e-02	0.000000000000000000e+00	1.278599720508433535e+01	1.000000000000000000e+00
4.036000000000000000e+03	1.778623401119150316e+01	7.936246224344483124e+00	-2.785664950968542650e-02	6.273920421804966736e+02	5.234436834564937246e-02	0.000000000000000000e+00	2.509230849965153354e+01	1.000000000000000000e+00
4.039000000000000000e+03	5.440736589532085077e+01	9.081680692093870633e+00	-2.476833133450146926e-02	5.558195019109573423e+02	4.986587924469976230e-02	0.000000000000000000e+00	3.663904093442817356e+01	1.000000000000000000e+00
4.043000000000000000e+03	5.831917618341396548e+00	1.620587574108320084e+01	-2.421000879376599552e-02	5.428802384466930562e+02	2.491764924796359137e-01	0.000000000000000000e+00	2.862467084552725183e+01	1.000000000000000000e+00
4.045000000000000000e+03	3.430474698637759445e+01	1.326142862940446498e+01	-2.491440454867151905e-02	5.592047849065684204e+02	5.115235963511322037e-02	0.000000000000000000e+00	1.376368373850952764e+01	1.000000000000000000e+00
4.049000000000000000e+03	4.806809399769863234e+01	1.316515246583393761e+01	-2.634873964077290992e-02	5.924458566861383133e+02	4.734663692740914698e-02	0.000000000000000000e+00	1.376368373850952764e+01	1.000000000000000000e+00
4.051000000000000000e+03	9.211733433823057737e+01	1.551292713134469636e+01	-2.916587631935237818e-02	6.577336984611896469e+02	4.516952833301257630e-02	0.000000000000000000e+00	2.254125550302916281e+01	1.000000000000000000e+00
4.053000000000000000e+03	1.129088950363503301e+02	6.805504815340693625e+00	-2.684866607401086014e-02	6.040317758644946480e+02	1.600301689458233367e-01	0.000000000000000000e+00	9.693176919984223261e+00	1.000000000000000000e+00
4.054000000000000000e+03	6.727867484691087441e+01	2.240768033254420644e+01	-3.438855660166535710e-02	7.787706103391275292e+02	4.142640262884644820e-02	0.000000000000000000e+00	2.131831930361856564e+01	1.000000000000000000e+00
4.057000000000000000e+03	1.213596919748688663e+02	1.155331588003572563e+01	-2.778438521704480399e-02	6.257172992616383453e+02	5.104297891792153319e-02	0.000000000000000000e+00	9.693176919984223261e+00	1.000000000000000000e+00
4.057000000000000000e+03	8.908601630108505276e+01	2.013834780109190348e+01	-3.419169201238780875e-02	7.742082246183381358e+02	4.660695365446243521e-02	0.000000000000000000e+00	1.161102862310108463e+01	1.000000000000000000e+00
4.057000000000000000e+03	1.183950687041070715e+01	1.718421572092245242e+01	-2.247738546182180552e-02	5.027262626698505414e+02	6.349002029212069687e-02	0.000000000000000000e+00	1.833783037514241698e+01	1.000000000000000000e+00
4.062000000000000000e+03	8.940956012162448019e+01	8.531827862597701539e+00	-2.736133760556546182e-02	6.159130658598340915e+02	4.416630713258173913e-02	0.000000000000000000e+00	1.161102862310108463e+01	1.000000000000000000e+00
4.067000000000000000e+03	5.369777998060885693e+01	8.214685949467082082e+00	-2.584548851127923749e-02	5.807828868468238852e+02	3.808704263009110580e-02	0.000000000000000000e+00	3.571318831794918225e+01	1.000000000000000000e+00
4.068000000000000000e+03	1.013349778689158711e+02	2.122439597941668765e+01	-2.529609040387759133e-02	5.680504493402282833e+02	4.966789539092586470e-02	0.000000000000000000e+00	4.938172918917576482e+01	1.000000000000000000e+00
4.082000000000000000e+03	1.190842548883673402e+02	5.677103926139585255e+00	-2.557753413846351742e-02	5.745729777471534589e+02	4.264527569916076732e-02	0.000000000000000000e+00	9.428528145922764736e+01	1.000000000000000000e+00
4.085000000000000000e+03	2.488683860483387988e+01	9.746632811954537345e+00	-2.814487607975329000e-02	6.340717644833013082e+02	3.726763891550854968e-02	0.000000000000000000e+00	9.428528145922764736e+01	1.000000000000000000e+00
4.098000000000000000e+03	7.762244993071600163e+01	2.697829957460099237e+01	-2.484163976787214997e-02	5.575184430504036754e+02	4.707040394143879869e-02	0.000000000000000000e+00	2.656297622794444635e+01	1.000000000000000000e+00
4.100000000000000000e+03	1.183584612217535152e+02	2.225834494883591930e+01	-6.577862349342692219e-03	1.342508680753155375e+02	1.575027412142275818e-01	0.000000000000000000e+00	4.100854286088225820e+01	1.000000000000000000e+00
4.101000000000000000e+03	5.108091068686691472e+01	2.591134097486026988e+01	-2.534668305019958934e-02	5.692229464764756131e+02	4.859188215478460471e-02	0.000000000000000000e+00	2.054444383490012171e+01	1.000000000000000000e+00
4.102000000000000000e+03	8.889176469348585741e+00	6.143059747263380999e+00	-2.244697660777222534e-02	5.020215299293891462e+02	4.101198834386265979e-02	0.000000000000000000e+00	2.933126429700936910e+01	1.000000000000000000e+00
4.105000000000000000e+03	3.053648037033358875e+01	2.593490905649712275e+01	-2.954294790768503473e-02	6.664724261147387097e+02	1.459216195837491625e-01	0.000000000000000000e+00	2.054444383490012171e+01	1.000000000000000000e+00
4.111000000000000000e+03	3.647849206824599833e+01	2.433300714968474665e+01	-2.738218883872320722e-02	6.163962983638048172e+02	4.887916178956008828e-02	0.000000000000000000e+00	inf	1.000000000000000000e+00
4.118000000000000000e+03	8.686370176135650922e+01	8.438498126467351312e+00	-2.401935286449836601e-02	5.384617399627014720e+02	4.817078813428832262e-02	0.000000000000000000e+00	inf	1.000000000000000000e+00
4.141000000000000000e+03	6.858834362192214940e+01	6.017340402090792573e+00	-2.606110326848171468e-02	5.857798123633024261e+02	4.352888402552523850e-02	0.000000000000000000e+00	2.707422569975023308e+01	1.000000000000000000e+00
4.142000000000000000e+03	1.819377012618339506e+01	2.261258168556969395e+01	-2.950271655016816624e-02	6.655400544183531792e+02	5.179870364783378811e-02	0.000000000000000000e+00	1.107115066547445181e+01	1.000000000000000000e+00
4.144000000000000000e+03	1.168764668143728791e+01	1.365486240109998839e+01	-2.726653423703859561e-02	6.137159742628282402e+02	6.017591217104123480e-02	0.000000000000000000e+00	1.107115066547445181e+01	1.000000000000000000e+00
4.146000000000000000e+03	9.565748787527256525e+01	6.541865551461207851e+00	-2.781531385508067764e-02	6.264340781249991323e+02	5.325734877269461265e-02	0.000000000000000000e+00	2.707422569975023308e+01	1.000000000000000000e+00
4.147000000000000000e+03	4.044222304412498659e+01	1.593284367299516369e+01	-2.214277739947153462e-02	4.949716377709277708e+02	5.540991247169424483e-02	0.000000000000000000e+00	1.466858357314017702e+01	1.000000000000000000e+00
4.151000000000000000e+03	2.786703235849118698e+01	8.380895363972729939e+00	-2.591042523272125628e-02	5.822878114843587127e+02	3.579781923968949897e-02	0.000000000000000000e+00	1.466858357314017702e+01	1.000000000000000000e+00
4.157000000000000000e+03	1.888921140525726017e+01	1.821018595401684337e+01	-2.839880128528810346e-02	6.399565441490199191e+02	3.783668411977558765e-02	0.000000000000000000e+00	1.959878265375347084e+01	1.000000000000000000e+00
4.157000000000000000e+03	3.715754777072321957e+01	1.111228711370769417e+01	-3.113861234534516520e-02	7.034523455216174170e+02	1.265081478490122091e-01	0.000000000000000000e+00	1.959878265375347084e+01	1.000000000000000000e+00
4.169000000000000000e+03	8.868846850223914657e+01	1.635333986313167998e+01	-2.806488698392289524e-02	6.322179973331261635e+02	5.254644026961019510e-02	0.000000000000000000e+00	5.395780308101036482e+00	1.000000000000000000e+00
4.169000000000000000e+03	5.858417090149333006e+01	1.815433406630064539e+01	-2.289418387464011578e-02	5.123856693415551717e+02	5.349402456102636538e-02	0.000000000000000000e+00	2.620555160255797489e+01	1.000000000000000000e+00
4.174000000000000000e+03	8.431563449924954057e+01	1.319220590273253002e+01	-2.477428200519420434e-02	5.559574101812931985e+02	5.279566180364458905e-02	0.000000000000000000e+00	5.395780308101036482e+00	1.000000000000000000e+00
4.176000000000000000e+03	3.712164929466298702e+01	1.280768445844611669e+01	-2.723669213731763281e-02	6.130243761946081804e+02	4.947694763580101629e-02	0.000000000000000000e+00	4.074220736205717941e+01	1.000000000000000000e+00
4.179000000000000000e+03	7.679087579236254157e+01	2.209638349582899863e+01	-1.982657098534626461e-02	4.412929792118329715e+02	6.565135413962253086e-02	0.000000000000000000e+00	1.165788884002043169e+01	1.000000000000000000e+00
4.182000000000000000e+03	5.181464187950133748e+01	2.419325585012641611e+01	-2.541380455023874163e-02	5.707785039002886833e+02	5.376947088555061871e-02	0.000000000000000000e+00	2.506410050530788425e+01	1.000000000000000000e+00
4.191000000000000000e+03	6.007927566519712315e+01	7.387370194068241247e+00	-2.345478991252724146e-02	5.253778534191019389e+02	5.555112994824096262e-02	0.000000000000000000e+00	3.395279655594829649e+01	1.000000000000000000e+00
4.193000000000000000e+03	8.888278668515161485e+01	2.536374766265113223e+01	-2.308255130609334141e-02	5.167511313206638306e+02	7.036458379986387790e-02	0.000000000000000000e+00	3.395279655594829649e+01	1.000000000000000000e+00
4.203000000000000000e+03	1.101962426013953404e+02	1.436709064392604596e+01	-2.254368634960500495e-02	5.042628022009454867e+02	5.549438268474549130e-02	0.000000000000000000e+00	4.224073135372337617e+01	1.000000000000000000e+00
4.206000000000000000e+03	6.937002967701077694e+01	2.520681958658157740e+01	-5.646070895179928009e-03	1.126563698426635227e+02	2.091995277241066598e-01	0.000000000000000000e+00	4.224073135372337617e+01	1.000000000000000000e+00
4.208000000000000000e+03	1.875383424176876446e+01	1.848746987527507812e+01	-2.502469033061117606e-02	5.617606852773466244e+02	4.036869043860291661e-02	0.000000000000000000e+00	5.106024775577816399e+01	1.000000000000000000e+00
4.222000000000000000e+03	7.746719625497652828e+01	2.320143289049417490e+01	-2.322100703601621269e-02	5.199598772280905905e+02	5.222768078360973121e-02	0.000000000000000000e+00	1.363808126057830350e+01	1.000000000000000000e+00
4.226000000000000000e+03	9.080101312102100053e+01	2.033671854994902617e+01	-2.567930700161068572e-02	5.769315891119016442e+02	6.055213301084483302e-02	0.000000000000000000e+00	1.363808126057830350e+01	1.000000000000000000e+00
4.236000000000000000e+03	1.197496024409980286e+01	2.345604302466399815e+01	-2.509643563020014234e-02	5.634234004034121881e+02	3.923656722450019618e-02	0.000000000000000000e+00	3.309209898607761602e+01	1.000000000000000000e+00
4.237000000000000000e+03	4.364196245572195210e+01	1.384937938771504129e+01	-2.690015580290789493e-02	6.052250631120857634e+02	4.623256804087239047e-02	0.000000000000000000e+00	3.309209898607761602e+01	1.000000000000000000e+00
4.243000000000000000e+03	2.203260233825816172e+01	7.864823264912020662e+00	-2.890708553619331447e-02	6.517361578263311230e+02	3.778275939357778057e-02	0.000000000000000000e+00	4.846743315410253672e+01	1.000000000000000000e+00
4.243000000000000000e+03	9.965403430850813038e+01	1.892219819665199410e+01	-2.134565478673691730e-02	4.764981233648836110e+02	6.454397962566904567e-02	0.000000000000000000e+00	2.994110860329599788e+01	1.000000000000000000e+00
4.246000000000000000e+03	6.996362435689675863e+01	1.505573452817894164e+01	-2.734393754962948994e-02	6.155098152446039421e+02	5.001467006650006653e-02	0.000000000000000000e+00	5.512448195988638666e+00	1.000000000000000000e+00
4.250000000000000000e+03	5.706988594334124798e+01	1.518833505390409755e+01	-2.310568387889236006e-02	5.172872344370783821e+02	2.456862189955507647e-01	0.000000000000000000e+00	5.376584426147951845e+00	1.000000000000000000e+00
4.251000000000000000e+03	6.447430707447040277e+01	1.455127354226058145e+01	-2.301747965782327890e-02	5.152430797203985549e+02	2.785916892183307736e-01	0.000000000000000000e+00	5.512448195988638666e+00	1.000000000000000000e+00
4.252000000000000000e+03	5.779017825170694778e+01	2.051645283432204891e+01	-2.598670573615091683e-02	5.840556310851272883e+02	1.912583078660136104e-01	0.000000000000000000e+00	5.376584426147951845e+00	1.000000000000000000e+00
4.256000000000000000e+03	1.873444065828289240e+01	5.763027890028036282e+00	-1.864882295046865063e-02	4.139983761715786272e+02	5.551620919838240464e-02	0.000000000000000000e+00	2.141410656234934962e+01	1.000000000000000000e+00
4.258000000000000000e+03	2.157875767174570214e+01	2.698739644578440178e+01	-2.812073956905414632e-02	6.335123948568613059e+02	4.761568983034447644e-02	0.000000000000000000e+00	2.141410656234934962e+01	1.000000000000000000e+00
4.259000000000000000e+03	1.046285272667591784e+02	6.316732366870103199e+00	-2.476500735495049121e-02	5.557424678598096079e+02	5.503002219194075284e-02	0.000000000000000000e+00	8.558352985971157523e+01	1.000000000000000000e+00
4.268000000000000000e+03	9.267693774764222781e+01	1.374724894735341607e+01	-2.455886761451859385e-02	5.509651282088083235e+02	1.339801390072232756e-01	0.000000000000000000e+00	4.358686267035293049e+00	1.000000000000000000e+00
4.268000000000000000e+03	7.674465538502093409e+01	2.259509416360996070e+01	-2.211049111470574438e-02	4.942233951076161134e+02	5.163448412882098992e-02	0.000000000000000000e+00	1.805008628669015991e+01	1.000000000000000000e+00
4.272000000000000000e+03	6.152005964092650458e+01	1.289884234211409364e+01	-2.689193465037992975e-02	6.050345358616560816e+02	4.858827646488939056e-02	0.000000000000000000e+00	1.805008628669015991e+01	1.000000000000000000e+00
4.272000000000000000e+03	9.438283758659623857e+01	1.775824031033323891e+01	-2.604461633187550931e-02	5.853977235151874083e+02	9.095692778717945348e-02	0.000000000000000000e+00	4.358686267035293049e+00	1.000000000000000000e+00
4.275000000000000000e+03	3.127512690324649824e+01	2.287033076577145962e+01	-1.884762408688311908e-02	4.186056418529416305e+02	5.262228345096175985e-02	0.000000000000000000e+00	3.184629550968088196e+01	1.000000000000000000e+00
4.283000000000000000e+03	1.204201959063262706e+02	1.982050909373127112e+01	-2.765822445884999481e-02	6.227934923757770775e+02	4.953012378940213623e-02	0.000000000000000000e+00	4.231918306030497234e+01	1.000000000000000000e+00
4.285000000000000000e+03	7.950872868063335375e+01	8.996226007417543968e+00	-2.565619468189630006e-02	5.763959553657505239e+02	5.251811740314626942e-02	0.000000000000000000e+00	4.231918306030497234e+01	1.000000000000000000e+00
4.292000000000000000e+03	9.814946903362414332e+01	1.375183659230162547e+01	-2.707422209847045597e-02	6.092590927172053625e+02	4.367134988839127541e-02	0.000000000000000000e+00	9.048949164160413261e+01	1.000000000000000000e+00
4.294000000000000000e+03	8.561594568454991006e+00	2.649392615285001540e+01	-2.824258495576697364e-02	6.363361919374979152e+02	4.084168687618616733e-02	0.000000000000000000e+00	9.048949164160413261e+01	1.000000000000000000e+00
4.302000000000000000e+03	5.045228834130657702e+01	1.020495573486111063e+01	-2.064948126017314076e-02	4.603641290876893208e+02	4.451298098230593858e-02	0.000000000000000000e+00	6.222242228022240340e+01	1.000000000000000000e+00
4.304000000000000000e+03	1.122805023980985197e+02	1.719793657037270762e+01	-2.606416496218925613e-02	5.858507678749258503e+02	6.171768994446980017e-02	0.000000000000000000e+00	6.222242228022240340e+01	1.000000000000000000e+00
4.309000000000000000e+03	1.098511255276196863e+01	2.188479939599769608e+01	-2.694680739116910029e-02	6.063062252495536768e+02	4.913249294698041059e-02	0.000000000000000000e+00	6.135145352413172759e+01	1.000000000000000000e+00
4.312000000000000000e+03	9.387046171631476454e+01	8.963648544600559376e+00	-9.226521146969268727e-02	2.120076452623779460e+03	4.569572473362382148e-02	0.000000000000000000e+00	2.452411321994006954e+01	1.000000000000000000e+00
4.314000000000000000e+03	7.232468375967712859e+01	2.067738328070018383e+01	-3.661476452496871536e-02	8.303635315346601828e+02	4.670083282621328991e-02	0.000000000000000000e+00	2.452411321994006954e+01	1.000000000000000000e+00
4.315000000000000000e+03	1.638308598115207815e+01	9.760054247571169128e+00	-2.707739782469816003e-02	6.093326909607877724e+02	4.504166187107794261e-02	0.000000000000000000e+00	1.960297640614289350e+01	1.000000000000000000e+00
4.317000000000000000e+03	4.137189922069845238e+01	5.843295156587811512e+00	-2.806137803520820234e-02	6.321366765756977202e+02	4.177197379655894771e-02	0.000000000000000000e+00	1.693242780392680302e+01	1.000000000000000000e+00
4.320000000000000000e+03	3.281275811472637116e+01	2.045316219442400296e+01	-2.673713983043942907e-02	6.014471274875018025e+02	5.092223686883701195e-02	0.000000000000000000e+00	1.693242780392680302e+01	1.000000000000000000e+00
4.323000000000000000e+03	6.385955922837565168e+01	1.392204337592331420e+01	-2.265784937962835380e-02	5.069085587584453378e+02	8.508318560600813818e-02	0.000000000000000000e+00	4.426243945180369899e+00	1.000000000000000000e+00
4.328000000000000000e+03	6.095403871721545386e+01	1.726114295836665136e+01	-2.672763383487514188e-02	6.012268236807910853e+02	4.405437981792292845e-02	0.000000000000000000e+00	4.426243945180369899e+00	1.000000000000000000e+00
4.328000000000000000e+03	5.498610217653816790e+01	7.343749197379762172e+00	-1.795043993077518468e-02	3.978131763426796397e+02	4.281638523422599540e-01	0.000000000000000000e+00	1.104591301569337602e+01	1.000000000000000000e+00
4.330000000000000000e+03	1.017780400671903465e+02	1.590877869715830784e+01	-1.979234777155175137e-02	4.404998477375104358e+02	6.612120676320376589e-02	0.000000000000000000e+00	3.777346524137583827e+01	1.000000000000000000e+00
4.334000000000000000e+03	6.431618886343267150e+01	1.106683892791825841e+01	-2.667244297189297689e-02	5.999477617321088019e+02	5.096877175232150670e-02	0.000000000000000000e+00	3.777346524137583827e+01	1.000000000000000000e+00
4.342000000000000000e+03	6.154469875468333129e+01	1.720107776409674827e+01	-2.536997223530051970e-02	5.697626791218601738e+02	4.528638965936326866e-02	0.000000000000000000e+00	3.040974780899652430e+01	1.000000000000000000e+00
4.344000000000000000e+03	3.126474657121900691e+01	1.439443251150726688e+01	-2.421636534909124908e-02	5.430275531941332474e+02	4.985284474362960960e-02	0.000000000000000000e+00	3.040974780899652430e+01	1.000000000000000000e+00
4.349000000000000000e+03	6.782280669562085507e+01	1.431465155438055348e+01	-2.516847660923203847e-02	5.650929679739589346e+02	5.531570031419330569e-02	0.000000000000000000e+00	3.359452765198052049e+01	1.000000000000000000e+00
4.356000000000000000e+03	1.012175641644065252e+02	1.822616530449892380e+01	-2.731305828195011026e-02	6.147941805515092710e+02	4.518803518954861431e-02	0.000000000000000000e+00	2.125867306425322312e+01	1.000000000000000000e+00
4.358000000000000000e+03	1.206865575175966683e+02	6.609275806679526966e+00	-2.677111249099065060e-02	6.022344523282206410e+02	4.686813423700897374e-02	0.000000000000000000e+00	1.700750799263909485e+01	1.000000000000000000e+00
4.360000000000000000e+03	8.049220409026546008e+01	2.295803916693492397e+01	-2.585216452917248400e-02	5.809376052185720027e+02	6.299320445828882065e-02	0.000000000000000000e+00	2.125867306425322312e+01	1.000000000000000000e+00
4.363000000000000000e+03	1.054051580283470599e+02	1.407480711862541334e+01	-2.835789362481947948e-02	6.390084989638605748e+02	4.124840164188758873e-02	0.000000000000000000e+00	1.700750799263909485e+01	1.000000000000000000e+00
4.369000000000000000e+03	4.271440196445298909e+01	2.306335366381419050e+01	-2.364608246772465297e-02	5.298111058670347120e+02	6.475018980232583043e-02	0.000000000000000000e+00	7.320392088295194810e+01	1.000000000000000000e+00
4.373000000000000000e+03	1.159182905737741294e+02	2.313209311093526210e+01	-2.238239288636236293e-02	5.005247861552186919e+02	4.649840594232079738e-02	0.000000000000000000e+00	3.803159737579584032e+01	1.000000000000000000e+00
4.378000000000000000e+03	7.798874925718800455e+01	2.034779886139428129e+01	-2.884477067425494229e-02	6.502919954335720831e+02	4.905112089326157943e-02	0.000000000000000000e+00	2.836246540480051337e+01	1.000000000000000000e+00
4.379000000000000000e+03	1.027608650806031676e+02	6.535785196840869560e+00	-2.793362832518865579e-02	6.291760453369000743e+02	3.878357795404963060e-02	0.000000000000000000e+00	2.836246540480051337e+01	1.000000000000000000e+00
4.380000000000000000e+03	2.014170822283224993e+01	8.652926506799309081e+00	-2.753838240472857718e-02	6.200161230251987945e+02	4.094621810163223685e-02	0.000000000000000000e+00	5.901737198334663503e+01	1.000000000000000000e+00
4.388000000000000000e+03	3.513179601379988526e+01	2.544984597158091333e+01	-2.716709594111578127e-02	6.114114670729736645e+02	4.105123409956668024e-02	0.000000000000000000e+00	inf	1.000000000000000000e+00
4.394000000000000000e+03	8.342728098633236300e+01	1.360127536915008939e+01	-2.582854889470529575e-02	5.803903070280956626e+02	5.097982540944212548e-02	0.000000000000000000e+00	1.143224640543734338e+01	1.000000000000000000e+00
4.397000000000000000e+03	7.290677126914275163e+01	9.127447794784487201e+00	-2.604472560612363860e-02	5.854002559730109851e+02	5.444529826500854597e-02	0.000000000000000000e+00	5.783839490817034523e+00	1.000000000000000000e+00
4.398000000000000000e+03	1.051540597172959082e+02	1.766949669114744736e+01	-2.521655160791909031e-02	5.662071180013543881e+02	1.271683451272208609e-01	0.000000000000000000e+00	5.197924665827150292e+00	1.000000000000000000e+00
4.400000000000000000e+03	2.285568225007848753e+01	6.438424462769580359e+00	-2.530482403683893475e-02	5.682528534519057075e+02	5.719781604322382584e-02	0.000000000000000000e+00	1.553408459561186561e+01	1.000000000000000000e+00
4.401000000000000000e+03	1.040152288974057910e+02	2.274113204823717993e+01	-2.207284810051303447e-02	4.933510089102276197e+02	2.305644771309833807e-01	0.000000000000000000e+00	5.197924665827150292e+00	1.000000000000000000e+00
4.402000000000000000e+03	7.044031830172313846e+01	1.435902585642531903e+01	-2.633306581210777611e-02	5.920826118163812453e+02	5.350228297782755327e-02	0.000000000000000000e+00	5.783839490817034523e+00	1.000000000000000000e+00
4.403000000000000000e+03	2.944423629968791545e+01	2.404632951251765860e+01	-2.356805916663245321e-02	5.280028964978523618e+02	1.271750886900566702e-01	0.000000000000000000e+00	1.396640347703870511e+01	1.000000000000000000e+00
4.403000000000000000e+03	3.719000798905441485e+01	1.242464946961304939e+01	-2.570959126026951813e-02	5.776334343232563242e+02	1.214161994553119017e-01	0.000000000000000000e+00	5.972759265572194387e+00	1.000000000000000000e+00
4.403000000000000000e+03	1.135375688248602017e+02	2.364009760665122073e+01	-2.218872177392417627e-02	4.960364100528428253e+02	7.878700235157809484e-02	0.000000000000000000e+00	9.564679648017865077e+00	1.000000000000000000e+00
4.404000000000000000e+03	9.516845357593469146e+01	9.723199281650142467e+00	-2.201275093152836940e-02	4.919582421021301570e+02	6.112697097603336793e-02	0.000000000000000000e+00	1.573950466514021329e+01	1.000000000000000000e+00
4.404000000000000000e+03	4.705891941268551903e+01	9.187487750102775408e+00	-2.750134386518624657e-02	6.191577456778711621e+02	1.868049705851925202e-01	0.000000000000000000e+00	5.538544405620399402e+00	1.000000000000000000e+00
4.407000000000000000e+03	4.158028728500650573e+01	8.375044433561642521e+00	-2.817626392635709173e-02	6.347991856192052182e+02	1.881839475019372321e-01	0.000000000000000000e+00	5.538544405620399402e+00	1.000000000000000000e+00
4.412000000000000000e+03	1.113699987560656268e+02	1.242076596226031704e+01	-2.790845068446688032e-02	6.285925472637638904e+02	3.897039642257460468e-02	0.000000000000000000e+00	5.717900920227938144e+01	1.000000000000000000e+00
4.413000000000000000e+03	4.187609673599192917e+01	2.493834324713818873e+01	-1.895413418142954942e-02	4.210740397312084156e+02	8.281008339822848452e-02	0.000000000000000000e+00	1.345017304873625719e+01	1.000000000000000000e+00
4.415000000000000000e+03	5.520733840219801181e+01	2.315364420299599502e+01	-2.604504777135929414e-02	5.854077222323128353e+02	1.975124218177870539e-01	0.000000000000000000e+00	1.345017304873625719e+01	1.000000000000000000e+00
4.417000000000000000e+03	5.860327346459382802e+00	1.343967276398300825e+01	-2.383102949988232314e-02	5.340972992434825528e+02	5.078005124977558182e-02	0.000000000000000000e+00	3.780681244961248666e+01	1.000000000000000000e+00
4.420000000000000000e+03	5.479599342625906644e+01	5.716420355946519649e+00	-2.559659883033067740e-02	5.750148067132727192e+02	5.456068356008714204e-02	0.000000000000000000e+00	1.166735332829690641e+01	1.000000000000000000e+00
4.424000000000000000e+03	4.595800455046739330e+01	1.333331515098626419e+01	-2.267367128779887789e-02	5.072752354074950176e+02	6.399656411657639321e-02	0.000000000000000000e+00	1.166735332829690641e+01	1.000000000000000000e+00
4.430000000000000000e+03	4.785764832887116427e+01	1.914465045191249715e+01	-2.372004596860948986e-02	5.315252283587177544e+02	5.935598544710052327e-02	0.000000000000000000e+00	3.797244618359944468e+01	1.000000000000000000e+00
4.434000000000000000e+03	8.439419667592390795e+01	8.801183719243342196e+00	-2.652565693492161397e-02	5.965459588911456876e+02	4.656333940528212256e-02	0.000000000000000000e+00	2.183289190565480453e+01	1.000000000000000000e+00
4.435000000000000000e+03	1.061085953820225143e+02	6.529607659193788827e+00	-2.754561516179237016e-02	6.201837439654141235e+02	4.526713824178019152e-02	0.000000000000000000e+00	2.183289190565480453e+01	1.000000000000000000e+00
4.438000000000000000e+03	1.720611656369929676e+01	1.524403743856219684e+01	-2.821918560218254074e-02	6.357939061101629932e+02	1.115728068664049166e-01	0.000000000000000000e+00	5.397163549031412266e+00	1.000000000000000000e+00
4.441000000000000000e+03	2.030185909955702073e+01	1.966509529010344792e+01	-2.680682908808244141e-02	6.030621933311342673e+02	1.821041026365016746e-01	0.000000000000000000e+00	5.397163549031412266e+00	1.000000000000000000e+00
4.443000000000000000e+03	1.119581579683246453e+01	1.773730287681271989e+01	-2.594902504174996169e-02	5.831823716395599604e+02	6.802956539117799295e-02	0.000000000000000000e+00	6.506926144791763456e+00	1.000000000000000000e+00
4.446000000000000000e+03	3.278260841878006460e+01	2.081814550673297859e+01	-2.847223722822070369e-02	6.416584403542132122e+02	5.258078961969814280e-02	0.000000000000000000e+00	1.253389916870867005e+01	1.000000000000000000e+00
4.452000000000000000e+03	1.162691530933005026e+02	9.958264803377511853e+00	-2.831009419134782393e-02	6.379007352287306958e+02	7.249185808460900660e-02	0.000000000000000000e+00	1.532656981692747955e+01	1.000000000000000000e+00
4.453000000000000000e+03	4.307462981022464277e+01	1.254536112967989681e+01	-3.382295476976800164e-02	7.656626474953744719e+02	4.267345840284930691e-02	0.000000000000000000e+00	1.248273823295262552e+01	1.000000000000000000e+00
4.453000000000000000e+03	3.160033293133408705e+01	1.927039829817401539e+01	-2.970976397372620398e-02	6.703384298511012958e+02	4.659819585322788615e-02	0.000000000000000000e+00	1.329983510358474064e+01	1.000000000000000000e+00
4.454000000000000000e+03	9.628334274754090316e+00	2.144858038895529262e+01	-2.945363461966985646e-02	6.644025684962986134e+02	4.185210611545187032e-02	0.000000000000000000e+00	2.207970113442103610e+01	1.000000000000000000e+00
4.454000000000000000e+03	4.957364917598800957e+01	2.320282335461177681e+01	-2.376773394291727820e-02	5.326304090000594442e+02	4.244209315332836407e-02	0.000000000000000000e+00	1.248273823295262552e+01	1.000000000000000000e+00
4.455000000000000000e+03	1.115473460082248494e+02	2.453935804786647878e+01	-2.608240062504351212e-02	5.862733838878955339e+02	4.717241539669225769e-02	0.000000000000000000e+00	1.532656981692747955e+01	1.000000000000000000e+00
4.459000000000000000e+03	7.000206855631105896e+01	2.145911086342141161e+01	-2.528054455958690314e-02	5.676901705401163554e+02	5.526517393512153653e-02	0.000000000000000000e+00	1.910361219547453615e+01	1.000000000000000000e+00
4.463000000000000000e+03	5.637289388615715069e+01	8.072789609039437764e+00	-2.392115373077603052e-02	5.361859506644186695e+02	4.684560399395909513e-02	0.000000000000000000e+00	1.910361219547453615e+01	1.000000000000000000e+00
4.466000000000000000e+03	9.178644683606881927e+01	1.722023895293853357e+01	-2.713036031893071437e-02	6.105601099105884941e+02	4.775369519181826838e-02	0.000000000000000000e+00	3.657588771356612511e+01	1.000000000000000000e+00
4.474000000000000000e+03	3.625404951127625708e+01	8.114310924932295777e+00	-2.984701805672217503e-02	6.735193272927331236e+02	3.721494452823548293e-02	0.000000000000000000e+00	4.685777900090937464e+01	1.000000000000000000e+00
4.475000000000000000e+03	1.159484976092494435e+02	8.323521673269448584e+00	-2.189996734455878710e-02	4.893444544797966387e+02	3.765411231037949502e-01	0.000000000000000000e+00	3.123304280661997367e+01	1.000000000000000000e+00
4.484000000000000000e+03	1.111973152417503030e+01	6.760889167589223980e+00	-2.771512568627060302e-02	6.241121924448542586e+02	4.694242000213189048e-02	0.000000000000000000e+00	inf	1.000000000000000000e+00
4.492000000000000000e+03	5.022973479584759104e+01	9.929878469340518876e+00	-2.750078853179873870e-02	6.191448756887748459e+02	4.498953237529901283e-02	0.000000000000000000e+00	2.899858240468811132e+01	1.000000000000000000e+00
4.493000000000000000e+03	1.166616146316401199e+02	9.392954873117924208e+00	-2.706623953000004273e-02	6.090740947115290282e+02	5.664535614236276828e-02	0.000000000000000000e+00	2.405890073444528099e+01	1.000000000000000000e+00
4.493000000000000000e+03	9.260682459932772304e+01	9.837680688936901063e+00	-2.262942243682530830e-02	5.062497573030578337e+02	4.200233754751270254e-02	0.000000000000000000e+00	1.761591149529585820e+01	1.000000000000000000e+00
4.493000000000000000e+03	7.769902590524324637e+01	1.922266209045016438e+01	-2.331654863951612353e-02	5.221740776038359400e+02	5.250512045307842435e-02	0.000000000000000000e+00	1.761591149529585820e+01	1.000000000000000000e+00
4.499000000000000000e+03	3.811011949386314512e+01	1.998528301176628119e+01	-2.340071436909582289e-02	5.241246392778446079e+02	2.414190202118745576e-01	0.000000000000000000e+00	2.486223308219195260e+01	1.000000000000000000e+00
4.500000000000000000e+03	6.252206095189170476e+00	1.231383638762475741e+01	-3.172951333119601591e-02	7.171466225378128456e+02	4.116338553651066601e-02	0.000000000000000000e+00	1.390747168740520934e+01	1.000000000000000000e+00
4.501000000000000000e+03	1.359494188903994782e+01	2.412493285652552188e+01	-1.634423220748511610e-02	3.605889136743501808e+02	5.442743987507914216e-02	0.000000000000000000e+00	1.390747168740520934e+01	1.000000000000000000e+00
4.508000000000000000e+03	7.324343844137075621e+01	1.284962956961807556e+01	-2.349414618322331547e-02	5.262899447612078347e+02	2.176327589160765852e-01	0.000000000000000000e+00	6.913212654466321716e+00	1.000000000000000000e+00
4.510000000000000000e+03	7.798580625760293117e+01	7.819474830304526058e+00	-2.630256519563108075e-02	5.913757524588947945e+02	1.681657276279653335e-01	0.000000000000000000e+00	6.913212654466321716e+00	1.000000000000000000e+00
4.510000000000000000e+03	9.922738821350650085e+01	1.707988494637259080e+01	-2.390414383921987684e-02	5.357917422055345469e+02	6.056696358611046715e-02	0.000000000000000000e+00	2.317239736210183310e+01	1.000000000000000000e+00
4.517000000000000000e+03	8.840261718015761971e+01	2.699725232533192809e+01	-3.027037882833812435e-02	6.833308182584335100e+02	4.328369540853194142e-02	0.000000000000000000e+00	inf	1.000000000000000000e+00
4.523000000000000000e+03	4.811530185940264914e+01	2.578578082587349485e+01	-2.776388737028966797e-02	6.252422565752631272e+02	4.408619060003260426e-02	0.000000000000000000e+00	1.116916926320521952e+01	1.000000000000000000e+00
4.526000000000000000e+03	5.400568647507396491e+01	1.629611744356161651e+01	-2.582795869353679899e-02	5.803766289695203113e+02	3.790594350448439620e-02	0.000000000000000000e+00	1.116916926320521952e+01	1.000000000000000000e+00
4.526000000000000000e+03	9.741391731010635624e+01	2.709876773571513908e+01	-2.388685253864540614e-02	5.353910120228015330e+02	4.852933580732798902e-02	0.000000000000000000e+00	1.774462846724822640e+01	1.000000000000000000e+00
4.529000000000000000e+03	1.080102116172037228e+02	1.286534276496224471e+01	-2.107353446715435133e-02	4.701916674148508832e+02	4.950453622208805804e-02	0.000000000000000000e+00	1.749198888216584180e+01	1.000000000000000000e+00
4.533000000000000000e+03	9.159036986057628837e+01	6.835544116489185917e+00	-2.654138821397565920e-02	5.969105351879256887e+02	4.546396762171067696e-02	0.000000000000000000e+00	1.749198888216584180e+01	1.000000000000000000e+00
4.536000000000000000e+03	3.668622394777641915e+01	1.478063367584288024e+01	-7.307960500675865848e-03	1.511710739520617608e+02	1.242501972719745051e-01	0.000000000000000000e+00	5.547602803482031675e+01	1.000000000000000000e+00
4.543000000000000000e+03	1.896502550726835779e+01	1.213974924459162175e+01	-2.283315411828510180e-02	5.109712895896699365e+02	5.668575108778395322e-02	0.000000000000000000e+00	6.357798002010879657e+01	1.000000000000000000e+00
4.547000000000000000e+03	8.235623396177004452e+01	7.270022957081507364e+00	-2.489150666655925298e-02	5.586741208050725618e+02	5.792304783591795125e-02	0.000000000000000000e+00	7.476837933103814393e+00	1.000000000000000000e+00
4.548000000000000000e+03	1.020970907819899054e+02	6.513289530375685032e+00	-2.555796943498190449e-02	5.741195608877601444e+02	5.158652789872697486e-02	0.000000000000000000e+00	1.975535556439101015e+01	1.000000000000000000e+00
4.552000000000000000e+03	7.581667914026252220e+01	1.089456819950818200e+01	-2.320019057772604656e-02	5.194774506403075520e+02	5.985725682327447394e-02	0.000000000000000000e+00	7.476837933103814393e+00	1.000000000000000000e+00
4.554000000000000000e+03	4.341358792052098892e+01	1.184063944178443784e+01	-2.481709855386039429e-02	5.569496943242413636e+02	4.277573619611318989e-02	0.000000000000000000e+00	3.241689947219433066e+01	1.000000000000000000e+00
4.571000000000000000e+03	7.026332921374045526e+00	7.805724433534972917e+00	-2.885137911071230382e-02	6.504451475887690322e+02	3.490310476190805478e-02	0.000000000000000000e+00	inf	1.000000000000000000e+00
4.577000000000000000e+03	1.934658531043646335e+01	1.156090391673023632e+01	-2.656676496980477781e-02	5.974986478030974695e+02	4.606060910178477741e-02	0.000000000000000000e+00	9.295263234671934072e+01	1.000000000000000000e+00
4.577000000000000000e+03	1.120382489563047841e+02	1.852131703274499941e+01	-2.735416814133204491e-02	6.157469117466729358e+02	4.648609393872904505e-02	0.000000000000000000e+00	9.295263234671934072e+01	1.000000000000000000e+00
4.583000000000000000e+03	8.615209258308996709e+01	2.413430528169499212e+01	-2.402616738337564825e-02	5.386196681291322648e+02	8.451126643792816751e-02	0.000000000000000000e+00	1.495894625183726490e+01	1.000000000000000000e+00
4.588000000000000000e+03	7.581312345069815706e+01	1.332339457792884296e+01	-2.671133351171479930e-02	6.008490596456036883e+02	4.403968132986924022e-02	0.000000000000000000e+00	1.495894625183726490e+01	1.000000000000000000e+00
4.589000000000000000e+03	1.027455290001186938e+02	9.521873491213078466e+00	-2.447679135056768374e-02	5.490629904193785933e+02	6.868799932372349204e-02	0.000000000000000000e+00	9.189211888566161335e+00	1.000000000000000000e+00
4.592000000000000000e+03	2.196304071267180902e+01	1.066845189636711488e+01	-2.783100767145328669e-02	6.267977862148380837e+02	5.004513434664592531e-02	0.000000000000000000e+00	4.475011625026224493e+01	1.000000000000000000e+00
4.592000000000000000e+03	1.071840047643856337e+02	1.756808676349095677e+01	-2.542342946567854173e-02	5.710015637046318489e+02	5.964339812667840413e-02	0.000000000000000000e+00	9.066451294188352605e+00	1.000000000000000000e+00
4.593000000000000000e+03	6.430281953596588096e+01	2.515693123708898327e+01	-2.479595694492651645e-02	5.564597322895838261e+02	6.587536448414321733e-02	0.000000000000000000e+00	1.650817028241434414e+01	1.000000000000000000e+00
4.596000000000000000e+03	1.101628158140310916e+02	9.004955105014616379e+00	-2.571652365818022021e-02	5.777940943655456749e+02	7.015543982245797672e-02	0.000000000000000000e+00	9.066451294188352605e+00	1.000000000000000000e+00
4.601000000000000000e+03	9.728800204852804256e+01	1.922038812424952425e+01	-7.203031720759380495e-03	1.487393234328462768e+02	1.340533302445165997e-01	0.000000000000000000e+00	1.643520310999720024e+01	1.000000000000000000e+00
4.607000000000000000e+03	6.013955730773105302e+01	1.755318109528901616e+01	-2.640125907687269208e-02	5.936630076537394416e+02	3.892970313863308718e-02	0.000000000000000000e+00	inf	1.000000000000000000e+00
4.613000000000000000e+03	7.679892825662108180e+01	2.583303177420106422e+01	-2.603196346543583395e-02	5.851044901948463348e+02	4.930059091312555264e-02	0.000000000000000000e+00	inf	1.000000000000000000e+00
4.619000000000000000e+03	8.630332683540660810e+01	2.107953007826383995e+01	-2.236395114219828437e-02	5.000973941567418706e+02	1.379054736222482536e-01	0.000000000000000000e+00	8.881401542297831853e+00	1.000000000000000000e+00
4.620000000000000000e+03	8.132757421048404467e+01	1.024710581768129991e+01	-2.344629818237378011e-02	5.251810554650405720e+02	3.273561000336783211e-01	0.000000000000000000e+00	5.325414905896312057e+00	1.000000000000000000e+00
4.621000000000000000e+03	6.327944324048088731e+01	2.551372177060162372e+01	-2.542142684593323015e-02	5.709551524949587247e+02	5.938962336516029339e-02	0.000000000000000000e+00	1.924748476986572143e+01	1.000000000000000000e+00
4.621000000000000000e+03	7.957920149752285965e+01	1.527733809626599459e+01	-2.500169041940519116e-02	5.612276566262788720e+02	3.351642475141453081e-01	0.000000000000000000e+00	5.325414905896312057e+00	1.000000000000000000e+00
4.629000000000000000e+03	1.052165131114408325e+01	2.274766883282326901e+01	-2.360880962872662428e-02	5.289472985716651010e+02	4.752945040288847345e-02	0.000000000000000000e+00	4.440273208468402544e+01	1.000000000000000000e+00
4.630000000000000000e+03	8.275829230390277758e+01	9.765756363521662209e+00	-2.746731633820851878e-02	6.183691492940995431e+02	5.242725522739044575e-02	0.000000000000000000e+00	3.217463114550079695e+01	1.000000000000000000e+00
4.638000000000000000e+03	1.030752647931979311e+02	8.409941924950429026e+00	-2.773594939717368216e-02	6.245947871137417451e+02	8.820854849232906414e-02	0.000000000000000000e+00	inf	1.000000000000000000e+00
4.647000000000000000e+03	6.287150124379557070e+01	8.282188767363564352e+00	-2.434343600931657831e-02	5.459724472854011310e+02	4.458559663434680242e-02	0.000000000000000000e+00	5.374874917296435228e+01	1.000000000000000000e+00
4.652000000000000000e+03	9.946622780041108669e+00	1.765690354996125322e+01	-2.624113629460957109e-02	5.899521224302908422e+02	4.222716647554825009e-02	0.000000000000000000e+00	1.250804719376822227e+01	1.000000000000000000e+00
4.653000000000000000e+03	1.544751624416898572e+01	6.423408292569262379e+00	-2.284702340416049776e-02	5.112927137323644615e+02	6.021576394629746254e-02	0.000000000000000000e+00	1.250804719376822227e+01	1.000000000000000000e+00
4.660000000000000000e+03	8.102998884365015897e+01	2.742205991539984566e+01	-2.642193018605568794e-02	5.941420657398862204e+02	5.603907563461185681e-02	0.000000000000000000e+00	1.396063566002221634e+01	1.000000000000000000e+00
4.661000000000000000e+03	1.095145981115348661e+02	2.054491094388832551e+01	-2.635947993304426501e-02	5.926947656254034200e+02	4.948272428585942517e-02	0.000000000000000000e+00	2.930303982730162460e+01	1.000000000000000000e+00
4.663000000000000000e+03	7.577321167986757189e+01	1.400881607133713658e+01	-2.984618452124149571e-02	6.735000099010743497e+02	5.783077963328353555e-02	0.000000000000000000e+00	9.509047233673330268e+00	1.000000000000000000e+00
4.667000000000000000e+03	1.124844044830361582e+02	8.673873388391866612e+00	-2.648576181188560738e-02	5.956213795123118189e+02	1.054460541167597798e-01	0.000000000000000000e+00	3.709680970732831184e+01	1.000000000000000000e+00
4.672000000000000000e+03	7.143544211555631307e+01	2.493514083486867605e+01	-2.510828173395676655e-02	5.636979367983248039e+02	5.347890097894514305e-02	0.000000000000000000e+00	1.963281155595975846e+01	1.000000000000000000e+00
4.672000000000000000e+03	2.803355223738796553e+01	1.037030771481101965e+01	-3.768610861727302030e-02	8.551921967949731425e+02	3.546478684442455620e-02	0.000000000000000000e+00	2.787122635155428085e+01	1.000000000000000000e+00
4.672000000000000000e+03	5.180263323246476403e+01	2.492489623489817419e+01	-2.557883540576109255e-02	5.746031349397658232e+02	4.386420419125014458e-02	0.000000000000000000e+00	1.963281155595975846e+01	1.000000000000000000e+00
4.679000000000000000e+03	9.932876248318390822e+01	1.365093455658676902e+01	-2.601946471148082474e-02	5.848148284695901111e+02	5.538293112534931062e-02	0.000000000000000000e+00	1.029124822045982768e+01	1.000000000000000000e+00
4.681000000000000000e+03	1.142141372641018080e+02	2.390303259264768343e+01	-2.654185833905537903e-02	5.969214304533392124e+02	4.776293566644418398e-02	0.000000000000000000e+00	1.807428827117103154e+01	1.000000000000000000e+00
4.682000000000000000e+03	9.245683902315984426e+01	5.990225849509566380e+00	-2.747553824890484886e-02	6.185596941152691670e+02	6.655810367112968695e-02	0.000000000000000000e+00	1.029124822045982768e+01	1.000000000000000000e+00
4.682000000000000000e+03	3.493242347250786395e+01	7.719159167718497194e+00	-2.629687391859277315e-02	5.912438557008850921e+02	4.808421075084690077e-02	0.000000000000000000e+00	5.755039178722334725e+01	1.000000000000000000e+00
4.691000000000000000e+03	8.350288531287912264e+00	1.864380921426765880e+01	-2.599557341440218022e-02	5.842611417296702712e+02	4.628317675263160513e-02	0.000000000000000000e+00	3.675848809294995334e+01	1.000000000000000000e+00
4.696000000000000000e+03	4.491936434004116308e+01	1.491699537759688887e+01	-2.739106353940349778e-02	6.166019717548836070e+02	4.149050876551141354e-02	0.000000000000000000e+00	1.317841522595147907e+01	1.000000000000000000e+00
4.698000000000000000e+03	5.651646939509939926e+01	8.657779595285781227e+00	-2.418775157779821591e-02	5.423644219421170192e+02	5.554353155819147236e-02	0.000000000000000000e+00	1.317841522595147907e+01	1.000000000000000000e+00
4.699000000000000000e+03	7.645397718946814791e+01	2.182729438301420544e+01	-1.231038937205450878e-01	2.834770568338455632e+03	4.144631693674372119e-02	0.000000000000000000e+00	2.389435784436803445e+01	1.000000000000000000e+00
4.699000000000000000e+03	7.353568404005218717e+00	2.639367107565927384e+01	-2.137147135692323355e-02	4.770964287869508667e+02	5.439848935448687861e-02	0.000000000000000000e+00	1.619109288746304642e+01	1.000000000000000000e+00
4.707000000000000000e+03	5.053789442747879690e+01	1.917709529870460372e+01	-2.783911662031149717e-02	6.269857131173708922e+02	4.491959817662438681e-02	0.000000000000000000e+00	3.914174363488361763e+01	1.000000000000000000e+00
4.711000000000000000e+03	1.142753780706320832e+01	1.760990041520512861e+01	-2.403278432768788525e-02	5.387730174559776515e+02	2.677759545792168794e-01	0.000000000000000000e+00	3.914174363488361763e+01	1.000000000000000000e+00
4.720000000000000000e+03	8.477112520216853397e+01	1.007911296400515333e+01	-2.684933076443337188e-02	6.040471802300210129e+02	5.304895586354074766e-02	0.000000000000000000e+00	7.526245322059409659e+01	1.000000000000000000e+00
4.725000000000000000e+03	9.830340850127182506e+00	1.703006293382588154e+01	-7.667188883264122561e-03	1.594962808835749115e+02	1.324433799462660932e-01	0.000000000000000000e+00	1.895415734044346934e+01	1.000000000000000000e+00
4.728000000000000000e+03	1.209571216739450392e+02	2.131066995107208939e+01	-2.678775360434431860e-02	6.026201142607268366e+02	5.924806211266353539e-02	0.000000000000000000e+00	9.372293437270575112e+01	1.000000000000000000e+00
4.730000000000000000e+03	2.728568833875421262e+01	2.441727651795685361e+01	-2.320347198931139998e-02	5.195534981682860689e+02	4.173682281954582685e-02	0.000000000000000000e+00	1.217194540423651894e+01	1.000000000000000000e+00
4.735000000000000000e+03	3.916141186973035815e+01	2.174829814795570115e+01	-2.851687269047279566e-02	6.426928782709919687e+02	4.182953968405711542e-02	0.000000000000000000e+00	1.217194540423651894e+01	1.000000000000000000e+00
4.744000000000000000e+03	8.476070728033417367e+01	2.618930120401884665e+01	-2.853583008573361973e-02	6.431322206116269626e+02	4.308703253191792371e-02	0.000000000000000000e+00	7.461776252323275571e+01	1.000000000000000000e+00
4.747000000000000000e+03	1.205522234955642524e+01	9.404696801352383062e+00	-3.490262491009357704e-02	7.906842709852107873e+02	4.269493261220203006e-02	0.000000000000000000e+00	7.461776252323275571e+01	1.000000000000000000e+00
4.754000000000000000e+03	1.547673843859105247e+01	1.195712001069030173e+01	-2.748932857513599476e-02	6.188792883486095207e+02	5.249280465414352115e-02	0.000000000000000000e+00	4.719680295790068669e+01	1.000000000000000000e+00
4.756000000000000000e+03	6.243027806689243420e+01	7.171378080703473046e+00	-2.244240360253699218e-02	5.019155493979848188e+02	4.581610557391713190e-02	0.000000000000000000e+00	2.226428261656901952e+01	1.000000000000000000e+00
4.759000000000000000e+03	7.331139764619462085e+01	2.659557734686072905e+01	-2.730063034337146255e-02	6.145061599901774798e+02	5.877474004474225744e-02	0.000000000000000000e+00	5.228964061325977575e+00	1.000000000000000000e+00
4.764000000000000000e+03	7.724680631291694510e+01	2.315252292084224450e+01	-2.177681428435033345e-02	4.864903517413177951e+02	7.759124918054172149e-02	0.000000000000000000e+00	5.228964061325977575e+00	1.000000000000000000e+00
4.765000000000000000e+03	3.161727023912033374e+01	8.968447395298785096e+00	-2.797573479684283687e-02	6.301518732688448381e+02	4.383931991386635918e-02	0.000000000000000000e+00	1.970217428784478031e+01	1.000000000000000000e+00
4.766000000000000000e+03	6.081541744571669028e+01	2.012083957781591792e+01	-2.648218196645537453e-02	5.955384157059032759e+02	4.717202020816979591e-02	0.000000000000000000e+00	1.670872957461266139e+01	1.000000000000000000e+00
4.769000000000000000e+03	1.853178537100822254e+01	2.369752603026509163e+01	-2.716507297875530441e-02	6.113645844181447728e+02	5.511061757318858056e-02	0.000000000000000000e+00	1.970217428784478031e+01	1.000000000000000000e+00
4.774000000000000000e+03	8.359332532553774797e+01	9.588292935839076492e+00	-7.480741713913037147e-03	1.551753214553167481e+02	1.345341763808916014e-01	0.000000000000000000e+00	2.754700314257189575e+01	1.000000000000000000e+00
4.776000000000000000e+03	1.110721555548371242e+02	7.651473025210125734e+00	-4.605284018342193503e-02	1.049093277569122847e+03	4.622740870676622649e-02	0.000000000000000000e+00	2.754700314257189575e+01	1.000000000000000000e+00
4.781000000000000000e+03	3.389891446342671344e+01	1.790098686713713505e+01	-2.554659991063257252e-02	5.738560693389046037e+02	4.631275468120310546e-02	0.000000000000000000e+00	7.447407871948227864e+01	1.000000000000000000e+00
4.783000000000000000e+03	1.078004380073523976e+02	2.711799391944214932e+01	-2.635626800742759540e-02	5.926203284519965564e+02	5.176314925392355715e-02	0.000000000000000000e+00	7.447407871948227864e+01	1.000000000000000000e+00
4.788000000000000000e+03	1.074895058418910310e+01	1.510908367706132438e+01	-2.550139894088838954e-02	5.728085256456304251e+02	4.881467410737461154e-02	0.000000000000000000e+00	9.779164144372452938e+01	1.000000000000000000e+00
4.798000000000000000e+03	2.636032383776914756e+01	2.555457496767757419e+01	-2.590646656137693404e-02	5.821960682933616908e+02	5.266432398753040367e-02	0.000000000000000000e+00	4.919735558824957167e+01	1.000000000000000000e+00
4.799000000000000000e+03	1.118469024960860452e+02	1.554036830333945041e+01	-2.455861718300637181e-02	5.509593243963522582e+02	4.881122521465419695e-02	0.000000000000000000e+00	3.698025308333300387e+01	1.000000000000000000e+00
4.799000000000000000e+03	7.542479804023611223e+01	2.194110459805716573e+01	-2.823510254261447222e-02	6.361627851554591189e+02	5.041098565454926739e-02	0.000000000000000000e+00	3.698025308333300387e+01	1.000000000000000000e+00
4.810000000000000000e+03	5.416792487754143082e+01	1.380815365414591689e+01	-2.694250880777023655e-02	6.062066045123222011e+02	4.591475785216025951e-02	0.000000000000000000e+00	1.386470518526665074e+01	1.000000000000000000e+00
4.822000000000000000e+03	8.437041551063239808e+01	1.476236081903670438e+01	-2.874166516656435910e-02	6.479024997007511502e+02	4.204776064340287611e-02	0.000000000000000000e+00	inf	1.000000000000000000e+00
4.835000000000000000e+03	4.970233182850834908e+01	5.901988610863791784e+00	-2.522647277294347637e-02	5.664370434633532341e+02	1.354808226201688059e-01	0.000000000000000000e+00	1.563401882431696599e+01	1.000000000000000000e+00
4.835000000000000000e+03	1.585091886065285038e+01	1.078909949073264052e+01	-2.559032908972079523e-02	5.748695039184096913e+02	7.653922354517017634e-02	0.000000000000000000e+00	7.695915362235490775e+00	1.000000000000000000e+00
4.838000000000000000e+03	1.370333956694616795e+01	1.817929681150388888e+01	-3.213591923406798612e-02	7.265651802119585909e+02	8.268372061251350047e-02	0.000000000000000000e+00	7.695915362235490775e+00	1.000000000000000000e+00
4.839000000000000000e+03	3.484820858774268970e+01	1.077821331315579734e+01	-2.672128601613801835e-02	6.010797114059492969e+02	5.242955079646172134e-02	0.000000000000000000e+00	1.563401882431696599e+01	1.000000000000000000e+00
4.839000000000000000e+03	9.238871516986054644e+01	5.860458417355205007e+00	-1.992260621660226216e-01	4.598920716547867414e+03	4.193692762600009782e-02	0.000000000000000000e+00	1.879490570884283684e+01	1.000000000000000000e+00
4.841000000000000000e+03	7.853629804685834870e+01	1.856317546744525870e+01	-2.712332533737531193e-02	6.103970724668705543e+02	5.253405153030998864e-02	0.000000000000000000e+00	1.879490570884283684e+01	1.000000000000000000e+00
4.845000000000000000e+03	4.842076747514466462e+01	1.429984639783332057e+01	-2.779414281325083905e-02	6.259434339756720647e+02	1.030422198204030693e-01	0.000000000000000000e+00	9.102388049002344772e+00	1.000000000000000000e+00
4.847000000000000000e+03	5.377784724888689283e+01	6.940827136248076457e+00	-3.459842461796842211e-02	7.836343537088484936e+02	7.076696533245796505e-02	0.000000000000000000e+00	9.102388049002344772e+00	1.000000000000000000e+00
4.847000000000000000e+03	1.008257582123978722e+02	1.548981464338172920e+01	-2.279466490470202084e-02	5.100792925113721594e+02	5.991432004706387371e-02	0.000000000000000000e+00	1.130645024900069551e+01	1.000000000000000000e+00
4.848000000000000000e+03	1.073261975803303727e+02	6.238863056817178787e+00	-2.424899890029916932e-02	5.437838438434371255e+02	6.126125199285326062e-02	0.000000000000000000e+00	1.130645024900069551e+01	1.000000000000000000e+00
4.850000000000000000e+03	2.895554089171509204e+01	1.764055399166418781e+01	-3.046618094890769443e-02	6.878685810031973915e+02	3.599270621922090463e-02	0.000000000000000000e+00	1.568175303441887891e+01	1.000000000000000000e+00
4.854000000000000000e+03	1.357764765011903663e+01	2.071265061816864872e+01	-2.882534434246678337e-02	6.498417853725201212e+02	3.927413761881526355e-02	0.000000000000000000e+00	1.158452162552434039e+01	1.000000000000000000e+00
4.857000000000000000e+03	9.642245749555628720e+01	8.351490705685433724e+00	-2.733573341902737971e-02	6.153196824815310038e+02	7.908895194054499367e-02	0.000000000000000000e+00	7.919308253938646125e+00	1.000000000000000000e+00
4.857000000000000000e+03	1.083466977004308092e+02	2.027316480502796736e+01	-2.658878224099323062e-02	5.980089035278551819e+02	5.041188953308517462e-02	0.000000000000000000e+00	1.146838130160031710e+01	1.000000000000000000e+00
4.858000000000000000e+03	1.447713697928577758e+01	9.163102564718407450e+00	-2.913569524487793702e-02	6.570342445689198030e+02	3.877302020319983722e-02	0.000000000000000000e+00	1.158452162552434039e+01	1.000000000000000000e+00
4.859000000000000000e+03	9.763459393519397622e+01	1.617748383580018157e+01	-2.787723074918840166e-02	6.278690175145021612e+02	6.413407001715587530e-02	0.000000000000000000e+00	7.919308253938646125e+00	1.000000000000000000e+00
4.866000000000000000e+03	1.165553186173996778e+02	6.983870516622771696e+00	-2.341372791268974546e-02	5.244262313807599867e+02	5.352427409547910742e-02	0.000000000000000000e+00	2.644361948286526598e+01	1.000000000000000000e+00
4.869000000000000000e+03	1.298332155062860416e+01	1.885198483477245546e+01	-4.547337062619345033e-02	1.035663926748675976e+03	3.889224315929040721e-02	0.000000000000000000e+00	7.334655771589126516e+01	1.000000000000000000e+00
4.871000000000000000e+03	9.042792520856272631e+01	1.106116435131692022e+01	-2.380065287235810095e-02	5.333933133607453101e+02	1.088558977435616359e-01	0.000000000000000000e+00	7.734901211106218533e+00	1.000000000000000000e+00
4.873000000000000000e+03	9.651598980024490970e+01	1.583234515622026173e+01	-2.431729130916073997e-02	5.453665373698440817e+02	8.941521224335768903e-02	0.000000000000000000e+00	7.734901211106218533e+00	1.000000000000000000e+00
4.874000000000000000e+03	8.593596829532465620e+01	2.644335241342098541e+01	-2.359768355711781493e-02	5.286894491004992460e+02	2.628111908573165234e-01	0.000000000000000000e+00	1.498433615669848251e+01	1.000000000000000000e+00
4.883000000000000000e+03	1.025116752972069207e+02	1.773233634496350319e+01	-2.781672351571925703e-02	6.264667473601937218e+02	4.924508871834931689e-02	0.000000000000000000e+00	inf	1.000000000000000000e+00
4.900000000000000000e+03	1.857386576960105984e+01	2.053559259532362091e+01	-2.898285932476499932e-02	6.534922341844930997e+02	6.113781851967903247e-02	0.000000000000000000e+00	3.289207173096951209e+01	1.000000000000000000e+00
4.901000000000000000e+03	1.138743286845336939e+02	1.015547952546861055e+01	-2.129831410915596773e-02	4.754009914113898390e+02	5.105347443213359426e-02	0.000000000000000000e+00	1.812440171564053770e+01	1.000000000000000000e+00
4.904000000000000000e+03	5.145187745410498792e+01	2.149722164483619480e+01	-2.329353215087998433e-02	5.216406647667097332e+02	4.139990128338855158e-02	0.000000000000000000e+00	3.289207173096951209e+01	1.000000000000000000e+00
4.905000000000000000e+03	9.595764762146249893e+01	1.289162229113340175e+01	-2.459461861917968881e-02	5.517936666156809906e+02	5.676267203254425908e-02	0.000000000000000000e+00	1.545149348909402320e+01	1.000000000000000000e+00
4.906000000000000000e+03	8.561972525343043117e+01	2.437535043821426228e+01	-2.679102822548185686e-02	6.026960044183916807e+02	5.874733504027074282e-02	0.000000000000000000e+00	1.545149348909402320e+01	1.000000000000000000e+00
4.912000000000000000e+03	3.575003608251100928e+01	2.367785433953232399e+01	-2.344379442842350544e-02	5.251230303457795117e+02	5.352832527105966243e-02	0.000000000000000000e+00	inf	1.000000000000000000e+00
4.919000000000000000e+03	8.168001553371649948e+01	1.633660273428820275e+01	-2.693760218826716027e-02	6.060928923874533893e+02	6.337034632203852880e-02	0.000000000000000000e+00	7.222639202247896151e+01	1.000000000000000000e+00
4.922000000000000000e+03	9.471460826613684603e+00	1.794169827541672646e+01	-2.619273919091528666e-02	5.888305075394022197e+02	3.573191661569485866e-02	0.000000000000000000e+00	7.222639202247896151e+01	1.000000000000000000e+00
4.933000000000000000e+03	8.292219917278173114e+01	2.645432715705717541e+01	-2.812955935428886056e-02	6.337167955688581742e+02	4.430665985330028978e-02	0.000000000000000000e+00	3.216449193596594114e+01	1.000000000000000000e+00
4.938000000000000000e+03	5.722565310854068343e+01	7.108990202970383976e+00	-2.054348055459635086e-02	4.579075364252307168e+02	5.748784931856121272e-02	0.000000000000000000e+00	2.060462306024318124e+01	1.000000000000000000e+00
4.939000000000000000e+03	9.362968482425291938e+01	1.938202092466052306e+01	-2.581296193579585979e-02	5.800290753864890121e+02	6.360086630153727327e-02	0.000000000000000000e+00	1.094579627720779413e+01	1.000000000000000000e+00
4.940000000000000000e+03	8.030173475662736848e+01	7.602403918206052325e+00	-2.331312317533719078e-02	5.220946916212456017e+02	2.919006391103896592e-01	0.000000000000000000e+00	6.904942531104707015e+00	1.000000000000000000e+00
4.941000000000000000e+03	8.496218026376203625e+01	1.269735033920862932e+01	-2.894372826271713814e-02	6.525853621087092051e+02	1.690447267358080596e-01	0.000000000000000000e+00	6.904942531104707015e+00	1.000000000000000000e+00
4.943000000000000000e+03	7.253566167295045375e+01	2.089862867583850559e+01	-2.607357556714404861e-02	5.860688609805844180e+02	4.910661838348495678e-02	0.000000000000000000e+00	8.131302007282952715e+00	1.000000000000000000e+00
4.945000000000000000e+03	3.003374958954919194e+01	1.962954718416845168e+01	-2.698386405376167543e-02	6.071650226030692465e+02	5.638007913808384952e-02	0.000000000000000000e+00	3.654181461604616743e+01	1.000000000000000000e+00
4.948000000000000000e+03	6.635443702030615043e+01	1.561558654774733590e+01	-2.160498611123337978e-02	4.825081911794054577e+02	5.412270596343027318e-02	0.000000000000000000e+00	8.131302007282952715e+00	1.000000000000000000e+00
4.958000000000000000e+03	8.076375846556504712e+01	6.884619916219258506e+00	-2.363450540140172446e-02	5.295428044814265149e+02	4.933371944537046083e-02	0.000000000000000000e+00	1.644127646836511403e+01	1.000000000000000000e+00
4.958000000000000000e+03	9.055814707940474761e+01	2.009013102296191633e+01	-2.347359425808994218e-02	5.258136487949940374e+02	5.577844368005691056e-02	0.000000000000000000e+00	1.644127646836511403e+01	1.000000000000000000e+00
4.958000000000000000e+03	8.528676777981266000e+00	1.499049698000657393e+01	-2.387774900634780442e-02	5.351800354021927433e+02	3.544016359463930677e-02	0.000000000000000000e+00	2.234036443390864690e+01	1.000000000000000000e+00
4.962000000000000000e+03	6.284812534565222819e+01	1.522760254849112904e+01	-2.283906426290751787e-02	5.111082586582670615e+02	6.569541406059775657e-02	0.000000000000000000e+00	7.690642517268574174e+00	1.000000000000000000e+00
4.963000000000000000e+03	2.869159959293572371e+01	2.461070626037254527e+01	-2.903248045465330746e-02	6.546422161862469693e+02	4.494714594737181379e-02	0.000000000000000000e+00	2.234036443390864690e+01	1.000000000000000000e+00
4.964000000000000000e+03	6.220792460810773150e+01	2.289155227066876108e+01	-2.293298253404923992e-02	5.132848379036798860e+02	5.760490832221276669e-02	0.000000000000000000e+00	7.690642517268574174e+00	1.000000000000000000e+00
4.966000000000000000e+03	1.176708074282593941e+02	6.835403454317096283e+00	-2.540403753991674063e-02	5.705521510117807793e+02	4.873096503093143905e-02	0.000000000000000000e+00	1.345634692212674999e+01	1.000000000000000000e+00
4.968000000000000000e+03	1.061229700151328075e+02	1.374342224182946914e+01	-3.213887823707214236e-02	7.266337558410419888e+02	4.357378081523388680e-02	0.000000000000000000e+00	1.210583033642192241e+01	1.000000000000000000e+00
4.971000000000000000e+03	1.085224500750109229e+02	2.560907113164921611e+01	-6.795822703036717705e-02	1.556756054941288539e+03	5.446548123764205496e-02	0.000000000000000000e+00	1.210583033642192241e+01	1.000000000000000000e+00
4.981000000000000000e+03	6.197712608019185865e+01	2.042899817064989776e+01	-2.394038991977063754e-02	5.366317541190342126e+02	4.200602293311095359e-02	0.000000000000000000e+00	2.561206280975419247e+01	1.000000000000000000e+00
4.983000000000000000e+03	3.931653510971780463e+01	8.492693120942782059e+00	-3.123875579886813830e-02	7.057731949138847085e+02	3.907658560384474900e-02	0.000000000000000000e+00	1.934165223014202439e+01	1.000000000000000000e+00
4.984000000000000000e+03	2.002245247943352524e+01	7.137006413948688177e+00	-3.584790335126496197e-02	8.125913334894285072e+02	4.687876284164849139e-02	0.000000000000000000e+00	1.934165223014202439e+01	1.000000000000000000e+00
4.993000000000000000e+03	9.629840910241034635e+01	1.800827452637478032e+01	-2.809812956577924237e-02	6.329884024188764897e+02	4.935214283829569837e-02	0.000000000000000000e+00	inf	1.000000000000000000e+00
5.009000000000000000e+03	1.383297113731431693e+01	2.029312082226030256e+01	-2.687599616184392637e-02	6.046651574336996191e+02	5.484549703730701165e-02	0.000000000000000000e+00	3.067229114581931526e+01	1.000000000000000000e+00
5.010000000000000000e+03	1.199617950020641928e+02	2.028391593161449080e+01	-3.413989963431976471e-02	7.730079234010876235e+02	5.373425358627792470e-02	0.000000000000000000e+00	1.559391752183613100e+01	1.000000000000000000e+00
5.010000000000000000e+03	4.442261230971158170e+01	2.254329794370742945e+01	-2.703531854813009255e-02	6.083574932817139143e+02	4.476271020396704881e-02	0.000000000000000000e+00	2.746878908033935218e+01	1.000000000000000000e+00
5.012000000000000000e+03	8.720074855867859753e+01	1.681735859006258238e+01	-2.550448736626249532e-02	5.728801006702616405e+02	5.514505791403478963e-02	0.000000000000000000e+00	1.155697423688020464e+01	1.000000000000000000e+00
5.013000000000000000e+03	6.949460976487874575e+01	1.132147468951822589e+01	-3.229368659870147235e-02	7.302214780471960012e+02	9.139663682277243684e-02	0.000000000000000000e+00	5.597899143196392480e+00	1.000000000000000000e+00
5.014000000000000000e+03	1.055458983926614849e+02	1.433814528140947253e+01	-2.826258841328570595e-02	6.367997770306058101e+02	4.716401687688220878e-02	0.000000000000000000e+00	1.559391752183613100e+01	1.000000000000000000e+00
5.015000000000000000e+03	7.600258523073341621e+01	1.967476853485112542e+01	-2.175413057447148427e-02	4.859646511344916462e+02	7.920854165529533919e-02	0.000000000000000000e+00	1.058920500937831655e+01	1.000000000000000000e+00
5.017000000000000000e+03	6.540356448443166926e+01	7.500503172910099714e+00	-2.579036347694975764e-02	5.795053504935070805e+02	1.190547938822887897e-01	0.000000000000000000e+00	5.597899143196392480e+00	1.000000000000000000e+00
5.018000000000000000e+03	3.358218447152422925e+01	7.730875448567513075e+00	-2.426849539152453258e-02	5.442356798668607780e+02	4.433495508604523572e-02	0.000000000000000000e+00	3.182221389707599712e+01	1.000000000000000000e+00
5.020000000000000000e+03	7.677542978473144331e+01	8.158664246056019920e+00	-2.462317328444097245e-02	5.524554280707404814e+02	5.678845201278304167e-02	0.000000000000000000e+00	1.139089532944476879e+01	1.000000000000000000e+00
5.028000000000000000e+03	1.446494998015796618e+01	2.655278754956599130e+01	-2.391618990441256656e-02	5.360709127563609400e+02	4.662042373213759472e-02	0.000000000000000000e+00	2.404467419115471927e+01	1.000000000000000000e+00
5.032000000000000000e+03	3.109474106626322509e+01	9.186256364805000629e+00	-2.714918629011532289e-02	6.109964064656360279e+02	4.381872812115705784e-02	0.000000000000000000e+00	2.404467419115471927e+01	1.000000000000000000e+00
5.037000000000000000e+03	8.089268713829264357e+01	2.569744771431755836e+01	-2.604602242864896902e-02	5.854303101569232695e+02	4.829901991120921778e-02	0.000000000000000000e+00	5.246384348075318371e+01	1.000000000000000000e+00
5.040000000000000000e+03	1.470066169925997812e+01	1.407893040653885919e+01	-2.846399961973964526e-02	6.414675317329860036e+02	4.064314747398223293e-02	0.000000000000000000e+00	6.169163627189796983e+01	1.000000000000000000e+00
5.043000000000000000e+03	1.116248573145077501e+02	1.649242564648021769e+01	-2.730967721639462539e-02	6.147158235180377233e+02	4.647209366452820234e-02	0.000000000000000000e+00	3.598731001169906563e+01	1.000000000000000000e+00
5.043000000000000000e+03	7.596444425802685885e+01	2.133199406931533915e+01	-2.695171488556523387e-02	6.064199576502862783e+02	4.702315486972474812e-02	0.000000000000000000e+00	3.598731001169906563e+01	1.000000000000000000e+00
5.050000000000000000e+03	4.431834458392605569e+01	1.757714426660444218e+01	-2.909120549948118403e-02	6.560031836764322861e+02	5.197836869267746795e-02	0.000000000000000000e+00	8.803587833073672542e+00	1.000000000000000000e+00
5.050000000000000000e+03	1.084860765784042229e+02	2.034710719497588727e+01	-2.681107897635455137e-02	6.031606855467164223e+02	4.429338390569070860e-02	0.000000000000000000e+00	3.259591464121162119e+01	1.000000000000000000e+00
5.051000000000000000e+03	2.332531963668034791e+01	1.527614595875536274e+01	-2.185495018828001804e-02	4.883011707092083498e+02	4.248620406217618051e-02	0.000000000000000000e+00	2.111875208549039584e+01	1.000000000000000000e+00
5.054000000000000000e+03	4.873820898358221854e+01	2.519081338361332811e+01	-2.673132227500427116e-02	6.013123041963011701e+02	5.038222470784181617e-02	0.000000000000000000e+00	8.803587833073672542e+00	1.000000000000000000e+00
5.062000000000000000e+03	2.823119472337807068e+01	1.716026912380037217e+01	-2.763707248547841999e-02	6.223032901427033039e+02	4.141600503281028800e-02	0.000000000000000000e+00	inf	1.000000000000000000e+00
5.068000000000000000e+03	4.263813209329173048e+01	1.009604502130238579e+01	-2.791097238883919959e-02	6.286509883885113368e+02	4.049906525700375237e-02	0.000000000000000000e+00	2.611055038004248630e+01	1.000000000000000000e+00
5.069000000000000000e+03	6.863744376525225732e+01	1.250366495247797616e+01	-2.328181804015735934e-02	5.213691873431223485e+02	6.140346513580141607e-02	0.000000000000000000e+00	2.611055038004248630e+01	1.000000000000000000e+00
5.084000000000000000e+03	1.097972880894999008e+02	9.697174051378970816e+00	-3.335788656265650798e-02	7.548845763597515770e+02	5.147073423580195151e-02	0.000000000000000000e+00	1.431426207185694288e+01	1.000000000000000000e+00
5.086000000000000000e+03	5.820973363642146126e+01	1.399036284841733213e+01	-2.429772922880503797e-02	5.449131813020447908e+02	4.494479635788384275e-02	0.000000000000000000e+00	1.812192460754696910e+01	1.000000000000000000e+00
5.090000000000000000e+03	7.583122012497463516e+01	9.761017105237392855e+00	-2.527415107593346949e-02	5.675419999695044453e+02	4.941205095755429877e-02	0.000000000000000000e+00	1.696633206740172639e+01	1.000000000000000000e+00
5.091000000000000000e+03	1.210366937747395752e+02	8.111607450312472878e+00	-2.708467336581949284e-02	6.095013034321560781e+02	6.734802959796382105e-02	0.000000000000000000e+00	1.254383643134334569e+01	1.000000000000000000e+00
5.092000000000000000e+03	7.674234698086137030e+01	2.670286681752754987e+01	-3.074476662717232425e-02	6.943248732454708261e+02	4.820841042151835509e-02	0.000000000000000000e+00	1.696633206740172639e+01	1.000000000000000000e+00
5.100000000000000000e+03	1.201940614091015931e+02	6.537889484730013301e+00	-6.298810169019801800e-03	1.277837645320502276e+02	1.822832769335934744e-01	0.000000000000000000e+00	7.273151252547245349e+01	1.000000000000000000e+00
5.101000000000000000e+03	4.906309362421204412e+01	2.171215507578783743e+01	-2.741183083851706642e-02	6.170832590665469297e+02	4.069394118133595750e-02	0.000000000000000000e+00	6.321224687875137960e+01	1.000000000000000000e+00
5.106000000000000000e+03	1.121388438408472439e+02	2.586400888690138800e+01	-1.976071048415389136e-02	4.397666457492899212e+02	6.126886115872287597e-02	0.000000000000000000e+00	2.786872431272635708e+01	1.000000000000000000e+00
5.107000000000000000e+03	7.760385230608744678e+01	1.461772237178402989e+01	-2.552950890146477025e-02	5.734599809592359634e+02	8.825719250896035817e-02	0.000000000000000000e+00	1.043003162980619436e+01	1.000000000000000000e+00
5.108000000000000000e+03	8.447862000648700587e+01	2.246139044637136806e+01	-2.720479954030002520e-02	6.122852573425790297e+02	8.064211935431930822e-02	0.000000000000000000e+00	1.043003162980619436e+01	1.000000000000000000e+00
5.110000000000000000e+03	4.212279870901900125e+01	1.815105916341661541e+01	-2.381677466687110931e-02	5.337669399502176475e+02	4.792371725924116088e-02	0.000000000000000000e+00	1.785242379479991470e+01	1.000000000000000000e+00
5.113000000000000000e+03	5.997372217319037446e+01	1.838250424423288010e+01	-2.761818968351772985e-02	6.218656765203139685e+02	5.022736448743825299e-02	0.000000000000000000e+00	1.785242379479991470e+01	1.000000000000000000e+00
5.116000000000000000e+03	9.161564423443617500e+01	1.854314010254543277e+01	-2.391836284888093286e-02	5.361212712837676690e+02	7.468702103720037400e-02	0.000000000000000000e+00	3.164232980690469788e+01	1.000000000000000000e+00
5.121000000000000000e+03	5.642538480665947986e+01	1.101876144624112364e+01	-2.992663258077330607e-02	6.753644136489504035e+02	5.968842038982358211e-02	0.000000000000000000e+00	3.598570039276260246e+01	1.000000000000000000e+00
5.127000000000000000e+03	1.160647309555711644e+02	1.596425684945053725e+01	-2.818736259967228805e-02	6.350564001281160245e+02	4.678228061375899749e-02	0.000000000000000000e+00	inf	1.000000000000000000e+00
5.138000000000000000e+03	1.171582161441331777e+02	1.775370143681134039e+01	-3.359604641420318311e-02	7.604039900336346136e+02	1.018044644699150902e-01	0.000000000000000000e+00	8.711765502264512406e+01	1.000000000000000000e+00
5.140000000000000000e+03	6.710265936265790820e+00	2.245239495230383042e+01	-8.846756401423220076e-03	1.868330509004964313e+02	1.018572455026279799e-01	0.000000000000000000e+00	2.345553047945673342e+01	1.000000000000000000e+00
5.141000000000000000e+03	3.008353429731187134e+01	2.048968351267596333e+01	-7.442313615521567623e-03	1.542847407367541450e+02	1.329383198742798422e-01	0.000000000000000000e+00	2.345553047945673342e+01	1.000000000000000000e+00
5.158000000000000000e+03	1.048561879818012983e+02	2.254725426673039834e+01	-2.677476753082841388e-02	6.023191587836879535e+02	5.220580809747654705e-02	0.000000000000000000e+00	4.702664787765397136e+01	1.000000000000000000e+00
5.161000000000000000e+03	5.785968247130102782e+01	2.086378154334736834e+01	-2.659798371013271517e-02	5.982221498590837427e+02	4.143296172889543438e-02	0.000000000000000000e+00	3.081162142541726467e+01	1.000000000000000000e+00
5.169000000000000000e+03	1.060156184341183376e+02	1.932399184092987454e+01	-1.266109769115217679e-02	2.752313570577404107e+02	8.701251120143693729e-02	0.000000000000000000e+00	inf	1.000000000000000000e+00
5.177000000000000000e+03	2.169910313977554850e+01	1.683933320841139647e+01	-3.586640157391542127e-02	8.130200343908458080e+02	5.246456801844823215e-02	0.000000000000000000e+00	9.824423377377939914e+00	1.000000000000000000e+00
5.178000000000000000e+03	1.587519073971149552e+01	2.475143400746283007e+01	-2.333498669332728995e-02	5.226013840774679693e+02	1.742830671113516638e-01	0.000000000000000000e+00	9.236223825483023120e+00	1.000000000000000000e+00
5.181000000000000000e+03	5.275995908836559778e+01	1.959621708698982445e+01	-2.868701331280359632e-02	6.466359294245637557e+02	4.208475585062698698e-02	0.000000000000000000e+00	2.856690233015224578e+01	1.000000000000000000e+00
5.183000000000000000e+03	2.498483465090768263e+01	2.627531666883361083e+01	-2.494187584845933975e-02	5.598414390978754227e+02	1.905683728436645685e-01	0.000000000000000000e+00	9.236223825483023120e+00	1.000000000000000000e+00
5.189000000000000000e+03	4.565680320273877157e+01	2.643728891293678984e+01	-2.626408851381610912e-02	5.904840458074335174e+02	4.303543496538098090e-02	0.000000000000000000e+00	1.461295817960420074e+01	1.000000000000000000e+00
5.191000000000000000e+03	4.194303166252449699e+01	1.230412055952233708e+01	-2.836814443598898589e-02	6.392460640570949408e+02	4.615799464508762995e-02	0.000000000000000000e+00	6.218850173623196476e+00	1.000000000000000000e+00
5.191000000000000000e+03	1.810643420376650425e+01	1.365212579835836593e+01	-2.527159008165680287e-02	5.674826482914714916e+02	6.065660934872707521e-02	0.000000000000000000e+00	1.797313285534243477e+01	1.000000000000000000e+00
5.194000000000000000e+03	7.332558061973429631e+01	1.481523861687788290e+01	-2.714668483878713776e-02	6.109384347102135280e+02	4.760726075619303721e-02	0.000000000000000000e+00	1.275719886504723455e+01	1.000000000000000000e+00
5.196000000000000000e+03	3.606644567725231809e+01	1.433877891897138035e+01	-2.404333808459481470e-02	5.390176033918718304e+02	4.787034401406831119e-02	0.000000000000000000e+00	6.218850173623196476e+00	1.000000000000000000e+00
5.198000000000000000e+03	9.367323787180438899e+01	2.636428431720162990e+01	-2.572304368681731929e-02	5.779451976475641004e+02	4.885104950093344112e-02	0.000000000000000000e+00	2.280929176192729457e+01	1.000000000000000000e+00
5.198000000000000000e+03	8.282486383677974118e+01	6.299973427541664783e+00	-2.356562924133815545e-02	5.279465823760187959e+02	6.058595812722566976e-02	0.000000000000000000e+00	1.275719886504723455e+01	1.000000000000000000e+00
5.207000000000000000e+03	6.704510731563463821e+01	7.389443401223319441e+00	-2.377184287843276886e-02	5.327256346005207206e+02	5.638342187138689621e-02	0.000000000000000000e+00	1.158193547947774427e+01	1.000000000000000000e+00
5.209000000000000000e+03	7.862608626046370830e+01	7.240594047139665257e+00	-2.497663642487666161e-02	5.606470240843617603e+02	6.228629412796038434e-02	0.000000000000000000e+00	1.158193547947774427e+01	1.000000000000000000e+00
5.209000000000000000e+03	9.913878404833140223e+01	1.486171671934601513e+01	-2.264898342421133373e-02	5.067030880410135296e+02	6.790103217683729486e-02	0.000000000000000000e+00	2.134620136511992072e+01	1.000000000000000000e+00
5.211000000000000000e+03	1.169443274680413367e+02	2.663554091750150477e+01	-2.800309734300238107e-02	6.307860070678225384e+02	5.277137662845843291e-02	0.000000000000000000e+00	2.134620136511992072e+01	1.000000000000000000e+00
5.228000000000000000e+03	9.745710007631048200e+01	2.605080847960774548e+01	-2.163887437361861760e-02	4.832935600716789395e+02	6.817299035876722701e-02	0.000000000000000000e+00	inf	1.000000000000000000e+00
5.256000000000000000e+03	8.959941031665729838e+01	2.344420729837626638e+01	-2.483150290811543884e-02	5.572835188094450132e+02	4.481276116207943971e-02	0.000000000000000000e+00	2.337275032134662567e+01	1.000000000000000000e+00
5.257000000000000000e+03	2.365171900277076134e+01	2.724001270152869836e+01	-2.342490204408941359e-02	5.246851946495080483e+02	4.896193790190384032e-02	0.000000000000000000e+00	4.496796569955211709e+01	1.000000000000000000e+00
5.264000000000000000e+03	1.215170032943261589e+02	2.164037853233797648e+01	-2.582073333027094797e-02	5.802091793824075694e+02	6.165851485797413378e-02	0.000000000000000000e+00	2.495553251798793326e+01	1.000000000000000000e+00
5.272000000000000000e+03	9.625289572232036051e+01	2.393995246256359266e+01	-2.585160411411484976e-02	5.809246174605092392e+02	5.477810652334047514e-02	0.000000000000000000e+00	1.811466914402770101e+01	1.000000000000000000e+00
5.285000000000000000e+03	1.024458813955517371e+02	2.264935483142336636e+01	-2.553165593912677320e-02	5.735097390899748007e+02	4.288135576775886637e-02	0.000000000000000000e+00	3.115024075485428412e+01	1.000000000000000000e+00
5.285000000000000000e+03	7.134506413228314159e+01	2.089531245959796735e+01	-1.050043413115861468e-02	2.251574427508526242e+02	7.062933107913205166e-02	0.000000000000000000e+00	3.115024075485428412e+01	1.000000000000000000e+00
5.291000000000000000e+03	2.654166313599413485e+01	1.726840263739379111e+01	-2.284584374521694480e-02	5.112653748435413377e+02	4.848706956852510963e-02	0.000000000000000000e+00	inf	1.000000000000000000e+00
5.299000000000000000e+03	7.328041146785321303e+01	1.511343655114600182e+01	-2.138794438134785508e-02	4.774781952168045791e+02	6.064174036738223528e-02	0.000000000000000000e+00	2.962441617898880253e+01	1.000000000000000000e+00
5.299000000000000000e+03	4.551172881595950059e+01	2.543362539265228150e+01	-2.680906042076584839e-02	6.031139050199171834e+02	4.512719812591348134e-02	0.000000000000000000e+00	2.962441617898880253e+01	1.000000000000000000e+00
5.301000000000000000e+03	7.576768851514831482e+00	2.624624387166696593e+01	-2.128078526032732565e-02	4.749947559889039894e+02	5.811312515189104300e-02	0.000000000000000000e+00	3.794366266317020120e+01	1.000000000000000000e+00
5.307000000000000000e+03	2.071740008710331438e+01	6.685461000747507931e+00	-2.397543459174926797e-02	5.374439230906700686e+02	4.330890305314327726e-02	0.000000000000000000e+00	6.642386530491711483e+01	1.000000000000000000e+00
5.308000000000000000e+03	8.713550159859646271e+01	5.810433198466571802e+00	-2.222995434515805460e-02	4.969919851256339030e+02	5.099313644239911181e-02	0.000000000000000000e+00	6.642386530491711483e+01	1.000000000000000000e+00
5.317000000000000000e+03	6.644519558318471297e+01	9.997430235874590565e+00	-2.483609828667309935e-02	5.573900178481499097e+02	4.359544310889296170e-02	0.000000000000000000e+00	2.821678291171009079e+01	1.000000000000000000e+00
5.317000000000000000e+03	1.076591858535159929e+02	2.628894689135760032e+01	-2.454299916033886655e-02	5.505973728444420203e+02	5.988669745395780453e-02	0.000000000000000000e+00	1.622822616127910322e+01	1.000000000000000000e+00
5.322000000000000000e+03	9.323904354326607802e+01	1.884483377468857768e+01	-2.461659814606430990e-02	5.523030476068287271e+02	5.566586456849675901e-02	0.000000000000000000e+00	7.397202719788276148e+00	1.000000000000000000e+00
5.324000000000000000e+03	6.599371761687645233e+01	1.233864775412862613e+01	-2.414041712781791332e-02	5.412674343148140679e+02	5.019140906333752206e-02	0.000000000000000000e+00	2.693133169957557627e+01	1.000000000000000000e+00
5.326000000000000000e+03	9.534744168377690698e+01	1.175446951333122847e+01	-2.553363940440911070e-02	5.735557063902141408e+02	5.769708818756469348e-02	0.000000000000000000e+00	7.397202719788276148e+00	1.000000000000000000e+00
5.329000000000000000e+03	3.970735149671443764e+01	6.480014525348821941e+00	-3.435428827699099630e-02	7.779764334089674094e+02	4.156741163277011264e-02	0.000000000000000000e+00	2.536633833028717078e+01	1.000000000000000000e+00
5.329000000000000000e+03	1.865350106638143757e+01	2.142385445414628364e+01	-2.370014233470685988e-02	5.310639567026904615e+02	2.971633805044719967e-01	0.000000000000000000e+00	7.478346240100053777e+00	1.000000000000000000e+00
5.330000000000000000e+03	2.413885450673849320e+01	2.650682210318573340e+01	-2.546297590258043281e-02	5.719180621957592621e+02	1.851278224868606603e-01	0.000000000000000000e+00	7.478346240100053777e+00	1.000000000000000000e+00
5.336000000000000000e+03	1.105215334602794002e+02	7.071991289460280328e+00	-2.376928637353533172e-02	5.326663869649656817e+02	4.886438566016848561e-02	0.000000000000000000e+00	5.068901339423569397e+01	1.000000000000000000e+00
5.338000000000000000e+03	5.985946852584066846e+01	8.724642329371222971e+00	-2.261570064144108674e-02	5.059317512891052502e+02	4.279304057263888517e-02	0.000000000000000000e+00	3.833551632165514889e+01	1.000000000000000000e+00
5.343000000000000000e+03	2.426128797434304118e+01	2.295072236116017095e+01	-2.856326837587647854e-02	6.437681097962185959e+02	1.160493529730776130e-01	0.000000000000000000e+00	1.996631628547089221e+01	1.000000000000000000e+00
5.345000000000000000e+03	8.454599207404734784e+01	2.475225204906669774e+01	-2.482770671394520304e-02	5.571955410672863991e+02	9.136076476607235541e-02	0.000000000000000000e+00	5.102194494347025966e+01	1.000000000000000000e+00
5.348000000000000000e+03	3.661453450438145296e+01	7.264706736421230104e+00	-2.875258368578333806e-02	6.481555390937655829e+02	4.015266052393751117e-02	0.000000000000000000e+00	1.996631628547089221e+01	1.000000000000000000e+00
5.356000000000000000e+03	4.568617665953845375e+01	1.453414526902235160e+01	-2.283798097155239487e-02	5.110831531122254887e+02	1.523117829180703486e-01	0.000000000000000000e+00	5.865302389214959611e+00	1.000000000000000000e+00
5.358000000000000000e+03	9.386032406040919795e+01	7.836415596896861402e+00	-4.028878942723532891e-02	9.155099705841614650e+02	4.265198434226324942e-02	0.000000000000000000e+00	3.086551076825108453e+01	1.000000000000000000e+00
5.360000000000000000e+03	5.142871447061509826e+01	1.334039839246695003e+01	-2.637620668289563167e-02	5.930824122049998550e+02	1.008638194119748643e-01	0.000000000000000000e+00	5.865302389214959611e+00	1.000000000000000000e+00
5.363000000000000000e+03	6.637907900544202278e+01	2.188849463218077673e+01	-2.825672308809118807e-02	6.366638466633748976e+02	3.987683792225982238e-02	0.000000000000000000e+00	1.722159542689411538e+01	1.000000000000000000e+00
5.365000000000000000e+03	3.012157718262345441e+01	1.139953772382149566e+01	-2.867680546416089341e-02	6.463993599985518586e+02	4.454983923682254154e-02	0.000000000000000000e+00	1.302294330519027454e+01	1.000000000000000000e+00
5.367000000000000000e+03	4.437659963728300738e+01	1.633391600301225211e+01	-3.142988094293896334e-02	7.102025675674053673e+02	3.349984974125319592e-02	0.000000000000000000e+00	1.508488495763217863e+01	1.000000000000000000e+00
5.367000000000000000e+03	1.745683586091898221e+01	8.366160136953773474e+00	-2.726831287014129870e-02	6.137571945264626265e+02	5.101538962846174918e-02	0.000000000000000000e+00	1.302294330519027454e+01	1.000000000000000000e+00
5.368000000000000000e+03	1.111316594144439733e+02	1.200089687471750466e+01	-2.743380595058821786e-02	6.175925377432968162e+02	1.504369427557369354e-01	0.000000000000000000e+00	6.292664747323315488e+00	1.000000000000000000e+00
5.369000000000000000e+03	7.936829508128820976e+01	5.629191883989921763e+00	-2.439395075465287943e-02	5.471431390469688267e+02	6.334532950186411160e-02	0.000000000000000000e+00	3.104560917915425833e+01	1.000000000000000000e+00
5.370000000000000000e+03	1.172171230906042183e+02	1.360238414233465321e+01	-2.619994582354623347e-02	5.889975230394018126e+02	2.126888042682051339e-01	0.000000000000000000e+00	6.292664747323315488e+00	1.000000000000000000e+00
5.374000000000000000e+03	5.135115578835459615e+01	1.900341167974408663e+01	-2.945093097047334768e-02	6.643399107550895906e+02	6.206283934530198998e-02	0.000000000000000000e+00	3.104560917915425833e+01	1.000000000000000000e+00
5.381000000000000000e+03	3.686540460523854534e+01	1.300695405121392234e+01	-8.246057957418191642e-02	1.892851674811611474e+03	3.938377965848793849e-02	0.000000000000000000e+00	inf	1.000000000000000000e+00
5.387000000000000000e+03	5.106132124701055375e+01	7.860923547496020625e+00	-2.875867139090878752e-02	6.482966231710933016e+02	3.624717324719273215e-02	0.000000000000000000e+00	1.065772921456194844e+01	1.000000000000000000e+00
5.392000000000000000e+03	2.437150951056845827e+01	2.596388849268587862e+01	-2.411859260034666941e-02	5.407616454735441494e+02	4.117860806273343499e-02	0.000000000000000000e+00	1.725778484281741854e+01	1.000000000000000000e+00
5.392000000000000000e+03	4.653667522259817702e+01	1.751052303994629256e+01	-2.763072434702406113e-02	6.221561704583352821e+02	1.356828803084747515e-01	0.000000000000000000e+00	6.465988655208266600e+00	1.000000000000000000e+00
5.396000000000000000e+03	4.053603244598077282e+01	1.991911091600798400e+01	-4.460127058624938079e-02	1.015452791856706540e+03	9.636837726138236526e-02	0.000000000000000000e+00	6.465988655208266600e+00	1.000000000000000000e+00
5.397000000000000000e+03	9.169758140739662622e+01	6.291452833274081335e+00	-2.686581045154772668e-02	6.044291010693630142e+02	4.606567475244749410e-02	0.000000000000000000e+00	1.787841149125265261e+01	1.000000000000000000e+00
5.403000000000000000e+03	3.759158656712361335e+01	1.159220009981248367e+01	-2.994129635584718077e-02	6.757042502760219804e+02	4.548970957231712742e-02	0.000000000000000000e+00	inf	1.000000000000000000e+00
5.416000000000000000e+03	7.259642991322363059e+01	1.641445996689864018e+01	-2.746013210851033434e-02	6.182026529876274026e+02	4.204639474766991292e-02	0.000000000000000000e+00	2.943968837046582010e+01	1.000000000000000000e+00
5.419000000000000000e+03	4.332101814798226513e+01	1.952018328453464591e+01	-2.776468143857629967e-02	6.252606593049035837e+02	5.144048247744437141e-02	0.000000000000000000e+00	1.084901113230177039e+01	1.000000000000000000e+00
5.421000000000000000e+03	2.572761715382040393e+01	1.961262040930678197e+01	-2.646525176406610766e-02	5.951460540632415359e+02	5.579573347886046530e-02	0.000000000000000000e+00	1.172863086505939734e+01	1.000000000000000000e+00
5.422000000000000000e+03	3.760355189051070823e+01	1.030000854955907030e+01	-2.876172904293005858e-02	6.483674850156342018e+02	4.355363421563207549e-02	0.000000000000000000e+00	1.084901113230177039e+01	1.000000000000000000e+00
5.422000000000000000e+03	2.206656378362411175e+01	8.470023306772816341e+00	-2.777849148480208627e-02	6.255807105540144448e+02	3.947635518401226840e-02	0.000000000000000000e+00	1.172863086505939734e+01	1.000000000000000000e+00
5.428000000000000000e+03	8.764169917209207483e+01	2.066739667320278073e+01	-2.707131252718669723e-02	6.091916626805117403e+02	6.244263649708003960e-02	0.000000000000000000e+00	1.038770846967963912e+01	1.000000000000000000e+00
[truncated: 1,347 more rows]
