# Supplementary material for: Higher-order structure and proteoforms of co-occurring C4b-binding protein assemblies in human serum
Source: EMBO J. 2024 May 29;43(14):10. doi: 10.1038/s44318-024-00128-y (PMC11251186; doi:10.1038/s44318-024-00128-y)
Supplement: Supplementary file 7 — Source data Fig. 3 [file 44318_2024_128_MOESM7_ESM.zip › Figure 3/Dataset_F3_DSS.xls]

## Sheet: 15_DSS_NR_1
Checked	Crosslink Sequence	Max. XlinkX Score	Crosslinker	Crosslink Type	# CSMs	# Proteins	Sequence A	Modifications A	Accession A	Position A	Sequence B	Modifications B	Accession B	Position B	Protein Descriptions A	Protein Descriptions B	Is Decoy	Q-value
FALSE	KPELVNGR | FKTGTTLK	46.35	DSS	Intra	1	1	[K]PELVNGR	1xDSS [K1]	P04003	438	F[K]TGTTLK	1xDSS [K2]	P04003	24	C4b-binding protein alpha chain OS=Homo sapiens OX=9606 GN=C4BPA PE=1 SV=2	C4b-binding protein alpha chain OS=Homo sapiens OX=9606 GN=C4BPA PE=1 SV=2	FALSE	0
FALSE	GGKIEVQLKNEHTSK | KVESELIKPINPR	124.12	DSS	Intra	3	1	GG[K]IEVQLKNEHTSK	1xDSS [K3]	P07225	317	KVESELI[K]PINPR	1xDSS [K8]	P07225	399	Vitamin K-dependent protein S OS=Homo sapiens OX=9606 GN=PROS1 PE=1 SV=1	Vitamin K-dependent protein S OS=Homo sapiens OX=9606 GN=PROS1 PE=1 SV=1	FALSE	0
FALSE	GGKIEVQLKNEHTSK | KVESELIKPINPR	46.57	DSS	Intra	1	1	GG[K]IEVQLKNEHTSK	1xDSS [K3]	P07225	317	[K]VESELIKPINPR	1xDSS [K1]	P07225	392	Vitamin K-dependent protein S OS=Homo sapiens OX=9606 GN=PROS1 PE=1 SV=1	Vitamin K-dependent protein S OS=Homo sapiens OX=9606 GN=PROS1 PE=1 SV=1	FALSE	0
FALSE	EAPKVVEEQESR | CSVFYGAPSKSR	66.8	DSS	Intra	1	2	EAP[K]VVEEQESR	1xDSS [K4]	P0C0L4	1457	CSVFYGAPS[K]SR	1xCarbamidomethyl [C1]; 1xDSS [K10]	P0C0L4	1575	Complement C4-A OS=Homo sapiens OX=9606 GN=C4A PE=1 SV=2;Complement C4-B OS=Homo sapiens OX=9606 GN=C4B_2 PE=1 SV=2	Complement C4-A OS=Homo sapiens OX=9606 GN=C4A PE=1 SV=2;Complement C4-B OS=Homo sapiens OX=9606 GN=C4B_2 PE=1 SV=2	FALSE	0
FALSE	CHPGYKPTTDEPTTVICQKNLR | CQKGFVLR	53.47	DSS	Intra	1	1	CHPGYKPTTDEPTTVICQ[K]NLR	2xCarbamidomethyl [C1; C17]; 1xDSS [K19]	P04003	302	CQ[K]GFVLR	1xCarbamidomethyl [C1]; 1xDSS [K3]	P04003	221	C4b-binding protein alpha chain OS=Homo sapiens OX=9606 GN=C4BPA PE=1 SV=2	C4b-binding protein alpha chain OS=Homo sapiens OX=9606 GN=C4BPA PE=1 SV=2	FALSE	0
FALSE	FKTGTTLKYTCLPGYVR | CKPPPDIR	46.35	DSS	Intra	1	1	FKTGTTL[K]YTCLPGYVR	1xCarbamidomethyl [C11]; 1xDSS [K8]	P04003	30	C[K]PPPDIR	1xCarbamidomethyl [C1]; 1xDSS [K2]	P04003	128	C4b-binding protein alpha chain OS=Homo sapiens OX=9606 GN=C4BPA PE=1 SV=2	C4b-binding protein alpha chain OS=Homo sapiens OX=9606 GN=C4BPA PE=1 SV=2	FALSE	0
FALSE	QSTLDKEL | FKTGTTLK	77.91	DSS	Intra	1	1	QSTLD[K]EL	1xDSS [K6]	P04003	547	F[K]TGTTLK	1xDSS [K2]	P04003	24	C4b-binding protein alpha chain OS=Homo sapiens OX=9606 GN=C4BPA PE=1 SV=2	C4b-binding protein alpha chain OS=Homo sapiens OX=9606 GN=C4BPA PE=1 SV=2	FALSE	0
FALSE	QSTLDKEL | KPELVNGR	58.66	DSS	Intra	1	1	QSTLD[K]EL	1xDSS [K6]	P04003	547	[K]PELVNGR	1xDSS [K1]	P04003	438	C4b-binding protein alpha chain OS=Homo sapiens OX=9606 GN=C4BPA PE=1 SV=2	C4b-binding protein alpha chain OS=Homo sapiens OX=9606 GN=C4BPA PE=1 SV=2	FALSE	0
FALSE	IFTVNHKLLPVGR | LLKAGR	45.03	DSS	Intra	1	1	IFTVNH[K]LLPVGR	1xDSS [K7]	P01024	155	LL[K]AGR	1xDSS [K3]	P01024	502	Complement C3 OS=Homo sapiens OX=9606 GN=C3 PE=1 SV=2	Complement C3 OS=Homo sapiens OX=9606 GN=C3 PE=1 SV=2	FALSE	0
FALSE	TGTTLKYTCLPGYVR | FKTGTTLK	46.35	DSS	Intra	1	1	TGTTL[K]YTCLPGYVR	1xCarbamidomethyl [C9]; 1xDSS [K6]	P04003	30	F[K]TGTTLK	1xDSS [K2]	P04003	24	C4b-binding protein alpha chain OS=Homo sapiens OX=9606 GN=C4BPA PE=1 SV=2	C4b-binding protein alpha chain OS=Homo sapiens OX=9606 GN=C4BPA PE=1 SV=2	FALSE	0
FALSE	TGTTLKYTCLPGYVR | QSTLDKEL	52.23	DSS	Intra	1	1	TGTTL[K]YTCLPGYVR	1xCarbamidomethyl [C9]; 1xDSS [K6]	P04003	30	QSTLD[K]EL	1xDSS [K6]	P04003	547	C4b-binding protein alpha chain OS=Homo sapiens OX=9606 GN=C4BPA PE=1 SV=2	C4b-binding protein alpha chain OS=Homo sapiens OX=9606 GN=C4BPA PE=1 SV=2	FALSE	0
FALSE	QSTLDKEL | KAELKAK	42.12	DSS	Inter	1	2	QSTLD[K]EL	1xDSS [K6]	P04003	547	KAEL[K]AK	1xDSS [K5]	P20851	231	C4b-binding protein alpha chain OS=Homo sapiens OX=9606 GN=C4BPA PE=1 SV=2	C4b-binding protein beta chain OS=Homo sapiens OX=9606 GN=C4BPB PE=1 SV=1	FALSE	0
FALSE	EIIQEKQNK | KTLFCNASK	48.17	DSS	Inter	1	2	EIIQE[K]QNK	1xDSS [K6]	P07225	429	[K]TLFCNASK	1xCarbamidomethyl [C5]; 1xDSS [K1]	P20851	42	Vitamin K-dependent protein S OS=Homo sapiens OX=9606 GN=PROS1 PE=1 SV=1	C4b-binding protein beta chain OS=Homo sapiens OX=9606 GN=C4BPB PE=1 SV=1	FALSE	0
FALSE	LIQEAPKPECEKALLAFQESK | QSTLDKEL	60.4	DSS	Inter	1	2	LIQEAP[K]PECEKALLAFQESK	1xCarbamidomethyl [C10]; 1xDSS [K7]	P20851	182	QSTLD[K]EL	1xDSS [K6]	P04003	547	C4b-binding protein beta chain OS=Homo sapiens OX=9606 GN=C4BPB PE=1 SV=1	C4b-binding protein alpha chain OS=Homo sapiens OX=9606 GN=C4BPA PE=1 SV=2	FALSE	0
FALSE	GQVVKGSVFLR | CQKGFVLR	46.35	DSS	Inter	1	3	GQVV[K]GSVFLR	1xDSS [K5]	P0C0L4	53	CQ[K]GFVLR	1xCarbamidomethyl [C1]; 1xDSS [K3]	P04003	221	Complement C4-A OS=Homo sapiens OX=9606 GN=C4A PE=1 SV=2;Complement C4-B OS=Homo sapiens OX=9606 GN=C4B_2 PE=1 SV=2	C4b-binding protein alpha chain OS=Homo sapiens OX=9606 GN=C4BPA PE=1 SV=2	FALSE	0
FALSE	+SDAEHCPELPPVDNSIFVAK | KVESELIKPINPR	55.53	DSS	Inter	2	2	SDAEHCPELPPVDNSIFVAK	1xCarbamidomethyl [C6]; 1xDSS [S1]	P20851	0	[K]VESELIKPINPR	1xDSS [K1]	P07225	392	C4b-binding protein beta chain OS=Homo sapiens OX=9606 GN=C4BPB PE=1 SV=1	Vitamin K-dependent protein S OS=Homo sapiens OX=9606 GN=PROS1 PE=1 SV=1	FALSE	0

## Sheet: 15_DSS_NR_2
Checked	Crosslink Sequence	Max. XlinkX Score	Crosslinker	Crosslink Type	# CSMs	# Proteins	Sequence A	Modifications A	Accession A	Position A	Sequence B	Modifications B	Accession B	Position B	Protein Descriptions A	Protein Descriptions B	Is Decoy	Q-value
FALSE	GGKIEVQLKNEHTSK | KVESELIKPINPR	126.05	DSS	Intra	6	1	GG[K]IEVQLKNEHTSK	1xDSS [K3]	P07225	317	KVESELI[K]PINPR	1xDSS [K8]	P07225	399	Vitamin K-dependent protein S OS=Homo sapiens OX=9606 GN=PROS1 PE=1 SV=1	Vitamin K-dependent protein S OS=Homo sapiens OX=9606 GN=PROS1 PE=1 SV=1	FALSE	0
FALSE	FKTGTTLKYTCLPGYVR | TGTTLKYTCLPGYVR	103.74	DSS	Intra	1	1	FKTGTTL[K]YTCLPGYVR	1xCarbamidomethyl [C11]; 1xDSS [K8]	P04003	30	TGTTL[K]YTCLPGYVR	1xCarbamidomethyl [C9]; 1xDSS [K6]	P04003	30	C4b-binding protein alpha chain OS=Homo sapiens OX=9606 GN=C4BPA PE=1 SV=2	C4b-binding protein alpha chain OS=Homo sapiens OX=9606 GN=C4BPA PE=1 SV=2	FALSE	0
FALSE	CHPGYKPTTDEPTTVICQKNLR | GQVVKGSVFLR	97.07	DSS	Inter	1	3	CHPGYKPTTDEPTTVICQ[K]NLR	2xCarbamidomethyl [C1; C17]; 1xDSS [K19]	P04003	302	GQVV[K]GSVFLR	1xDSS [K5]	P0C0L5	53	C4b-binding protein alpha chain OS=Homo sapiens OX=9606 GN=C4BPA PE=1 SV=2	Complement C4-B OS=Homo sapiens OX=9606 GN=C4B_2 PE=1 SV=2;Complement C4-A OS=Homo sapiens OX=9606 GN=C4A PE=1 SV=2	FALSE	0
FALSE	TGTTLKYTCLPGYVR | CKPPPDIR	82.28	DSS	Intra	1	1	TGTTL[K]YTCLPGYVR	1xCarbamidomethyl [C9]; 1xDSS [K6]	P04003	30	C[K]PPPDIR	1xCarbamidomethyl [C1]; 1xDSS [K2]	P04003	128	C4b-binding protein alpha chain OS=Homo sapiens OX=9606 GN=C4BPA PE=1 SV=2	C4b-binding protein alpha chain OS=Homo sapiens OX=9606 GN=C4BPA PE=1 SV=2	FALSE	0
FALSE	CQKGFVLR | FKTGTTLK	77.91	DSS	Intra	1	1	CQ[K]GFVLR	1xCarbamidomethyl [C1]; 1xDSS [K3]	P04003	221	F[K]TGTTLK	1xDSS [K2]	P04003	24	C4b-binding protein alpha chain OS=Homo sapiens OX=9606 GN=C4BPA PE=1 SV=2	C4b-binding protein alpha chain OS=Homo sapiens OX=9606 GN=C4BPA PE=1 SV=2	FALSE	0
FALSE	CHPGYKPTTDEPTTVICQKNLR | DTIVFKCQK	76.59	DSS	Intra	1	1	CHPGYKPTTDEPTTVICQ[K]NLR	2xCarbamidomethyl [C1; C17]; 1xDSS [K19]	P04003	302	DTIVF[K]CQK	1xCarbamidomethyl [C7]; 1xDSS [K6]	P04003	218	C4b-binding protein alpha chain OS=Homo sapiens OX=9606 GN=C4BPA PE=1 SV=2	C4b-binding protein alpha chain OS=Homo sapiens OX=9606 GN=C4BPA PE=1 SV=2	FALSE	0
FALSE	GPEVQLVAHSPWLKDSLSR | DHAVDLIQKGYMR	75.11	DSS	Intra	1	2	GPEVQLVAHSPWL[K]DSLSR	1xDSS [K14]	P0C0L5	118	DHAVDLIQ[K]GYMR	1xOxidation [M12]; 1xDSS [K9]	P0C0L5	1051	Complement C4-B OS=Homo sapiens OX=9606 GN=C4B_2 PE=1 SV=2;Complement C4-A OS=Homo sapiens OX=9606 GN=C4A PE=1 SV=2	Complement C4-B OS=Homo sapiens OX=9606 GN=C4B_2 PE=1 SV=2;Complement C4-A OS=Homo sapiens OX=9606 GN=C4A PE=1 SV=2	FALSE	0
FALSE	TGTTLKYTCLPGYVR | CQKGFVLR	72	DSS	Intra	1	1	TGTTL[K]YTCLPGYVR	1xCarbamidomethyl [C9]; 1xDSS [K6]	P04003	30	CQ[K]GFVLR	1xCarbamidomethyl [C1]; 1xDSS [K3]	P04003	221	C4b-binding protein alpha chain OS=Homo sapiens OX=9606 GN=C4BPA PE=1 SV=2	C4b-binding protein alpha chain OS=Homo sapiens OX=9606 GN=C4BPA PE=1 SV=2	FALSE	0
FALSE	QSTLDKEL | FKTGTTLK	71.07	DSS	Intra	1	1	QSTLD[K]EL	1xDSS [K6]	P04003	547	F[K]TGTTLK	1xDSS [K2]	P04003	24	C4b-binding protein alpha chain OS=Homo sapiens OX=9606 GN=C4BPA PE=1 SV=2	C4b-binding protein alpha chain OS=Homo sapiens OX=9606 GN=C4BPA PE=1 SV=2	FALSE	0
FALSE	QSTLDKEL | YSLELKK	67.41	DSS	Inter	1	2	QSTLD[K]EL	1xDSS [K6]	P04003	547	YSLEL[K]K	1xDSS [K6]	P20851	226	C4b-binding protein alpha chain OS=Homo sapiens OX=9606 GN=C4BPA PE=1 SV=2	C4b-binding protein beta chain OS=Homo sapiens OX=9606 GN=C4BPB PE=1 SV=1	FALSE	0
FALSE	+SDAEHCPELPPVDNSIFVAK | KVESELIKPINPR	66.07	DSS	Inter	1	2	SDAEHCPELPPVDNSIFVAK	1xCarbamidomethyl [C6]; 1xDSS [S1]	P20851	0	[K]VESELIKPINPR	1xDSS [K1]	P07225	392	C4b-binding protein beta chain OS=Homo sapiens OX=9606 GN=C4BPB PE=1 SV=1	Vitamin K-dependent protein S OS=Homo sapiens OX=9606 GN=PROS1 PE=1 SV=1	FALSE	0
FALSE	EIIQEKQNK | KTLFCNASK	59.64	DSS	Inter	1	2	EIIQE[K]QNK	1xDSS [K6]	P07225	429	[K]TLFCNASK	1xCarbamidomethyl [C5]; 1xDSS [K1]	P20851	42	Vitamin K-dependent protein S OS=Homo sapiens OX=9606 GN=PROS1 PE=1 SV=1	C4b-binding protein beta chain OS=Homo sapiens OX=9606 GN=C4BPB PE=1 SV=1	FALSE	0
FALSE	LIQEAPKPECEKALLAFQESK | QSTLDKEL	56.09	DSS	Inter	1	2	LIQEAP[K]PECEKALLAFQESK	1xCarbamidomethyl [C10]; 1xDSS [K7]	P20851	182	QSTLD[K]EL	1xDSS [K6]	P04003	547	C4b-binding protein beta chain OS=Homo sapiens OX=9606 GN=C4BPB PE=1 SV=1	C4b-binding protein alpha chain OS=Homo sapiens OX=9606 GN=C4BPA PE=1 SV=2	FALSE	0
FALSE	SHSTQTLTCNSDGEWVYNTFCIYKR | CKPPPDIR	53.47	DSS	Intra	1	1	SHSTQTLTCNSDGEWVYNTFCIY[K]R	2xCarbamidomethyl [C9; C21]; 1xDSS [K24]	P04003	63	C[K]PPPDIR	1xCarbamidomethyl [C1]; 1xDSS [K2]	P04003	128	C4b-binding protein alpha chain OS=Homo sapiens OX=9606 GN=C4BPA PE=1 SV=2	C4b-binding protein alpha chain OS=Homo sapiens OX=9606 GN=C4BPA PE=1 SV=2	FALSE	0
FALSE	+NCGPPPTLSFAAPMDITLTETR | FKTGTTLK	53.47	DSS	Intra	1	1	NCGPPPTLSFAAPMDITLTETR	1xCarbamidomethyl [C2]; 1xOxidation [M14]; 1xDSS [N1]	P04003	0	F[K]TGTTLK	1xDSS [K2]	P04003	24	C4b-binding protein alpha chain OS=Homo sapiens OX=9606 GN=C4BPA PE=1 SV=2	C4b-binding protein alpha chain OS=Homo sapiens OX=9606 GN=C4BPA PE=1 SV=2	FALSE	0
FALSE	LSCSYSHWSAPAPQCKALCR | LSKIQK	53.33	DSS	Inter	1	2	LSCSYSHWSAPAPQC[K]ALCR	3xCarbamidomethyl [C3; C15; C19]; 1xDSS [K16]	P04003	433	LS[K]IQK	1xDSS [K3]	Q5T985	422	C4b-binding protein alpha chain OS=Homo sapiens OX=9606 GN=C4BPA PE=1 SV=2	Inter-alpha-trypsin inhibitor heavy chain H2 OS=Homo sapiens OX=9606 GN=ITIH2 PE=1 SV=1	FALSE	0
FALSE	EAPKVVEEQESR | CSVFYGAPSKSR	52.4	DSS	Intra	1	2	EAP[K]VVEEQESR	1xDSS [K4]	P0C0L5	1457	CSVFYGAPS[K]SR	1xCarbamidomethyl [C1]; 1xDSS [K10]	P0C0L5	1575	Complement C4-B OS=Homo sapiens OX=9606 GN=C4B_2 PE=1 SV=2;Complement C4-A OS=Homo sapiens OX=9606 GN=C4A PE=1 SV=2	Complement C4-B OS=Homo sapiens OX=9606 GN=C4B_2 PE=1 SV=2;Complement C4-A OS=Homo sapiens OX=9606 GN=C4A PE=1 SV=2	FALSE	0
FALSE	CHPGYKPTTDEPTTVICQKNLR | CQKGFVLR	52.23	DSS	Intra	3	1	CHPGYKPTTDEPTTVICQ[K]NLR	2xCarbamidomethyl [C1; C17]; 1xDSS [K19]	P04003	302	CQ[K]GFVLR	1xCarbamidomethyl [C1]; 1xDSS [K3]	P04003	221	C4b-binding protein alpha chain OS=Homo sapiens OX=9606 GN=C4BPA PE=1 SV=2	C4b-binding protein alpha chain OS=Homo sapiens OX=9606 GN=C4BPA PE=1 SV=2	FALSE	0
FALSE	DSARQSTLDKEL | QSTLDKEL	52.23	DSS	Intra	1	1	DSARQSTLD[K]EL	1xDSS [K10]	P04003	547	QSTLD[K]EL	1xDSS [K6]	P04003	547	C4b-binding protein alpha chain OS=Homo sapiens OX=9606 GN=C4BPA PE=1 SV=2	C4b-binding protein alpha chain OS=Homo sapiens OX=9606 GN=C4BPA PE=1 SV=2	FALSE	0
FALSE	TGTTLKYTCLPGYVR | QSTLDKEL	52.23	DSS	Intra	1	1	TGTTL[K]YTCLPGYVR	1xCarbamidomethyl [C9]; 1xDSS [K6]	P04003	30	QSTLD[K]EL	1xDSS [K6]	P04003	547	C4b-binding protein alpha chain OS=Homo sapiens OX=9606 GN=C4BPA PE=1 SV=2	C4b-binding protein alpha chain OS=Homo sapiens OX=9606 GN=C4BPA PE=1 SV=2	FALSE	0
FALSE	VDVQAGACEGKLELSVDGAKQYR | YIYGKPVQGVAYVR	51.01	DSS	Intra	1	2	VDVQAGACEGKLELSVDGA[K]QYR	1xCarbamidomethyl [C8]; 1xDSS [K20]	P0C0L5	579	YIYG[K]PVQGVAYVR	1xDSS [K5]	P0C0L5	274	Complement C4-B OS=Homo sapiens OX=9606 GN=C4B_2 PE=1 SV=2;Complement C4-A OS=Homo sapiens OX=9606 GN=C4A PE=1 SV=2	Complement C4-B OS=Homo sapiens OX=9606 GN=C4B_2 PE=1 SV=2;Complement C4-A OS=Homo sapiens OX=9606 GN=C4A PE=1 SV=2	FALSE	0
FALSE	NNLELSTPLKIETISHEDLQR | TGTTLKYTCLPGYVR	49.72	DSS	Inter	1	2	NNLELSTPL[K]IETISHEDLQR	1xDSS [K10]	P07225	550	TGTTL[K]YTCLPGYVR	1xCarbamidomethyl [C9]; 1xDSS [K6]	P04003	30	Vitamin K-dependent protein S OS=Homo sapiens OX=9606 GN=PROS1 PE=1 SV=1	C4b-binding protein alpha chain OS=Homo sapiens OX=9606 GN=C4BPA PE=1 SV=2	FALSE	0
FALSE	FKTGTTLK | YNLKSK	49.21	DSS	Inter	1	2	F[K]TGTTLK	1xDSS [K2]	P04003	24	YNL[K]SK	1xDSS [K4]	P07225	196	C4b-binding protein alpha chain OS=Homo sapiens OX=9606 GN=C4BPA PE=1 SV=2	Vitamin K-dependent protein S OS=Homo sapiens OX=9606 GN=PROS1 PE=1 SV=1	FALSE	0
FALSE	FKTGTTLKYTCLPGYVR | FKTGTTLK	49.21	DSS	Intra	1	1	FKTGTTL[K]YTCLPGYVR	1xCarbamidomethyl [C11]; 1xDSS [K8]	P04003	30	F[K]TGTTLK	1xDSS [K2]	P04003	24	C4b-binding protein alpha chain OS=Homo sapiens OX=9606 GN=C4BPA PE=1 SV=2	C4b-binding protein alpha chain OS=Homo sapiens OX=9606 GN=C4BPA PE=1 SV=2	FALSE	0
FALSE	QEMSKDLEEVK | +ANSLLEETK	46.57	DSS	Inter	1	2	QEMS[K]DLEEVK	1xDSS [K5]	P02647	112	ANSLLEETK	1xDSS [A1]	P07225	0	Apolipoprotein A-I OS=Homo sapiens OX=9606 GN=APOA1 PE=1 SV=1	Vitamin K-dependent protein S OS=Homo sapiens OX=9606 GN=PROS1 PE=1 SV=1	FALSE	0
FALSE	GQVVKGSVFLR | CQKGFVLR	46.35	DSS	Inter	1	3	GQVV[K]GSVFLR	1xDSS [K5]	P0C0L5	53	CQ[K]GFVLR	1xCarbamidomethyl [C1]; 1xDSS [K3]	P04003	221	Complement C4-B OS=Homo sapiens OX=9606 GN=C4B_2 PE=1 SV=2;Complement C4-A OS=Homo sapiens OX=9606 GN=C4A PE=1 SV=2	C4b-binding protein alpha chain OS=Homo sapiens OX=9606 GN=C4BPA PE=1 SV=2	FALSE	0

## Sheet: 15_DSS_NR_3
Checked	Crosslink Sequence	Max. XlinkX Score	Crosslinker	Crosslink Type	# CSMs	# Proteins	Sequence A	Modifications A	Accession A	Position A	Sequence B	Modifications B	Accession B	Position B	Protein Descriptions A	Protein Descriptions B	Is Decoy	Q-value
FALSE	GGKIEVQLKNEHTSK | KVESELIKPINPR	111.04	DSS	Intra	5	1	GG[K]IEVQLKNEHTSK	1xDSS [K3]	P07225	317	KVESELI[K]PINPR	1xDSS [K8]	P07225	399	Vitamin K-dependent protein S OS=Homo sapiens OX=9606 GN=PROS1 PE=1 SV=1	Vitamin K-dependent protein S OS=Homo sapiens OX=9606 GN=PROS1 PE=1 SV=1	FALSE	0
FALSE	FKTGTTLKYTCLPGYVR | TGTTLKYTCLPGYVR	110.87	DSS	Intra	1	1	FKTGTTL[K]YTCLPGYVR	1xCarbamidomethyl [C11]; 1xDSS [K8]	P04003	30	TGTTL[K]YTCLPGYVR	1xCarbamidomethyl [C9]; 1xDSS [K6]	P04003	30	C4b-binding protein alpha chain OS=Homo sapiens OX=9606 GN=C4BPA PE=1 SV=2	C4b-binding protein alpha chain OS=Homo sapiens OX=9606 GN=C4BPA PE=1 SV=2	FALSE	0
FALSE	WTPYQGCEALCCPEPKLNNGEITQHR | CHPGYKPTTDEPTTVICQKNLR	94.62	DSS	Intra	1	1	WTPYQGCEALCCPEP[K]LNNGEITQHR	3xCarbamidomethyl [C7; C11; C12]; 1xDSS [K16]	P04003	321	CHPGYKPTTDEPTTVICQ[K]NLR	2xCarbamidomethyl [C1; C17]; 1xDSS [K19]	P04003	302	C4b-binding protein alpha chain OS=Homo sapiens OX=9606 GN=C4BPA PE=1 SV=2	C4b-binding protein alpha chain OS=Homo sapiens OX=9606 GN=C4BPA PE=1 SV=2	FALSE	0
FALSE	QSTLDKEL | AELKAK	94.27	DSS	Inter	1	2	QSTLD[K]EL	1xDSS [K6]	P04003	547	AEL[K]AK	1xDSS [K4]	P20851	231	C4b-binding protein alpha chain OS=Homo sapiens OX=9606 GN=C4BPA PE=1 SV=2	C4b-binding protein beta chain OS=Homo sapiens OX=9606 GN=C4BPB PE=1 SV=1	FALSE	0
FALSE	KVESELIKPINPR | IEVQLKNEHTSK	89.14	DSS	Intra	1	1	[K]VESELIKPINPR	1xDSS [K1]	P07225	392	IEVQL[K]NEHTSK	1xDSS [K6]	P07225	323	Vitamin K-dependent protein S OS=Homo sapiens OX=9606 GN=PROS1 PE=1 SV=1	Vitamin K-dependent protein S OS=Homo sapiens OX=9606 GN=PROS1 PE=1 SV=1	FALSE	0
FALSE	EVEGQILGTYVCIKGYHLVGK | SWNLMKQGASGIK	80.23	DSS	Inter	1	2	EVEGQILGTYVCI[K]GYHLVGK	1xCarbamidomethyl [C12]; 1xDSS [K14]	P20851	34	SWNLM[K]QGASGIK	1xOxidation [M5]; 1xDSS [K6]	P07225	416	C4b-binding protein beta chain OS=Homo sapiens OX=9606 GN=C4BPB PE=1 SV=1	Vitamin K-dependent protein S OS=Homo sapiens OX=9606 GN=PROS1 PE=1 SV=1	FALSE	0
FALSE	+SDAEHCPELPPVDNSIFVAK | KVESELIKPINPR	70.69	DSS	Inter	3	2	SDAEHCPELPPVDNSIFVAK	1xCarbamidomethyl [C6]; 1xDSS [S1]	P20851	0	[K]VESELIKPINPR	1xDSS [K1]	P07225	392	C4b-binding protein beta chain OS=Homo sapiens OX=9606 GN=C4BPB PE=1 SV=1	Vitamin K-dependent protein S OS=Homo sapiens OX=9606 GN=PROS1 PE=1 SV=1	FALSE	0
FALSE	+NCGPPPTLSFAAPMDITLTETR | FKTGTTLK	64	DSS	Intra	2	1	NCGPPPTLSFAAPMDITLTETR	1xCarbamidomethyl [C2]; 1xOxidation [M14]; 1xDSS [N1]	P04003	0	F[K]TGTTLK	1xDSS [K2]	P04003	24	C4b-binding protein alpha chain OS=Homo sapiens OX=9606 GN=C4BPA PE=1 SV=2	C4b-binding protein alpha chain OS=Homo sapiens OX=9606 GN=C4BPA PE=1 SV=2	FALSE	0
FALSE	TRWYSMKKTTMK | KRLSCPKEK	60.15	DSS	Inter	1	3	TRWYSM[K]KTTMK	2xOxidation [M6; M11]; 1xDSS [K7]	C9JEU5	414	KRLSCP[K]EK	1xCarbamidomethyl [C5]; 1xDSS [K7]	P0C0L5	671	Fibrinogen gamma chain OS=Homo sapiens OX=9606 GN=FGG PE=1 SV=1	Complement C4-B OS=Homo sapiens OX=9606 GN=C4B_2 PE=1 SV=2;Complement C4-A OS=Homo sapiens OX=9606 GN=C4A PE=1 SV=2	FALSE	0
FALSE	EIIQEKQNK | KTLFCNASK	59.64	DSS	Inter	1	2	EIIQE[K]QNK	1xDSS [K6]	P07225	429	[K]TLFCNASK	1xCarbamidomethyl [C5]; 1xDSS [K1]	P20851	42	Vitamin K-dependent protein S OS=Homo sapiens OX=9606 GN=PROS1 PE=1 SV=1	C4b-binding protein beta chain OS=Homo sapiens OX=9606 GN=C4BPB PE=1 SV=1	FALSE	0
FALSE	GGKIEVQLKNEHTSK | KVESELIKPINPR	59.35	DSS	Intra	2	1	GG[K]IEVQLKNEHTSK	1xDSS [K3]	P07225	317	[K]VESELIKPINPR	1xDSS [K1]	P07225	392	Vitamin K-dependent protein S OS=Homo sapiens OX=9606 GN=PROS1 PE=1 SV=1	Vitamin K-dependent protein S OS=Homo sapiens OX=9606 GN=PROS1 PE=1 SV=1	FALSE	0
FALSE	QSTLDKEL | KPELVNGR	58.66	DSS	Intra	1	1	QSTLD[K]EL	1xDSS [K6]	P04003	547	[K]PELVNGR	1xDSS [K1]	P04003	438	C4b-binding protein alpha chain OS=Homo sapiens OX=9606 GN=C4BPA PE=1 SV=2	C4b-binding protein alpha chain OS=Homo sapiens OX=9606 GN=C4BPA PE=1 SV=2	FALSE	0
FALSE	DSARQSTLDKEL | QSTLDKEL	58.66	DSS	Intra	1	1	DSARQSTLD[K]EL	1xDSS [K10]	P04003	547	QSTLD[K]EL	1xDSS [K6]	P04003	547	C4b-binding protein alpha chain OS=Homo sapiens OX=9606 GN=C4BPA PE=1 SV=2	C4b-binding protein alpha chain OS=Homo sapiens OX=9606 GN=C4BPA PE=1 SV=2	FALSE	0
FALSE	TGTTLKYTCLPGYVR | FKTGTTLK	58.55	DSS	Intra	1	1	TGTTL[K]YTCLPGYVR	1xCarbamidomethyl [C9]; 1xDSS [K6]	P04003	30	F[K]TGTTLK	1xDSS [K2]	P04003	24	C4b-binding protein alpha chain OS=Homo sapiens OX=9606 GN=C4BPA PE=1 SV=2	C4b-binding protein alpha chain OS=Homo sapiens OX=9606 GN=C4BPA PE=1 SV=2	FALSE	0
FALSE	LSCSYSHWSAPAPQCKALCR | LSKIQK	53.33	DSS	Inter	1	2	LSCSYSHWSAPAPQC[K]ALCR	3xCarbamidomethyl [C3; C15; C19]; 1xDSS [K16]	P04003	433	LS[K]IQK	1xDSS [K3]	Q5T985	422	C4b-binding protein alpha chain OS=Homo sapiens OX=9606 GN=C4BPA PE=1 SV=2	Inter-alpha-trypsin inhibitor heavy chain H2 OS=Homo sapiens OX=9606 GN=ITIH2 PE=1 SV=1	FALSE	0
FALSE	CQKGFVLR | FKTGTTLK	52.23	DSS	Intra	1	1	CQ[K]GFVLR	1xCarbamidomethyl [C1]; 1xDSS [K3]	P04003	221	F[K]TGTTLK	1xDSS [K2]	P04003	24	C4b-binding protein alpha chain OS=Homo sapiens OX=9606 GN=C4BPA PE=1 SV=2	C4b-binding protein alpha chain OS=Homo sapiens OX=9606 GN=C4BPA PE=1 SV=2	FALSE	0
FALSE	CHPGYKPTTDEPTTVICQKNLR | CQKGFVLR	52.23	DSS	Intra	1	1	CHPGYKPTTDEPTTVICQ[K]NLR	2xCarbamidomethyl [C1; C17]; 1xDSS [K19]	P04003	302	CQ[K]GFVLR	1xCarbamidomethyl [C1]; 1xDSS [K3]	P04003	221	C4b-binding protein alpha chain OS=Homo sapiens OX=9606 GN=C4BPA PE=1 SV=2	C4b-binding protein alpha chain OS=Homo sapiens OX=9606 GN=C4BPA PE=1 SV=2	FALSE	0
FALSE	CVQSTKPSLMIQKAAIQALRKMEPK | SWNLMKQGASGIK	51.87	DSS	Inter	1	2	CVQSTKPSLMIQ[K]AAIQALRKMEPK	1xCarbamidomethyl [C1]; 1xOxidation [M10]; 1xDSS [K13]	P04114	525	SWNLM[K]QGASGIK	1xOxidation [M5]; 1xDSS [K6]	P07225	416	Apolipoprotein B-100 OS=Homo sapiens OX=9606 GN=APOB PE=1 SV=2	Vitamin K-dependent protein S OS=Homo sapiens OX=9606 GN=PROS1 PE=1 SV=1	FALSE	0
FALSE	TGTTLKYTCLPGYVR | CKPPPDIR	49.37	DSS	Intra	2	1	TGTTL[K]YTCLPGYVR	1xCarbamidomethyl [C9]; 1xDSS [K6]	P04003	30	C[K]PPPDIR	1xCarbamidomethyl [C1]; 1xDSS [K2]	P04003	128	C4b-binding protein alpha chain OS=Homo sapiens OX=9606 GN=C4BPA PE=1 SV=2	C4b-binding protein alpha chain OS=Homo sapiens OX=9606 GN=C4BPA PE=1 SV=2	FALSE	0
FALSE	TWYPEVPKCEWETPEGCEQVLTGK | KPELVNGR	49.21	DSS	Intra	1	1	TWYPEVP[K]CEWETPEGCEQVLTGK	2xCarbamidomethyl [C9; C17]; 1xDSS [K8]	P04003	489	[K]PELVNGR	1xDSS [K1]	P04003	438	C4b-binding protein alpha chain OS=Homo sapiens OX=9606 GN=C4BPA PE=1 SV=2	C4b-binding protein alpha chain OS=Homo sapiens OX=9606 GN=C4BPA PE=1 SV=2	FALSE	0
FALSE	LNIPKLDFSSQADLR | CKPPPDIR	46	DSS	Inter	1	2	LNIP[K]LDFSSQADLR	1xDSS [K5]	P04114	2897	C[K]PPPDIR	1xCarbamidomethyl [C1]; 1xDSS [K2]	P04003	128	Apolipoprotein B-100 OS=Homo sapiens OX=9606 GN=APOB PE=1 SV=2	C4b-binding protein alpha chain OS=Homo sapiens OX=9606 GN=C4BPA PE=1 SV=2	FALSE	0.02
FALSE	QSTLDKEL | FKTGTTLK	42.72	DSS	Intra	1	1	QSTLD[K]EL	1xDSS [K6]	P04003	547	F[K]TGTTLK	1xDSS [K2]	P04003	24	C4b-binding protein alpha chain OS=Homo sapiens OX=9606 GN=C4BPA PE=1 SV=2	C4b-binding protein alpha chain OS=Homo sapiens OX=9606 GN=C4BPA PE=1 SV=2	FALSE	0.02
FALSE	VGPKGPMGPKGGPGAPGAPGPK | QLKEMK	41.94	DSS	Inter	1	2	VGPKGPMGP[K]GGPGAPGAPGPK	1xOxidation [M7]; 1xDSS [K10]	A0A0A0MSV6	96	QL[K]EMK	1xDSS [K3]	P04114	4318	Complement C1q subcomponent subunit B (Fragment) OS=Homo sapiens OX=9606 GN=C1QB PE=1 SV=6	Apolipoprotein B-100 OS=Homo sapiens OX=9606 GN=APOB PE=1 SV=2	FALSE	0.05

## Sheet: 15_DSS_RED_1
Checked	Crosslink Sequence	Max. XlinkX Score	Crosslinker	Crosslink Type	# CSMs	# Proteins	Sequence A	Modifications A	Accession A	Position A	Sequence B	Modifications B	Accession B	Position B	Protein Descriptions A	Protein Descriptions B	Is Decoy	Q-value
FALSE	GGKIEVQLKNEHTSK | KVESELIKPINPR	159.04	DSS	Intra	4	1	GG[K]IEVQLKNEHTSK	1xDSS [K3]	P07225	317	KVESELI[K]PINPR	1xDSS [K8]	P07225	399	Vitamin K-dependent protein S OS=Homo sapiens OX=9606 GN=PROS1 PE=1 SV=1	Vitamin K-dependent protein S OS=Homo sapiens OX=9606 GN=PROS1 PE=1 SV=1	FALSE	0
FALSE	CHPGYKPTTDEPTTVICQKNLR | CQKGFVLR	84.61	DSS	Intra	2	1	CHPGYKPTTDEPTTVICQ[K]NLR	2xCarbamidomethyl [C1; C17]; 1xDSS [K19]	P04003	302	CQ[K]GFVLR	1xCarbamidomethyl [C1]; 1xDSS [K3]	P04003	221	C4b-binding protein alpha chain OS=Homo sapiens OX=9606 GN=C4BPA PE=1 SV=2	C4b-binding protein alpha chain OS=Homo sapiens OX=9606 GN=C4BPA PE=1 SV=2	FALSE	0
FALSE	QSTLDKEL | KPELVNGR	81.34	DSS	Intra	1	1	QSTLD[K]EL	1xDSS [K6]	P04003	547	[K]PELVNGR	1xDSS [K1]	P04003	438	C4b-binding protein alpha chain OS=Homo sapiens OX=9606 GN=C4BPA PE=1 SV=2	C4b-binding protein alpha chain OS=Homo sapiens OX=9606 GN=C4BPA PE=1 SV=2	FALSE	0
FALSE	QSTLDKEL | KAELKAK	67.76	DSS	Inter	2	2	QSTLD[K]EL	1xDSS [K6]	P04003	547	KAEL[K]AK	1xDSS [K5]	P20851	231	C4b-binding protein alpha chain OS=Homo sapiens OX=9606 GN=C4BPA PE=1 SV=2	C4b-binding protein beta chain OS=Homo sapiens OX=9606 GN=C4BPB PE=1 SV=1	FALSE	0
FALSE	TGTTLKYTCLPGYVR | FKTGTTLK	56.09	DSS	Intra	1	1	TGTTL[K]YTCLPGYVR	1xCarbamidomethyl [C9]; 1xDSS [K6]	P04003	30	F[K]TGTTLK	1xDSS [K2]	P04003	24	C4b-binding protein alpha chain OS=Homo sapiens OX=9606 GN=C4BPA PE=1 SV=2	C4b-binding protein alpha chain OS=Homo sapiens OX=9606 GN=C4BPA PE=1 SV=2	FALSE	0
FALSE	TSEVKQLIK | ESETKLK	52.59	DSS	Inter	2	2	TSEV[K]QLIK	1xDSS [K5]	C9JEU5	84	ESET[K]LK	1xDSS [K5]	P10909	94	Fibrinogen gamma chain OS=Homo sapiens OX=9606 GN=FGG PE=1 SV=1	Clusterin OS=Homo sapiens OX=9606 GN=CLU PE=1 SV=1	FALSE	0
FALSE	ITEVALMGHLSCDTKEERK | LTALTKK	50.28	DSS	Intra	1	1	ITEVALMGHLSCDT[K]EERK	1xCarbamidomethyl [C12]; 1xDSS [K15]	P04114	1115	LTALT[K]K	1xDSS [K6]	P04114	2147	Apolipoprotein B-100 OS=Homo sapiens OX=9606 GN=APOB PE=1 SV=2	Apolipoprotein B-100 OS=Homo sapiens OX=9606 GN=APOB PE=1 SV=2	FALSE	0.01
FALSE	+NCGPPPTLSFAAPMDITLTETR | FKTGTTLK	49.35	DSS	Intra	2	1	NCGPPPTLSFAAPMDITLTETR	1xCarbamidomethyl [C2]; 1xOxidation [M14]; 1xDSS [N1]	P04003	0	F[K]TGTTLK	1xDSS [K2]	P04003	24	C4b-binding protein alpha chain OS=Homo sapiens OX=9606 GN=C4BPA PE=1 SV=2	C4b-binding protein alpha chain OS=Homo sapiens OX=9606 GN=C4BPA PE=1 SV=2	FALSE	0.01
FALSE	+SDAEHCPELPPVDNSIFVAK | KVESELIKPINPR	47.66	DSS	Inter	1	2	SDAEHCPELPPVDNSIFVAK	1xCarbamidomethyl [C6]; 1xDSS [S1]	P20851	0	[K]VESELIKPINPR	1xDSS [K1]	P07225	392	C4b-binding protein beta chain OS=Homo sapiens OX=9606 GN=C4BPB PE=1 SV=1	Vitamin K-dependent protein S OS=Homo sapiens OX=9606 GN=PROS1 PE=1 SV=1	FALSE	0.01
FALSE	DSARQSTLDKEL | QSTLDKEL	47.05	DSS	Intra	1	1	DSARQSTLD[K]EL	1xDSS [K10]	P04003	547	QSTLD[K]EL	1xDSS [K6]	P04003	547	C4b-binding protein alpha chain OS=Homo sapiens OX=9606 GN=C4BPA PE=1 SV=2	C4b-binding protein alpha chain OS=Homo sapiens OX=9606 GN=C4BPA PE=1 SV=2	FALSE	0.01
FALSE	QEMSKDLEEVK | +ANSLLEETK	46.57	DSS	Inter	2	2	QEMS[K]DLEEVK	1xDSS [K5]	P02647	112	ANSLLEETK	1xDSS [A1]	P07225	0	Apolipoprotein A-I OS=Homo sapiens OX=9606 GN=APOA1 PE=1 SV=1	Vitamin K-dependent protein S OS=Homo sapiens OX=9606 GN=PROS1 PE=1 SV=1	FALSE	0.01
FALSE	YIYGKPVQGVAYVR | LELSVDGAKQYR	45.08	DSS	Intra	1	2	YIYG[K]PVQGVAYVR	1xDSS [K5]	P0C0L4	274	LELSVDGA[K]QYR	1xDSS [K9]	P0C0L4	579	Complement C4-A OS=Homo sapiens OX=9606 GN=C4A PE=1 SV=2;Complement C4-B OS=Homo sapiens OX=9606 GN=C4B_2 PE=1 SV=2	Complement C4-A OS=Homo sapiens OX=9606 GN=C4A PE=1 SV=2;Complement C4-B OS=Homo sapiens OX=9606 GN=C4B_2 PE=1 SV=2	FALSE	0.01
FALSE	MYLQKGFPIK | KYNELLK	44.14	DSS	Inter	1	2	MYLQ[K]GFPIK	1xOxidation [M1]; 1xDSS [K5]	P08697	170	[K]YNELLK	1xDSS [K1]	P10909	340	Alpha-2-antiplasmin OS=Homo sapiens OX=9606 GN=SERPINF2 PE=1 SV=3	Clusterin OS=Homo sapiens OX=9606 GN=CLU PE=1 SV=1	FALSE	0.03
FALSE	AGCKCLVK | VGKYPK	41.94	DSS	Inter	2	2	AGC[K]CLVK	2xCarbamidomethyl [C3; C5]; 1xDSS [K4]	Q8ND61	684	VG[K]YPK	1xDSS [K3]	P01024	685	Uncharacterized protein C3orf20 OS=Homo sapiens OX=9606 GN=C3orf20 PE=2 SV=2	Complement C3 OS=Homo sapiens OX=9606 GN=C3 PE=1 SV=2	FALSE	0.03

## Sheet: 15_DSS_RED_2
Checked	Crosslink Sequence	Max. XlinkX Score	Crosslinker	Crosslink Type	# CSMs	# Proteins	Sequence A	Modifications A	Accession A	Position A	Sequence B	Modifications B	Accession B	Position B	Protein Descriptions A	Protein Descriptions B	Is Decoy	Q-value
FALSE	GGKIEVQLKNEHTSK | KVESELIKPINPR	159.04	DSS	Intra	4	1	GG[K]IEVQLKNEHTSK	1xDSS [K3]	P07225	317	KVESELI[K]PINPR	1xDSS [K8]	P07225	399	Vitamin K-dependent protein S OS=Homo sapiens OX=9606 GN=PROS1 PE=1 SV=1	Vitamin K-dependent protein S OS=Homo sapiens OX=9606 GN=PROS1 PE=1 SV=1	FALSE	0
FALSE	CHPGYKPTTDEPTTVICQKNLR | CQKGFVLR	84.61	DSS	Intra	2	1	CHPGYKPTTDEPTTVICQ[K]NLR	2xCarbamidomethyl [C1; C17]; 1xDSS [K19]	P04003	302	CQ[K]GFVLR	1xCarbamidomethyl [C1]; 1xDSS [K3]	P04003	221	C4b-binding protein alpha chain OS=Homo sapiens OX=9606 GN=C4BPA PE=1 SV=2	C4b-binding protein alpha chain OS=Homo sapiens OX=9606 GN=C4BPA PE=1 SV=2	FALSE	0
FALSE	QSTLDKEL | KPELVNGR	81.34	DSS	Intra	1	1	QSTLD[K]EL	1xDSS [K6]	P04003	547	[K]PELVNGR	1xDSS [K1]	P04003	438	C4b-binding protein alpha chain OS=Homo sapiens OX=9606 GN=C4BPA PE=1 SV=2	C4b-binding protein alpha chain OS=Homo sapiens OX=9606 GN=C4BPA PE=1 SV=2	FALSE	0
FALSE	QSTLDKEL | KAELKAK	67.76	DSS	Inter	2	2	QSTLD[K]EL	1xDSS [K6]	P04003	547	KAEL[K]AK	1xDSS [K5]	P20851	231	C4b-binding protein alpha chain OS=Homo sapiens OX=9606 GN=C4BPA PE=1 SV=2	C4b-binding protein beta chain OS=Homo sapiens OX=9606 GN=C4BPB PE=1 SV=1	FALSE	0
FALSE	TGTTLKYTCLPGYVR | FKTGTTLK	56.09	DSS	Intra	1	1	TGTTL[K]YTCLPGYVR	1xCarbamidomethyl [C9]; 1xDSS [K6]	P04003	30	F[K]TGTTLK	1xDSS [K2]	P04003	24	C4b-binding protein alpha chain OS=Homo sapiens OX=9606 GN=C4BPA PE=1 SV=2	C4b-binding protein alpha chain OS=Homo sapiens OX=9606 GN=C4BPA PE=1 SV=2	FALSE	0
FALSE	ITEVALMGHLSCDTKEERK | LTALTKK	50.28	DSS	Intra	1	1	ITEVALMGHLSCDT[K]EERK	1xCarbamidomethyl [C12]; 1xDSS [K15]	P04114	1115	LTALT[K]K	1xDSS [K6]	P04114	2147	Apolipoprotein B-100 OS=Homo sapiens OX=9606 GN=APOB PE=1 SV=2	Apolipoprotein B-100 OS=Homo sapiens OX=9606 GN=APOB PE=1 SV=2	FALSE	0.02
FALSE	+NCGPPPTLSFAAPMDITLTETR | FKTGTTLK	49.35	DSS	Intra	2	1	NCGPPPTLSFAAPMDITLTETR	1xCarbamidomethyl [C2]; 1xOxidation [M14]; 1xDSS [N1]	P04003	0	F[K]TGTTLK	1xDSS [K2]	P04003	24	C4b-binding protein alpha chain OS=Homo sapiens OX=9606 GN=C4BPA PE=1 SV=2	C4b-binding protein alpha chain OS=Homo sapiens OX=9606 GN=C4BPA PE=1 SV=2	FALSE	0.02
FALSE	+SDAEHCPELPPVDNSIFVAK | KVESELIKPINPR	47.66	DSS	Inter	1	2	SDAEHCPELPPVDNSIFVAK	1xCarbamidomethyl [C6]; 1xDSS [S1]	P20851	0	[K]VESELIKPINPR	1xDSS [K1]	P07225	392	C4b-binding protein beta chain OS=Homo sapiens OX=9606 GN=C4BPB PE=1 SV=1	Vitamin K-dependent protein S OS=Homo sapiens OX=9606 GN=PROS1 PE=1 SV=1	FALSE	0.02
FALSE	DSARQSTLDKEL | QSTLDKEL	47.05	DSS	Intra	1	1	DSARQSTLD[K]EL	1xDSS [K10]	P04003	547	QSTLD[K]EL	1xDSS [K6]	P04003	547	C4b-binding protein alpha chain OS=Homo sapiens OX=9606 GN=C4BPA PE=1 SV=2	C4b-binding protein alpha chain OS=Homo sapiens OX=9606 GN=C4BPA PE=1 SV=2	FALSE	0.02
FALSE	TSEVKQLIK | ESETKLK	45.63	DSS	Inter	1	2	TSEV[K]QLIK	1xDSS [K5]	C9JEU5	84	ESET[K]LK	1xDSS [K5]	P10909	94	Fibrinogen gamma chain OS=Homo sapiens OX=9606 GN=FGG PE=1 SV=1	Clusterin OS=Homo sapiens OX=9606 GN=CLU PE=1 SV=1	FALSE	0.02
FALSE	YIYGKPVQGVAYVR | LELSVDGAKQYR	45.08	DSS	Intra	1	2	YIYG[K]PVQGVAYVR	1xDSS [K5]	P0C0L5	274	LELSVDGA[K]QYR	1xDSS [K9]	P0C0L5	579	Complement C4-B OS=Homo sapiens OX=9606 GN=C4B_2 PE=1 SV=2;Complement C4-A OS=Homo sapiens OX=9606 GN=C4A PE=1 SV=2	Complement C4-B OS=Homo sapiens OX=9606 GN=C4B_2 PE=1 SV=2;Complement C4-A OS=Homo sapiens OX=9606 GN=C4A PE=1 SV=2	FALSE	0.02
FALSE	AGCKCLVK | VGKYPK	41.57	DSS	Inter	1	2	AGC[K]CLVK	2xCarbamidomethyl [C3; C5]; 1xDSS [K4]	Q8ND61	684	VG[K]YPK	1xDSS [K3]	P01024	685	Uncharacterized protein C3orf20 OS=Homo sapiens OX=9606 GN=C3orf20 PE=2 SV=2	Complement C3 OS=Homo sapiens OX=9606 GN=C3 PE=1 SV=2	FALSE	0.02
FALSE	ISNMDDKVYK | VNEEMKLK	40.95	DSS	Intra	1	1	ISNMDD[K]VYK	1xDSS [K7]	Q8ND61	533	VNEEM[K]LK	1xDSS [K6]	Q8ND61	484	Uncharacterized protein C3orf20 OS=Homo sapiens OX=9606 GN=C3orf20 PE=2 SV=2	Uncharacterized protein C3orf20 OS=Homo sapiens OX=9606 GN=C3orf20 PE=2 SV=2	FALSE	0.04
FALSE	CQKGFVLR | FKTGTTLK	40.92	DSS	Intra	1	1	CQ[K]GFVLR	1xCarbamidomethyl [C1]; 1xDSS [K3]	P04003	221	F[K]TGTTLK	1xDSS [K2]	P04003	24	C4b-binding protein alpha chain OS=Homo sapiens OX=9606 GN=C4BPA PE=1 SV=2	C4b-binding protein alpha chain OS=Homo sapiens OX=9606 GN=C4BPA PE=1 SV=2	FALSE	0.04
FALSE	LEDTPKINSR | IKDCGQPR	39.66	DSS	Inter	1	2	LEDTP[K]INSR	1xDSS [K6]	P04114	293	I[K]DCGQPR	1xCarbamidomethyl [C4]; 1xDSS [K2]	A0A3B3ISR2	374	Apolipoprotein B-100 OS=Homo sapiens OX=9606 GN=APOB PE=1 SV=2	Complement subcomponent C1r OS=Homo sapiens OX=9606 GN=C1R PE=1 SV=1	FALSE	0.04
FALSE	QSTLDKEL | FKTGTTLK	39.02	DSS	Intra	1	1	QSTLD[K]EL	1xDSS [K6]	P04003	547	F[K]TGTTLK	1xDSS [K2]	P04003	24	C4b-binding protein alpha chain OS=Homo sapiens OX=9606 GN=C4BPA PE=1 SV=2	C4b-binding protein alpha chain OS=Homo sapiens OX=9606 GN=C4BPA PE=1 SV=2	FALSE	0.04

## Sheet: 16_DSS_11
Checked	Crosslink Sequence	Max. XlinkX Score	Crosslinker	Crosslink Type	# CSMs	# Proteins	Sequence A	Modifications A	Accession A	Position A	Sequence B	Modifications B	Accession B	Position B	Protein Descriptions A	Protein Descriptions B	Is Decoy	Q-value
FALSE	FKTGTTLK | YNLKSK	46.35	DSS	Inter	1	2	F[K]TGTTLK	1xDSS [K2]	P04003	24	YNL[K]SK	1xDSS [K4]	P07225	196	C4b-binding protein alpha chain OS=Homo sapiens OX=9606 GN=C4BPA PE=1 SV=2	Vitamin K-dependent protein S OS=Homo sapiens OX=9606 GN=PROS1 PE=1 SV=1	FALSE	0
FALSE	KPNNGKLSTYFGK | EAKKKIGK	42.6	DSS	Inter	1	2	[K]PNNGKLSTYFGK	1xDSS [K1]	Q5T985	738	EA[K]KKIGK	1xDSS [K3]	Q8ND61	245	Inter-alpha-trypsin inhibitor heavy chain H2 OS=Homo sapiens OX=9606 GN=ITIH2 PE=1 SV=1	Uncharacterized protein C3orf20 OS=Homo sapiens OX=9606 GN=C3orf20 PE=2 SV=2	FALSE	0.03
FALSE	AGCKCLVK | VGKYPK	41.57	DSS	Inter	1	2	AGC[K]CLVK	2xCarbamidomethyl [C3; C5]; 1xDSS [K4]	Q8ND61	684	VG[K]YPK	1xDSS [K3]	P01024	685	Uncharacterized protein C3orf20 OS=Homo sapiens OX=9606 GN=C3orf20 PE=2 SV=2	Complement C3 OS=Homo sapiens OX=9606 GN=C3 PE=1 SV=2	FALSE	0.03
FALSE	LIQEAPKPECEK | LLKAGR	41.57	DSS	Inter	1	2	LIQEAP[K]PECEK	1xCarbamidomethyl [C10]; 1xDSS [K7]	P20851	182	LL[K]AGR	1xDSS [K3]	P01024	502	C4b-binding protein beta chain OS=Homo sapiens OX=9606 GN=C4BPB PE=1 SV=1	Complement C3 OS=Homo sapiens OX=9606 GN=C3 PE=1 SV=2	FALSE	0.03
FALSE	QSTLDKEL | YSLELKK	57.5	DSS	Inter	1	2	QSTLD[K]EL	1xDSS [K6]	P04003	547	YSLEL[K]K	1xDSS [K6]	P20851	226	C4b-binding protein alpha chain OS=Homo sapiens OX=9606 GN=C4BPA PE=1 SV=2	C4b-binding protein beta chain OS=Homo sapiens OX=9606 GN=C4BPB PE=1 SV=1	FALSE	0
FALSE	GGKIEVQLKNEHTSK | KVESELIKPINPR	126.05	DSS	Intra	5	1	GG[K]IEVQLKNEHTSK	1xDSS [K3]	P07225	317	KVESELI[K]PINPR	1xDSS [K8]	P07225	399	Vitamin K-dependent protein S OS=Homo sapiens OX=9606 GN=PROS1 PE=1 SV=1	Vitamin K-dependent protein S OS=Homo sapiens OX=9606 GN=PROS1 PE=1 SV=1	FALSE	0
FALSE	EAPKVVEEQESR | CSVFYGAPSKSR	45.08	DSS	Intra	1	2	EAP[K]VVEEQESR	1xDSS [K4]	P0C0L5	1457	CSVFYGAPS[K]SR	1xCarbamidomethyl [C1]; 1xDSS [K10]	P0C0L5	1575	Complement C4-B OS=Homo sapiens OX=9606 GN=C4B_2 PE=1 SV=2;Complement C4-A OS=Homo sapiens OX=9606 GN=C4A PE=1 SV=2	Complement C4-B OS=Homo sapiens OX=9606 GN=C4B_2 PE=1 SV=2;Complement C4-A OS=Homo sapiens OX=9606 GN=C4A PE=1 SV=2	FALSE	0
FALSE	KVESELIKPINPR | IEVQLKNEHTSK	67.12	DSS	Intra	1	1	[K]VESELIKPINPR	1xDSS [K1]	P07225	392	IEVQL[K]NEHTSK	1xDSS [K6]	P07225	323	Vitamin K-dependent protein S OS=Homo sapiens OX=9606 GN=PROS1 PE=1 SV=1	Vitamin K-dependent protein S OS=Homo sapiens OX=9606 GN=PROS1 PE=1 SV=1	FALSE	0
FALSE	CHPGYKPTTDEPTTVICQKNLR | CQKGFVLR	79.03	DSS	Intra	1	1	CHPGYKPTTDEPTTVICQ[K]NLR	2xCarbamidomethyl [C1; C17]; 1xDSS [K19]	P04003	302	CQ[K]GFVLR	1xCarbamidomethyl [C1]; 1xDSS [K3]	P04003	221	C4b-binding protein alpha chain OS=Homo sapiens OX=9606 GN=C4BPA PE=1 SV=2	C4b-binding protein alpha chain OS=Homo sapiens OX=9606 GN=C4BPA PE=1 SV=2	FALSE	0
FALSE	QSTLDKEL | FKTGTTLK	63.65	DSS	Intra	1	1	QSTLD[K]EL	1xDSS [K6]	P04003	547	F[K]TGTTLK	1xDSS [K2]	P04003	24	C4b-binding protein alpha chain OS=Homo sapiens OX=9606 GN=C4BPA PE=1 SV=2	C4b-binding protein alpha chain OS=Homo sapiens OX=9606 GN=C4BPA PE=1 SV=2	FALSE	0
FALSE	QSTLDKEL | KPELVNGR	58.66	DSS	Intra	1	1	QSTLD[K]EL	1xDSS [K6]	P04003	547	[K]PELVNGR	1xDSS [K1]	P04003	438	C4b-binding protein alpha chain OS=Homo sapiens OX=9606 GN=C4BPA PE=1 SV=2	C4b-binding protein alpha chain OS=Homo sapiens OX=9606 GN=C4BPA PE=1 SV=2	FALSE	0
FALSE	YIYGKPVQGVAYVR | LELSVDGAKQYR	55.68	DSS	Intra	1	2	YIYG[K]PVQGVAYVR	1xDSS [K5]	P0C0L5	274	LELSVDGA[K]QYR	1xDSS [K9]	P0C0L5	579	Complement C4-B OS=Homo sapiens OX=9606 GN=C4B_2 PE=1 SV=2;Complement C4-A OS=Homo sapiens OX=9606 GN=C4A PE=1 SV=2	Complement C4-B OS=Homo sapiens OX=9606 GN=C4B_2 PE=1 SV=2;Complement C4-A OS=Homo sapiens OX=9606 GN=C4A PE=1 SV=2	FALSE	0
FALSE	DSARQSTLDKEL | QSTLDKEL	49.35	DSS	Intra	1	1	DSARQSTLD[K]EL	1xDSS [K10]	P04003	547	QSTLD[K]EL	1xDSS [K6]	P04003	547	C4b-binding protein alpha chain OS=Homo sapiens OX=9606 GN=C4BPA PE=1 SV=2	C4b-binding protein alpha chain OS=Homo sapiens OX=9606 GN=C4BPA PE=1 SV=2	FALSE	0
FALSE	DHAVDLIQKGYMR | KADGSYAAWLSR	89.14	DSS	Intra	1	2	DHAVDLIQ[K]GYMR	1xDSS [K9]	P0C0L5	1051	[K]ADGSYAAWLSR	1xDSS [K1]	P0C0L5	1061	Complement C4-B OS=Homo sapiens OX=9606 GN=C4B_2 PE=1 SV=2;Complement C4-A OS=Homo sapiens OX=9606 GN=C4A PE=1 SV=2	Complement C4-B OS=Homo sapiens OX=9606 GN=C4B_2 PE=1 SV=2;Complement C4-A OS=Homo sapiens OX=9606 GN=C4A PE=1 SV=2	FALSE	0
FALSE	DQLTCNKFDLK | EDGKLNK	41.98	DSS	Intra	1	1	DQLTCN[K]FDLK	1xCarbamidomethyl [C5]; 1xDSS [K7]	P01024	1360	EDG[K]LNK	1xDSS [K4]	P01024	1501	Complement C3 OS=Homo sapiens OX=9606 GN=C3 PE=1 SV=2	Complement C3 OS=Homo sapiens OX=9606 GN=C3 PE=1 SV=2	FALSE	0.03

## Sheet: 16_DSS_12
Checked	Crosslink Sequence	Max. XlinkX Score	Crosslinker	Crosslink Type	# CSMs	# Proteins	Sequence A	Modifications A	Accession A	Position A	Sequence B	Modifications B	Accession B	Position B	Protein Descriptions A	Protein Descriptions B	Is Decoy	Q-value
FALSE	TSEVKQLIK | ESETKLK	46.57	DSS	Inter	1	2	TSEV[K]QLIK	1xDSS [K5]	C9JEU5	84	ESET[K]LK	1xDSS [K5]	P10909	94	Fibrinogen gamma chain OS=Homo sapiens OX=9606 GN=FGG PE=1 SV=1	Clusterin OS=Homo sapiens OX=9606 GN=CLU PE=1 SV=1	FALSE	0.02
FALSE	LVFQQFDLEPSEGCFYDYVKISADK | IQIQEKLQQLK	54.41	DSS	Inter	1	2	LVFQQFDLEPSEGCFYDYV[K]ISADK	1xCarbamidomethyl [C14]; 1xDSS [K20]	A0A3B3ISR2	77	IQIQE[K]LQQLK	1xDSS [K6]	P04114	2265	Complement subcomponent C1r OS=Homo sapiens OX=9606 GN=C1R PE=1 SV=1	Apolipoprotein B-100 OS=Homo sapiens OX=9606 GN=APOB PE=1 SV=2	FALSE	0
FALSE	KHVAEAICKEQHLFLPFSYK | LMLKEDTRAGCKCLVK	43.08	DSS	Inter	1	2	[K]HVAEAICKEQHLFLPFSYK	1xCarbamidomethyl [C8]; 1xDSS [K1]	P04114	254	LMLKEDTRAGC[K]CLVK	2xCarbamidomethyl [C11; C13]; 1xOxidation [M2]; 1xDSS [K12]	Q8ND61	684	Apolipoprotein B-100 OS=Homo sapiens OX=9606 GN=APOB PE=1 SV=2	Uncharacterized protein C3orf20 OS=Homo sapiens OX=9606 GN=C3orf20 PE=2 SV=2	FALSE	0.05
FALSE	EVEGQILGTYVCIKGYHLVGK | SWNLMKQGASGIK	70.69	DSS	Inter	1	2	EVEGQILGTYVCI[K]GYHLVGK	1xCarbamidomethyl [C12]; 1xDSS [K14]	P20851	34	SWNLM[K]QGASGIK	1xDSS [K6]	P07225	416	C4b-binding protein beta chain OS=Homo sapiens OX=9606 GN=C4BPB PE=1 SV=1	Vitamin K-dependent protein S OS=Homo sapiens OX=9606 GN=PROS1 PE=1 SV=1	FALSE	0
FALSE	VMPICLPSKNYAEVGR | CKPPPDIR	47.19	DSS	Inter	1	2	VMPICLPS[K]NYAEVGR	1xCarbamidomethyl [C5]; 1xOxidation [M2]; 1xDSS [K9]	P00739	212	C[K]PPPDIR	1xCarbamidomethyl [C1]; 1xDSS [K2]	P04003	128	Haptoglobin-related protein OS=Homo sapiens OX=9606 GN=HPR PE=2 SV=2	C4b-binding protein alpha chain OS=Homo sapiens OX=9606 GN=C4BPA PE=1 SV=2	FALSE	0.02
FALSE	LIQEAPKPECEKALLAFQESK | QSTLDKEL	94.4	DSS	Inter	1	2	LIQEAP[K]PECEKALLAFQESK	1xCarbamidomethyl [C10]; 1xDSS [K7]	P20851	182	QSTLD[K]EL	1xDSS [K6]	P04003	547	C4b-binding protein beta chain OS=Homo sapiens OX=9606 GN=C4BPB PE=1 SV=1	C4b-binding protein alpha chain OS=Homo sapiens OX=9606 GN=C4BPA PE=1 SV=2	FALSE	0
FALSE	+SDAEHCPELPPVDNSIFVAK | KVESELIKPINPR	129.4	DSS	Inter	4	2	SDAEHCPELPPVDNSIFVAK	1xCarbamidomethyl [C6]; 1xDSS [S1]	P20851	0	[K]VESELIKPINPR	1xDSS [K1]	P07225	392	C4b-binding protein beta chain OS=Homo sapiens OX=9606 GN=C4BPB PE=1 SV=1	Vitamin K-dependent protein S OS=Homo sapiens OX=9606 GN=PROS1 PE=1 SV=1	FALSE	0
FALSE	NDLISATKTQVADAKRYIEK | FKTGTTLK	46.71	DSS	Inter	1	2	NDLISATKTQVADA[K]RYIEK	1xDSS [K15]	Q5T985	363	F[K]TGTTLK	1xDSS [K2]	P04003	24	Inter-alpha-trypsin inhibitor heavy chain H2 OS=Homo sapiens OX=9606 GN=ITIH2 PE=1 SV=1	C4b-binding protein alpha chain OS=Homo sapiens OX=9606 GN=C4BPA PE=1 SV=2	FALSE	0.02
FALSE	QSTLDKEL | YSLELKK	45.45	DSS	Inter	1	2	QSTLD[K]EL	1xDSS [K6]	P04003	547	YSLEL[K]K	1xDSS [K6]	P20851	226	C4b-binding protein alpha chain OS=Homo sapiens OX=9606 GN=C4BPA PE=1 SV=2	C4b-binding protein beta chain OS=Homo sapiens OX=9606 GN=C4BPB PE=1 SV=1	FALSE	0.02
FALSE	EQVAEVRAKLEEQAQQIRLQAEAFQAR | SFDRHFEKNRNNALDFVTK	42.21	DSS	Inter	1	2	EQVAEVRA[K]LEEQAQQIRLQAEAFQAR	1xDSS [K9]	P02649	260	SFDRHFE[K]NRNNALDFVTK	1xDSS [K8]	P04114	3210	Apolipoprotein E OS=Homo sapiens OX=9606 GN=APOE PE=1 SV=1	Apolipoprotein B-100 OS=Homo sapiens OX=9606 GN=APOB PE=1 SV=2	FALSE	0.05
FALSE	KVESELIKPINPR | KALQTEMARIK	43.77	DSS	Inter	1	2	[K]VESELIKPINPR	1xDSS [K1]	P07225	392	[K]ALQTEMARIK	1xDSS [K1]	P11226	113	Vitamin K-dependent protein S OS=Homo sapiens OX=9606 GN=PROS1 PE=1 SV=1	Mannose-binding protein C OS=Homo sapiens OX=9606 GN=MBL2 PE=1 SV=2	FALSE	0.02
FALSE	TLNQPDSQLQLTTGNGLFLSEGLKLVDKFLEDVKK | TIFMWYRSKER	44.45	DSS	Inter	1	2	TLNQPDSQLQLTTGNGLFLSEGLKLVDKFLEDV[K]K	1xDSS [K34]	P01009	159	TIFMWYRS[K]ER	1xOxidation [M4]; 1xDSS [K9]	H3BNQ7	182	Alpha-1-antitrypsin OS=Homo sapiens OX=9606 GN=SERPINA1 PE=1 SV=3	4-aminobutyrate aminotransferase, mitochondrial OS=Homo sapiens OX=9606 GN=ABAT PE=1 SV=1	FALSE	0.02
FALSE	FKTGTTLK | YNLKSK	52.23	DSS	Inter	1	2	F[K]TGTTLK	1xDSS [K2]	P04003	24	YNL[K]SK	1xDSS [K4]	P07225	196	C4b-binding protein alpha chain OS=Homo sapiens OX=9606 GN=C4BPA PE=1 SV=2	Vitamin K-dependent protein S OS=Homo sapiens OX=9606 GN=PROS1 PE=1 SV=1	FALSE	0
FALSE	AMPRCKIK | APKKAFK	44.12	DSS	Inter	1	2	AMPRC[K]IK	1xCarbamidomethyl [C5]; 1xDSS [K6]	A0A3B3ISR2	372	AP[K]KAFK	1xDSS [K3]	Q8ND61	370	Complement subcomponent C1r OS=Homo sapiens OX=9606 GN=C1R PE=1 SV=1	Uncharacterized protein C3orf20 OS=Homo sapiens OX=9606 GN=C3orf20 PE=2 SV=2	FALSE	0.02
FALSE	QSTLDKEL | AELKAK	87.26	DSS	Inter	1	2	QSTLD[K]EL	1xDSS [K6]	P04003	547	AEL[K]AK	1xDSS [K4]	P20851	231	C4b-binding protein alpha chain OS=Homo sapiens OX=9606 GN=C4BPA PE=1 SV=2	C4b-binding protein beta chain OS=Homo sapiens OX=9606 GN=C4BPB PE=1 SV=1	FALSE	0
FALSE	EIIQEKQNK | KTLFCNASK	61.14	DSS	Inter	1	2	EIIQE[K]QNK	1xDSS [K6]	P07225	429	[K]TLFCNASK	1xCarbamidomethyl [C5]; 1xDSS [K1]	P20851	42	Vitamin K-dependent protein S OS=Homo sapiens OX=9606 GN=PROS1 PE=1 SV=1	C4b-binding protein beta chain OS=Homo sapiens OX=9606 GN=C4BPB PE=1 SV=1	FALSE	0
FALSE	CKPPPDIR | FKTGTTLK	42.93	DSS	Intra	1	1	C[K]PPPDIR	1xCarbamidomethyl [C1]; 1xDSS [K2]	P04003	128	F[K]TGTTLK	1xDSS [K2]	P04003	24	C4b-binding protein alpha chain OS=Homo sapiens OX=9606 GN=C4BPA PE=1 SV=2	C4b-binding protein alpha chain OS=Homo sapiens OX=9606 GN=C4BPA PE=1 SV=2	FALSE	0.05
FALSE	GGKIEVQLKNEHTSK | KVESELIKPINPR	48.16	DSS	Intra	1	1	GGKIEVQL[K]NEHTSK	1xDSS [K9]	P07225	323	[K]VESELIKPINPR	1xDSS [K1]	P07225	392	Vitamin K-dependent protein S OS=Homo sapiens OX=9606 GN=PROS1 PE=1 SV=1	Vitamin K-dependent protein S OS=Homo sapiens OX=9606 GN=PROS1 PE=1 SV=1	FALSE	0.02
FALSE	+NCGPPPTLSFAAPMDITLTETR | FKTGTTLK	81.34	DSS	Intra	1	1	NCGPPPTLSFAAPMDITLTETR	1xCarbamidomethyl [C2]; 1xOxidation [M14]; 1xDSS [N1]	P04003	0	F[K]TGTTLK	1xDSS [K2]	P04003	24	C4b-binding protein alpha chain OS=Homo sapiens OX=9606 GN=C4BPA PE=1 SV=2	C4b-binding protein alpha chain OS=Homo sapiens OX=9606 GN=C4BPA PE=1 SV=2	FALSE	0
FALSE	TWYPEVPKCEWETPEGCEQVLTGKR | CEWETPEGCEQVLTGKR	49.06	DSS	Intra	1	1	TWYPEVP[K]CEWETPEGCEQVLTGKR	2xCarbamidomethyl [C9; C17]; 1xDSS [K8]	P04003	489	CEWETPEGCEQVLTG[K]R	2xCarbamidomethyl [C1; C9]; 1xDSS [K16]	P04003	505	C4b-binding protein alpha chain OS=Homo sapiens OX=9606 GN=C4BPA PE=1 SV=2	C4b-binding protein alpha chain OS=Homo sapiens OX=9606 GN=C4BPA PE=1 SV=2	FALSE	0.02
FALSE	FKTGTTLKYTCLPGYVR | TGTTLKYTCLPGYVR	120.15	DSS	Intra	1	1	FKTGTTL[K]YTCLPGYVR	1xCarbamidomethyl [C11]; 1xDSS [K8]	P04003	30	TGTTL[K]YTCLPGYVR	1xCarbamidomethyl [C9]; 1xDSS [K6]	P04003	30	C4b-binding protein alpha chain OS=Homo sapiens OX=9606 GN=C4BPA PE=1 SV=2	C4b-binding protein alpha chain OS=Homo sapiens OX=9606 GN=C4BPA PE=1 SV=2	FALSE	0
FALSE	GGKIEVQLKNEHTSK | KVESELIKPINPR	140.79	DSS	Intra	7	1	GG[K]IEVQLKNEHTSK	1xDSS [K3]	P07225	317	KVESELI[K]PINPR	1xDSS [K8]	P07225	399	Vitamin K-dependent protein S OS=Homo sapiens OX=9606 GN=PROS1 PE=1 SV=1	Vitamin K-dependent protein S OS=Homo sapiens OX=9606 GN=PROS1 PE=1 SV=1	FALSE	0
FALSE	LIQEAPKPECEKALLAFQESK | YSLELKK	50.31	DSS	Intra	1	1	LIQEAP[K]PECEKALLAFQESK	1xCarbamidomethyl [C10]; 1xDSS [K7]	P20851	182	YSLEL[K]K	1xDSS [K6]	P20851	226	C4b-binding protein beta chain OS=Homo sapiens OX=9606 GN=C4BPB PE=1 SV=1	C4b-binding protein beta chain OS=Homo sapiens OX=9606 GN=C4BPB PE=1 SV=1	FALSE	0
FALSE	CQKGFVLR | FKTGTTLK	64.56	DSS	Intra	1	1	CQ[K]GFVLR	1xCarbamidomethyl [C1]; 1xDSS [K3]	P04003	221	F[K]TGTTLK	1xDSS [K2]	P04003	24	C4b-binding protein alpha chain OS=Homo sapiens OX=9606 GN=C4BPA PE=1 SV=2	C4b-binding protein alpha chain OS=Homo sapiens OX=9606 GN=C4BPA PE=1 SV=2	FALSE	0
FALSE	CHPGYKPTTDEPTTVICQKNLR | CQKGFVLR	67.06	DSS	Intra	2	1	CHPGYKPTTDEPTTVICQ[K]NLR	2xCarbamidomethyl [C1; C17]; 1xDSS [K19]	P04003	302	CQ[K]GFVLR	1xCarbamidomethyl [C1]; 1xDSS [K3]	P04003	221	C4b-binding protein alpha chain OS=Homo sapiens OX=9606 GN=C4BPA PE=1 SV=2	C4b-binding protein alpha chain OS=Homo sapiens OX=9606 GN=C4BPA PE=1 SV=2	FALSE	0
FALSE	TGTTLKYTCLPGYVR | CKPPPDIR	49.37	DSS	Intra	1	1	TGTTL[K]YTCLPGYVR	1xCarbamidomethyl [C9]; 1xDSS [K6]	P04003	30	C[K]PPPDIR	1xCarbamidomethyl [C1]; 1xDSS [K2]	P04003	128	C4b-binding protein alpha chain OS=Homo sapiens OX=9606 GN=C4BPA PE=1 SV=2	C4b-binding protein alpha chain OS=Homo sapiens OX=9606 GN=C4BPA PE=1 SV=2	FALSE	0.02
FALSE	QSTLDKEL | KPELVNGR	60.4	DSS	Intra	1	1	QSTLD[K]EL	1xDSS [K6]	P04003	547	[K]PELVNGR	1xDSS [K1]	P04003	438	C4b-binding protein alpha chain OS=Homo sapiens OX=9606 GN=C4BPA PE=1 SV=2	C4b-binding protein alpha chain OS=Homo sapiens OX=9606 GN=C4BPA PE=1 SV=2	FALSE	0
FALSE	FKTGTTLKYTCLPGYVR | FKTGTTLK	53.52	DSS	Intra	2	1	FKTGTTL[K]YTCLPGYVR	1xCarbamidomethyl [C11]; 1xDSS [K8]	P04003	30	F[K]TGTTLK	1xDSS [K2]	P04003	24	C4b-binding protein alpha chain OS=Homo sapiens OX=9606 GN=C4BPA PE=1 SV=2	C4b-binding protein alpha chain OS=Homo sapiens OX=9606 GN=C4BPA PE=1 SV=2	FALSE	0
