# Supplementary material for: Higher-order structure and proteoforms of co-occurring C4b-binding protein assemblies in human serum
Source: EMBO J. 2024 May 29;43(14):10. doi: 10.1038/s44318-024-00128-y (PMC11251186; doi:10.1038/s44318-024-00128-y)
Supplement: Supplementary file 7 — Source data Fig. 3 [file 44318_2024_128_MOESM7_ESM.zip › Figure 3/Dataset_F3_DMTMM.xls]

## Sheet: 15_DMTMM_NR_1_Crosslinks
Checked	Crosslink Sequence	Max. XlinkX Score	Crosslinker	Crosslink Type	# CSMs	# Proteins	Sequence A	Modifications A	Accession A	Position A	Sequence B	Modifications B	Accession B	Position B	Protein Descriptions A	Protein Descriptions B	Is Decoy	Q-value
FALSE	CHPGYKPTTDEPTTVICQKNLR; |; EDVYVVGTVLR	185.6	EDC	Intra	1	1	CHPGYKPTTDEPTTVICQ[K]NLR	2xCarbamidomethyl [C1; C17]; 1xEDC [K19]	P04003	302	E[D]VYVVGTVLR	1xEDC [D2]	P04003	272	C4b-binding protein alpha chain OS=Homo sapiens OX=9606 GN=C4BPA PE=1 SV=2	C4b-binding protein alpha chain OS=Homo sapiens OX=9606 GN=C4BPA PE=1 SV=2	FALSE	0
FALSE	CEWETPEGCEQVLTGKR; |; CEWETPEGCEQVLTGK	150.4	EDC	Intra	1	1	CEWETPEGCEQVLTG[K]R	2xCarbamidomethyl [C1; C9]; 1xEDC [K16]	P04003	505	CEWETP[E]GCEQVLTGK	2xCarbamidomethyl [C1; C9]; 1xEDC [E7]	P04003	496	C4b-binding protein alpha chain OS=Homo sapiens OX=9606 GN=C4BPA PE=1 SV=2	C4b-binding protein alpha chain OS=Homo sapiens OX=9606 GN=C4BPA PE=1 SV=2	FALSE	0
FALSE	LMQCLPNPEDVKMALEVYK; |; LMQCLPNPEDVK	140.53	EDC	Intra	1	1	LMQCLPNPEDV[K]MALEVYK	1xCarbamidomethyl [C4]; 1xOxidation [M2]; 1xEDC [K12]	P04003	518	LMQCLPNPE[D]VK	1xCarbamidomethyl [C4]; 1xOxidation [M2]; 1xEDC [D10]	P04003	516	C4b-binding protein alpha chain OS=Homo sapiens OX=9606 GN=C4BPA PE=1 SV=2	C4b-binding protein alpha chain OS=Homo sapiens OX=9606 GN=C4BPA PE=1 SV=2	FALSE	0
FALSE	CEWETPEGCEQVLTGK; |;LIQEAPKPECEK	111.95	EDC	Inter	1	2	CEW[E]TPEGCEQVLTGK	2xCarbamidomethyl [C1; C9]; 1xEDC [E4]	P04003	493	LIQEAP[K]PECEK	1xCarbamidomethyl [C10]; 1xEDC [K7]	P20851	182	C4b-binding protein alpha chain OS=Homo sapiens OX=9606 GN=C4BPA PE=1 SV=2	C4b-binding protein beta chain OS=Homo sapiens OX=9606 GN=C4BPB PE=1 SV=1	FALSE	0
FALSE	LMQCLPNPEDVKMALEVYK; |; LMQCLPNPEDVK	106.42	EDC	Intra	2	1	LMQCLPNPEDV[K]MALEVYK	1xCarbamidomethyl [C4]; 2xOxidation [M2; M13]; 1xEDC [K12]	P04003	518	LMQCLPNP[E]DVK	1xCarbamidomethyl [C4]; 1xOxidation [M2]; 1xEDC [E9]	P04003	515	C4b-binding protein alpha chain OS=Homo sapiens OX=9606 GN=C4BPA PE=1 SV=2	C4b-binding protein alpha chain OS=Homo sapiens OX=9606 GN=C4BPA PE=1 SV=2	FALSE	0
FALSE	CHPGYKPTTDEPTTVICQK; |;WTPYQGCEALCCPEPK	88.82	EDC	Intra	2	1	CHPGY[K]PTTDEPTTVICQK	2xCarbamidomethyl [C1; C17]; 1xEDC [K6]	P04003	289	WTPYQGC[E]ALCCPEPK	3xCarbamidomethyl [C7; C11; C12]; 1xEDC [E8]	P04003	313	C4b-binding protein alpha chain OS=Homo sapiens OX=9606 GN=C4BPA PE=1 SV=2	C4b-binding protein alpha chain OS=Homo sapiens OX=9606 GN=C4BPA PE=1 SV=2	FALSE	0
FALSE	CHPGYKPTTDEPTTVICQK; |; CQKGFVLR	86.34	EDC	Intra	1	1	CHPGYKPTTD[E]PTTVICQK	2xCarbamidomethyl [C1; C17]; 1xEDC [E11]	P04003	294	CQ[K]GFVLR	1xCarbamidomethyl [C1]; 1xEDC [K3]	P04003	221	C4b-binding protein alpha chain OS=Homo sapiens OX=9606 GN=C4BPA PE=1 SV=2	C4b-binding protein alpha chain OS=Homo sapiens OX=9606 GN=C4BPA PE=1 SV=2	FALSE	0
FALSE	CEWETPEGCEQVLTGKR; |; LSLEIEQLELQR	82.31	EDC	Intra	1	1	CEWETPEGCEQVLTG[K]R	2xCarbamidomethyl [C1; C9]; 1xEDC [K16]	P04003	505	LSLEI[E]QLELQR	1xEDC [E6]	P04003	531	C4b-binding protein alpha chain OS=Homo sapiens OX=9606 GN=C4BPA PE=1 SV=2	C4b-binding protein alpha chain OS=Homo sapiens OX=9606 GN=C4BPA PE=1 SV=2	FALSE	0
FALSE	LSLEIEQLELQR; |;QSTLDKEL	78.17	EDC	Intra	1	1	LSL[E]IEQLELQR	1xEDC [E4]	P04003	529	QSTLD[K]EL	1xEDC [K6]	P04003	547	C4b-binding protein alpha chain OS=Homo sapiens OX=9606 GN=C4BPA PE=1 SV=2	C4b-binding protein alpha chain OS=Homo sapiens OX=9606 GN=C4BPA PE=1 SV=2	FALSE	0
FALSE	GGKIEVQLKNEHTSK; |; KVESELIKPINPR	74.3	EDC	Intra	1	1	GGKIEVQL[K]NEHTSK	1xEDC [K9]	P07225	323	KVES[E]LIKPINPR	1xEDC [E5]	P07225	396	Vitamin K-dependent protein S OS=Homo sapiens OX=9606 GN=PROS1 PE=1 SV=1	Vitamin K-dependent protein S OS=Homo sapiens OX=9606 GN=PROS1 PE=1 SV=1	FALSE	0
FALSE	LIQEAPKPECEK; |;ALLAFQESK	73.62	EDC	Intra	1	1	LIQEAP[K]PECEK	1xCarbamidomethyl [C10]; 1xEDC [K7]	P20851	182	ALLAFQ[E]SK	1xEDC [E7]	P20851	194	C4b-binding protein beta chain OS=Homo sapiens OX=9606 GN=C4BPB PE=1 SV=1	C4b-binding protein beta chain OS=Homo sapiens OX=9606 GN=C4BPB PE=1 SV=1	FALSE	0
FALSE	CHPGYKPTTDEPTTVICQK; |; EDVYVVGTVLR	67.76	EDC	Intra	1	1	CHPGY[K]PTTDEPTTVICQK	2xCarbamidomethyl [C1; C17]; 1xEDC [K6]	P04003	289	[E]DVYVVGTVLR	1xEDC [E1]	P04003	271	C4b-binding protein alpha chain OS=Homo sapiens OX=9606 GN=C4BPA PE=1 SV=2	C4b-binding protein alpha chain OS=Homo sapiens OX=9606 GN=C4BPA PE=1 SV=2	FALSE	0
FALSE	DVKAAANQMR; |;LFETK	60.87	EDC	Intra	1	2	DV[K]AAANQMR	1xOxidation [M9]; 1xEDC [K3]	P0C0L5	1658	LF[E]TK	1xEDC [E3]	P0C0L5	1644	Complement C4-B OS=Homo sapiens OX=9606 GN=C4B_2 PE=1 SV=2;Complement C4-A OS=Homo sapiens OX=9606 GN=C4A PE=1 SV=2	Complement C4-B OS=Homo sapiens OX=9606 GN=C4B_2 PE=1 SV=2;Complement C4-A OS=Homo sapiens OX=9606 GN=C4A PE=1 SV=2	FALSE	0
FALSE	LSLEIEQLELQR; |; QSTLDKEL	60.4	EDC	Intra	1	1	LSLEIEQL[E]LQR	1xEDC [E9]	P04003	534	QSTLD[K]EL	1xEDC [K6]	P04003	547	C4b-binding protein alpha chain OS=Homo sapiens OX=9606 GN=C4BPA PE=1 SV=2	C4b-binding protein alpha chain OS=Homo sapiens OX=9606 GN=C4BPA PE=1 SV=2	FALSE	0
FALSE	CHPGYKPTTDEPTTVICQK; |; DTIVFKCQK	58.7	EDC	Intra	2	1	CHPGYKPTTD[E]PTTVICQK	2xCarbamidomethyl [C1; C17]; 1xEDC [E11]	P04003	294	DTIVF[K]CQK	1xCarbamidomethyl [C7]; 1xEDC [K6]	P04003	218	C4b-binding protein alpha chain OS=Homo sapiens OX=9606 GN=C4BPA PE=1 SV=2	C4b-binding protein alpha chain OS=Homo sapiens OX=9606 GN=C4BPA PE=1 SV=2	FALSE	0
FALSE	CRHPGELR; |; FKTGTTLK	58.66	EDC	Intra	1	1	CRHPG[E]LR	1xCarbamidomethyl [C1]; 1xEDC [E6]	P04003	70	F[K]TGTTLK	1xEDC [K2]	P04003	24	C4b-binding protein alpha chain OS=Homo sapiens OX=9606 GN=C4BPA PE=1 SV=2	C4b-binding protein alpha chain OS=Homo sapiens OX=9606 GN=C4BPA PE=1 SV=2	FALSE	0
FALSE	CHPGYKPTTDEPTTVICQK; |; CQKGFVLR	58.66	EDC	Intra	1	1	CHPGYKPTT[D]EPTTVICQK	2xCarbamidomethyl [C1; C17]; 1xEDC [D10]	P04003	293	CQ[K]GFVLR	1xCarbamidomethyl [C1]; 1xEDC [K3]	P04003	221	C4b-binding protein alpha chain OS=Homo sapiens OX=9606 GN=C4BPA PE=1 SV=2	C4b-binding protein alpha chain OS=Homo sapiens OX=9606 GN=C4BPA PE=1 SV=2	FALSE	0
FALSE	TWYPEVPK; |; KPELVNGR	58.66	EDC	Intra	1	1	TWYP[E]VPK	1xEDC [E5]	P04003	486	[K]PELVNGR	1xEDC [K1]	P04003	438	C4b-binding protein alpha chain OS=Homo sapiens OX=9606 GN=C4BPA PE=1 SV=2	C4b-binding protein alpha chain OS=Homo sapiens OX=9606 GN=C4BPA PE=1 SV=2	FALSE	0
FALSE	CHPGYKPTTDEPTTVICQKNLR; |; CHPGYKPTTDEPTTVICQK	58.37	EDC	Intra	1	1	CHPGYKPTTDEPTTVICQ[K]NLR	2xCarbamidomethyl [C1; C17]; 1xEDC [K19]	P04003	302	CHPGYKPTTD[E]PTTVICQK	2xCarbamidomethyl [C1; C17]; 1xEDC [E11]	P04003	294	C4b-binding protein alpha chain OS=Homo sapiens OX=9606 GN=C4BPA PE=1 SV=2	C4b-binding protein alpha chain OS=Homo sapiens OX=9606 GN=C4BPA PE=1 SV=2	FALSE	0
FALSE	FKTGTTLK; |;CEVQDR	57.71	EDC	Intra	1	1	F[K]TGTTLK	1xEDC [K2]	P04003	24	C[E]VQDR	1xCarbamidomethyl [C1]; 1xEDC [E2]	P04003	107	C4b-binding protein alpha chain OS=Homo sapiens OX=9606 GN=C4BPA PE=1 SV=2	C4b-binding protein alpha chain OS=Homo sapiens OX=9606 GN=C4BPA PE=1 SV=2	FALSE	0
FALSE	EEIIYECDK; |; KPELVNGR	56.09	EDC	Intra	1	1	E[E]IIYECDK	1xCarbamidomethyl [C7]; 1xEDC [E2]	P04003	401	[K]PELVNGR	1xEDC [K1]	P04003	438	C4b-binding protein alpha chain OS=Homo sapiens OX=9606 GN=C4BPA PE=1 SV=2	C4b-binding protein alpha chain OS=Homo sapiens OX=9606 GN=C4BPA PE=1 SV=2	FALSE	0
FALSE	QGASGIKEIIQEK; |; QNKHCLVTVEK	56.01	EDC	Intra	1	1	QGASGIK[E]IIQEK	1xEDC [E8]	P07225	424	QN[K]HCLVTVEK	1xCarbamidomethyl [C5]; 1xEDC [K3]	P07225	432	Vitamin K-dependent protein S OS=Homo sapiens OX=9606 GN=PROS1 PE=1 SV=1	Vitamin K-dependent protein S OS=Homo sapiens OX=9606 GN=PROS1 PE=1 SV=1	FALSE	0
FALSE	LSLEIEQLELQR; |; LIQEAPKPECEK	55.68	EDC	Inter	1	2	LSLEIEQL[E]LQR	1xEDC [E9]	P04003	534	LIQEAP[K]PECEK	1xCarbamidomethyl [C10]; 1xEDC [K7]	P20851	182	C4b-binding protein alpha chain OS=Homo sapiens OX=9606 GN=C4BPA PE=1 SV=2	C4b-binding protein beta chain OS=Homo sapiens OX=9606 GN=C4BPB PE=1 SV=1	FALSE	0
FALSE	LIQEAPKPECEKALLAFQESK; |; ESGMTMEELK	55.44	EDC	Intra	1	1	LIQEAPKPECE[K]ALLAFQESK	1xCarbamidomethyl [C10]; 1xEDC [K12]	P20851	187	[E]SGMTMEELK	2xOxidation [M4; M6]; 1xEDC [E1]	P20851	211	C4b-binding protein beta chain OS=Homo sapiens OX=9606 GN=C4BPB PE=1 SV=1	C4b-binding protein beta chain OS=Homo sapiens OX=9606 GN=C4BPB PE=1 SV=1	FALSE	0
FALSE	KPDVSHGEMVSGFGPIYNYK; |;DTIVFKCQK	54.53	EDC	Intra	1	1	KP[D]VSHGEMVSGFGPIYNYK	1xEDC [D3]	P04003	195	DTIVF[K]CQK	1xCarbamidomethyl [C7]; 1xEDC [K6]	P04003	218	C4b-binding protein alpha chain OS=Homo sapiens OX=9606 GN=C4BPA PE=1 SV=2	C4b-binding protein alpha chain OS=Homo sapiens OX=9606 GN=C4BPA PE=1 SV=2	FALSE	0
FALSE	QSTLDKEL; |; MALEVYK	52.23	EDC	Intra	1	1	QSTLD[K]EL	1xEDC [K6]	P04003	547	MAL[E]VYK	1xOxidation [M1]; 1xEDC [E4]	P04003	522	C4b-binding protein alpha chain OS=Homo sapiens OX=9606 GN=C4BPA PE=1 SV=2	C4b-binding protein alpha chain OS=Homo sapiens OX=9606 GN=C4BPA PE=1 SV=2	FALSE	0
FALSE	GTLKVLR; |; LFETK	50.34	EDC	Intra	1	2	GTL[K]VLR	1xEDC [K4]	P0C0L5	1379	LF[E]TK	1xEDC [E3]	P0C0L5	1644	Complement C4-B OS=Homo sapiens OX=9606 GN=C4B_2 PE=1 SV=2;Complement C4-A OS=Homo sapiens OX=9606 GN=C4A PE=1 SV=2	Complement C4-B OS=Homo sapiens OX=9606 GN=C4B_2 PE=1 SV=2;Complement C4-A OS=Homo sapiens OX=9606 GN=C4A PE=1 SV=2	FALSE	0
FALSE	CHPGYKPTTDEPTTVICQK; |; EDVYVVGTVLR	48.44	EDC	Intra	1	1	CHPGY[K]PTTDEPTTVICQK	2xCarbamidomethyl [C1; C17]; 1xEDC [K6]	P04003	289	E[D]VYVVGTVLR	1xEDC [D2]	P04003	272	C4b-binding protein alpha chain OS=Homo sapiens OX=9606 GN=C4BPA PE=1 SV=2	C4b-binding protein alpha chain OS=Homo sapiens OX=9606 GN=C4BPA PE=1 SV=2	FALSE	0

## Sheet: 15_DMTMM_NR_2_Crosslinks
Checked	Crosslink Sequence	Max. XlinkX Score	Crosslinker	Crosslink Type	# CSMs	# Proteins	Sequence A	Modifications A	Accession A	Position A	Sequence B	Modifications B	Accession B	Position B	Protein Descriptions A	Protein Descriptions B	Is Decoy	Q-value
FALSE	CHPGYKPTTDEPTTVICQKNLR; |; EDVYVVGTVLR	90.69	EDC	Intra	1	1	CHPGYKPTTDEPTTVICQ[K]NLR	2xCarbamidomethyl [C1; C17]; 1xEDC [K19]	P04003	302	E[D]VYVVGTVLR	1xEDC [D2]	P04003	272	C4b-binding protein alpha chain OS=Homo sapiens OX=9606 GN=C4BPA PE=1 SV=2	C4b-binding protein alpha chain OS=Homo sapiens OX=9606 GN=C4BPA PE=1 SV=2	FALSE	0
FALSE	CEWETPEGCEQVLTGK; |;LIQEAPKPECEK	76.83	EDC	Inter	1	2	CEWETP[E]GCEQVLTGK	2xCarbamidomethyl [C1; C9]; 1xEDC [E7]	P04003	496	LIQEAP[K]PECEK	1xCarbamidomethyl [C10]; 1xEDC [K7]	P20851	182	C4b-binding protein alpha chain OS=Homo sapiens OX=9606 GN=C4BPA PE=1 SV=2	C4b-binding protein beta chain OS=Homo sapiens OX=9606 GN=C4BPB PE=1 SV=1	FALSE	0
FALSE	LSLEIEQLELQR; |;LIQEAPKPECEK	70	EDC	Inter	1	2	LSLEI[E]QLELQR	1xEDC [E6]	P04003	531	LIQEAP[K]PECEK	1xCarbamidomethyl [C10]; 1xEDC [K7]	P20851	182	C4b-binding protein alpha chain OS=Homo sapiens OX=9606 GN=C4BPA PE=1 SV=2	C4b-binding protein beta chain OS=Homo sapiens OX=9606 GN=C4BPB PE=1 SV=1	FALSE	0
FALSE	TWYPEVPK; |; KPELVNGR	58.55	EDC	Intra	1	1	TWYP[E]VPK	1xEDC [E5]	P04003	486	[K]PELVNGR	1xEDC [K1]	P04003	438	C4b-binding protein alpha chain OS=Homo sapiens OX=9606 GN=C4BPA PE=1 SV=2	C4b-binding protein alpha chain OS=Homo sapiens OX=9606 GN=C4BPA PE=1 SV=2	FALSE	0
FALSE	GSSVIHCDADSK; |; CQKGFVLR	53.47	EDC	Intra	1	1	GSSVIHC[D]ADSK	1xCarbamidomethyl [C7]; 1xEDC [D8]	P04003	234	CQ[K]GFVLR	1xCarbamidomethyl [C1]; 1xEDC [K3]	P04003	221	C4b-binding protein alpha chain OS=Homo sapiens OX=9606 GN=C4BPA PE=1 SV=2	C4b-binding protein alpha chain OS=Homo sapiens OX=9606 GN=C4BPA PE=1 SV=2	FALSE	0
FALSE	FKTGTTLK; |;CEVQDR	53.33	EDC	Intra	1	1	F[K]TGTTLK	1xEDC [K2]	P04003	24	C[E]VQDR	1xCarbamidomethyl [C1]; 1xEDC [E2]	P04003	107	C4b-binding protein alpha chain OS=Homo sapiens OX=9606 GN=C4BPA PE=1 SV=2	C4b-binding protein alpha chain OS=Homo sapiens OX=9606 GN=C4BPA PE=1 SV=2	FALSE	0
FALSE	NLCEAMENFMQQLK; |; QSTLDKEL	52.27	EDC	Inter	1	2	NLCEAM[E]NFMQQLK	1xCarbamidomethyl [C3]; 2xOxidation [M6; M10]; 1xEDC [E7]	P20851	203	QSTLD[K]EL	1xEDC [K6]	P04003	547	C4b-binding protein beta chain OS=Homo sapiens OX=9606 GN=C4BPB PE=1 SV=1	C4b-binding protein alpha chain OS=Homo sapiens OX=9606 GN=C4BPA PE=1 SV=2	FALSE	0
FALSE	QSTLDKEL; |; KAELK	52.23	EDC	Inter	1	2	QSTLDK[E]L	1xEDC [E7]	P04003	548	[K]AELK	1xEDC [K1]	P20851	227	C4b-binding protein alpha chain OS=Homo sapiens OX=9606 GN=C4BPA PE=1 SV=2	C4b-binding protein beta chain OS=Homo sapiens OX=9606 GN=C4BPB PE=1 SV=1	FALSE	0
FALSE	KPELVNGR; |;LSVDK	50.4	EDC	Intra	1	1	[K]PELVNGR	1xEDC [K1]	P04003	438	LSV[D]K	1xEDC [D4]	P04003	449	C4b-binding protein alpha chain OS=Homo sapiens OX=9606 GN=C4BPA PE=1 SV=2	C4b-binding protein alpha chain OS=Homo sapiens OX=9606 GN=C4BPA PE=1 SV=2	FALSE	0
FALSE	CHPGYKPTTDEPTTVICQK; |; EDVYVVGTVLR	48.44	EDC	Intra	1	1	CHPGY[K]PTTDEPTTVICQK	2xCarbamidomethyl [C1; C17]; 1xEDC [K6]	P04003	289	E[D]VYVVGTVLR	1xEDC [D2]	P04003	272	C4b-binding protein alpha chain OS=Homo sapiens OX=9606 GN=C4BPA PE=1 SV=2	C4b-binding protein alpha chain OS=Homo sapiens OX=9606 GN=C4BPA PE=1 SV=2	FALSE	0

## Sheet: 15_DMTMM_NR_3_Crosslinks
Checked	Crosslink Sequence	Max. XlinkX Score	Crosslinker	Crosslink Type	# CSMs	# Proteins	Sequence A	Modifications A	Accession A	Position A	Sequence B	Modifications B	Accession B	Position B	Protein Descriptions A	Protein Descriptions B	Is Decoy	Q-value
FALSE	CHPGYKPTTDEPTTVICQKNLR; |; EDVYVVGTVLR	118.01	EDC	Intra	1	1	CHPGYKPTTDEPTTVICQ[K]NLR	2xCarbamidomethyl [C1; C17]; 1xEDC [K19]	P04003	302	[E]DVYVVGTVLR	1xEDC [E1]	P04003	271	C4b-binding protein alpha chain OS=Homo sapiens OX=9606 GN=C4BPA PE=1 SV=2	C4b-binding protein alpha chain OS=Homo sapiens OX=9606 GN=C4BPA PE=1 SV=2	FALSE	0
FALSE	LIQEAPKPECEKALLAFQESK; |; LSLEIEQLELQR	89.83	EDC	Inter	1	2	LIQEAP[K]PECEKALLAFQESK	1xCarbamidomethyl [C10]; 1xEDC [K7]	P20851	182	LSLEI[E]QLELQR	1xEDC [E6]	P04003	531	C4b-binding protein beta chain OS=Homo sapiens OX=9606 GN=C4BPB PE=1 SV=1	C4b-binding protein alpha chain OS=Homo sapiens OX=9606 GN=C4BPA PE=1 SV=2	FALSE	0
FALSE	CEWETPEGCEQVLTGKR; |; LSLEIEQLELQR	73.62	EDC	Intra	1	1	CEWETPEGCEQVLTG[K]R	2xCarbamidomethyl [C1; C9]; 1xEDC [K16]	P04003	505	LSL[E]IEQLELQR	1xEDC [E4]	P04003	529	C4b-binding protein alpha chain OS=Homo sapiens OX=9606 GN=C4BPA PE=1 SV=2	C4b-binding protein alpha chain OS=Homo sapiens OX=9606 GN=C4BPA PE=1 SV=2	FALSE	0
FALSE	LMQCLPNPEDVKMALEVYK; |; LMQCLPNPEDVK	69.38	EDC	Intra	1	1	LMQCLPNPEDV[K]MALEVYK	1xCarbamidomethyl [C4]; 1xOxidation [M2]; 1xEDC [K12]	P04003	518	LMQCLPNP[E]DVK	1xCarbamidomethyl [C4]; 1xOxidation [M2]; 1xEDC [E9]	P04003	515	C4b-binding protein alpha chain OS=Homo sapiens OX=9606 GN=C4BPA PE=1 SV=2	C4b-binding protein alpha chain OS=Homo sapiens OX=9606 GN=C4BPA PE=1 SV=2	FALSE	0
FALSE	LSLEIEQLELQR; |; LIQEAPKPECEK	67.03	EDC	Inter	1	2	LSLEIEQL[E]LQR	1xEDC [E9]	P04003	534	LIQEAP[K]PECEK	1xCarbamidomethyl [C10]; 1xEDC [K7]	P20851	182	C4b-binding protein alpha chain OS=Homo sapiens OX=9606 GN=C4BPA PE=1 SV=2	C4b-binding protein beta chain OS=Homo sapiens OX=9606 GN=C4BPB PE=1 SV=1	FALSE	0
FALSE	CHPGYKPTTDEPTTVICQK; |;WTPYQGCEALCCPEPK	65.22	EDC	Intra	1	1	CHPGY[K]PTTDEPTTVICQK	2xCarbamidomethyl [C1; C17]; 1xEDC [K6]	P04003	289	WTPYQGC[E]ALCCPEPK	3xCarbamidomethyl [C7; C11; C12]; 1xEDC [E8]	P04003	313	C4b-binding protein alpha chain OS=Homo sapiens OX=9606 GN=C4BPA PE=1 SV=2	C4b-binding protein alpha chain OS=Homo sapiens OX=9606 GN=C4BPA PE=1 SV=2	FALSE	0
FALSE	CKPPPDIR; |;NEQVEIR	64.4	EDC	Inter	2	2	C[K]PPPDIR	1xCarbamidomethyl [C1]; 1xEDC [K2]	P04003	128	N[E]QVEIR	1xEDC [E2]	P01024	843	C4b-binding protein alpha chain OS=Homo sapiens OX=9606 GN=C4BPA PE=1 SV=2	Complement C3 OS=Homo sapiens OX=9606 GN=C3 PE=1 SV=2	FALSE	0
FALSE	FKTGTTLKYTCLPGYVR; |;CEVQDR	63.05	EDC	Intra	1	1	F[K]TGTTLKYTCLPGYVR	1xEDC [K2]; 1xCarbamidomethyl [C11]	P04003	24	C[E]VQDR	1xCarbamidomethyl [C1]; 1xEDC [E2]	P04003	107	C4b-binding protein alpha chain OS=Homo sapiens OX=9606 GN=C4BPA PE=1 SV=2	C4b-binding protein alpha chain OS=Homo sapiens OX=9606 GN=C4BPA PE=1 SV=2	FALSE	0
FALSE	YENYELTLK; |; +MSYIK	61.14	EDC	Inter	1	2	Y[E]NYELTLK	1xEDC [E2]	P04114	1564	MSYIK	1xEDC [M1]	Q8ND61	0	Apolipoprotein B-100 OS=Homo sapiens OX=9606 GN=APOB PE=1 SV=2	Uncharacterized protein C3orf20 OS=Homo sapiens OX=9606 GN=C3orf20 PE=2 SV=2	FALSE	0
FALSE	LIQEAPKPECEKALLAFQESK; |; LSLEIEQLELQR	54.49	EDC	Inter	1	2	LIQEAP[K]PECEKALLAFQESK	1xCarbamidomethyl [C10]; 1xEDC [K7]	P20851	182	LSL[E]IEQLELQR	1xEDC [E4]	P04003	529	C4b-binding protein beta chain OS=Homo sapiens OX=9606 GN=C4BPB PE=1 SV=1	C4b-binding protein alpha chain OS=Homo sapiens OX=9606 GN=C4BPA PE=1 SV=2	FALSE	0
FALSE	LSLEIEQLELQR; |; QSTLDKEL	53.52	EDC	Intra	1	1	LSLEIEQL[E]LQR	1xEDC [E9]	P04003	534	QSTLD[K]EL	1xEDC [K6]	P04003	547	C4b-binding protein alpha chain OS=Homo sapiens OX=9606 GN=C4BPA PE=1 SV=2	C4b-binding protein alpha chain OS=Homo sapiens OX=9606 GN=C4BPA PE=1 SV=2	FALSE	0
FALSE	KPELVNGR; |;LSVDK	53.48	EDC	Intra	1	1	[K]PELVNGR	1xEDC [K1]	P04003	438	LSV[D]K	1xEDC [D4]	P04003	449	C4b-binding protein alpha chain OS=Homo sapiens OX=9606 GN=C4BPA PE=1 SV=2	C4b-binding protein alpha chain OS=Homo sapiens OX=9606 GN=C4BPA PE=1 SV=2	FALSE	0
FALSE	LSLEIEQLELQR; |; KPELVNGR	53.47	EDC	Intra	1	1	LSL[E]IEQLELQR	1xEDC [E4]	P04003	529	[K]PELVNGR	1xEDC [K1]	P04003	438	C4b-binding protein alpha chain OS=Homo sapiens OX=9606 GN=C4BPA PE=1 SV=2	C4b-binding protein alpha chain OS=Homo sapiens OX=9606 GN=C4BPA PE=1 SV=2	FALSE	0
FALSE	GSSVIHCDADSK; |; CQKGFVLR	52.23	EDC	Intra	1	1	GSSVIHCDA[D]SK	1xCarbamidomethyl [C7]; 1xEDC [D10]	P04003	236	CQ[K]GFVLR	1xCarbamidomethyl [C1]; 1xEDC [K3]	P04003	221	C4b-binding protein alpha chain OS=Homo sapiens OX=9606 GN=C4BPA PE=1 SV=2	C4b-binding protein alpha chain OS=Homo sapiens OX=9606 GN=C4BPA PE=1 SV=2	FALSE	0
FALSE	LSDHSEV; |;LSKAVHK	50.34	EDC	Inter	1	2	LS[D]HSEV	1xEDC [D3]	A0A087WZI7	351	LS[K]AVHK	1xEDC [K3]	P01009	355	Anion exchange transporter OS=Homo sapiens OX=9606 GN=SLC26A7 PE=1 SV=1	Alpha-1-antitrypsin OS=Homo sapiens OX=9606 GN=SERPINA1 PE=1 SV=3	FALSE	0

## Sheet: 15_DMTMM_RED_3_Crosslinks
Checked	Crosslink Sequence	Max. XlinkX Score	Crosslinker	Crosslink Type	# CSMs	# Proteins	Sequence A	Modifications A	Accession A	Position A	Sequence B	Modifications B	Accession B	Position B	Protein Descriptions A	Protein Descriptions B	Is Decoy	Q-value
FALSE	FKTGTTLK; |;CEVQDR	42.12	EDC	Intra	1	1	F[K]TGTTLK	1xEDC [K2]	P04003	24	C[E]VQDR	1xCarbamidomethyl [C1]; 1xEDC [E2]	P04003	107	C4b-binding protein alpha chain OS=Homo sapiens OX=9606 GN=C4BPA PE=1 SV=2	C4b-binding protein alpha chain OS=Homo sapiens OX=9606 GN=C4BPA PE=1 SV=2	FALSE	0
FALSE	LEDTPK; |;LEEKK	41.94	EDC	Inter	1	2	LE[D]TPK	1xEDC [D3]	P04114	290	LEE[K]K	1xEDC [K4]	P01024	1599	Apolipoprotein B-100 OS=Homo sapiens OX=9606 GN=APOB PE=1 SV=2	Complement C3 OS=Homo sapiens OX=9606 GN=C3 PE=1 SV=2	FALSE	0
FALSE	SSIKEK; |; LEPGK	41.57	EDC	Inter	1	3	SSI[K]EK	1xEDC [K4]	Q5T985	122	L[E]PGK	1xEDC [E2]	P0C0L5	1678	Inter-alpha-trypsin inhibitor heavy chain H2 OS=Homo sapiens OX=9606 GN=ITIH2 PE=1 SV=1	Complement C4-B OS=Homo sapiens OX=9606 GN=C4B_2 PE=1 SV=2;Complement C4-A OS=Homo sapiens OX=9606 GN=C4A PE=1 SV=2	FALSE	0
FALSE	CEPLEK; |;AGKLK	38.32	EDC	Inter	1	2	C[E]PLEK	1xCarbamidomethyl [C1]; 1xEDC [E2]	P19652	184	AG[K]LK	1xEDC [K3]	P04114	921	Alpha-1-acid glycoprotein 2 OS=Homo sapiens OX=9606 GN=ORM2 PE=1 SV=2	Apolipoprotein B-100 OS=Homo sapiens OX=9606 GN=APOB PE=1 SV=2	FALSE	0
FALSE	AGCKCLVK; |; NGESVK	36.87	EDC	Inter	1	3	AGC[K]CLVK	2xCarbamidomethyl [C3; C5]; 1xEDC [K4]	Q8ND61	684	NG[E]SVK	1xEDC [E3]	P0C0L5	585	Uncharacterized protein C3orf20 OS=Homo sapiens OX=9606 GN=C3orf20 PE=2 SV=2	Complement C4-B OS=Homo sapiens OX=9606 GN=C4B_2 PE=1 SV=2;Complement C4-A OS=Homo sapiens OX=9606 GN=C4A PE=1 SV=2	FALSE	0
FALSE	ALYCEL; |; ALLKK	34.81	EDC	Inter	1	2	ALYC[E]L	1xCarbamidomethyl [C4]; 1xEDC [E5]	P27169	354	ALL[K]K	1xEDC [K4]	P04114	114	Serum paraoxonase/arylesterase 1 OS=Homo sapiens OX=9606 GN=PON1 PE=1 SV=3	Apolipoprotein B-100 OS=Homo sapiens OX=9606 GN=APOB PE=1 SV=2	FALSE	0
FALSE	VGPEADKYR; |; EVTQR	34.08	EDC	Inter	1	2	VGPEAD[K]YR	1xEDC [K7]	C9JEU5	307	[E]VTQR	1xEDC [E1]	P04114	2445	Fibrinogen gamma chain OS=Homo sapiens OX=9606 GN=FGG PE=1 SV=1	Apolipoprotein B-100 OS=Homo sapiens OX=9606 GN=APOB PE=1 SV=2	FALSE	0
FALSE	VELLHNPAFCSLATTKR; |; DLEEVK	32.61	EDC	Inter	1	2	VELLHNPAFCSLATT[K]R	1xCarbamidomethyl [C10]; 1xEDC [K16]	P01024	879	DLE[E]VK	1xEDC [E4]	P02647	116	Complement C3 OS=Homo sapiens OX=9606 GN=C3 PE=1 SV=2	Apolipoprotein A-I OS=Homo sapiens OX=9606 GN=APOA1 PE=1 SV=1	FALSE	0
FALSE	+MSYIK; |;AEALK	30.64	EDC	Inter	1	2	MSYIK	1xOxidation [M1]; 1xEDC [M1]	Q8ND61	0	A[E]ALK	1xEDC [E2]	P04114	2464	Uncharacterized protein C3orf20 OS=Homo sapiens OX=9606 GN=C3orf20 PE=2 SV=2	Apolipoprotein B-100 OS=Homo sapiens OX=9606 GN=APOB PE=1 SV=2	FALSE	0

## Sheet: 15_DMTMM_RED_4_Crosslinks
Checked	Crosslink Sequence	Max. XlinkX Score	Crosslinker	Crosslink Type	# CSMs	# Proteins	Sequence A	Modifications A	Accession A	Position A	Sequence B	Modifications B	Accession B	Position B	Protein Descriptions A	Protein Descriptions B	Is Decoy	Q-value
FALSE	IKFDK; |;AHEAK	38.32	EDC	Inter	3	2	I[K]FDK	1xEDC [K2]	P04114	3229	AH[E]AK	1xEDC [E3]	P01024	484	Apolipoprotein B-100 OS=Homo sapiens OX=9606 GN=APOB PE=1 SV=2	Complement C3 OS=Homo sapiens OX=9606 GN=C3 PE=1 SV=2	FALSE	0

## Sheet: 15_DMTMM_RED_5_Crosslinks
Checked	Crosslink Sequence	Max. XlinkX Score	Crosslinker	Crosslink Type	# CSMs	# Proteins	Sequence A	Modifications A	Accession A	Position A	Sequence B	Modifications B	Accession B	Position B	Protein Descriptions A	Protein Descriptions B	Is Decoy	Q-value
FALSE	SSIKEK; |; ADLEK	41.57	EDC	Inter	1	3	SSI[K]EK	1xEDC [K4]	Q5T985	122	A[D]LEK	1xEDC [D2]	P0C0L5	1500	Inter-alpha-trypsin inhibitor heavy chain H2 OS=Homo sapiens OX=9606 GN=ITIH2 PE=1 SV=1	Complement C4-B OS=Homo sapiens OX=9606 GN=C4B_2 PE=1 SV=2;Complement C4-A OS=Homo sapiens OX=9606 GN=C4A PE=1 SV=2	FALSE	0

## Sheet: 16_DMTMM_11_Crosslinks
Checked	Crosslink Sequence	Max. XlinkX Score	Crosslinker	Crosslink Type	# CSMs	# Proteins	Sequence A	Modifications A	Accession A	Position A	Sequence B	Modifications B	Accession B	Position B	Protein Descriptions A	Protein Descriptions B	Is Decoy	Q-value
FALSE	CHPGYKPTTDEPTTVICQKNLR; |; EDVYVVGTVLR	148.91	EDC	Intra	1	1	CHPGYKPTTDEPTTVICQ[K]NLR	2xCarbamidomethyl [C1; C17]; 1xEDC [K19]	P04003	302	[E]DVYVVGTVLR	1xEDC [E1]	P04003	271	C4b-binding protein alpha chain OS=Homo sapiens OX=9606 GN=C4BPA PE=1 SV=2	C4b-binding protein alpha chain OS=Homo sapiens OX=9606 GN=C4BPA PE=1 SV=2	FALSE	0
FALSE	GGKIEVQLKNEHTSK; |; KVESELIKPINPR	129.4	EDC	Intra	3	1	GGKIEVQL[K]NEHTSK	1xEDC [K9]	P07225	323	KV[E]SELIKPINPR	1xEDC [E3]	P07225	394	Vitamin K-dependent protein S OS=Homo sapiens OX=9606 GN=PROS1 PE=1 SV=1	Vitamin K-dependent protein S OS=Homo sapiens OX=9606 GN=PROS1 PE=1 SV=1	FALSE	0
FALSE	LMQCLPNPEDVKMALEVYK; |; LMQCLPNPEDVK	92.92	EDC	Intra	1	1	LMQCLPNPEDV[K]MALEVYK	1xCarbamidomethyl [C4]; 1xEDC [K12]	P04003	518	LMQCLPNPE[D]VK	1xCarbamidomethyl [C4]; 1xEDC [D10]	P04003	516	C4b-binding protein alpha chain OS=Homo sapiens OX=9606 GN=C4BPA PE=1 SV=2	C4b-binding protein alpha chain OS=Homo sapiens OX=9606 GN=C4BPA PE=1 SV=2	FALSE	0
FALSE	TWYPEVPK; |; KPELVNGR	85.91	EDC	Intra	1	1	TWYP[E]VPK	1xEDC [E5]	P04003	486	[K]PELVNGR	1xEDC [K1]	P04003	438	C4b-binding protein alpha chain OS=Homo sapiens OX=9606 GN=C4BPA PE=1 SV=2	C4b-binding protein alpha chain OS=Homo sapiens OX=9606 GN=C4BPA PE=1 SV=2	FALSE	0
FALSE	QSTLDKEL; |; MALEVYK	77.91	EDC	Intra	1	1	QSTLD[K]EL	1xEDC [K6]	P04003	547	MAL[E]VYK	1xEDC [E4]	P04003	522	C4b-binding protein alpha chain OS=Homo sapiens OX=9606 GN=C4BPA PE=1 SV=2	C4b-binding protein alpha chain OS=Homo sapiens OX=9606 GN=C4BPA PE=1 SV=2	FALSE	0
FALSE	CEWETPEGCEQVLTGK; |;LIQEAPKPECEK	76.68	EDC	Inter	1	2	CEWETP[E]GCEQVLTGK	2xCarbamidomethyl [C1; C9]; 1xEDC [E7]	P04003	496	LIQEAP[K]PECEK	1xCarbamidomethyl [C10]; 1xEDC [K7]	P20851	182	C4b-binding protein alpha chain OS=Homo sapiens OX=9606 GN=C4BPA PE=1 SV=2	C4b-binding protein beta chain OS=Homo sapiens OX=9606 GN=C4BPB PE=1 SV=1	FALSE	0
FALSE	CHPGYKPTTDEPTTVICQK; |; CQKGFVLR	72	EDC	Intra	2	1	CHPGYKPTT[D]EPTTVICQK	2xCarbamidomethyl [C1; C17]; 1xEDC [D10]	P04003	293	CQ[K]GFVLR	1xCarbamidomethyl [C1]; 1xEDC [K3]	P04003	221	C4b-binding protein alpha chain OS=Homo sapiens OX=9606 GN=C4BPA PE=1 SV=2	C4b-binding protein alpha chain OS=Homo sapiens OX=9606 GN=C4BPA PE=1 SV=2	FALSE	0
FALSE	TWYPEVPKCEWETPEGCEQVLTGKR; |; LSLEIEQLELQR	70	EDC	Intra	3	1	TWYPEVPKCEWETPEGCEQVLTG[K]R	2xCarbamidomethyl [C9; C17]; 1xEDC [K24]	P04003	505	LSLEI[E]QLELQR	1xEDC [E6]	P04003	531	C4b-binding protein alpha chain OS=Homo sapiens OX=9606 GN=C4BPA PE=1 SV=2	C4b-binding protein alpha chain OS=Homo sapiens OX=9606 GN=C4BPA PE=1 SV=2	FALSE	0
FALSE	DVKAAANQMR; |;LFETK	67.85	EDC	Intra	1	2	DV[K]AAANQMR	1xEDC [K3]	P0C0L5	1658	LF[E]TK	1xEDC [E3]	P0C0L5	1644	Complement C4-B OS=Homo sapiens OX=9606 GN=C4B_2 PE=1 SV=2;Complement C4-A OS=Homo sapiens OX=9606 GN=C4A PE=1 SV=2	Complement C4-B OS=Homo sapiens OX=9606 GN=C4B_2 PE=1 SV=2;Complement C4-A OS=Homo sapiens OX=9606 GN=C4A PE=1 SV=2	FALSE	0
FALSE	QGASGIKEIIQEKQNK; |; HCLVTVEK	67.06	EDC	Intra	2	1	QGASGIKEIIQE[K]QNK	1xEDC [K13]	P07225	429	HCLVTV[E]K	1xCarbamidomethyl [C2]; 1xEDC [E7]	P07225	439	Vitamin K-dependent protein S OS=Homo sapiens OX=9606 GN=PROS1 PE=1 SV=1	Vitamin K-dependent protein S OS=Homo sapiens OX=9606 GN=PROS1 PE=1 SV=1	FALSE	0
FALSE	EEIIYECDKGYILVGQAK; |; KPELVNGR	67.06	EDC	Intra	1	1	EEIIY[E]CDKGYILVGQAK	1xCarbamidomethyl [C7]; 1xEDC [E6]	P04003	405	[K]PELVNGR	1xEDC [K1]	P04003	438	C4b-binding protein alpha chain OS=Homo sapiens OX=9606 GN=C4BPA PE=1 SV=2	C4b-binding protein alpha chain OS=Homo sapiens OX=9606 GN=C4BPA PE=1 SV=2	FALSE	0
FALSE	LSLEIEQLELQR; |; KPELVNGR	67.06	EDC	Intra	1	1	LSL[E]IEQLELQR	1xEDC [E4]	P04003	529	[K]PELVNGR	1xEDC [K1]	P04003	438	C4b-binding protein alpha chain OS=Homo sapiens OX=9606 GN=C4BPA PE=1 SV=2	C4b-binding protein alpha chain OS=Homo sapiens OX=9606 GN=C4BPA PE=1 SV=2	FALSE	0
FALSE	GSSVIHCDADSK; |; DTIVFKCQK	67.03	EDC	Intra	1	1	GSSVIHC[D]ADSK	1xCarbamidomethyl [C7]; 1xEDC [D8]	P04003	234	DTIVF[K]CQK	1xCarbamidomethyl [C7]; 1xEDC [K6]	P04003	218	C4b-binding protein alpha chain OS=Homo sapiens OX=9606 GN=C4BPA PE=1 SV=2	C4b-binding protein alpha chain OS=Homo sapiens OX=9606 GN=C4BPA PE=1 SV=2	FALSE	0
FALSE	CEWETPEGCEQVLTGKR; |; LSLEIEQLELQR	67.03	EDC	Intra	1	1	CEWETPEGCEQVLTG[K]R	2xCarbamidomethyl [C1; C9]; 1xEDC [K16]	P04003	505	LSL[E]IEQLELQR	1xEDC [E4]	P04003	529	C4b-binding protein alpha chain OS=Homo sapiens OX=9606 GN=C4BPA PE=1 SV=2	C4b-binding protein alpha chain OS=Homo sapiens OX=9606 GN=C4BPA PE=1 SV=2	FALSE	0
FALSE	GSSVIHCDADSK; |; CQKGFVLR	64.56	EDC	Intra	2	1	GSSVIHC[D]ADSK	1xCarbamidomethyl [C7]; 1xEDC [D8]	P04003	234	CQ[K]GFVLR	1xCarbamidomethyl [C1]; 1xEDC [K3]	P04003	221	C4b-binding protein alpha chain OS=Homo sapiens OX=9606 GN=C4BPA PE=1 SV=2	C4b-binding protein alpha chain OS=Homo sapiens OX=9606 GN=C4BPA PE=1 SV=2	FALSE	0
FALSE	CKPPPDIR; |;NEQVEIR	63.58	EDC	Inter	1	2	C[K]PPPDIR	1xCarbamidomethyl [C1]; 1xEDC [K2]	P04003	128	N[E]QVEIR	1xEDC [E2]	P01024	843	C4b-binding protein alpha chain OS=Homo sapiens OX=9606 GN=C4BPA PE=1 SV=2	Complement C3 OS=Homo sapiens OX=9606 GN=C3 PE=1 SV=2	FALSE	0
FALSE	CHPGYKPTTDEPTTVICQK; |;WTPYQGCEALCCPEPK	60.89	EDC	Intra	1	1	CHPGY[K]PTTDEPTTVICQK	2xCarbamidomethyl [C1; C17]; 1xEDC [K6]	P04003	289	WTPYQGC[E]ALCCPEPK	3xCarbamidomethyl [C7; C11; C12]; 1xEDC [E8]	P04003	313	C4b-binding protein alpha chain OS=Homo sapiens OX=9606 GN=C4BPA PE=1 SV=2	C4b-binding protein alpha chain OS=Homo sapiens OX=9606 GN=C4BPA PE=1 SV=2	FALSE	0
FALSE	QGASGIKEIIQEK; |; QNKHCLVTVEK	58.98	EDC	Intra	1	1	QGASGIKEIIQ[E]K	1xEDC [E12]	P07225	428	QN[K]HCLVTVEK	1xCarbamidomethyl [C5]; 1xEDC [K3]	P07225	432	Vitamin K-dependent protein S OS=Homo sapiens OX=9606 GN=PROS1 PE=1 SV=1	Vitamin K-dependent protein S OS=Homo sapiens OX=9606 GN=PROS1 PE=1 SV=1	FALSE	0
FALSE	QSTLDKEL; |; KAELK	58.66	EDC	Inter	1	2	QSTLDK[E]L	1xEDC [E7]	P04003	548	[K]AELK	1xEDC [K1]	P20851	227	C4b-binding protein alpha chain OS=Homo sapiens OX=9606 GN=C4BPA PE=1 SV=2	C4b-binding protein beta chain OS=Homo sapiens OX=9606 GN=C4BPB PE=1 SV=1	FALSE	0
FALSE	GVGWSHPLPQCEIVK; |; CKPPPDIR	57.59	EDC	Intra	1	1	GVGWSHPLPQC[E]IVK	1xCarbamidomethyl [C11]; 1xEDC [E12]	P04003	123	C[K]PPPDIR	1xCarbamidomethyl [C1]; 1xEDC [K2]	P04003	128	C4b-binding protein alpha chain OS=Homo sapiens OX=9606 GN=C4BPA PE=1 SV=2	C4b-binding protein alpha chain OS=Homo sapiens OX=9606 GN=C4BPA PE=1 SV=2	FALSE	0
FALSE	EDVYVVGTVLR; |;CQKGFVLR	53.52	EDC	Intra	1	1	E[D]VYVVGTVLR	1xEDC [D2]	P04003	272	CQ[K]GFVLR	1xCarbamidomethyl [C1]; 1xEDC [K3]	P04003	221	C4b-binding protein alpha chain OS=Homo sapiens OX=9606 GN=C4BPA PE=1 SV=2	C4b-binding protein alpha chain OS=Homo sapiens OX=9606 GN=C4BPA PE=1 SV=2	FALSE	0
FALSE	LSLEIEQLELQR; |; KPELVNGR	53.47	EDC	Intra	1	1	LSLEIEQL[E]LQR	1xEDC [E9]	P04003	534	[K]PELVNGR	1xEDC [K1]	P04003	438	C4b-binding protein alpha chain OS=Homo sapiens OX=9606 GN=C4BPA PE=1 SV=2	C4b-binding protein alpha chain OS=Homo sapiens OX=9606 GN=C4BPA PE=1 SV=2	FALSE	0
FALSE	FKTGTTLK; |;CEVQDR	53.33	EDC	Intra	1	1	F[K]TGTTLK	1xEDC [K2]	P04003	24	C[E]VQDR	1xCarbamidomethyl [C1]; 1xEDC [E2]	P04003	107	C4b-binding protein alpha chain OS=Homo sapiens OX=9606 GN=C4BPA PE=1 SV=2	C4b-binding protein alpha chain OS=Homo sapiens OX=9606 GN=C4BPA PE=1 SV=2	FALSE	0
FALSE	CRHPGELR; |; FKTGTTLK	52.23	EDC	Intra	1	1	CRHPG[E]LR	1xCarbamidomethyl [C1]; 1xEDC [E6]	P04003	70	F[K]TGTTLK	1xEDC [K2]	P04003	24	C4b-binding protein alpha chain OS=Homo sapiens OX=9606 GN=C4BPA PE=1 SV=2	C4b-binding protein alpha chain OS=Homo sapiens OX=9606 GN=C4BPA PE=1 SV=2	FALSE	0
FALSE	AHSCPSVWKK; |; FSAEFDFR	51.46	EDC	Intra	1	1	AHSCPSVW[K]K	1xCarbamidomethyl [C4]; 1xEDC [K9]	P07225	630	FSA[E]FDFR	1xEDC [E4]	P07225	285	Vitamin K-dependent protein S OS=Homo sapiens OX=9606 GN=PROS1 PE=1 SV=1	Vitamin K-dependent protein S OS=Homo sapiens OX=9606 GN=PROS1 PE=1 SV=1	FALSE	0
FALSE	GTLKVLR; |; LFETK	50.34	EDC	Intra	1	2	GTL[K]VLR	1xEDC [K4]	P0C0L5	1379	LF[E]TK	1xEDC [E3]	P0C0L5	1644	Complement C4-B OS=Homo sapiens OX=9606 GN=C4B_2 PE=1 SV=2;Complement C4-A OS=Homo sapiens OX=9606 GN=C4A PE=1 SV=2	Complement C4-B OS=Homo sapiens OX=9606 GN=C4B_2 PE=1 SV=2;Complement C4-A OS=Homo sapiens OX=9606 GN=C4A PE=1 SV=2	FALSE	0
FALSE	LSDHSEV; |;LSKAVHK	50.34	EDC	Inter	1	2	LS[D]HSEV	1xEDC [D3]	A0A087WZI7	351	LS[K]AVHK	1xEDC [K3]	P01009	355	Anion exchange transporter OS=Homo sapiens OX=9606 GN=SLC26A7 PE=1 SV=1	Alpha-1-antitrypsin OS=Homo sapiens OX=9606 GN=SERPINA1 PE=1 SV=3	FALSE	0
FALSE	LMQCLPNPEDVKMALEVYK; |; LMQCLPNPEDVK	50.28	EDC	Intra	1	1	LMQCLPNPEDV[K]MALEVYK	1xCarbamidomethyl [C4]; 1xEDC [K12]	P04003	518	LMQCLPNP[E]DVK	1xCarbamidomethyl [C4]; 1xEDC [E9]	P04003	515	C4b-binding protein alpha chain OS=Homo sapiens OX=9606 GN=C4BPA PE=1 SV=2	C4b-binding protein alpha chain OS=Homo sapiens OX=9606 GN=C4BPA PE=1 SV=2	FALSE	0

## Sheet: 16_DMTMM_12_Crosslinks
Checked	Crosslink Sequence	Max. XlinkX Score	Crosslinker	Crosslink Type	# CSMs	# Proteins	Sequence A	Modifications A	Accession A	Position A	Sequence B	Modifications B	Accession B	Position B	Protein Descriptions A	Protein Descriptions B	Is Decoy	Q-value
FALSE	CHPGYKPTTDEPTTVICQKNLR; |; EDVYVVGTVLR	151.22	EDC	Intra	1	1	CHPGYKPTTDEPTTVICQ[K]NLR	2xCarbamidomethyl [C1; C17]; 1xEDC [K19]	P04003	302	E[D]VYVVGTVLR	1xEDC [D2]	P04003	272	C4b-binding protein alpha chain OS=Homo sapiens OX=9606 GN=C4BPA PE=1 SV=2	C4b-binding protein alpha chain OS=Homo sapiens OX=9606 GN=C4BPA PE=1 SV=2	FALSE	0
FALSE	CEWETPEGCEQVLTGK; |;LIQEAPKPECEK	88.95	EDC	Inter	1	2	CEWETP[E]GCEQVLTGK	2xCarbamidomethyl [C1; C9]; 1xEDC [E7]	P04003	496	LIQEAP[K]PECEK	1xCarbamidomethyl [C10]; 1xEDC [K7]	P20851	182	C4b-binding protein alpha chain OS=Homo sapiens OX=9606 GN=C4BPA PE=1 SV=2	C4b-binding protein beta chain OS=Homo sapiens OX=9606 GN=C4BPB PE=1 SV=1	FALSE	0
FALSE	CEWETPEGCEQVLTGKR; |; CEWETPEGCEQVLTGK	87.48	EDC	Intra	1	1	CEWETPEGCEQVLTG[K]R	2xCarbamidomethyl [C1; C9]; 1xEDC [K16]	P04003	505	CEWETP[E]GCEQVLTGK	2xCarbamidomethyl [C1; C9]; 1xEDC [E7]	P04003	496	C4b-binding protein alpha chain OS=Homo sapiens OX=9606 GN=C4BPA PE=1 SV=2	C4b-binding protein alpha chain OS=Homo sapiens OX=9606 GN=C4BPA PE=1 SV=2	FALSE	0
FALSE	FKTGTTLK; |;CEVQDR	87.26	EDC	Intra	1	1	F[K]TGTTLK	1xEDC [K2]	P04003	24	C[E]VQDR	1xCarbamidomethyl [C1]; 1xEDC [E2]	P04003	107	C4b-binding protein alpha chain OS=Homo sapiens OX=9606 GN=C4BPA PE=1 SV=2	C4b-binding protein alpha chain OS=Homo sapiens OX=9606 GN=C4BPA PE=1 SV=2	FALSE	0
FALSE	LSLEIEQLELQR; |;QSTLDKEL	78.17	EDC	Intra	1	1	LSLEI[E]QLELQR	1xEDC [E6]	P04003	531	QSTLD[K]EL	1xEDC [K6]	P04003	547	C4b-binding protein alpha chain OS=Homo sapiens OX=9606 GN=C4BPA PE=1 SV=2	C4b-binding protein alpha chain OS=Homo sapiens OX=9606 GN=C4BPA PE=1 SV=2	FALSE	0
FALSE	CHPGYKPTTDEPTTVICQK; |; DTIVFKCQK	73.07	EDC	Intra	1	1	CHPGYKPTTD[E]PTTVICQK	2xCarbamidomethyl [C1; C17]; 1xEDC [E11]	P04003	294	DTIVF[K]CQK	1xCarbamidomethyl [C7]; 1xEDC [K6]	P04003	218	C4b-binding protein alpha chain OS=Homo sapiens OX=9606 GN=C4BPA PE=1 SV=2	C4b-binding protein alpha chain OS=Homo sapiens OX=9606 GN=C4BPA PE=1 SV=2	FALSE	0
FALSE	LIQEAPKPECEKALLAFQESK; |; ESGMTMEELK	67.03	EDC	Intra	1	1	LIQEAPKPECE[K]ALLAFQESK	1xCarbamidomethyl [C10]; 1xEDC [K12]	P20851	187	[E]SGMTMEELK	1xEDC [E1]	P20851	211	C4b-binding protein beta chain OS=Homo sapiens OX=9606 GN=C4BPB PE=1 SV=1	C4b-binding protein beta chain OS=Homo sapiens OX=9606 GN=C4BPB PE=1 SV=1	FALSE	0
FALSE	LSLEIEQLELQR; |;LIQEAPKPECEK	67.03	EDC	Inter	1	2	LSLEI[E]QLELQR	1xEDC [E6]	P04003	531	LIQEAP[K]PECEK	1xCarbamidomethyl [C10]; 1xEDC [K7]	P20851	182	C4b-binding protein alpha chain OS=Homo sapiens OX=9606 GN=C4BPA PE=1 SV=2	C4b-binding protein beta chain OS=Homo sapiens OX=9606 GN=C4BPB PE=1 SV=1	FALSE	0
FALSE	CHPGYKPTTDEPTTVICQK; |;WTPYQGCEALCCPEPK	66.5	EDC	Intra	1	1	CHPGY[K]PTTDEPTTVICQK	2xCarbamidomethyl [C1; C17]; 1xEDC [K6]	P04003	289	WTPYQGC[E]ALCCPEPK	3xCarbamidomethyl [C7; C11; C12]; 1xEDC [E8]	P04003	313	C4b-binding protein alpha chain OS=Homo sapiens OX=9606 GN=C4BPA PE=1 SV=2	C4b-binding protein alpha chain OS=Homo sapiens OX=9606 GN=C4BPA PE=1 SV=2	FALSE	0
FALSE	CHPGYKPTTDEPTTVICQK; |; CQKGFVLR	65.33	EDC	Intra	1	1	CHPGYKPTTD[E]PTTVICQK	2xCarbamidomethyl [C1; C17]; 1xEDC [E11]	P04003	294	CQ[K]GFVLR	1xCarbamidomethyl [C1]; 1xEDC [K3]	P04003	221	C4b-binding protein alpha chain OS=Homo sapiens OX=9606 GN=C4BPA PE=1 SV=2	C4b-binding protein alpha chain OS=Homo sapiens OX=9606 GN=C4BPA PE=1 SV=2	FALSE	0
FALSE	GSSVIHCDADSK; |; DTIVFKCQK	62.66	EDC	Intra	1	1	GSSVIHC[D]ADSK	1xCarbamidomethyl [C7]; 1xEDC [D8]	P04003	234	DTIVF[K]CQK	1xCarbamidomethyl [C7]; 1xEDC [K6]	P04003	218	C4b-binding protein alpha chain OS=Homo sapiens OX=9606 GN=C4BPA PE=1 SV=2	C4b-binding protein alpha chain OS=Homo sapiens OX=9606 GN=C4BPA PE=1 SV=2	FALSE	0
FALSE	FKTGTTLK; |;NGQVEIK	58.66	EDC	Intra	1	1	F[K]TGTTLK	1xEDC [K2]	P04003	24	NGQV[E]IK	1xEDC [E5]	P04003	77	C4b-binding protein alpha chain OS=Homo sapiens OX=9606 GN=C4BPA PE=1 SV=2	C4b-binding protein alpha chain OS=Homo sapiens OX=9606 GN=C4BPA PE=1 SV=2	FALSE	0
FALSE	LSLEIEQLELQR; |; KPELVNGR	58.55	EDC	Intra	1	1	LSLEIEQL[E]LQR	1xEDC [E9]	P04003	534	[K]PELVNGR	1xEDC [K1]	P04003	438	C4b-binding protein alpha chain OS=Homo sapiens OX=9606 GN=C4BPA PE=1 SV=2	C4b-binding protein alpha chain OS=Homo sapiens OX=9606 GN=C4BPA PE=1 SV=2	FALSE	0
FALSE	FKTGTTLKYTCLPGYVR; |;CEVQDR	57.71	EDC	Intra	1	1	F[K]TGTTLKYTCLPGYVR	1xCarbamidomethyl [C11]; 1xEDC [K2]	P04003	24	CEVQ[D]R	1xCarbamidomethyl [C1]; 1xEDC [D5]	P04003	110	C4b-binding protein alpha chain OS=Homo sapiens OX=9606 GN=C4BPA PE=1 SV=2	C4b-binding protein alpha chain OS=Homo sapiens OX=9606 GN=C4BPA PE=1 SV=2	FALSE	0
FALSE	EDVYVVGTVLR; |;CQKGFVLR	53.52	EDC	Intra	1	1	[E]DVYVVGTVLR	1xEDC [E1]	P04003	271	CQ[K]GFVLR	1xCarbamidomethyl [C1]; 1xEDC [K3]	P04003	221	C4b-binding protein alpha chain OS=Homo sapiens OX=9606 GN=C4BPA PE=1 SV=2	C4b-binding protein alpha chain OS=Homo sapiens OX=9606 GN=C4BPA PE=1 SV=2	FALSE	0
FALSE	EEIIYECDKGYILVGQAK; |; KPELVNGR	53.47	EDC	Intra	1	1	EEIIYEC[D]KGYILVGQAK	1xCarbamidomethyl [C7]; 1xEDC [D8]	P04003	407	[K]PELVNGR	1xEDC [K1]	P04003	438	C4b-binding protein alpha chain OS=Homo sapiens OX=9606 GN=C4BPA PE=1 SV=2	C4b-binding protein alpha chain OS=Homo sapiens OX=9606 GN=C4BPA PE=1 SV=2	FALSE	0
FALSE	CRHPGELR; |; FKTGTTLK	53.23	EDC	Intra	1	1	CRHPG[E]LR	1xCarbamidomethyl [C1]; 1xEDC [E6]	P04003	70	F[K]TGTTLK	1xEDC [K2]	P04003	24	C4b-binding protein alpha chain OS=Homo sapiens OX=9606 GN=C4BPA PE=1 SV=2	C4b-binding protein alpha chain OS=Homo sapiens OX=9606 GN=C4BPA PE=1 SV=2	FALSE	0

## Sheet: 16_DMTMM_13_Crosslinks
Checked	Crosslink Sequence	Max. XlinkX Score	Crosslinker	Crosslink Type	# CSMs	# Proteins	Sequence A	Modifications A	Accession A	Position A	Sequence B	Modifications B	Accession B	Position B	Protein Descriptions A	Protein Descriptions B	Is Decoy	Q-value
FALSE	CHPGYKPTTDEPTTVICQKNLR; |; EDVYVVGTVLR	119.53	EDC	Intra	1	1	CHPGYKPTTDEPTTVICQ[K]NLR	2xCarbamidomethyl [C1; C17]; 1xEDC [K19]	P04003	302	E[D]VYVVGTVLR	1xEDC [D2]	P04003	272	C4b-binding protein alpha chain OS=Homo sapiens OX=9606 GN=C4BPA PE=1 SV=2	C4b-binding protein alpha chain OS=Homo sapiens OX=9606 GN=C4BPA PE=1 SV=2	FALSE	0
FALSE	FKTGTTLKYTCLPGYVR; |;CEVQDR	69.64	EDC	Intra	1	1	F[K]TGTTLKYTCLPGYVR	1xCarbamidomethyl [C11]; 1xEDC [K2]	P04003	24	CEVQ[D]R	1xCarbamidomethyl [C1]; 1xEDC [D5]	P04003	110	C4b-binding protein alpha chain OS=Homo sapiens OX=9606 GN=C4BPA PE=1 SV=2	C4b-binding protein alpha chain OS=Homo sapiens OX=9606 GN=C4BPA PE=1 SV=2	FALSE	0
FALSE	CHPGYKPTTDEPTTVICQK; |; EDVYVVGTVLR	68.42	EDC	Intra	1	1	CHPGY[K]PTTDEPTTVICQK	2xCarbamidomethyl [C1; C17]; 1xEDC [K6]	P04003	289	[E]DVYVVGTVLR	1xEDC [E1]	P04003	271	C4b-binding protein alpha chain OS=Homo sapiens OX=9606 GN=C4BPA PE=1 SV=2	C4b-binding protein alpha chain OS=Homo sapiens OX=9606 GN=C4BPA PE=1 SV=2	FALSE	0
FALSE	CEWETPEGCEQVLTGK; |;LIQEAPKPECEK	56.43	EDC	Inter	1	2	CEW[E]TPEGCEQVLTGK	2xCarbamidomethyl [C1; C9]; 1xEDC [E4]	P04003	493	LIQEAP[K]PECEK	1xCarbamidomethyl [C10]; 1xEDC [K7]	P20851	182	C4b-binding protein alpha chain OS=Homo sapiens OX=9606 GN=C4BPA PE=1 SV=2	C4b-binding protein beta chain OS=Homo sapiens OX=9606 GN=C4BPB PE=1 SV=1	FALSE	0
FALSE	LSLEIEQLELQR; |;QSTLDKEL	56.09	EDC	Intra	1	1	LSL[E]IEQLELQR	1xEDC [E4]	P04003	529	QSTLD[K]EL	1xEDC [K6]	P04003	547	C4b-binding protein alpha chain OS=Homo sapiens OX=9606 GN=C4BPA PE=1 SV=2	C4b-binding protein alpha chain OS=Homo sapiens OX=9606 GN=C4BPA PE=1 SV=2	FALSE	0
FALSE	GSSVIHCDADSK; |; DTIVFKCQK	55.68	EDC	Intra	1	1	GSSVIHCDA[D]SK	1xCarbamidomethyl [C7]; 1xEDC [D10]	P04003	236	DTIVF[K]CQK	1xCarbamidomethyl [C7]; 1xEDC [K6]	P04003	218	C4b-binding protein alpha chain OS=Homo sapiens OX=9606 GN=C4BPA PE=1 SV=2	C4b-binding protein alpha chain OS=Homo sapiens OX=9606 GN=C4BPA PE=1 SV=2	FALSE	0
FALSE	CHPGYKPTTDEPTTVICQK; |;WTPYQGCEALCCPEPK	54.98	EDC	Intra	1	1	CHPGY[K]PTTDEPTTVICQK	2xCarbamidomethyl [C1; C17]; 1xEDC [K6]	P04003	289	WTPYQGC[E]ALCCPEPK	3xCarbamidomethyl [C7; C11; C12]; 1xEDC [E8]	P04003	313	C4b-binding protein alpha chain OS=Homo sapiens OX=9606 GN=C4BPA PE=1 SV=2	C4b-binding protein alpha chain OS=Homo sapiens OX=9606 GN=C4BPA PE=1 SV=2	FALSE	0
FALSE	QSTLDKEL; |; MALEVYK	53.47	EDC	Intra	1	1	QSTLD[K]EL	1xEDC [K6]	P04003	547	MAL[E]VYK	1xEDC [E4]	P04003	522	C4b-binding protein alpha chain OS=Homo sapiens OX=9606 GN=C4BPA PE=1 SV=2	C4b-binding protein alpha chain OS=Homo sapiens OX=9606 GN=C4BPA PE=1 SV=2	FALSE	0
FALSE	FKTGTTLK; |;CEVQDR	53.33	EDC	Intra	1	1	F[K]TGTTLK	1xEDC [K2]	P04003	24	C[E]VQDR	1xCarbamidomethyl [C1]; 1xEDC [E2]	P04003	107	C4b-binding protein alpha chain OS=Homo sapiens OX=9606 GN=C4BPA PE=1 SV=2	C4b-binding protein alpha chain OS=Homo sapiens OX=9606 GN=C4BPA PE=1 SV=2	FALSE	0
FALSE	CHPGYKPTTDEPTTVICQK; |; CQKGFVLR	52.23	EDC	Intra	1	1	CHPGYKPTTD[E]PTTVICQK	2xCarbamidomethyl [C1; C17]; 1xEDC [E11]	P04003	294	CQ[K]GFVLR	1xCarbamidomethyl [C1]; 1xEDC [K3]	P04003	221	C4b-binding protein alpha chain OS=Homo sapiens OX=9606 GN=C4BPA PE=1 SV=2	C4b-binding protein alpha chain OS=Homo sapiens OX=9606 GN=C4BPA PE=1 SV=2	FALSE	0
FALSE	DSYDLHDLK; |; QTKEALLK	46.57	EDC	Inter	1	2	DSY[D]LHDLK	1xEDC [D4]	P04114	2190	QT[K]EALLK	1xEDC [K3]	P19827	312	Apolipoprotein B-100 OS=Homo sapiens OX=9606 GN=APOB PE=1 SV=2	Inter-alpha-trypsin inhibitor heavy chain H1 OS=Homo sapiens OX=9606 GN=ITIH1 PE=1 SV=3	FALSE	0
FALSE	IKFDK; |;AHEAK	45.16	EDC	Inter	2	2	I[K]FDK	1xEDC [K2]	P04114	3229	AH[E]AK	1xEDC [E3]	P01024	484	Apolipoprotein B-100 OS=Homo sapiens OX=9606 GN=APOB PE=1 SV=2	Complement C3 OS=Homo sapiens OX=9606 GN=C3 PE=1 SV=2	FALSE	0

## Sheet: 16_DMTMM_14_Crosslinks
Checked	Crosslink Sequence	Max. XlinkX Score	Crosslinker	Crosslink Type	# CSMs	# Proteins	Sequence A	Modifications A	Accession A	Position A	Sequence B	Modifications B	Accession B	Position B	Protein Descriptions A	Protein Descriptions B	Is Decoy	Q-value
FALSE	EEIIYECDKGYILVGQAK; |;IAHGHYKQSSSYSFFK	100.02	EDC	Intra	1	1	EEIIY[E]CDKGYILVGQAK	1xCarbamidomethyl [C7]; 1xEDC [E6]	P04003	405	IAHGHY[K]QSSSYSFFK	1xEDC [K7]	P04003	390	C4b-binding protein alpha chain OS=Homo sapiens OX=9606 GN=C4BPA PE=1 SV=2	C4b-binding protein alpha chain OS=Homo sapiens OX=9606 GN=C4BPA PE=1 SV=2	FALSE	0
FALSE	MALEVYKLSLEIEQLELQRDSAR; |;LMQCLPNPEDVK	51.77	EDC	Intra	1	1	MALEVY[K]LSLEIEQLELQRDSAR	1xOxidation [M1]; 1xEDC [K7]	P04003	525	LMQCLPNPE[D]VK	1xCarbamidomethyl [C4]; 1xOxidation [M2]; 1xEDC [D10]	P04003	516	C4b-binding protein alpha chain OS=Homo sapiens OX=9606 GN=C4BPA PE=1 SV=2	C4b-binding protein alpha chain OS=Homo sapiens OX=9606 GN=C4BPA PE=1 SV=2	FALSE	0
