# Supplementary material for: Higher-order structure and proteoforms of co-occurring C4b-binding protein assemblies in human serum
Source: EMBO J. 2024 May 29;43(14):10. doi: 10.1038/s44318-024-00128-y (PMC11251186; doi:10.1038/s44318-024-00128-y)
Supplement: Supplementary file 8 — Source data Fig. 4 [file 44318_2024_128_MOESM8_ESM.zip]

Archive with 15 entries (11 files):
- Figure 4/
- Figure 4/4B/
- Figure 4/4C/
- Figure 4/4A/
- Figure 4/4B/Image_data_a6b1ProS.gwy
- Figure 4/4B/Image_data_a7b1ProS.gwy
- Figure 4/4B/Image_data_a7b1.gwy
- Figure 4/4B/Image_data_a6b1.gwy
- Figure 4/4C/Image_data_0020.gwy
- Figure 4/4C/Image_data_0009.gwy
- Figure 4/4C/Image_data_0023.gwy
- Figure 4/4C/Image_data_0014.gwy
- Figure 4/4C/Image_data_0003.gwy
- Figure 4/4C/Image_data_0017.gwy
- Figure 4/4A/Image_data_a7b1.gwy
