# Supplementary material for: Higher-order structure and proteoforms of co-occurring C4b-binding protein assemblies in human serum
Source: EMBO J. 2024 May 29;43(14):10. doi: 10.1038/s44318-024-00128-y (PMC11251186; doi:10.1038/s44318-024-00128-y)
Supplement: Supplementary file 9 — Source data Fig. 5 [file 44318_2024_128_MOESM9_ESM.zip › Figure 5/Dataset_F5.xls]

## Sheet: Sheet1
	Query #:z	Protein Rank	Peptide < ProteinMetrics Confidential >	Glycans NHFAGNa	Modification Type(s)	Observed m/z	z	Observed (M+H)	Calc. mass (M+H)	Off-by-x error	Mass error (ppm)	Starting position	Cleavage	Score	Delta	Delta Mod	|Log Prob|	# of unique peptides	Protein Name	Protein DB number	Comment	Scan #	Scan Time	filename
0	13252:2	1	R.KMAAWPFS[+79.966]R.L		S[+80]	587.266	2	1173.53	1173.53	0	-1.4	16	Specific	22.97	22.97	22.97	0.48	576	>sp|P04003|C4BPA_HUMAN C4b-binding protein alpha chain OS=Homo sapiens OX=9606 GN=C4BPA PE=1 SV=2	1	20220927_ex1_um8_fiala002_sa_ext00_c4bp_glyko_1.ScanId;v=1;d1=16857.16857.5	controllerType=0 controllerNumber=1 scan=16857	46.7912	20220927_EX1_UM8_Fiala002_SA_EXT00_c4bp_glyko_1
1	09639:1	1	P.FSR.L			409.218	1	409.218	409.219	0	-2.4	22	NRagged	188.94	22.19	22.19	0.15	576	>sp|P04003|C4BPA_HUMAN C4b-binding protein alpha chain OS=Homo sapiens OX=9606 GN=C4BPA PE=1 SV=2	1	20220927_ex1_um8_fiala002_sa_ext00_c4bp_glyko_1.ScanId;v=1;d1=13067.13067.2	controllerType=0 controllerNumber=1 scan=13067	37.7086	20220927_EX1_UM8_Fiala002_SA_EXT00_c4bp_glyko_1
2	15447:2	1	R.LW[+15.995]KVSDPILF.Q		W[+16]	617.344	2	1233.68	1233.69	0	-5	25	CRagged	56.06	56.06	56.06	0.3	576	>sp|P04003|C4BPA_HUMAN C4b-binding protein alpha chain OS=Homo sapiens OX=9606 GN=C4BPA PE=1 SV=2	1	20220927_ex1_um8_fiala002_sa_ext00_c4bp_glyko_1.ScanId;v=1;d1=19180.19180.2	controllerType=0 controllerNumber=1 scan=19180	52.5307	20220927_EX1_UM8_Fiala002_SA_EXT00_c4bp_glyko_1
3	10099:2	1	L.GNC[+57.021]GPPPTLSF.A		C[+57]	573.765	2	1146.52	1146.52	0	-1.8	48	Non	272.97	260.78	260.78	3.27	576	>sp|P04003|C4BPA_HUMAN C4b-binding protein alpha chain OS=Homo sapiens OX=9606 GN=C4BPA PE=1 SV=2	1	20220927_ex1_um8_fiala002_sa_ext00_c4bp_glyko_1.ScanId;v=1;d1=13549.13549.2	controllerType=0 controllerNumber=1 scan=13549	38.853	20220927_EX1_UM8_Fiala002_SA_EXT00_c4bp_glyko_1
4	09210:3	1	L.GNC[+57.021]GPPPTLSFAAPMDITLTETR.F		C[+57]	816.062	3	2446.17	2446.17	0	-1.6	48	NRagged	28.47	28.47	28.47	0.5	576	>sp|P04003|C4BPA_HUMAN C4b-binding protein alpha chain OS=Homo sapiens OX=9606 GN=C4BPA PE=1 SV=2	1	20220927_ex1_um8_fiala002_sa_ext00_c4bp_glyko_1.ScanId;v=1;d1=12617.12617.3	controllerType=0 controllerNumber=1 scan=12617	36.6374	20220927_EX1_UM8_Fiala002_SA_EXT00_c4bp_glyko_1
5	09434:3	1	L.GNC[+57.021]GPPPTLSFAAPMDITLTETR.F		C[+57]	816.062	3	2446.17	2446.17	0	-1.6	48	NRagged	40.16	40.16	40.16	0.33	576	>sp|P04003|C4BPA_HUMAN C4b-binding protein alpha chain OS=Homo sapiens OX=9606 GN=C4BPA PE=1 SV=2	1	20220927_ex1_um8_fiala002_sa_ext00_c4bp_glyko_1.ScanId;v=1;d1=12852.12852.3	controllerType=0 controllerNumber=1 scan=12852	37.1944	20220927_EX1_UM8_Fiala002_SA_EXT00_c4bp_glyko_1
6	09153:3	1	L.GNC[+57.021]GPPPTLSFAAPMDITLTETR.F		C[+57]	816.062	3	2446.17	2446.17	0	-1.5	48	NRagged	55.7	55.7	55.7	2.28	576	>sp|P04003|C4BPA_HUMAN C4b-binding protein alpha chain OS=Homo sapiens OX=9606 GN=C4BPA PE=1 SV=2	1	20220927_ex1_um8_fiala002_sa_ext00_c4bp_glyko_1.ScanId;v=1;d1=12558.12558.3	controllerType=0 controllerNumber=1 scan=12558	36.4903	20220927_EX1_UM8_Fiala002_SA_EXT00_c4bp_glyko_1
7	09648:3	1	L.GNC[+57.021]GPPPTLSFAAPMDITLTETR.F		C[+57]	816.058	3	2446.16	2446.17	0	-6.2	48	NRagged	56.59	56.59	56.59	0.4	576	>sp|P04003|C4BPA_HUMAN C4b-binding protein alpha chain OS=Homo sapiens OX=9606 GN=C4BPA PE=1 SV=2	1	20220927_ex1_um8_fiala002_sa_ext00_c4bp_glyko_1.ScanId;v=1;d1=13076.13076.3	controllerType=0 controllerNumber=1 scan=13076	37.7286	20220927_EX1_UM8_Fiala002_SA_EXT00_c4bp_glyko_1
8	09201:3	1	L.GNC[+57.021]GPPPTLSFAAPMDITLTETR.F		C[+57]	816.062	3	2446.17	2446.17	0	-1.6	48	NRagged	59.5	59.5	59.5	0.84	576	>sp|P04003|C4BPA_HUMAN C4b-binding protein alpha chain OS=Homo sapiens OX=9606 GN=C4BPA PE=1 SV=2	1	20220927_ex1_um8_fiala002_sa_ext00_c4bp_glyko_1.ScanId;v=1;d1=12608.12608.3	controllerType=0 controllerNumber=1 scan=12608	36.6129	20220927_EX1_UM8_Fiala002_SA_EXT00_c4bp_glyko_1
9	12924:3	1	L.GNC[+57.021]GPPPTLSFAAPMDITLTETR.F		C[+57]	816.062	3	2446.17	2446.17	0	-1.6	48	NRagged	73.7	73.7	73.7	0.84	576	>sp|P04003|C4BPA_HUMAN C4b-binding protein alpha chain OS=Homo sapiens OX=9606 GN=C4BPA PE=1 SV=2	1	20220927_ex1_um8_fiala002_sa_ext00_c4bp_glyko_1.ScanId;v=1;d1=16508.16508.3	controllerType=0 controllerNumber=1 scan=16508	45.9219	20220927_EX1_UM8_Fiala002_SA_EXT00_c4bp_glyko_1
10	08999:3	1	L.GNC[+57.021]GPPPTLSFAAPMDITLTETR.F		C[+57]	816.062	3	2446.17	2446.17	0	-1	48	NRagged	74.27	74.27	74.27	2.29	576	>sp|P04003|C4BPA_HUMAN C4b-binding protein alpha chain OS=Homo sapiens OX=9606 GN=C4BPA PE=1 SV=2	1	20220927_ex1_um8_fiala002_sa_ext00_c4bp_glyko_1.ScanId;v=1;d1=12397.12397.3	controllerType=0 controllerNumber=1 scan=12397	36.1099	20220927_EX1_UM8_Fiala002_SA_EXT00_c4bp_glyko_1
11	09212:3	1	L.GNC[+57.021]GPPPTLSFAAPMDITLTETR.F		C[+57]	816.062	3	2446.17	2446.17	0	-1.2	48	NRagged	84.23	84.23	84.23	2.28	576	>sp|P04003|C4BPA_HUMAN C4b-binding protein alpha chain OS=Homo sapiens OX=9606 GN=C4BPA PE=1 SV=2	1	20220927_ex1_um8_fiala002_sa_ext00_c4bp_glyko_1.ScanId;v=1;d1=12620.12620.3	controllerType=0 controllerNumber=1 scan=12620	36.6463	20220927_EX1_UM8_Fiala002_SA_EXT00_c4bp_glyko_1
12	14979:3	1	L.GNC[+57.021]GPPPTLSFAAPMDITLTETR.F		C[+57]	816.061	3	2446.17	2446.17	0	-2.4	48	NRagged	101.64	101.64	101.64	0.82	576	>sp|P04003|C4BPA_HUMAN C4b-binding protein alpha chain OS=Homo sapiens OX=9606 GN=C4BPA PE=1 SV=2	1	20220927_ex1_um8_fiala002_sa_ext00_c4bp_glyko_1.ScanId;v=1;d1=18683.18683.3	controllerType=0 controllerNumber=1 scan=18683	51.2916	20220927_EX1_UM8_Fiala002_SA_EXT00_c4bp_glyko_1
13	09045:2	1	L.GNC[+57.021]GPPPTLSFAAPMDITLTETR.F		C[+57]	1223.59	2	2446.17	2446.17	0	-2.5	48	NRagged	103.47	103.47	103.47	2.53	576	>sp|P04003|C4BPA_HUMAN C4b-binding protein alpha chain OS=Homo sapiens OX=9606 GN=C4BPA PE=1 SV=2	1	20220927_ex1_um8_fiala002_sa_ext00_c4bp_glyko_1.ScanId;v=1;d1=12445.12445.2	controllerType=0 controllerNumber=1 scan=12445	36.2231	20220927_EX1_UM8_Fiala002_SA_EXT00_c4bp_glyko_1
14	12907:3	1	L.GNC[+57.021]GPPPTLSFAAPMDITLTETR.F		C[+57]	816.066	3	2446.18	2446.17	0	3.2	48	NRagged	135.7	135.7	135.7	0.48	576	>sp|P04003|C4BPA_HUMAN C4b-binding protein alpha chain OS=Homo sapiens OX=9606 GN=C4BPA PE=1 SV=2	1	20220927_ex1_um8_fiala002_sa_ext00_c4bp_glyko_1.ScanId;v=1;d1=16490.16490.3	controllerType=0 controllerNumber=1 scan=16490	45.8786	20220927_EX1_UM8_Fiala002_SA_EXT00_c4bp_glyko_1
15	14913:3	1	L.GNC[+57.021]GPPPTLSFAAPMDITLTETR.F		C[+57]	816.061	3	2446.17	2446.17	0	-2.2	48	NRagged	282.6	282.6	282.6	4.43	576	>sp|P04003|C4BPA_HUMAN C4b-binding protein alpha chain OS=Homo sapiens OX=9606 GN=C4BPA PE=1 SV=2	1	20220927_ex1_um8_fiala002_sa_ext00_c4bp_glyko_1.ScanId;v=1;d1=18614.18614.3	controllerType=0 controllerNumber=1 scan=18614	51.1237	20220927_EX1_UM8_Fiala002_SA_EXT00_c4bp_glyko_1
16	15484:3	1	L.GNC[+57.021]GPPPTLSFAAPMDITLTETR.F		C[+57]	816.062	3	2446.17	2446.17	0	-0.9	48	NRagged	327.59	327.59	327.59	4.49	576	>sp|P04003|C4BPA_HUMAN C4b-binding protein alpha chain OS=Homo sapiens OX=9606 GN=C4BPA PE=1 SV=2	1	20220927_ex1_um8_fiala002_sa_ext00_c4bp_glyko_1.ScanId;v=1;d1=19219.19219.3	controllerType=0 controllerNumber=1 scan=19219	52.6269	20220927_EX1_UM8_Fiala002_SA_EXT00_c4bp_glyko_1
17	13606:3	1	L.GNC[+57.021]GPPPTLSFAAPMDITLTETR.F		C[+57]	816.062	3	2446.17	2446.17	0	-0.7	48	NRagged	499.79	499.79	499.79	6.51	576	>sp|P04003|C4BPA_HUMAN C4b-binding protein alpha chain OS=Homo sapiens OX=9606 GN=C4BPA PE=1 SV=2	1	20220927_ex1_um8_fiala002_sa_ext00_c4bp_glyko_1.ScanId;v=1;d1=17229.17229.3	controllerType=0 controllerNumber=1 scan=17229	47.6937	20220927_EX1_UM8_Fiala002_SA_EXT00_c4bp_glyko_1
18	13548:3	1	L.GNC[+57.021]GPPPTLSFAAPMDITLTETR.F		C[+57]	816.062	3	2446.17	2446.17	0	-0.7	48	NRagged	624.76	624.76	624.76	8.55	576	>sp|P04003|C4BPA_HUMAN C4b-binding protein alpha chain OS=Homo sapiens OX=9606 GN=C4BPA PE=1 SV=2	1	20220927_ex1_um8_fiala002_sa_ext00_c4bp_glyko_1.ScanId;v=1;d1=17168.17168.3	controllerType=0 controllerNumber=1 scan=17168	47.5447	20220927_EX1_UM8_Fiala002_SA_EXT00_c4bp_glyko_1
19	13300:3	1	L.GNC[+57.021]GPPPTLSFAAPMDITLTETR.F		C[+57]	816.062	3	2446.17	2446.17	0	-1.1	48	NRagged	659.61	659.61	659.61	9.55	576	>sp|P04003|C4BPA_HUMAN C4b-binding protein alpha chain OS=Homo sapiens OX=9606 GN=C4BPA PE=1 SV=2	1	20220927_ex1_um8_fiala002_sa_ext00_c4bp_glyko_1.ScanId;v=1;d1=16908.16908.2	controllerType=0 controllerNumber=1 scan=16908	46.9186	20220927_EX1_UM8_Fiala002_SA_EXT00_c4bp_glyko_1
20	13350:2	1	L.GNC[+57.021]GPPPTLSFAAPMDITLTETR.F		C[+57]	1223.59	2	2446.17	2446.17	0	-1.3	48	NRagged	775.4	775.4	775.4	12.1	576	>sp|P04003|C4BPA_HUMAN C4b-binding protein alpha chain OS=Homo sapiens OX=9606 GN=C4BPA PE=1 SV=2	1	20220927_ex1_um8_fiala002_sa_ext00_c4bp_glyko_1.ScanId;v=1;d1=16960.16960.2	controllerType=0 controllerNumber=1 scan=16960	47.0441	20220927_EX1_UM8_Fiala002_SA_EXT00_c4bp_glyko_1
21	13330:3	1	L.GNC[+57.021]GPPPTLSFAAPMDITLTETR.F		C[+57]	816.062	3	2446.17	2446.17	0	-0.8	48	NRagged	800.54	800.54	800.54	12.55	576	>sp|P04003|C4BPA_HUMAN C4b-binding protein alpha chain OS=Homo sapiens OX=9606 GN=C4BPA PE=1 SV=2	1	20220927_ex1_um8_fiala002_sa_ext00_c4bp_glyko_1.ScanId;v=1;d1=16939.16939.3	controllerType=0 controllerNumber=1 scan=16939	46.9941	20220927_EX1_UM8_Fiala002_SA_EXT00_c4bp_glyko_1
22	13232:3	1	L.GNC[+57.021]GPPPTLSFAAPM[+15.995]DITLTETR.F		C[+57], M[+16]	821.395	3	2462.17	2462.17	0	0.5	48	NRagged	345.18	345.18	345.18	4.38	576	>sp|P04003|C4BPA_HUMAN C4b-binding protein alpha chain OS=Homo sapiens OX=9606 GN=C4BPA PE=1 SV=2	1	20220927_ex1_um8_fiala002_sa_ext00_c4bp_glyko_1.ScanId;v=1;d1=16836.16836.3	controllerType=0 controllerNumber=1 scan=16836	46.7407	20220927_EX1_UM8_Fiala002_SA_EXT00_c4bp_glyko_1
23	12477:3	1	L.GNC[+57.021]GPPPTLSFAAPM[+15.995]DITLTETR.F		C[+57], M[+16]	821.393	3	2462.16	2462.17	0	-1.9	48	NRagged	429.34	429.34	429.34	6.19	576	>sp|P04003|C4BPA_HUMAN C4b-binding protein alpha chain OS=Homo sapiens OX=9606 GN=C4BPA PE=1 SV=2	1	20220927_ex1_um8_fiala002_sa_ext00_c4bp_glyko_1.ScanId;v=1;d1=16040.16040.3	controllerType=0 controllerNumber=1 scan=16040	44.794	20220927_EX1_UM8_Fiala002_SA_EXT00_c4bp_glyko_1
24	05009:2	1	G.NC[+57.021]GPPPTL.S		C[+57]	428.204	2	855.401	855.403	0	-2.1	49	Non	212.86	79.45	79.45	0.71	576	>sp|P04003|C4BPA_HUMAN C4b-binding protein alpha chain OS=Homo sapiens OX=9606 GN=C4BPA PE=1 SV=2	1	20220927_ex1_um8_fiala002_sa_ext00_c4bp_glyko_1.ScanId;v=1;d1=8202.8202.2	controllerType=0 controllerNumber=1 scan=8202	26.033	20220927_EX1_UM8_Fiala002_SA_EXT00_c4bp_glyko_1
25	04630:2	1	G.NC[+57.021]GPPPTL.S		C[+57]	428.204	2	855.401	855.403	0	-2	49	Non	256.21	107.96	107.96	2.43	576	>sp|P04003|C4BPA_HUMAN C4b-binding protein alpha chain OS=Homo sapiens OX=9606 GN=C4BPA PE=1 SV=2	1	20220927_ex1_um8_fiala002_sa_ext00_c4bp_glyko_1.ScanId;v=1;d1=7785.7785.2	controllerType=0 controllerNumber=1 scan=7785	24.9703	20220927_EX1_UM8_Fiala002_SA_EXT00_c4bp_glyko_1
26	03477:2	1	G.NC[+57.021]GPPPTLS.F		C[+57]	471.72	2	942.433	942.435	0	-2.6	49	Non	67.38	67.38	67.38	0.29	576	>sp|P04003|C4BPA_HUMAN C4b-binding protein alpha chain OS=Homo sapiens OX=9606 GN=C4BPA PE=1 SV=2	1	20220927_ex1_um8_fiala002_sa_ext00_c4bp_glyko_1.ScanId;v=1;d1=6569.6569.2	controllerType=0 controllerNumber=1 scan=6569	22.0225	20220927_EX1_UM8_Fiala002_SA_EXT00_c4bp_glyko_1
27	03101:2	1	G.NC[+57.021]GPPPTLS.F		C[+57]	471.72	2	942.432	942.435	0	-2.9	49	Non	113.95	113.95	113.95	0.5	576	>sp|P04003|C4BPA_HUMAN C4b-binding protein alpha chain OS=Homo sapiens OX=9606 GN=C4BPA PE=1 SV=2	1	20220927_ex1_um8_fiala002_sa_ext00_c4bp_glyko_1.ScanId;v=1;d1=6170.6170.2	controllerType=0 controllerNumber=1 scan=6170	21.0442	20220927_EX1_UM8_Fiala002_SA_EXT00_c4bp_glyko_1
28	09782:2	1	G.NC[+57.021]GPPPTLSF.A		C[+57]	545.255	2	1089.5	1089.5	0	-1.5	49	Non	137.63	137.63	137.63	1.39	576	>sp|P04003|C4BPA_HUMAN C4b-binding protein alpha chain OS=Homo sapiens OX=9606 GN=C4BPA PE=1 SV=2	1	20220927_ex1_um8_fiala002_sa_ext00_c4bp_glyko_1.ScanId;v=1;d1=13217.13217.3	controllerType=0 controllerNumber=1 scan=13217	38.0642	20220927_EX1_UM8_Fiala002_SA_EXT00_c4bp_glyko_1
29	09904:2	1	G.NC[+57.021]GPPPTLSF.A		C[+57]	545.254	2	1089.5	1089.5	0	-2	49	Non	156.88	156.88	156.88	1.39	576	>sp|P04003|C4BPA_HUMAN C4b-binding protein alpha chain OS=Homo sapiens OX=9606 GN=C4BPA PE=1 SV=2	1	20220927_ex1_um8_fiala002_sa_ext00_c4bp_glyko_1.ScanId;v=1;d1=13344.13344.2	controllerType=0 controllerNumber=1 scan=13344	38.3631	20220927_EX1_UM8_Fiala002_SA_EXT00_c4bp_glyko_1
30	09934:2	1	G.NC[+57.021]GPPPTLSF.A		C[+57]	545.254	2	1089.5	1089.5	0	-1.9	49	Non	188.48	188.48	188.48	2.51	576	>sp|P04003|C4BPA_HUMAN C4b-binding protein alpha chain OS=Homo sapiens OX=9606 GN=C4BPA PE=1 SV=2	1	20220927_ex1_um8_fiala002_sa_ext00_c4bp_glyko_1.ScanId;v=1;d1=13376.13376.2	controllerType=0 controllerNumber=1 scan=13376	38.4392	20220927_EX1_UM8_Fiala002_SA_EXT00_c4bp_glyko_1
31	10280:2	1	G.NC[+57.021]GPPPTLSF.A		C[+57]	545.254	2	1089.5	1089.5	0	-2.1	49	Non	246.15	220.98	220.98	3.26	576	>sp|P04003|C4BPA_HUMAN C4b-binding protein alpha chain OS=Homo sapiens OX=9606 GN=C4BPA PE=1 SV=2	1	20220927_ex1_um8_fiala002_sa_ext00_c4bp_glyko_1.ScanId;v=1;d1=13739.13739.2	controllerType=0 controllerNumber=1 scan=13739	39.307	20220927_EX1_UM8_Fiala002_SA_EXT00_c4bp_glyko_1
32	09918:2	1	G.NC[+57.021]GPPPTLSF.A		C[+57]	545.254	2	1089.5	1089.5	0	-2.1	49	Non	323.4	323.4	323.4	4.22	576	>sp|P04003|C4BPA_HUMAN C4b-binding protein alpha chain OS=Homo sapiens OX=9606 GN=C4BPA PE=1 SV=2	1	20220927_ex1_um8_fiala002_sa_ext00_c4bp_glyko_1.ScanId;v=1;d1=13359.13359.2	controllerType=0 controllerNumber=1 scan=13359	38.3986	20220927_EX1_UM8_Fiala002_SA_EXT00_c4bp_glyko_1
33	10175:2	1	G.NC[+57.021]GPPPTLSF.A		C[+57]	545.254	2	1089.5	1089.5	0	-2.4	49	Non	384.46	336.1	336.1	4.31	576	>sp|P04003|C4BPA_HUMAN C4b-binding protein alpha chain OS=Homo sapiens OX=9606 GN=C4BPA PE=1 SV=2	1	20220927_ex1_um8_fiala002_sa_ext00_c4bp_glyko_1.ScanId;v=1;d1=13629.13629.2	controllerType=0 controllerNumber=1 scan=13629	39.0429	20220927_EX1_UM8_Fiala002_SA_EXT00_c4bp_glyko_1
34	10391:2	1	G.NC[+57.021]GPPPTLSF.A		C[+57]	545.254	2	1089.5	1089.5	0	-1.7	49	Non	385.05	335.69	335.69	4.35	576	>sp|P04003|C4BPA_HUMAN C4b-binding protein alpha chain OS=Homo sapiens OX=9606 GN=C4BPA PE=1 SV=2	1	20220927_ex1_um8_fiala002_sa_ext00_c4bp_glyko_1.ScanId;v=1;d1=13855.13855.2	controllerType=0 controllerNumber=1 scan=13855	39.5809	20220927_EX1_UM8_Fiala002_SA_EXT00_c4bp_glyko_1
35	09965:2	1	G.NC[+57.021]GPPPTLSF.A		C[+57]	545.254	2	1089.5	1089.5	0	-1.8	49	Non	436.96	436.96	436.96	6.17	576	>sp|P04003|C4BPA_HUMAN C4b-binding protein alpha chain OS=Homo sapiens OX=9606 GN=C4BPA PE=1 SV=2	1	20220927_ex1_um8_fiala002_sa_ext00_c4bp_glyko_1.ScanId;v=1;d1=13409.13409.2	controllerType=0 controllerNumber=1 scan=13409	38.5225	20220927_EX1_UM8_Fiala002_SA_EXT00_c4bp_glyko_1
36	09745:2	1	G.NC[+57.021]GPPPTLSF.A		C[+57]	545.255	2	1089.5	1089.5	0	-1.5	49	Non	472.55	421.67	421.67	5.78	576	>sp|P04003|C4BPA_HUMAN C4b-binding protein alpha chain OS=Homo sapiens OX=9606 GN=C4BPA PE=1 SV=2	1	20220927_ex1_um8_fiala002_sa_ext00_c4bp_glyko_1.ScanId;v=1;d1=13178.13178.2	controllerType=0 controllerNumber=1 scan=13178	37.971	20220927_EX1_UM8_Fiala002_SA_EXT00_c4bp_glyko_1
37	15818:2	1	G.NC[+57.021]GPPPTLSFAAPMDITL.T		C[+57]	951.46	2	1901.91	1901.91	0	-0.6	49	Non	457.81	457.81	457.81	5.86	576	>sp|P04003|C4BPA_HUMAN C4b-binding protein alpha chain OS=Homo sapiens OX=9606 GN=C4BPA PE=1 SV=2	1	20220927_ex1_um8_fiala002_sa_ext00_c4bp_glyko_1.ScanId;v=1;d1=19571.19571.2	controllerType=0 controllerNumber=1 scan=19571	53.4892	20220927_EX1_UM8_Fiala002_SA_EXT00_c4bp_glyko_1
38	15291:2	1	G.NC[+57.021]GPPPTLSFAAPMDITLT.E		C[+57]	1001.98	2	2002.96	2002.96	0	-2.5	49	Non	283.37	283.37	283.37	3.33	576	>sp|P04003|C4BPA_HUMAN C4b-binding protein alpha chain OS=Homo sapiens OX=9606 GN=C4BPA PE=1 SV=2	1	20220927_ex1_um8_fiala002_sa_ext00_c4bp_glyko_1.ScanId;v=1;d1=19014.19014.2	controllerType=0 controllerNumber=1 scan=19014	52.1122	20220927_EX1_UM8_Fiala002_SA_EXT00_c4bp_glyko_1
39	15305:2	1	G.NC[+57.021]GPPPTLSFAAPMDITLT.E		C[+57]	1001.98	2	2002.96	2002.96	0	-2.5	49	Non	532.49	474.94	474.94	5.39	576	>sp|P04003|C4BPA_HUMAN C4b-binding protein alpha chain OS=Homo sapiens OX=9606 GN=C4BPA PE=1 SV=2	1	20220927_ex1_um8_fiala002_sa_ext00_c4bp_glyko_1.ScanId;v=1;d1=19028.19028.2	controllerType=0 controllerNumber=1 scan=19028	52.1449	20220927_EX1_UM8_Fiala002_SA_EXT00_c4bp_glyko_1
40	14831:3	1	G.NC[+57.021]GPPPTLSFAAPMDITLTETR.F		C[+57]	797.055	3	2389.15	2389.15	0	-1	49	NRagged	95.89	95.89	95.89	0.68	576	>sp|P04003|C4BPA_HUMAN C4b-binding protein alpha chain OS=Homo sapiens OX=9606 GN=C4BPA PE=1 SV=2	1	20220927_ex1_um8_fiala002_sa_ext00_c4bp_glyko_1.ScanId;v=1;d1=18528.18528.2	controllerType=0 controllerNumber=1 scan=18528	50.9153	20220927_EX1_UM8_Fiala002_SA_EXT00_c4bp_glyko_1
41	14112:3	1	G.NC[+57.021]GPPPTLSFAAPMDITLTETR.F		C[+57]	797.055	3	2389.15	2389.15	0	-0.8	49	NRagged	109.62	109.62	109.62	0.68	576	>sp|P04003|C4BPA_HUMAN C4b-binding protein alpha chain OS=Homo sapiens OX=9606 GN=C4BPA PE=1 SV=2	1	20220927_ex1_um8_fiala002_sa_ext00_c4bp_glyko_1.ScanId;v=1;d1=17763.17763.2	controllerType=0 controllerNumber=1 scan=17763	49.0093	20220927_EX1_UM8_Fiala002_SA_EXT00_c4bp_glyko_1
42	13067:2	1	G.NC[+57.021]GPPPTLSFAAPMDITLTETR.F		C[+57]	1195.08	2	2389.15	2389.15	0	-3	49	NRagged	281.55	281.55	281.55	4.82	576	>sp|P04003|C4BPA_HUMAN C4b-binding protein alpha chain OS=Homo sapiens OX=9606 GN=C4BPA PE=1 SV=2	1	20220927_ex1_um8_fiala002_sa_ext00_c4bp_glyko_1.ScanId;v=1;d1=16658.16658.2	controllerType=0 controllerNumber=1 scan=16658	46.2901	20220927_EX1_UM8_Fiala002_SA_EXT00_c4bp_glyko_1
43	13062:2	1	G.NC[+57.021]GPPPTLSFAAPMDITLTETR.F		C[+57]	1195.08	2	2389.15	2389.15	0	-3	49	NRagged	330.47	330.47	330.47	5.8	576	>sp|P04003|C4BPA_HUMAN C4b-binding protein alpha chain OS=Homo sapiens OX=9606 GN=C4BPA PE=1 SV=2	1	20220927_ex1_um8_fiala002_sa_ext00_c4bp_glyko_1.ScanId;v=1;d1=16653.16653.2	controllerType=0 controllerNumber=1 scan=16653	46.2784	20220927_EX1_UM8_Fiala002_SA_EXT00_c4bp_glyko_1
44	16223:3	1	G.NC[+57.021]GPPPTLSFAAPMDITLTETR.F		C[+57]	797.053	3	2389.15	2389.15	0	-2.9	49	NRagged	336.38	336.38	336.38	5.25	576	>sp|P04003|C4BPA_HUMAN C4b-binding protein alpha chain OS=Homo sapiens OX=9606 GN=C4BPA PE=1 SV=2	1	20220927_ex1_um8_fiala002_sa_ext00_c4bp_glyko_1.ScanId;v=1;d1=20081.20081.3	controllerType=0 controllerNumber=1 scan=20081	54.9161	20220927_EX1_UM8_Fiala002_SA_EXT00_c4bp_glyko_1
45	13079:3	1	G.NC[+57.021]GPPPTLSFAAPMDITLTETR.F		C[+57]	797.054	3	2389.15	2389.15	0	-2.5	49	NRagged	345.59	345.59	345.59	4.76	576	>sp|P04003|C4BPA_HUMAN C4b-binding protein alpha chain OS=Homo sapiens OX=9606 GN=C4BPA PE=1 SV=2	1	20220927_ex1_um8_fiala002_sa_ext00_c4bp_glyko_1.ScanId;v=1;d1=16671.16671.3	controllerType=0 controllerNumber=1 scan=16671	46.323	20220927_EX1_UM8_Fiala002_SA_EXT00_c4bp_glyko_1
46	15313:3	1	G.NC[+57.021]GPPPTLSFAAPMDITLTETR.F		C[+57]	797.055	3	2389.15	2389.15	0	-1.4	49	NRagged	352.18	352.18	352.18	4.19	576	>sp|P04003|C4BPA_HUMAN C4b-binding protein alpha chain OS=Homo sapiens OX=9606 GN=C4BPA PE=1 SV=2	1	20220927_ex1_um8_fiala002_sa_ext00_c4bp_glyko_1.ScanId;v=1;d1=19037.19037.2	controllerType=0 controllerNumber=1 scan=19037	52.1677	20220927_EX1_UM8_Fiala002_SA_EXT00_c4bp_glyko_1
47	16181:2	1	G.NC[+57.021]GPPPTLSFAAPMDITLTETR.F		C[+57]	1195.08	2	2389.15	2389.15	0	-1.6	49	NRagged	411.22	411.22	411.22	7.15	576	>sp|P04003|C4BPA_HUMAN C4b-binding protein alpha chain OS=Homo sapiens OX=9606 GN=C4BPA PE=1 SV=2	1	20220927_ex1_um8_fiala002_sa_ext00_c4bp_glyko_1.ScanId;v=1;d1=19959.19959.2	controllerType=0 controllerNumber=1 scan=19959	54.4437	20220927_EX1_UM8_Fiala002_SA_EXT00_c4bp_glyko_1
48	16172:3	1	G.NC[+57.021]GPPPTLSFAAPMDITLTETR.F		C[+57]	797.055	3	2389.15	2389.15	0	-1	49	NRagged	515.42	515.42	515.42	6.31	576	>sp|P04003|C4BPA_HUMAN C4b-binding protein alpha chain OS=Homo sapiens OX=9606 GN=C4BPA PE=1 SV=2	1	20220927_ex1_um8_fiala002_sa_ext00_c4bp_glyko_1.ScanId;v=1;d1=19946.19946.3	controllerType=0 controllerNumber=1 scan=19946	54.4017	20220927_EX1_UM8_Fiala002_SA_EXT00_c4bp_glyko_1
49	14943:2	1	G.NC[+57.021]GPPPTLSFAAPMDITLTETR.F		C[+57]	1195.08	2	2389.15	2389.15	0	-2.4	49	NRagged	537.82	537.82	537.82	7.48	576	>sp|P04003|C4BPA_HUMAN C4b-binding protein alpha chain OS=Homo sapiens OX=9606 GN=C4BPA PE=1 SV=2	1	20220927_ex1_um8_fiala002_sa_ext00_c4bp_glyko_1.ScanId;v=1;d1=18645.18645.2	controllerType=0 controllerNumber=1 scan=18645	51.1988	20220927_EX1_UM8_Fiala002_SA_EXT00_c4bp_glyko_1
50	13071:3	1	G.NC[+57.021]GPPPTLSFAAPMDITLTETR.F		C[+57]	797.054	3	2389.15	2389.15	0	-2.5	49	NRagged	551.9	551.9	551.9	6.92	576	>sp|P04003|C4BPA_HUMAN C4b-binding protein alpha chain OS=Homo sapiens OX=9606 GN=C4BPA PE=1 SV=2	1	20220927_ex1_um8_fiala002_sa_ext00_c4bp_glyko_1.ScanId;v=1;d1=16663.16663.3	controllerType=0 controllerNumber=1 scan=16663	46.3046	20220927_EX1_UM8_Fiala002_SA_EXT00_c4bp_glyko_1
51	14973:2	1	G.NC[+57.021]GPPPTLSFAAPMDITLTETR.F		C[+57]	1195.08	2	2389.15	2389.15	0	-1	49	NRagged	579.96	579.96	579.96	7.9	576	>sp|P04003|C4BPA_HUMAN C4b-binding protein alpha chain OS=Homo sapiens OX=9606 GN=C4BPA PE=1 SV=2	1	20220927_ex1_um8_fiala002_sa_ext00_c4bp_glyko_1.ScanId;v=1;d1=18677.18677.2	controllerType=0 controllerNumber=1 scan=18677	51.2783	20220927_EX1_UM8_Fiala002_SA_EXT00_c4bp_glyko_1
52	14947:2	1	G.NC[+57.021]GPPPTLSFAAPMDITLTETR.F		C[+57]	1195.08	2	2389.15	2389.15	0	-2.4	49	NRagged	611.4	611.4	611.4	9.37	576	>sp|P04003|C4BPA_HUMAN C4b-binding protein alpha chain OS=Homo sapiens OX=9606 GN=C4BPA PE=1 SV=2	1	20220927_ex1_um8_fiala002_sa_ext00_c4bp_glyko_1.ScanId;v=1;d1=18649.18649.2	controllerType=0 controllerNumber=1 scan=18649	51.2098	20220927_EX1_UM8_Fiala002_SA_EXT00_c4bp_glyko_1
53	14677:2	1	G.NC[+57.021]GPPPTLSFAAPMDITLTETR.F		C[+57]	1195.07	2	2389.14	2389.15	0	-4.3	49	NRagged	636.46	636.46	636.46	8.89	576	>sp|P04003|C4BPA_HUMAN C4b-binding protein alpha chain OS=Homo sapiens OX=9606 GN=C4BPA PE=1 SV=2	1	20220927_ex1_um8_fiala002_sa_ext00_c4bp_glyko_1.ScanId;v=1;d1=18364.18364.2	controllerType=0 controllerNumber=1 scan=18364	50.5044	20220927_EX1_UM8_Fiala002_SA_EXT00_c4bp_glyko_1
54	14273:2	1	G.NC[+57.021]GPPPTLSFAAPMDITLTETR.F		C[+57]	1195.08	2	2389.15	2389.15	0	0.3	49	NRagged	644.1	644.1	644.1	8.9	576	>sp|P04003|C4BPA_HUMAN C4b-binding protein alpha chain OS=Homo sapiens OX=9606 GN=C4BPA PE=1 SV=2	1	20220927_ex1_um8_fiala002_sa_ext00_c4bp_glyko_1.ScanId;v=1;d1=17934.17934.2	controllerType=0 controllerNumber=1 scan=17934	49.4353	20220927_EX1_UM8_Fiala002_SA_EXT00_c4bp_glyko_1
55	14278:2	1	G.NC[+57.021]GPPPTLSFAAPMDITLTETR.F		C[+57]	1195.08	2	2389.15	2389.15	0	0.3	49	NRagged	644.88	644.88	644.88	8.9	576	>sp|P04003|C4BPA_HUMAN C4b-binding protein alpha chain OS=Homo sapiens OX=9606 GN=C4BPA PE=1 SV=2	1	20220927_ex1_um8_fiala002_sa_ext00_c4bp_glyko_1.ScanId;v=1;d1=17939.17939.2	controllerType=0 controllerNumber=1 scan=17939	49.4469	20220927_EX1_UM8_Fiala002_SA_EXT00_c4bp_glyko_1
56	13114:3	1	G.NC[+57.021]GPPPTLSFAAPMDITLTETR.F		C[+57]	797.054	3	2389.15	2389.15	0	-2.4	49	NRagged	658.35	658.35	658.35	9.81	576	>sp|P04003|C4BPA_HUMAN C4b-binding protein alpha chain OS=Homo sapiens OX=9606 GN=C4BPA PE=1 SV=2	1	20220927_ex1_um8_fiala002_sa_ext00_c4bp_glyko_1.ScanId;v=1;d1=16710.16710.3	controllerType=0 controllerNumber=1 scan=16710	46.425	20220927_EX1_UM8_Fiala002_SA_EXT00_c4bp_glyko_1
57	14052:2	1	G.NC[+57.021]GPPPTLSFAAPMDITLTETR.F		C[+57]	1195.08	2	2389.14	2389.15	0	-3.2	49	NRagged	665.7	665.7	665.7	10.37	576	>sp|P04003|C4BPA_HUMAN C4b-binding protein alpha chain OS=Homo sapiens OX=9606 GN=C4BPA PE=1 SV=2	1	20220927_ex1_um8_fiala002_sa_ext00_c4bp_glyko_1.ScanId;v=1;d1=17700.17700.2	controllerType=0 controllerNumber=1 scan=17700	48.8565	20220927_EX1_UM8_Fiala002_SA_EXT00_c4bp_glyko_1
58	13839:2	1	G.NC[+57.021]GPPPTLSFAAPMDITLTETR.F		C[+57]	1195.08	2	2389.14	2389.15	0	-4.2	49	NRagged	674.78	674.78	674.78	9.89	576	>sp|P04003|C4BPA_HUMAN C4b-binding protein alpha chain OS=Homo sapiens OX=9606 GN=C4BPA PE=1 SV=2	1	20220927_ex1_um8_fiala002_sa_ext00_c4bp_glyko_1.ScanId;v=1;d1=17476.17476.2	controllerType=0 controllerNumber=1 scan=17476	48.3054	20220927_EX1_UM8_Fiala002_SA_EXT00_c4bp_glyko_1
59	12305:2	1	G.NC[+57.021]GPPPTLSFAAPMDITLTETR.F		C[+57]	1195.08	2	2389.15	2389.15	0	0	49	NRagged	683.56	683.56	683.56	9.9	576	>sp|P04003|C4BPA_HUMAN C4b-binding protein alpha chain OS=Homo sapiens OX=9606 GN=C4BPA PE=1 SV=2	1	20220927_ex1_um8_fiala002_sa_ext00_c4bp_glyko_1.ScanId;v=1;d1=15860.15860.2	controllerType=0 controllerNumber=1 scan=15860	44.3618	20220927_EX1_UM8_Fiala002_SA_EXT00_c4bp_glyko_1
60	14678:2	1	G.NC[+57.021]GPPPTLSFAAPMDITLTETR.F		C[+57]	1195.07	2	2389.14	2389.15	0	-4.3	49	NRagged	689.98	689.98	689.98	9.39	576	>sp|P04003|C4BPA_HUMAN C4b-binding protein alpha chain OS=Homo sapiens OX=9606 GN=C4BPA PE=1 SV=2	1	20220927_ex1_um8_fiala002_sa_ext00_c4bp_glyko_1.ScanId;v=1;d1=18365.18365.2	controllerType=0 controllerNumber=1 scan=18365	50.5097	20220927_EX1_UM8_Fiala002_SA_EXT00_c4bp_glyko_1
61	15978:3	1	G.NC[+57.021]GPPPTLSFAAPMDITLTETR.F		C[+57]	797.054	3	2389.15	2389.15	0	-1.9	49	NRagged	692.4	692.4	692.4	9.81	576	>sp|P04003|C4BPA_HUMAN C4b-binding protein alpha chain OS=Homo sapiens OX=9606 GN=C4BPA PE=1 SV=2	1	20220927_ex1_um8_fiala002_sa_ext00_c4bp_glyko_1.ScanId;v=1;d1=19738.19738.3	controllerType=0 controllerNumber=1 scan=19738	53.8859	20220927_EX1_UM8_Fiala002_SA_EXT00_c4bp_glyko_1
62	14982:2	1	G.NC[+57.021]GPPPTLSFAAPMDITLTETR.F		C[+57]	1195.08	2	2389.15	2389.15	0	-1	49	NRagged	696.55	696.55	696.55	9.3	576	>sp|P04003|C4BPA_HUMAN C4b-binding protein alpha chain OS=Homo sapiens OX=9606 GN=C4BPA PE=1 SV=2	1	20220927_ex1_um8_fiala002_sa_ext00_c4bp_glyko_1.ScanId;v=1;d1=18686.18686.2	controllerType=0 controllerNumber=1 scan=18686	51.2988	20220927_EX1_UM8_Fiala002_SA_EXT00_c4bp_glyko_1
63	15632:2	1	G.NC[+57.021]GPPPTLSFAAPMDITLTETR.F		C[+57]	1195.08	2	2389.15	2389.15	0	-0.7	49	NRagged	697.94	697.94	697.94	9.9	576	>sp|P04003|C4BPA_HUMAN C4b-binding protein alpha chain OS=Homo sapiens OX=9606 GN=C4BPA PE=1 SV=2	1	20220927_ex1_um8_fiala002_sa_ext00_c4bp_glyko_1.ScanId;v=1;d1=19375.19375.2	controllerType=0 controllerNumber=1 scan=19375	53.0183	20220927_EX1_UM8_Fiala002_SA_EXT00_c4bp_glyko_1
64	15624:2	1	G.NC[+57.021]GPPPTLSFAAPMDITLTETR.F		C[+57]	1195.08	2	2389.15	2389.15	0	-0.7	49	NRagged	698.32	698.32	698.32	9.9	576	>sp|P04003|C4BPA_HUMAN C4b-binding protein alpha chain OS=Homo sapiens OX=9606 GN=C4BPA PE=1 SV=2	1	20220927_ex1_um8_fiala002_sa_ext00_c4bp_glyko_1.ScanId;v=1;d1=19367.19367.2	controllerType=0 controllerNumber=1 scan=19367	52.9971	20220927_EX1_UM8_Fiala002_SA_EXT00_c4bp_glyko_1
65	15758:3	1	G.NC[+57.021]GPPPTLSFAAPMDITLTETR.F		C[+57]	797.055	3	2389.15	2389.15	0	-1.3	49	NRagged	718.13	718.13	718.13	10.35	576	>sp|P04003|C4BPA_HUMAN C4b-binding protein alpha chain OS=Homo sapiens OX=9606 GN=C4BPA PE=1 SV=2	1	20220927_ex1_um8_fiala002_sa_ext00_c4bp_glyko_1.ScanId;v=1;d1=19508.19508.3	controllerType=0 controllerNumber=1 scan=19508	53.3377	20220927_EX1_UM8_Fiala002_SA_EXT00_c4bp_glyko_1
66	14057:2	1	G.NC[+57.021]GPPPTLSFAAPMDITLTETR.F		C[+57]	1195.08	2	2389.14	2389.15	0	-3.2	49	NRagged	726.83	726.83	726.83	10.76	576	>sp|P04003|C4BPA_HUMAN C4b-binding protein alpha chain OS=Homo sapiens OX=9606 GN=C4BPA PE=1 SV=2	1	20220927_ex1_um8_fiala002_sa_ext00_c4bp_glyko_1.ScanId;v=1;d1=17705.17705.2	controllerType=0 controllerNumber=1 scan=17705	48.8687	20220927_EX1_UM8_Fiala002_SA_EXT00_c4bp_glyko_1
67	15416:2	1	G.NC[+57.021]GPPPTLSFAAPMDITLTETR.F		C[+57]	1195.08	2	2389.15	2389.15	0	-1.5	49	NRagged	742.04	742.04	742.04	11.37	576	>sp|P04003|C4BPA_HUMAN C4b-binding protein alpha chain OS=Homo sapiens OX=9606 GN=C4BPA PE=1 SV=2	1	20220927_ex1_um8_fiala002_sa_ext00_c4bp_glyko_1.ScanId;v=1;d1=19146.19146.2	controllerType=0 controllerNumber=1 scan=19146	52.4414	20220927_EX1_UM8_Fiala002_SA_EXT00_c4bp_glyko_1
68	15201:2	1	G.NC[+57.021]GPPPTLSFAAPMDITLTETR.F		C[+57]	1195.08	2	2389.15	2389.15	0	-1.8	49	NRagged	745.68	745.68	745.68	11.37	576	>sp|P04003|C4BPA_HUMAN C4b-binding protein alpha chain OS=Homo sapiens OX=9606 GN=C4BPA PE=1 SV=2	1	20220927_ex1_um8_fiala002_sa_ext00_c4bp_glyko_1.ScanId;v=1;d1=18919.18919.2	controllerType=0 controllerNumber=1 scan=18919	51.8777	20220927_EX1_UM8_Fiala002_SA_EXT00_c4bp_glyko_1
69	11369:3	1	G.NC[+57.021]GPPPTLSFAAPMDITLTETR.F		C[+57]	797.058	3	2389.16	2389.15	0	2.2	49	NRagged	747.74	635.17	635.17	9.26	576	>sp|P04003|C4BPA_HUMAN C4b-binding protein alpha chain OS=Homo sapiens OX=9606 GN=C4BPA PE=1 SV=2	1	20220927_ex1_um8_fiala002_sa_ext00_c4bp_glyko_1.ScanId;v=1;d1=14879.14879.2	controllerType=0 controllerNumber=1 scan=14879	42.0173	20220927_EX1_UM8_Fiala002_SA_EXT00_c4bp_glyko_1
70	13018:2	1	G.NC[+57.021]GPPPTLSFAAPMDITLTETR.F		C[+57]	1195.08	2	2389.15	2389.15	0	-2.3	49	NRagged	771.68	771.68	771.68	12.37	576	>sp|P04003|C4BPA_HUMAN C4b-binding protein alpha chain OS=Homo sapiens OX=9606 GN=C4BPA PE=1 SV=2	1	20220927_ex1_um8_fiala002_sa_ext00_c4bp_glyko_1.ScanId;v=1;d1=16606.16606.2	controllerType=0 controllerNumber=1 scan=16606	46.1601	20220927_EX1_UM8_Fiala002_SA_EXT00_c4bp_glyko_1
71	13645:2	1	G.NC[+57.021]GPPPTLSFAAPMDITLTETR.F		C[+57]	1195.08	2	2389.15	2389.15	0	-2.3	49	NRagged	775.32	775.32	775.32	11.88	576	>sp|P04003|C4BPA_HUMAN C4b-binding protein alpha chain OS=Homo sapiens OX=9606 GN=C4BPA PE=1 SV=2	1	20220927_ex1_um8_fiala002_sa_ext00_c4bp_glyko_1.ScanId;v=1;d1=17270.17270.2	controllerType=0 controllerNumber=1 scan=17270	47.7965	20220927_EX1_UM8_Fiala002_SA_EXT00_c4bp_glyko_1
72	15409:2	1	G.NC[+57.021]GPPPTLSFAAPMDITLTETR.F		C[+57]	1195.08	2	2389.15	2389.15	0	-1.5	49	NRagged	777.86	777.86	777.86	12.37	576	>sp|P04003|C4BPA_HUMAN C4b-binding protein alpha chain OS=Homo sapiens OX=9606 GN=C4BPA PE=1 SV=2	1	20220927_ex1_um8_fiala002_sa_ext00_c4bp_glyko_1.ScanId;v=1;d1=19139.19139.2	controllerType=0 controllerNumber=1 scan=19139	52.4253	20220927_EX1_UM8_Fiala002_SA_EXT00_c4bp_glyko_1
73	13784:3	1	G.NC[+57.021]GPPPTLSFAAPMDITLTETR.F		C[+57]	797.052	3	2389.14	2389.15	0	-4.8	49	NRagged	780.91	780.91	780.91	11.33	576	>sp|P04003|C4BPA_HUMAN C4b-binding protein alpha chain OS=Homo sapiens OX=9606 GN=C4BPA PE=1 SV=2	1	20220927_ex1_um8_fiala002_sa_ext00_c4bp_glyko_1.ScanId;v=1;d1=17418.17418.3	controllerType=0 controllerNumber=1 scan=17418	48.1648	20220927_EX1_UM8_Fiala002_SA_EXT00_c4bp_glyko_1
74	15841:2	1	G.NC[+57.021]GPPPTLSFAAPMDITLTETR.F		C[+57]	1195.08	2	2389.15	2389.15	0	-1	49	NRagged	781.92	781.92	781.92	11.9	576	>sp|P04003|C4BPA_HUMAN C4b-binding protein alpha chain OS=Homo sapiens OX=9606 GN=C4BPA PE=1 SV=2	1	20220927_ex1_um8_fiala002_sa_ext00_c4bp_glyko_1.ScanId;v=1;d1=19595.19595.2	controllerType=0 controllerNumber=1 scan=19595	53.5458	20220927_EX1_UM8_Fiala002_SA_EXT00_c4bp_glyko_1
75	13639:2	1	G.NC[+57.021]GPPPTLSFAAPMDITLTETR.F		C[+57]	1195.08	2	2389.15	2389.15	0	-2.3	49	NRagged	790.31	790.31	790.31	12.37	576	>sp|P04003|C4BPA_HUMAN C4b-binding protein alpha chain OS=Homo sapiens OX=9606 GN=C4BPA PE=1 SV=2	1	20220927_ex1_um8_fiala002_sa_ext00_c4bp_glyko_1.ScanId;v=1;d1=17264.17264.2	controllerType=0 controllerNumber=1 scan=17264	47.782	20220927_EX1_UM8_Fiala002_SA_EXT00_c4bp_glyko_1
76	13216:2	1	G.NC[+57.021]GPPPTLSFAAPMDITLTETR.F		C[+57]	1195.08	2	2389.15	2389.15	0	-1.4	49	NRagged	792.49	792.49	792.49	11.9	576	>sp|P04003|C4BPA_HUMAN C4b-binding protein alpha chain OS=Homo sapiens OX=9606 GN=C4BPA PE=1 SV=2	1	20220927_ex1_um8_fiala002_sa_ext00_c4bp_glyko_1.ScanId;v=1;d1=16820.16820.2	controllerType=0 controllerNumber=1 scan=16820	46.704	20220927_EX1_UM8_Fiala002_SA_EXT00_c4bp_glyko_1
77	13422:2	1	G.NC[+57.021]GPPPTLSFAAPMDITLTETR.F		C[+57]	1195.08	2	2389.15	2389.15	0	-2.3	49	NRagged	796.27	796.27	796.27	12.37	576	>sp|P04003|C4BPA_HUMAN C4b-binding protein alpha chain OS=Homo sapiens OX=9606 GN=C4BPA PE=1 SV=2	1	20220927_ex1_um8_fiala002_sa_ext00_c4bp_glyko_1.ScanId;v=1;d1=17036.17036.2	controllerType=0 controllerNumber=1 scan=17036	47.2259	20220927_EX1_UM8_Fiala002_SA_EXT00_c4bp_glyko_1
78	12683:2	1	G.NC[+57.021]GPPPTLSFAAPMDITLTETR.F		C[+57]	1195.08	2	2389.15	2389.15	0	0.4	49	NRagged	798.95	798.95	798.95	10.81	576	>sp|P04003|C4BPA_HUMAN C4b-binding protein alpha chain OS=Homo sapiens OX=9606 GN=C4BPA PE=1 SV=2	1	20220927_ex1_um8_fiala002_sa_ext00_c4bp_glyko_1.ScanId;v=1;d1=16256.16256.2	controllerType=0 controllerNumber=1 scan=16256	45.3096	20220927_EX1_UM8_Fiala002_SA_EXT00_c4bp_glyko_1
79	10247:3	1	G.NC[+57.021]GPPPTLSFAAPMDITLTETR.F		C[+57]	797.053	3	2389.15	2389.15	0	-2.8	49	NRagged	807.9	807.9	807.9	12.81	576	>sp|P04003|C4BPA_HUMAN C4b-binding protein alpha chain OS=Homo sapiens OX=9606 GN=C4BPA PE=1 SV=2	1	20220927_ex1_um8_fiala002_sa_ext00_c4bp_glyko_1.ScanId;v=1;d1=13704.13704.3	controllerType=0 controllerNumber=1 scan=13704	39.2188	20220927_EX1_UM8_Fiala002_SA_EXT00_c4bp_glyko_1
80	15854:2	1	G.NC[+57.021]GPPPTLSFAAPMDITLTETR.F		C[+57]	1195.08	2	2389.15	2389.15	0	-1	49	NRagged	809.41	807.85	807.85	12.41	576	>sp|P04003|C4BPA_HUMAN C4b-binding protein alpha chain OS=Homo sapiens OX=9606 GN=C4BPA PE=1 SV=2	1	20220927_ex1_um8_fiala002_sa_ext00_c4bp_glyko_1.ScanId;v=1;d1=19608.19608.2	controllerType=0 controllerNumber=1 scan=19608	53.5763	20220927_EX1_UM8_Fiala002_SA_EXT00_c4bp_glyko_1
81	11398:3	1	G.NC[+57.021]GPPPTLSFAAPMDITLTETR.F		C[+57]	797.054	3	2389.15	2389.15	0	-1.5	49	NRagged	812.04	690.81	690.81	12.81	576	>sp|P04003|C4BPA_HUMAN C4b-binding protein alpha chain OS=Homo sapiens OX=9606 GN=C4BPA PE=1 SV=2	1	20220927_ex1_um8_fiala002_sa_ext00_c4bp_glyko_1.ScanId;v=1;d1=14910.14910.3	controllerType=0 controllerNumber=1 scan=14910	42.0928	20220927_EX1_UM8_Fiala002_SA_EXT00_c4bp_glyko_1
82	13234:2	1	G.NC[+57.021]GPPPTLSFAAPMDITLTETR.F		C[+57]	1195.08	2	2389.15	2389.15	0	-1.4	49	NRagged	816.34	816.34	816.34	12.41	576	>sp|P04003|C4BPA_HUMAN C4b-binding protein alpha chain OS=Homo sapiens OX=9606 GN=C4BPA PE=1 SV=2	1	20220927_ex1_um8_fiala002_sa_ext00_c4bp_glyko_1.ScanId;v=1;d1=16838.16838.2	controllerType=0 controllerNumber=1 scan=16838	46.7451	20220927_EX1_UM8_Fiala002_SA_EXT00_c4bp_glyko_1
83	15212:2	1	G.NC[+57.021]GPPPTLSFAAPMDITLTETR.F		C[+57]	1195.08	2	2389.15	2389.15	0	-1.8	49	NRagged	818.34	818.34	818.34	12.88	576	>sp|P04003|C4BPA_HUMAN C4b-binding protein alpha chain OS=Homo sapiens OX=9606 GN=C4BPA PE=1 SV=2	1	20220927_ex1_um8_fiala002_sa_ext00_c4bp_glyko_1.ScanId;v=1;d1=18930.18930.2	controllerType=0 controllerNumber=1 scan=18930	51.9027	20220927_EX1_UM8_Fiala002_SA_EXT00_c4bp_glyko_1
84	13568:3	1	G.NC[+57.021]GPPPTLSFAAPMDITLTETR.F		C[+57]	797.052	3	2389.14	2389.15	0	-4.3	49	NRagged	819.44	819.44	819.44	12.33	576	>sp|P04003|C4BPA_HUMAN C4b-binding protein alpha chain OS=Homo sapiens OX=9606 GN=C4BPA PE=1 SV=2	1	20220927_ex1_um8_fiala002_sa_ext00_c4bp_glyko_1.ScanId;v=1;d1=17189.17189.3	controllerType=0 controllerNumber=1 scan=17189	47.5946	20220927_EX1_UM8_Fiala002_SA_EXT00_c4bp_glyko_1
85	14763:3	1	G.NC[+57.021]GPPPTLSFAAPMDITLTETR.F		C[+57]	797.055	3	2389.15	2389.15	0	-1.1	49	NRagged	830.6	830.6	830.6	12.35	576	>sp|P04003|C4BPA_HUMAN C4b-binding protein alpha chain OS=Homo sapiens OX=9606 GN=C4BPA PE=1 SV=2	1	20220927_ex1_um8_fiala002_sa_ext00_c4bp_glyko_1.ScanId;v=1;d1=18456.18456.3	controllerType=0 controllerNumber=1 scan=18456	50.7366	20220927_EX1_UM8_Fiala002_SA_EXT00_c4bp_glyko_1
86	12649:3	1	G.NC[+57.021]GPPPTLSFAAPMDITLTETR.F		C[+57]	797.055	3	2389.15	2389.15	0	-1.1	49	NRagged	838.79	838.79	838.79	12.35	576	>sp|P04003|C4BPA_HUMAN C4b-binding protein alpha chain OS=Homo sapiens OX=9606 GN=C4BPA PE=1 SV=2	1	20220927_ex1_um8_fiala002_sa_ext00_c4bp_glyko_1.ScanId;v=1;d1=16220.16220.3	controllerType=0 controllerNumber=1 scan=16220	45.2241	20220927_EX1_UM8_Fiala002_SA_EXT00_c4bp_glyko_1
87	15545:3	1	G.NC[+57.021]GPPPTLSFAAPMDITLTETR.F		C[+57]	797.055	3	2389.15	2389.15	0	-0.4	49	NRagged	840.78	840.78	840.78	12.35	576	>sp|P04003|C4BPA_HUMAN C4b-binding protein alpha chain OS=Homo sapiens OX=9606 GN=C4BPA PE=1 SV=2	1	20220927_ex1_um8_fiala002_sa_ext00_c4bp_glyko_1.ScanId;v=1;d1=19284.19284.3	controllerType=0 controllerNumber=1 scan=19284	52.7869	20220927_EX1_UM8_Fiala002_SA_EXT00_c4bp_glyko_1
88	13151:3	1	G.NC[+57.021]GPPPTLSFAAPMDITLTETR.F		C[+57]	797.054	3	2389.15	2389.15	0	-2.1	49	NRagged	852.27	852.27	852.27	13.81	576	>sp|P04003|C4BPA_HUMAN C4b-binding protein alpha chain OS=Homo sapiens OX=9606 GN=C4BPA PE=1 SV=2	1	20220927_ex1_um8_fiala002_sa_ext00_c4bp_glyko_1.ScanId;v=1;d1=16751.16751.3	controllerType=0 controllerNumber=1 scan=16751	46.5321	20220927_EX1_UM8_Fiala002_SA_EXT00_c4bp_glyko_1
89	12283:3	1	G.NC[+57.021]GPPPTLSFAAPMDITLTETR.F		C[+57]	797.055	3	2389.15	2389.15	0	-0.4	49	NRagged	860.48	860.48	860.48	13.35	576	>sp|P04003|C4BPA_HUMAN C4b-binding protein alpha chain OS=Homo sapiens OX=9606 GN=C4BPA PE=1 SV=2	1	20220927_ex1_um8_fiala002_sa_ext00_c4bp_glyko_1.ScanId;v=1;d1=15837.15837.3	controllerType=0 controllerNumber=1 scan=15837	44.3074	20220927_EX1_UM8_Fiala002_SA_EXT00_c4bp_glyko_1
90	13980:3	1	G.NC[+57.021]GPPPTLSFAAPMDITLTETR.F		C[+57]	797.055	3	2389.15	2389.15	0	-1	49	NRagged	862.61	862.61	862.61	13.35	576	>sp|P04003|C4BPA_HUMAN C4b-binding protein alpha chain OS=Homo sapiens OX=9606 GN=C4BPA PE=1 SV=2	1	20220927_ex1_um8_fiala002_sa_ext00_c4bp_glyko_1.ScanId;v=1;d1=17625.17625.3	controllerType=0 controllerNumber=1 scan=17625	48.6757	20220927_EX1_UM8_Fiala002_SA_EXT00_c4bp_glyko_1
91	14174:3	1	G.NC[+57.021]GPPPTLSFAAPMDITLTETR.F		C[+57]	797.055	3	2389.15	2389.15	0	-0.6	49	NRagged	864.52	864.52	864.52	13.35	576	>sp|P04003|C4BPA_HUMAN C4b-binding protein alpha chain OS=Homo sapiens OX=9606 GN=C4BPA PE=1 SV=2	1	20220927_ex1_um8_fiala002_sa_ext00_c4bp_glyko_1.ScanId;v=1;d1=17830.17830.3	controllerType=0 controllerNumber=1 scan=17830	49.179	20220927_EX1_UM8_Fiala002_SA_EXT00_c4bp_glyko_1
92	13356:3	1	G.NC[+57.021]GPPPTLSFAAPMDITLTETR.F		C[+57]	797.055	3	2389.15	2389.15	0	-0.7	49	NRagged	875.43	875.43	875.43	13.35	576	>sp|P04003|C4BPA_HUMAN C4b-binding protein alpha chain OS=Homo sapiens OX=9606 GN=C4BPA PE=1 SV=2	1	20220927_ex1_um8_fiala002_sa_ext00_c4bp_glyko_1.ScanId;v=1;d1=16967.16967.3	controllerType=0 controllerNumber=1 scan=16967	47.0628	20220927_EX1_UM8_Fiala002_SA_EXT00_c4bp_glyko_1
93	15352:3	1	G.NC[+57.021]GPPPTLSFAAPMDITLTETR.F		C[+57]	797.055	3	2389.15	2389.15	0	-1.4	49	NRagged	885.3	885.3	885.3	13.35	576	>sp|P04003|C4BPA_HUMAN C4b-binding protein alpha chain OS=Homo sapiens OX=9606 GN=C4BPA PE=1 SV=2	1	20220927_ex1_um8_fiala002_sa_ext00_c4bp_glyko_1.ScanId;v=1;d1=19079.19079.3	controllerType=0 controllerNumber=1 scan=19079	52.2748	20220927_EX1_UM8_Fiala002_SA_EXT00_c4bp_glyko_1
94	12874:2	1	G.NC[+57.021]GPPPTLSFAAPM[+15.995]DITLTETR.F		C[+57], M[+16]	1203.08	2	2405.14	2405.15	0	-2	49	NRagged	330.07	330.07	330.07	5.8	576	>sp|P04003|C4BPA_HUMAN C4b-binding protein alpha chain OS=Homo sapiens OX=9606 GN=C4BPA PE=1 SV=2	1	20220927_ex1_um8_fiala002_sa_ext00_c4bp_glyko_1.ScanId;v=1;d1=16456.16456.2	controllerType=0 controllerNumber=1 scan=16456	45.7998	20220927_EX1_UM8_Fiala002_SA_EXT00_c4bp_glyko_1
95	10899:3	1	G.NC[+57.021]GPPPTLSFAAPM[+15.995]DITLTETR.F		C[+57], M[+16]	802.386	3	2405.14	2405.15	0	-2.1	49	NRagged	408.01	408.01	408.01	6	576	>sp|P04003|C4BPA_HUMAN C4b-binding protein alpha chain OS=Homo sapiens OX=9606 GN=C4BPA PE=1 SV=2	1	20220927_ex1_um8_fiala002_sa_ext00_c4bp_glyko_1.ScanId;v=1;d1=14386.14386.3	controllerType=0 controllerNumber=1 scan=14386	40.8465	20220927_EX1_UM8_Fiala002_SA_EXT00_c4bp_glyko_1
96	14729:3	1	G.NC[+57.021]GPPPTLSFAAPM[+15.995]DITLTETR.F		C[+57], M[+16]	802.39	3	2405.16	2405.15	0	3.7	49	NRagged	452.69	452.69	452.69	4.36	576	>sp|P04003|C4BPA_HUMAN C4b-binding protein alpha chain OS=Homo sapiens OX=9606 GN=C4BPA PE=1 SV=2	1	20220927_ex1_um8_fiala002_sa_ext00_c4bp_glyko_1.ScanId;v=1;d1=18419.18419.3	controllerType=0 controllerNumber=1 scan=18419	50.6425	20220927_EX1_UM8_Fiala002_SA_EXT00_c4bp_glyko_1
97	13266:2	1	G.NC[+57.021]GPPPTLSFAAPM[+15.995]DITLTETR.F		C[+57], M[+16]	1203.07	2	2405.14	2405.15	0	-3.6	49	NRagged	510.68	510.68	510.68	6.85	576	>sp|P04003|C4BPA_HUMAN C4b-binding protein alpha chain OS=Homo sapiens OX=9606 GN=C4BPA PE=1 SV=2	1	20220927_ex1_um8_fiala002_sa_ext00_c4bp_glyko_1.ScanId;v=1;d1=16872.16872.2	controllerType=0 controllerNumber=1 scan=16872	46.8267	20220927_EX1_UM8_Fiala002_SA_EXT00_c4bp_glyko_1
98	12893:3	1	G.NC[+57.021]GPPPTLSFAAPM[+15.995]DITLTETR.F		C[+57], M[+16]	802.387	3	2405.15	2405.15	0	-0.8	49	NRagged	526.82	526.82	526.82	6.46	576	>sp|P04003|C4BPA_HUMAN C4b-binding protein alpha chain OS=Homo sapiens OX=9606 GN=C4BPA PE=1 SV=2	1	20220927_ex1_um8_fiala002_sa_ext00_c4bp_glyko_1.ScanId;v=1;d1=16476.16476.3	controllerType=0 controllerNumber=1 scan=16476	45.8476	20220927_EX1_UM8_Fiala002_SA_EXT00_c4bp_glyko_1
99	15470:3	1	G.NC[+57.021]GPPPTLSFAAPM[+15.995]DITLTETR.F		C[+57], M[+16]	802.383	3	2405.13	2405.15	0	-5.8	49	NRagged	560.33	560.33	560.33	6.57	576	>sp|P04003|C4BPA_HUMAN C4b-binding protein alpha chain OS=Homo sapiens OX=9606 GN=C4BPA PE=1 SV=2	1	20220927_ex1_um8_fiala002_sa_ext00_c4bp_glyko_1.ScanId;v=1;d1=19204.19204.3	controllerType=0 controllerNumber=1 scan=19204	52.5901	20220927_EX1_UM8_Fiala002_SA_EXT00_c4bp_glyko_1
100	14233:3	1	G.NC[+57.021]GPPPTLSFAAPM[+15.995]DITLTETR.F		C[+57], M[+16]	802.38	3	2405.13	2405.15	0	-9.2	49	NRagged	560.56	560.56	560.56	6.56	576	>sp|P04003|C4BPA_HUMAN C4b-binding protein alpha chain OS=Homo sapiens OX=9606 GN=C4BPA PE=1 SV=2	1	20220927_ex1_um8_fiala002_sa_ext00_c4bp_glyko_1.ScanId;v=1;d1=17892.17892.3	controllerType=0 controllerNumber=1 scan=17892	49.3319	20220927_EX1_UM8_Fiala002_SA_EXT00_c4bp_glyko_1
101	12617:2	1	G.NC[+57.021]GPPPTLSFAAPM[+15.995]DITLTETR.F		C[+57], M[+16]	1203.08	2	2405.14	2405.15	0	-1.8	49	NRagged	581.46	581.46	581.46	8.37	576	>sp|P04003|C4BPA_HUMAN C4b-binding protein alpha chain OS=Homo sapiens OX=9606 GN=C4BPA PE=1 SV=2	1	20220927_ex1_um8_fiala002_sa_ext00_c4bp_glyko_1.ScanId;v=1;d1=16187.16187.2	controllerType=0 controllerNumber=1 scan=16187	45.1465	20220927_EX1_UM8_Fiala002_SA_EXT00_c4bp_glyko_1
102	14036:3	1	G.NC[+57.021]GPPPTLSFAAPM[+15.995]DITLTETR.F		C[+57], M[+16]	802.384	3	2405.14	2405.15	0	-3.9	49	NRagged	596.93	596.93	596.93	7.33	576	>sp|P04003|C4BPA_HUMAN C4b-binding protein alpha chain OS=Homo sapiens OX=9606 GN=C4BPA PE=1 SV=2	1	20220927_ex1_um8_fiala002_sa_ext00_c4bp_glyko_1.ScanId;v=1;d1=17683.17683.3	controllerType=0 controllerNumber=1 scan=17683	48.8155	20220927_EX1_UM8_Fiala002_SA_EXT00_c4bp_glyko_1
103	12658:2	1	G.NC[+57.021]GPPPTLSFAAPM[+15.995]DITLTETR.F		C[+57], M[+16]	1203.08	2	2405.15	2405.15	0	-0.7	49	NRagged	611.89	611.89	611.89	8.9	576	>sp|P04003|C4BPA_HUMAN C4b-binding protein alpha chain OS=Homo sapiens OX=9606 GN=C4BPA PE=1 SV=2	1	20220927_ex1_um8_fiala002_sa_ext00_c4bp_glyko_1.ScanId;v=1;d1=16230.16230.2	controllerType=0 controllerNumber=1 scan=16230	45.2486	20220927_EX1_UM8_Fiala002_SA_EXT00_c4bp_glyko_1
104	13605:3	1	G.NC[+57.021]GPPPTLSFAAPM[+15.995]DITLTETR.F		C[+57], M[+16]	802.384	3	2405.14	2405.15	0	-4.7	49	NRagged	619.1	619.1	619.1	8.33	576	>sp|P04003|C4BPA_HUMAN C4b-binding protein alpha chain OS=Homo sapiens OX=9606 GN=C4BPA PE=1 SV=2	1	20220927_ex1_um8_fiala002_sa_ext00_c4bp_glyko_1.ScanId;v=1;d1=17228.17228.3	controllerType=0 controllerNumber=1 scan=17228	47.6915	20220927_EX1_UM8_Fiala002_SA_EXT00_c4bp_glyko_1
105	13454:3	1	G.NC[+57.021]GPPPTLSFAAPM[+15.995]DITLTETR.F		C[+57], M[+16]	802.381	3	2405.13	2405.15	0	-7.9	49	NRagged	624.03	624.03	624.03	7.56	576	>sp|P04003|C4BPA_HUMAN C4b-binding protein alpha chain OS=Homo sapiens OX=9606 GN=C4BPA PE=1 SV=2	1	20220927_ex1_um8_fiala002_sa_ext00_c4bp_glyko_1.ScanId;v=1;d1=17069.17069.3	controllerType=0 controllerNumber=1 scan=17069	47.3024	20220927_EX1_UM8_Fiala002_SA_EXT00_c4bp_glyko_1
106	15260:3	1	G.NC[+57.021]GPPPTLSFAAPM[+15.995]DITLTETR.F		C[+57], M[+16]	802.386	3	2405.14	2405.15	0	-1.6	49	NRagged	641.26	641.26	641.26	8.81	576	>sp|P04003|C4BPA_HUMAN C4b-binding protein alpha chain OS=Homo sapiens OX=9606 GN=C4BPA PE=1 SV=2	1	20220927_ex1_um8_fiala002_sa_ext00_c4bp_glyko_1.ScanId;v=1;d1=18981.18981.3	controllerType=0 controllerNumber=1 scan=18981	52.0298	20220927_EX1_UM8_Fiala002_SA_EXT00_c4bp_glyko_1
107	13277:2	1	G.NC[+57.021]GPPPTLSFAAPM[+15.995]DITLTETR.F		C[+57], M[+16]	1203.07	2	2405.14	2405.15	0	-3.6	49	NRagged	646.99	646.99	646.99	8.28	576	>sp|P04003|C4BPA_HUMAN C4b-binding protein alpha chain OS=Homo sapiens OX=9606 GN=C4BPA PE=1 SV=2	1	20220927_ex1_um8_fiala002_sa_ext00_c4bp_glyko_1.ScanId;v=1;d1=16883.16883.2	controllerType=0 controllerNumber=1 scan=16883	46.854	20220927_EX1_UM8_Fiala002_SA_EXT00_c4bp_glyko_1
108	11935:2	1	G.NC[+57.021]GPPPTLSFAAPM[+15.995]DITLTETR.F		C[+57], M[+16]	1203.07	2	2405.14	2405.15	0	-2.5	49	NRagged	656.4	656.4	656.4	10.37	576	>sp|P04003|C4BPA_HUMAN C4b-binding protein alpha chain OS=Homo sapiens OX=9606 GN=C4BPA PE=1 SV=2	1	20220927_ex1_um8_fiala002_sa_ext00_c4bp_glyko_1.ScanId;v=1;d1=15472.15472.2	controllerType=0 controllerNumber=1 scan=15472	43.433	20220927_EX1_UM8_Fiala002_SA_EXT00_c4bp_glyko_1
109	10960:3	1	G.NC[+57.021]GPPPTLSFAAPM[+15.995]DITLTETR.F		C[+57], M[+16]	802.386	3	2405.14	2405.15	0	-1.6	49	NRagged	667.53	667.53	667.53	9.81	576	>sp|P04003|C4BPA_HUMAN C4b-binding protein alpha chain OS=Homo sapiens OX=9606 GN=C4BPA PE=1 SV=2	1	20220927_ex1_um8_fiala002_sa_ext00_c4bp_glyko_1.ScanId;v=1;d1=14450.14450.3	controllerType=0 controllerNumber=1 scan=14450	40.9984	20220927_EX1_UM8_Fiala002_SA_EXT00_c4bp_glyko_1
110	11282:2	1	G.NC[+57.021]GPPPTLSFAAPM[+15.995]DITLTETR.F		C[+57], M[+16]	1203.07	2	2405.14	2405.15	0	-3.8	49	NRagged	694.65	694.65	694.65	9.89	576	>sp|P04003|C4BPA_HUMAN C4b-binding protein alpha chain OS=Homo sapiens OX=9606 GN=C4BPA PE=1 SV=2	1	20220927_ex1_um8_fiala002_sa_ext00_c4bp_glyko_1.ScanId;v=1;d1=14788.14788.2	controllerType=0 controllerNumber=1 scan=14788	41.8022	20220927_EX1_UM8_Fiala002_SA_EXT00_c4bp_glyko_1
111	11727:2	1	G.NC[+57.021]GPPPTLSFAAPM[+15.995]DITLTETR.F		C[+57], M[+16]	1203.08	2	2405.15	2405.15	0	-0.9	49	NRagged	698.23	698.23	698.23	9.9	576	>sp|P04003|C4BPA_HUMAN C4b-binding protein alpha chain OS=Homo sapiens OX=9606 GN=C4BPA PE=1 SV=2	1	20220927_ex1_um8_fiala002_sa_ext00_c4bp_glyko_1.ScanId;v=1;d1=15254.15254.2	controllerType=0 controllerNumber=1 scan=15254	42.9118	20220927_EX1_UM8_Fiala002_SA_EXT00_c4bp_glyko_1
112	12393:2	1	G.NC[+57.021]GPPPTLSFAAPM[+15.995]DITLTETR.F		C[+57], M[+16]	1203.08	2	2405.14	2405.15	0	-1.8	49	NRagged	708.93	708.93	708.93	11.37	576	>sp|P04003|C4BPA_HUMAN C4b-binding protein alpha chain OS=Homo sapiens OX=9606 GN=C4BPA PE=1 SV=2	1	20220927_ex1_um8_fiala002_sa_ext00_c4bp_glyko_1.ScanId;v=1;d1=15952.15952.2	controllerType=0 controllerNumber=1 scan=15952	44.5793	20220927_EX1_UM8_Fiala002_SA_EXT00_c4bp_glyko_1
113	11049:2	1	G.NC[+57.021]GPPPTLSFAAPM[+15.995]DITLTETR.F		C[+57], M[+16]	1203.08	2	2405.15	2405.15	0	-0.3	49	NRagged	737.35	737.35	737.35	10.9	576	>sp|P04003|C4BPA_HUMAN C4b-binding protein alpha chain OS=Homo sapiens OX=9606 GN=C4BPA PE=1 SV=2	1	20220927_ex1_um8_fiala002_sa_ext00_c4bp_glyko_1.ScanId;v=1;d1=14544.14544.2	controllerType=0 controllerNumber=1 scan=14544	41.2223	20220927_EX1_UM8_Fiala002_SA_EXT00_c4bp_glyko_1
114	11505:2	1	G.NC[+57.021]GPPPTLSFAAPM[+15.995]DITLTETR.F		C[+57], M[+16]	1203.08	2	2405.14	2405.15	0	-1.7	49	NRagged	740.78	740.78	740.78	11.37	576	>sp|P04003|C4BPA_HUMAN C4b-binding protein alpha chain OS=Homo sapiens OX=9606 GN=C4BPA PE=1 SV=2	1	20220927_ex1_um8_fiala002_sa_ext00_c4bp_glyko_1.ScanId;v=1;d1=15022.15022.2	controllerType=0 controllerNumber=1 scan=15022	42.3572	20220927_EX1_UM8_Fiala002_SA_EXT00_c4bp_glyko_1
115	10798:2	1	G.NC[+57.021]GPPPTLSFAAPM[+15.995]DITLTETR.F		C[+57], M[+16]	1203.08	2	2405.14	2405.15	0	-1.3	49	NRagged	749.43	749.43	749.43	10.9	576	>sp|P04003|C4BPA_HUMAN C4b-binding protein alpha chain OS=Homo sapiens OX=9606 GN=C4BPA PE=1 SV=2	1	20220927_ex1_um8_fiala002_sa_ext00_c4bp_glyko_1.ScanId;v=1;d1=14281.14281.2	controllerType=0 controllerNumber=1 scan=14281	40.599	20220927_EX1_UM8_Fiala002_SA_EXT00_c4bp_glyko_1
116	11655:3	1	G.NC[+57.021]GPPPTLSFAAPM[+15.995]DITLTETR.F		C[+57], M[+16]	802.387	3	2405.15	2405.15	0	-0.1	49	NRagged	761.97	761.97	761.97	11.35	576	>sp|P04003|C4BPA_HUMAN C4b-binding protein alpha chain OS=Homo sapiens OX=9606 GN=C4BPA PE=1 SV=2	1	20220927_ex1_um8_fiala002_sa_ext00_c4bp_glyko_1.ScanId;v=1;d1=15179.15179.3	controllerType=0 controllerNumber=1 scan=15179	42.7354	20220927_EX1_UM8_Fiala002_SA_EXT00_c4bp_glyko_1
117	12075:3	1	G.NC[+57.021]GPPPTLSFAAPM[+15.995]DITLTETR.F		C[+57], M[+16]	802.386	3	2405.14	2405.15	0	-1.9	49	NRagged	776.81	776.81	776.81	11.81	576	>sp|P04003|C4BPA_HUMAN C4b-binding protein alpha chain OS=Homo sapiens OX=9606 GN=C4BPA PE=1 SV=2	1	20220927_ex1_um8_fiala002_sa_ext00_c4bp_glyko_1.ScanId;v=1;d1=15619.15619.3	controllerType=0 controllerNumber=1 scan=15619	43.7818	20220927_EX1_UM8_Fiala002_SA_EXT00_c4bp_glyko_1
118	11397:3	1	G.NC[+57.021]GPPPTLSFAAPM[+15.995]DITLTETR.F		C[+57], M[+16]	802.385	3	2405.14	2405.15	0	-2.3	49	NRagged	776.97	776.97	776.97	11.81	576	>sp|P04003|C4BPA_HUMAN C4b-binding protein alpha chain OS=Homo sapiens OX=9606 GN=C4BPA PE=1 SV=2	1	20220927_ex1_um8_fiala002_sa_ext00_c4bp_glyko_1.ScanId;v=1;d1=14909.14909.3	controllerType=0 controllerNumber=1 scan=14909	42.0906	20220927_EX1_UM8_Fiala002_SA_EXT00_c4bp_glyko_1
119	12484:3	1	G.NC[+57.021]GPPPTLSFAAPM[+15.995]DITLTETR.F		C[+57], M[+16]	802.387	3	2405.15	2405.15	0	-0.4	49	NRagged	782.02	782.02	782.02	11.35	576	>sp|P04003|C4BPA_HUMAN C4b-binding protein alpha chain OS=Homo sapiens OX=9606 GN=C4BPA PE=1 SV=2	1	20220927_ex1_um8_fiala002_sa_ext00_c4bp_glyko_1.ScanId;v=1;d1=16048.16048.3	controllerType=0 controllerNumber=1 scan=16048	44.8151	20220927_EX1_UM8_Fiala002_SA_EXT00_c4bp_glyko_1
120	12694:3	1	G.NC[+57.021]GPPPTLSFAAPM[+15.995]DITLTETR.F		C[+57], M[+16]	802.386	3	2405.14	2405.15	0	-1.4	49	NRagged	799.52	799.52	799.52	11.35	576	>sp|P04003|C4BPA_HUMAN C4b-binding protein alpha chain OS=Homo sapiens OX=9606 GN=C4BPA PE=1 SV=2	1	20220927_ex1_um8_fiala002_sa_ext00_c4bp_glyko_1.ScanId;v=1;d1=16268.16268.3	controllerType=0 controllerNumber=1 scan=16268	45.3396	20220927_EX1_UM8_Fiala002_SA_EXT00_c4bp_glyko_1
121	12278:3	1	G.NC[+57.021]GPPPTLSFAAPM[+15.995]DITLTETR.F		C[+57], M[+16]	802.387	3	2405.15	2405.15	0	-0.9	49	NRagged	803.5	803.5	803.5	12.35	576	>sp|P04003|C4BPA_HUMAN C4b-binding protein alpha chain OS=Homo sapiens OX=9606 GN=C4BPA PE=1 SV=2	1	20220927_ex1_um8_fiala002_sa_ext00_c4bp_glyko_1.ScanId;v=1;d1=15832.15832.3	controllerType=0 controllerNumber=1 scan=15832	44.2964	20220927_EX1_UM8_Fiala002_SA_EXT00_c4bp_glyko_1
122	10778:3	1	G.NC[+57.021]GPPPTLSFAAPM[+15.995]DITLTETR.F		C[+57], M[+16]	802.386	3	2405.14	2405.15	0	-1.4	49	NRagged	808.33	808.33	808.33	12.35	576	>sp|P04003|C4BPA_HUMAN C4b-binding protein alpha chain OS=Homo sapiens OX=9606 GN=C4BPA PE=1 SV=2	1	20220927_ex1_um8_fiala002_sa_ext00_c4bp_glyko_1.ScanId;v=1;d1=14260.14260.3	controllerType=0 controllerNumber=1 scan=14260	40.5495	20220927_EX1_UM8_Fiala002_SA_EXT00_c4bp_glyko_1
123	10984:3	1	G.NC[+57.021]GPPPTLSFAAPM[+15.995]DITLTETR.F		C[+57], M[+16]	802.386	3	2405.14	2405.15	0	-1.9	49	NRagged	813.4	813.4	813.4	12.81	576	>sp|P04003|C4BPA_HUMAN C4b-binding protein alpha chain OS=Homo sapiens OX=9606 GN=C4BPA PE=1 SV=2	1	20220927_ex1_um8_fiala002_sa_ext00_c4bp_glyko_1.ScanId;v=1;d1=14476.14476.3	controllerType=0 controllerNumber=1 scan=14476	41.0616	20220927_EX1_UM8_Fiala002_SA_EXT00_c4bp_glyko_1
124	11865:3	1	G.NC[+57.021]GPPPTLSFAAPM[+15.995]DITLTETR.F		C[+57], M[+16]	802.387	3	2405.15	2405.15	0	0.1	49	NRagged	821.28	821.28	821.28	12.35	576	>sp|P04003|C4BPA_HUMAN C4b-binding protein alpha chain OS=Homo sapiens OX=9606 GN=C4BPA PE=1 SV=2	1	20220927_ex1_um8_fiala002_sa_ext00_c4bp_glyko_1.ScanId;v=1;d1=15399.15399.3	controllerType=0 controllerNumber=1 scan=15399	43.261	20220927_EX1_UM8_Fiala002_SA_EXT00_c4bp_glyko_1
125	11187:3	1	G.NC[+57.021]GPPPTLSFAAPM[+15.995]DITLTETR.F		C[+57], M[+16]	802.387	3	2405.15	2405.15	0	-0.6	49	NRagged	823.97	823.97	823.97	12.35	576	>sp|P04003|C4BPA_HUMAN C4b-binding protein alpha chain OS=Homo sapiens OX=9606 GN=C4BPA PE=1 SV=2	1	20220927_ex1_um8_fiala002_sa_ext00_c4bp_glyko_1.ScanId;v=1;d1=14689.14689.3	controllerType=0 controllerNumber=1 scan=14689	41.5691	20220927_EX1_UM8_Fiala002_SA_EXT00_c4bp_glyko_1
126	12632:3	1	G.NC[+57.021]GPPPTLSFAAPMDITLTETRFK.T		C[+57]	888.776	3	2664.31	2664.32	0	-0.9	49	NRagged	1054.05	1054.05	1054.05	17.52	576	>sp|P04003|C4BPA_HUMAN C4b-binding protein alpha chain OS=Homo sapiens OX=9606 GN=C4BPA PE=1 SV=2	1	20220927_ex1_um8_fiala002_sa_ext00_c4bp_glyko_1.ScanId;v=1;d1=16203.16203.3	controllerType=0 controllerNumber=1 scan=16203	45.1853	20220927_EX1_UM8_Fiala002_SA_EXT00_c4bp_glyko_1
127	10599:3	1	G.NC[+57.021]GPPPTLSFAAPM[+15.995]DITLTETRFK.T		C[+57], M[+16]	894.1	3	2680.29	2680.31	0	-9.4	49	NRagged	155.38	155.38	155.38	0.49	576	>sp|P04003|C4BPA_HUMAN C4b-binding protein alpha chain OS=Homo sapiens OX=9606 GN=C4BPA PE=1 SV=2	1	20220927_ex1_um8_fiala002_sa_ext00_c4bp_glyko_1.ScanId;v=1;d1=14073.14073.3	controllerType=0 controllerNumber=1 scan=14073	40.0977	20220927_EX1_UM8_Fiala002_SA_EXT00_c4bp_glyko_1
128	10164:2	1	N.C[+57.021]GPPPTLSF.A		C[+57]	488.233	2	975.458	975.46	0	-2.3	50	Non	202.54	202.54	202.54	2.28	576	>sp|P04003|C4BPA_HUMAN C4b-binding protein alpha chain OS=Homo sapiens OX=9606 GN=C4BPA PE=1 SV=2	1	20220927_ex1_um8_fiala002_sa_ext00_c4bp_glyko_1.ScanId;v=1;d1=13617.13617.2	controllerType=0 controllerNumber=1 scan=13617	39.0129	20220927_EX1_UM8_Fiala002_SA_EXT00_c4bp_glyko_1
129	15740:2	1	N.C[+57.021]GPPPTLSFAAPMDITLTETR.F		C[+57]	1138.06	2	2275.1	2275.11	0	-2.8	50	NRagged	449	449	449	7.26	576	>sp|P04003|C4BPA_HUMAN C4b-binding protein alpha chain OS=Homo sapiens OX=9606 GN=C4BPA PE=1 SV=2	1	20220927_ex1_um8_fiala002_sa_ext00_c4bp_glyko_1.ScanId;v=1;d1=19489.19489.2	controllerType=0 controllerNumber=1 scan=19489	53.2927	20220927_EX1_UM8_Fiala002_SA_EXT00_c4bp_glyko_1
130	13161:3	1	N.C[+57.021]GPPPTLSFAAPMDITLTETR.F		C[+57]	759.04	3	2275.11	2275.11	0	-1.3	50	NRagged	767.78	767.78	767.78	11.35	576	>sp|P04003|C4BPA_HUMAN C4b-binding protein alpha chain OS=Homo sapiens OX=9606 GN=C4BPA PE=1 SV=2	1	20220927_ex1_um8_fiala002_sa_ext00_c4bp_glyko_1.ScanId;v=1;d1=16762.16762.3	controllerType=0 controllerNumber=1 scan=16762	46.5606	20220927_EX1_UM8_Fiala002_SA_EXT00_c4bp_glyko_1
131	13195:2	1	N.C[+57.021]GPPPTLSFAAPMDITLTETR.F		C[+57]	1138.06	2	2275.11	2275.11	0	-1.9	50	NRagged	837.2	837.2	837.2	13.37	576	>sp|P04003|C4BPA_HUMAN C4b-binding protein alpha chain OS=Homo sapiens OX=9606 GN=C4BPA PE=1 SV=2	1	20220927_ex1_um8_fiala002_sa_ext00_c4bp_glyko_1.ScanId;v=1;d1=16797.16797.2	controllerType=0 controllerNumber=1 scan=16797	46.6449	20220927_EX1_UM8_Fiala002_SA_EXT00_c4bp_glyko_1
132	13180:2	1	N.C[+57.021]GPPPTLSFAAPMDITLTETR.F		C[+57]	1138.06	2	2275.11	2275.11	0	-1.9	50	NRagged	878.16	878.16	878.16	14.37	576	>sp|P04003|C4BPA_HUMAN C4b-binding protein alpha chain OS=Homo sapiens OX=9606 GN=C4BPA PE=1 SV=2	1	20220927_ex1_um8_fiala002_sa_ext00_c4bp_glyko_1.ScanId;v=1;d1=16782.16782.2	controllerType=0 controllerNumber=1 scan=16782	46.6101	20220927_EX1_UM8_Fiala002_SA_EXT00_c4bp_glyko_1
133	10936:3	1	N.C[+57.021]GPPPTLSFAAPM[+15.995]DITLTETR.F		C[+57], M[+16]	764.372	3	2291.1	2291.1	0	-1.9	50	NRagged	443.39	443.39	443.39	6.22	576	>sp|P04003|C4BPA_HUMAN C4b-binding protein alpha chain OS=Homo sapiens OX=9606 GN=C4BPA PE=1 SV=2	1	20220927_ex1_um8_fiala002_sa_ext00_c4bp_glyko_1.ScanId;v=1;d1=14425.14425.3	controllerType=0 controllerNumber=1 scan=14425	40.9386	20220927_EX1_UM8_Fiala002_SA_EXT00_c4bp_glyko_1
134	13177:2	1	C.GPPPTLSFAAPMDITLTETR.F			1058.04	2	2115.07	2115.08	0	-2.1	51	NRagged	830.83	830.83	830.83	13.37	576	>sp|P04003|C4BPA_HUMAN C4b-binding protein alpha chain OS=Homo sapiens OX=9606 GN=C4BPA PE=1 SV=2	1	20220927_ex1_um8_fiala002_sa_ext00_c4bp_glyko_1.ScanId;v=1;d1=16778.16778.2	controllerType=0 controllerNumber=1 scan=16778	46.599	20220927_EX1_UM8_Fiala002_SA_EXT00_c4bp_glyko_1
135	13141:3	1	C.GPPPTLSFAAPMDITLTETR.F			705.697	3	2115.08	2115.08	0	-1.8	51	NRagged	855.53	855.53	855.53	13.81	576	>sp|P04003|C4BPA_HUMAN C4b-binding protein alpha chain OS=Homo sapiens OX=9606 GN=C4BPA PE=1 SV=2	1	20220927_ex1_um8_fiala002_sa_ext00_c4bp_glyko_1.ScanId;v=1;d1=16740.16740.3	controllerType=0 controllerNumber=1 scan=16740	46.5036	20220927_EX1_UM8_Fiala002_SA_EXT00_c4bp_glyko_1
136	13164:2	1	C.GPPPTLSFAAPMDITLTETR.F			1058.04	2	2115.07	2115.08	0	-2.1	51	NRagged	863.84	863.84	863.84	14.37	576	>sp|P04003|C4BPA_HUMAN C4b-binding protein alpha chain OS=Homo sapiens OX=9606 GN=C4BPA PE=1 SV=2	1	20220927_ex1_um8_fiala002_sa_ext00_c4bp_glyko_1.ScanId;v=1;d1=16765.16765.2	controllerType=0 controllerNumber=1 scan=16765	46.5673	20220927_EX1_UM8_Fiala002_SA_EXT00_c4bp_glyko_1
137	12868:2	1	C.GPPPTLSFAAPM[+15.995]DITLTETR.F		M[+16]	1066.04	2	2131.07	2131.07	0	-1.4	51	NRagged	52.32	52.32	52.32	2.3	576	>sp|P04003|C4BPA_HUMAN C4b-binding protein alpha chain OS=Homo sapiens OX=9606 GN=C4BPA PE=1 SV=2	1	20220927_ex1_um8_fiala002_sa_ext00_c4bp_glyko_1.ScanId;v=1;d1=16449.16449.2	controllerType=0 controllerNumber=1 scan=16449	45.781	20220927_EX1_UM8_Fiala002_SA_EXT00_c4bp_glyko_1
138	13323:3	1	G.PPPTLSFAAPMDITLTETR.F			686.691	3	2058.06	2058.06	0	-0.4	52	NRagged	654.85	654.85	654.85	9.35	576	>sp|P04003|C4BPA_HUMAN C4b-binding protein alpha chain OS=Homo sapiens OX=9606 GN=C4BPA PE=1 SV=2	1	20220927_ex1_um8_fiala002_sa_ext00_c4bp_glyko_1.ScanId;v=1;d1=16932.16932.3	controllerType=0 controllerNumber=1 scan=16932	46.9786	20220927_EX1_UM8_Fiala002_SA_EXT00_c4bp_glyko_1
139	13260:2	1	T.LSFAAPMDITLTETR.F			833.426	2	1665.84	1665.85	0	-4.6	56	NRagged	137.83	137.83	137.83	2.42	576	>sp|P04003|C4BPA_HUMAN C4b-binding protein alpha chain OS=Homo sapiens OX=9606 GN=C4BPA PE=1 SV=2	1	20220927_ex1_um8_fiala002_sa_ext00_c4bp_glyko_1.ScanId;v=1;d1=16866.16866.2	controllerType=0 controllerNumber=1 scan=16866	46.8134	20220927_EX1_UM8_Fiala002_SA_EXT00_c4bp_glyko_1
140	10133:2	1	L.SFAAPMDITLTETR.F			776.89	2	1552.77	1552.77	0	4	57	NRagged	337.81	337.81	337.81	3.71	576	>sp|P04003|C4BPA_HUMAN C4b-binding protein alpha chain OS=Homo sapiens OX=9606 GN=C4BPA PE=1 SV=2	1	20220927_ex1_um8_fiala002_sa_ext00_c4bp_glyko_1.ScanId;v=1;d1=13585.13585.2	controllerType=0 controllerNumber=1 scan=13585	38.9386	20220927_EX1_UM8_Fiala002_SA_EXT00_c4bp_glyko_1
141	10180:3	1	L.SFAAPMDITLTETR.F			518.259	3	1552.76	1552.77	0	-2.6	57	NRagged	547.11	514.12	514.12	7.24	576	>sp|P04003|C4BPA_HUMAN C4b-binding protein alpha chain OS=Homo sapiens OX=9606 GN=C4BPA PE=1 SV=2	1	20220927_ex1_um8_fiala002_sa_ext00_c4bp_glyko_1.ScanId;v=1;d1=13634.13634.3	controllerType=0 controllerNumber=1 scan=13634	39.0539	20220927_EX1_UM8_Fiala002_SA_EXT00_c4bp_glyko_1
142	10345:2	1	L.SFAAPMDITLTETR.F			776.887	2	1552.77	1552.77	0	-0.7	57	NRagged	594.64	594.64	594.64	8.21	576	>sp|P04003|C4BPA_HUMAN C4b-binding protein alpha chain OS=Homo sapiens OX=9606 GN=C4BPA PE=1 SV=2	1	20220927_ex1_um8_fiala002_sa_ext00_c4bp_glyko_1.ScanId;v=1;d1=13807.13807.2	controllerType=0 controllerNumber=1 scan=13807	39.4677	20220927_EX1_UM8_Fiala002_SA_EXT00_c4bp_glyko_1
143	07710:2	1	L.SFAAPM[+15.995]DITLTETR.F		M[+16]	784.883	2	1568.76	1568.76	0	-2.5	57	NRagged	434.72	434.72	434.72	6.86	576	>sp|P04003|C4BPA_HUMAN C4b-binding protein alpha chain OS=Homo sapiens OX=9606 GN=C4BPA PE=1 SV=2	1	20220927_ex1_um8_fiala002_sa_ext00_c4bp_glyko_1.ScanId;v=1;d1=11043.11043.2	controllerType=0 controllerNumber=1 scan=11043	32.8744	20220927_EX1_UM8_Fiala002_SA_EXT00_c4bp_glyko_1
144	07634:2	1	L.SFAAPM[+15.995]DITLTETR.F		M[+16]	784.884	2	1568.76	1568.76	0	-1.3	57	NRagged	542.65	542.65	542.65	7.33	576	>sp|P04003|C4BPA_HUMAN C4b-binding protein alpha chain OS=Homo sapiens OX=9606 GN=C4BPA PE=1 SV=2	1	20220927_ex1_um8_fiala002_sa_ext00_c4bp_glyko_1.ScanId;v=1;d1=10963.10963.2	controllerType=0 controllerNumber=1 scan=10963	32.6806	20220927_EX1_UM8_Fiala002_SA_EXT00_c4bp_glyko_1
145	07564:2	1	L.SFAAPM[+15.995]DITLTETR.F		M[+16]	784.884	2	1568.76	1568.76	0	-1.6	57	NRagged	557.58	557.58	557.58	7.79	576	>sp|P04003|C4BPA_HUMAN C4b-binding protein alpha chain OS=Homo sapiens OX=9606 GN=C4BPA PE=1 SV=2	1	20220927_ex1_um8_fiala002_sa_ext00_c4bp_glyko_1.ScanId;v=1;d1=10890.10890.2	controllerType=0 controllerNumber=1 scan=10890	32.51	20220927_EX1_UM8_Fiala002_SA_EXT00_c4bp_glyko_1
146	09889:3	1	S.FAAPMDITLTETR.F			489.249	3	1465.73	1465.74	0	-2.2	58	NRagged	524.2	338.2	338.2	5.66	576	>sp|P04003|C4BPA_HUMAN C4b-binding protein alpha chain OS=Homo sapiens OX=9606 GN=C4BPA PE=1 SV=2	1	20220927_ex1_um8_fiala002_sa_ext00_c4bp_glyko_1.ScanId;v=1;d1=13329.13329.3	controllerType=0 controllerNumber=1 scan=13329	38.3288	20220927_EX1_UM8_Fiala002_SA_EXT00_c4bp_glyko_1
147	09866:2	1	S.FAAPMDITLTETR.F			733.37	2	1465.73	1465.74	0	-2	58	NRagged	591.29	519.45	519.45	8.68	576	>sp|P04003|C4BPA_HUMAN C4b-binding protein alpha chain OS=Homo sapiens OX=9606 GN=C4BPA PE=1 SV=2	1	20220927_ex1_um8_fiala002_sa_ext00_c4bp_glyko_1.ScanId;v=1;d1=13305.13305.2	controllerType=0 controllerNumber=1 scan=13305	38.2722	20220927_EX1_UM8_Fiala002_SA_EXT00_c4bp_glyko_1
148	09864:2	1	S.FAAPMDITLTETR.F			733.37	2	1465.73	1465.74	0	-1.3	58	NRagged	655.09	616.55	616.55	10.68	576	>sp|P04003|C4BPA_HUMAN C4b-binding protein alpha chain OS=Homo sapiens OX=9606 GN=C4BPA PE=1 SV=2	1	20220927_ex1_um8_fiala002_sa_ext00_c4bp_glyko_1.ScanId;v=1;d1=13302.13302.5	controllerType=0 controllerNumber=1 scan=13302	38.2633	20220927_EX1_UM8_Fiala002_SA_EXT00_c4bp_glyko_1
149	15113:2	1	F.AAPMDITLTETR.F			659.837	2	1318.67	1318.67	0	-0.8	59	NRagged	246.58	246.58	246.58	4.27	576	>sp|P04003|C4BPA_HUMAN C4b-binding protein alpha chain OS=Homo sapiens OX=9606 GN=C4BPA PE=1 SV=2	1	20220927_ex1_um8_fiala002_sa_ext00_c4bp_glyko_1.ScanId;v=1;d1=18825.18825.3	controllerType=0 controllerNumber=1 scan=18825	51.6445	20220927_EX1_UM8_Fiala002_SA_EXT00_c4bp_glyko_1
150	15089:2	1	F.AAPMDITLTETR.F			659.837	2	1318.67	1318.67	0	-1.1	59	NRagged	326.52	326.52	326.52	5.05	576	>sp|P04003|C4BPA_HUMAN C4b-binding protein alpha chain OS=Homo sapiens OX=9606 GN=C4BPA PE=1 SV=2	1	20220927_ex1_um8_fiala002_sa_ext00_c4bp_glyko_1.ScanId;v=1;d1=18800.18800.2	controllerType=0 controllerNumber=1 scan=18800	51.5847	20220927_EX1_UM8_Fiala002_SA_EXT00_c4bp_glyko_1
151	13687:2	1	F.AAPMDITLTETR.F			659.836	2	1318.66	1318.67	0	-2.3	59	NRagged	373.49	373.49	373.49	6.8	576	>sp|P04003|C4BPA_HUMAN C4b-binding protein alpha chain OS=Homo sapiens OX=9606 GN=C4BPA PE=1 SV=2	1	20220927_ex1_um8_fiala002_sa_ext00_c4bp_glyko_1.ScanId;v=1;d1=17315.17315.2	controllerType=0 controllerNumber=1 scan=17315	47.9112	20220927_EX1_UM8_Fiala002_SA_EXT00_c4bp_glyko_1
152	07317:2	1	F.AAPMDITLTETR.F			659.836	2	1318.67	1318.67	0	-1.3	59	NRagged	454.87	454.87	454.87	7.11	576	>sp|P04003|C4BPA_HUMAN C4b-binding protein alpha chain OS=Homo sapiens OX=9606 GN=C4BPA PE=1 SV=2	1	20220927_ex1_um8_fiala002_sa_ext00_c4bp_glyko_1.ScanId;v=1;d1=10631.10631.2	controllerType=0 controllerNumber=1 scan=10631	31.8936	20220927_EX1_UM8_Fiala002_SA_EXT00_c4bp_glyko_1
153	07136:3	1	F.AAPMDITLTETR.F			440.227	3	1318.67	1318.67	0	-1.5	59	NRagged	459.05	330.74	330.74	5.94	576	>sp|P04003|C4BPA_HUMAN C4b-binding protein alpha chain OS=Homo sapiens OX=9606 GN=C4BPA PE=1 SV=2	1	20220927_ex1_um8_fiala002_sa_ext00_c4bp_glyko_1.ScanId;v=1;d1=10441.10441.3	controllerType=0 controllerNumber=1 scan=10441	31.4407	20220927_EX1_UM8_Fiala002_SA_EXT00_c4bp_glyko_1
154	07081:3	1	F.AAPMDITLTETR.F			440.226	3	1318.66	1318.67	0	-2.6	59	NRagged	484.5	382.13	382.13	7.09	576	>sp|P04003|C4BPA_HUMAN C4b-binding protein alpha chain OS=Homo sapiens OX=9606 GN=C4BPA PE=1 SV=2	1	20220927_ex1_um8_fiala002_sa_ext00_c4bp_glyko_1.ScanId;v=1;d1=10384.10384.3	controllerType=0 controllerNumber=1 scan=10384	31.3071	20220927_EX1_UM8_Fiala002_SA_EXT00_c4bp_glyko_1
155	07063:2	1	F.AAPMDITLTETR.F			659.836	2	1318.66	1318.67	0	-2.1	59	NRagged	515.14	515.14	515.14	7.64	576	>sp|P04003|C4BPA_HUMAN C4b-binding protein alpha chain OS=Homo sapiens OX=9606 GN=C4BPA PE=1 SV=2	1	20220927_ex1_um8_fiala002_sa_ext00_c4bp_glyko_1.ScanId;v=1;d1=10365.10365.2	controllerType=0 controllerNumber=1 scan=10365	31.2622	20220927_EX1_UM8_Fiala002_SA_EXT00_c4bp_glyko_1
156	04319:2	1	F.AAPM[+15.995]DITLTETR.F		M[+16]	667.833	2	1334.66	1334.66	0	-2.1	59	NRagged	51.8	51.8	51.8	0.66	576	>sp|P04003|C4BPA_HUMAN C4b-binding protein alpha chain OS=Homo sapiens OX=9606 GN=C4BPA PE=1 SV=2	1	20220927_ex1_um8_fiala002_sa_ext00_c4bp_glyko_1.ScanId;v=1;d1=7457.7457.2	controllerType=0 controllerNumber=1 scan=7457	24.1642	20220927_EX1_UM8_Fiala002_SA_EXT00_c4bp_glyko_1
157	05863:2	1	F.AAPM[+15.995]DITLTETR.F		M[+16]	667.833	2	1334.66	1334.66	0	-2.1	59	NRagged	280.61	280.61	280.61	5.11	576	>sp|P04003|C4BPA_HUMAN C4b-binding protein alpha chain OS=Homo sapiens OX=9606 GN=C4BPA PE=1 SV=2	1	20220927_ex1_um8_fiala002_sa_ext00_c4bp_glyko_1.ScanId;v=1;d1=9105.9105.2	controllerType=0 controllerNumber=1 scan=9105	28.2295	20220927_EX1_UM8_Fiala002_SA_EXT00_c4bp_glyko_1
158	06695:2	1	F.AAPM[+15.995]DITLTETR.F		M[+16]	667.834	2	1334.66	1334.66	0	-0.8	59	NRagged	284.88	284.88	284.88	4.44	576	>sp|P04003|C4BPA_HUMAN C4b-binding protein alpha chain OS=Homo sapiens OX=9606 GN=C4BPA PE=1 SV=2	1	20220927_ex1_um8_fiala002_sa_ext00_c4bp_glyko_1.ScanId;v=1;d1=9979.9979.2	controllerType=0 controllerNumber=1 scan=9979	30.3268	20220927_EX1_UM8_Fiala002_SA_EXT00_c4bp_glyko_1
159	06145:2	1	F.AAPM[+15.995]DITLTETR.F		M[+16]	667.834	2	1334.66	1334.66	0	-1.7	59	NRagged	324.64	324.64	324.64	5.55	576	>sp|P04003|C4BPA_HUMAN C4b-binding protein alpha chain OS=Homo sapiens OX=9606 GN=C4BPA PE=1 SV=2	1	20220927_ex1_um8_fiala002_sa_ext00_c4bp_glyko_1.ScanId;v=1;d1=9401.9401.2	controllerType=0 controllerNumber=1 scan=9401	28.936	20220927_EX1_UM8_Fiala002_SA_EXT00_c4bp_glyko_1
160	06451:2	1	F.AAPM[+15.995]DITLTETR.F		M[+16]	667.835	2	1334.66	1334.66	0	0.7	59	NRagged	348.27	348.27	348.27	3.97	576	>sp|P04003|C4BPA_HUMAN C4b-binding protein alpha chain OS=Homo sapiens OX=9606 GN=C4BPA PE=1 SV=2	1	20220927_ex1_um8_fiala002_sa_ext00_c4bp_glyko_1.ScanId;v=1;d1=9723.9723.2	controllerType=0 controllerNumber=1 scan=9723	29.7105	20220927_EX1_UM8_Fiala002_SA_EXT00_c4bp_glyko_1
161	05423:2	1	F.AAPM[+15.995]DITLTETR.F		M[+16]	667.834	2	1334.66	1334.66	0	-1.7	59	NRagged	389.93	389.93	389.93	6.8	576	>sp|P04003|C4BPA_HUMAN C4b-binding protein alpha chain OS=Homo sapiens OX=9606 GN=C4BPA PE=1 SV=2	1	20220927_ex1_um8_fiala002_sa_ext00_c4bp_glyko_1.ScanId;v=1;d1=8644.8644.2	controllerType=0 controllerNumber=1 scan=8644	27.1185	20220927_EX1_UM8_Fiala002_SA_EXT00_c4bp_glyko_1
162	05646:2	1	F.AAPM[+15.995]DITLTETR.F		M[+16]	667.833	2	1334.66	1334.66	0	-1.7	59	NRagged	408.81	399.86	399.86	6.97	576	>sp|P04003|C4BPA_HUMAN C4b-binding protein alpha chain OS=Homo sapiens OX=9606 GN=C4BPA PE=1 SV=2	1	20220927_ex1_um8_fiala002_sa_ext00_c4bp_glyko_1.ScanId;v=1;d1=8877.8877.2	controllerType=0 controllerNumber=1 scan=8877	27.6824	20220927_EX1_UM8_Fiala002_SA_EXT00_c4bp_glyko_1
163	04947:2	1	F.AAPM[+15.995]DITLTETR.F		M[+16]	667.834	2	1334.66	1334.66	0	-1.3	59	NRagged	414.8	414.8	414.8	7	576	>sp|P04003|C4BPA_HUMAN C4b-binding protein alpha chain OS=Homo sapiens OX=9606 GN=C4BPA PE=1 SV=2	1	20220927_ex1_um8_fiala002_sa_ext00_c4bp_glyko_1.ScanId;v=1;d1=8133.8133.2	controllerType=0 controllerNumber=1 scan=8133	25.8547	20220927_EX1_UM8_Fiala002_SA_EXT00_c4bp_glyko_1
164	04953:2	1	F.AAPM[+15.995]DITLTETR.F		M[+16]	667.834	2	1334.66	1334.66	0	-1.3	59	NRagged	420.27	420.27	420.27	6.51	576	>sp|P04003|C4BPA_HUMAN C4b-binding protein alpha chain OS=Homo sapiens OX=9606 GN=C4BPA PE=1 SV=2	1	20220927_ex1_um8_fiala002_sa_ext00_c4bp_glyko_1.ScanId;v=1;d1=8140.8140.2	controllerType=0 controllerNumber=1 scan=8140	25.8732	20220927_EX1_UM8_Fiala002_SA_EXT00_c4bp_glyko_1
165	05216:2	1	F.AAPM[+15.995]DITLTETR.F		M[+16]	667.833	2	1334.66	1334.66	0	-1.7	59	NRagged	423.47	423.47	423.47	7.46	576	>sp|P04003|C4BPA_HUMAN C4b-binding protein alpha chain OS=Homo sapiens OX=9606 GN=C4BPA PE=1 SV=2	1	20220927_ex1_um8_fiala002_sa_ext00_c4bp_glyko_1.ScanId;v=1;d1=8427.8427.2	controllerType=0 controllerNumber=1 scan=8427	26.5981	20220927_EX1_UM8_Fiala002_SA_EXT00_c4bp_glyko_1
166	05282:2	1	F.AAPM[+15.995]DITLTETR.F		M[+16]	667.833	2	1334.66	1334.66	0	-3	59	NRagged	423.5	423.5	423.5	7.46	576	>sp|P04003|C4BPA_HUMAN C4b-binding protein alpha chain OS=Homo sapiens OX=9606 GN=C4BPA PE=1 SV=2	1	20220927_ex1_um8_fiala002_sa_ext00_c4bp_glyko_1.ScanId;v=1;d1=8496.8496.2	controllerType=0 controllerNumber=1 scan=8496	26.7654	20220927_EX1_UM8_Fiala002_SA_EXT00_c4bp_glyko_1
167	04515:2	1	F.AAPM[+15.995]DITLTETR.F		M[+16]	667.833	2	1334.66	1334.66	0	-1.7	59	NRagged	425.25	425.25	425.25	7.46	576	>sp|P04003|C4BPA_HUMAN C4b-binding protein alpha chain OS=Homo sapiens OX=9606 GN=C4BPA PE=1 SV=2	1	20220927_ex1_um8_fiala002_sa_ext00_c4bp_glyko_1.ScanId;v=1;d1=7663.7663.2	controllerType=0 controllerNumber=1 scan=7663	24.6644	20220927_EX1_UM8_Fiala002_SA_EXT00_c4bp_glyko_1
168	04727:2	1	F.AAPM[+15.995]DITLTETR.F		M[+16]	667.833	2	1334.66	1334.66	0	-2.7	59	NRagged	425.79	425.79	425.79	7.46	576	>sp|P04003|C4BPA_HUMAN C4b-binding protein alpha chain OS=Homo sapiens OX=9606 GN=C4BPA PE=1 SV=2	1	20220927_ex1_um8_fiala002_sa_ext00_c4bp_glyko_1.ScanId;v=1;d1=7887.7887.2	controllerType=0 controllerNumber=1 scan=7887	25.2155	20220927_EX1_UM8_Fiala002_SA_EXT00_c4bp_glyko_1
169	04312:2	1	F.AAPM[+15.995]DITLTETR.F		M[+16]	667.833	2	1334.66	1334.66	0	-2.1	59	NRagged	441.03	441.03	441.03	7.57	576	>sp|P04003|C4BPA_HUMAN C4b-binding protein alpha chain OS=Homo sapiens OX=9606 GN=C4BPA PE=1 SV=2	1	20220927_ex1_um8_fiala002_sa_ext00_c4bp_glyko_1.ScanId;v=1;d1=7450.7450.2	controllerType=0 controllerNumber=1 scan=7450	24.1486	20220927_EX1_UM8_Fiala002_SA_EXT00_c4bp_glyko_1
170	06717:2	1	A.APMDITLTETR.F			624.317	2	1247.63	1247.63	0	-2.6	60	NRagged	567.55	507.15	507.15	8.19	576	>sp|P04003|C4BPA_HUMAN C4b-binding protein alpha chain OS=Homo sapiens OX=9606 GN=C4BPA PE=1 SV=2	1	20220927_ex1_um8_fiala002_sa_ext00_c4bp_glyko_1.ScanId;v=1;d1=10002.10002.2	controllerType=0 controllerNumber=1 scan=10002	30.3811	20220927_EX1_UM8_Fiala002_SA_EXT00_c4bp_glyko_1
171	13090:2	1	A.PMDITLTETR.F			588.799	2	1176.59	1176.59	0	-2.5	61	NRagged	532.07	422.69	422.69	7.5	576	>sp|P04003|C4BPA_HUMAN C4b-binding protein alpha chain OS=Homo sapiens OX=9606 GN=C4BPA PE=1 SV=2	1	20220927_ex1_um8_fiala002_sa_ext00_c4bp_glyko_1.ScanId;v=1;d1=16684.16684.2	controllerType=0 controllerNumber=1 scan=16684	46.3592	20220927_EX1_UM8_Fiala002_SA_EXT00_c4bp_glyko_1
172	07121:2	1	A.PMDITLTETR.F			588.8	2	1176.59	1176.59	0	-0.3	61	NRagged	582.1	503.79	503.79	7.92	576	>sp|P04003|C4BPA_HUMAN C4b-binding protein alpha chain OS=Homo sapiens OX=9606 GN=C4BPA PE=1 SV=2	1	20220927_ex1_um8_fiala002_sa_ext00_c4bp_glyko_1.ScanId;v=1;d1=10426.10426.2	controllerType=0 controllerNumber=1 scan=10426	31.4064	20220927_EX1_UM8_Fiala002_SA_EXT00_c4bp_glyko_1
173	07095:2	1	A.PMDITLTETR.F			588.799	2	1176.59	1176.59	0	-1.2	61	NRagged	625.02	490.99	490.99	9.41	576	>sp|P04003|C4BPA_HUMAN C4b-binding protein alpha chain OS=Homo sapiens OX=9606 GN=C4BPA PE=1 SV=2	1	20220927_ex1_um8_fiala002_sa_ext00_c4bp_glyko_1.ScanId;v=1;d1=10398.10398.2	controllerType=0 controllerNumber=1 scan=10398	31.3392	20220927_EX1_UM8_Fiala002_SA_EXT00_c4bp_glyko_1
174	13044:2	1	A.PMDITLTETR.F			588.798	2	1176.59	1176.59	0	-3.5	61	NRagged	630.45	502.1	502.1	9.4	576	>sp|P04003|C4BPA_HUMAN C4b-binding protein alpha chain OS=Homo sapiens OX=9606 GN=C4BPA PE=1 SV=2	1	20220927_ex1_um8_fiala002_sa_ext00_c4bp_glyko_1.ScanId;v=1;d1=16634.16634.2	controllerType=0 controllerNumber=1 scan=16634	46.2317	20220927_EX1_UM8_Fiala002_SA_EXT00_c4bp_glyko_1
175	07287:2	1	A.PM[+15.995]DITLTETR.F		M[+16]	596.797	2	1192.59	1192.59	0	-1.3	61	NRagged	217.19	192.15	192.15	2.71	576	>sp|P04003|C4BPA_HUMAN C4b-binding protein alpha chain OS=Homo sapiens OX=9606 GN=C4BPA PE=1 SV=2	1	20220927_ex1_um8_fiala002_sa_ext00_c4bp_glyko_1.ScanId;v=1;d1=10600.10600.2	controllerType=0 controllerNumber=1 scan=10600	31.8185	20220927_EX1_UM8_Fiala002_SA_EXT00_c4bp_glyko_1
176	12561:2	1	A.PM[+15.995]DITLTETR.F		M[+16]	596.796	2	1192.58	1192.59	0	-3.3	61	NRagged	511.62	412.07	412.07	6.8	576	>sp|P04003|C4BPA_HUMAN C4b-binding protein alpha chain OS=Homo sapiens OX=9606 GN=C4BPA PE=1 SV=2	1	20220927_ex1_um8_fiala002_sa_ext00_c4bp_glyko_1.ScanId;v=1;d1=16128.16128.2	controllerType=0 controllerNumber=1 scan=16128	45.0027	20220927_EX1_UM8_Fiala002_SA_EXT00_c4bp_glyko_1
177	03803:2	1	M.DITLTETR.F			474.752	2	948.498	948.5	0	-2.1	63	NRagged	127.11	127.11	127.11	2.39	576	>sp|P04003|C4BPA_HUMAN C4b-binding protein alpha chain OS=Homo sapiens OX=9606 GN=C4BPA PE=1 SV=2	1	20220927_ex1_um8_fiala002_sa_ext00_c4bp_glyko_1.ScanId;v=1;d1=6911.6911.2	controllerType=0 controllerNumber=1 scan=6911	22.84	20220927_EX1_UM8_Fiala002_SA_EXT00_c4bp_glyko_1
178	03958:2	1	M.DITLTETR.F			474.752	2	948.497	948.5	0	-2.5	63	NRagged	241.39	241.39	241.39	4.73	576	>sp|P04003|C4BPA_HUMAN C4b-binding protein alpha chain OS=Homo sapiens OX=9606 GN=C4BPA PE=1 SV=2	1	20220927_ex1_um8_fiala002_sa_ext00_c4bp_glyko_1.ScanId;v=1;d1=7076.7076.2	controllerType=0 controllerNumber=1 scan=7076	23.2397	20220927_EX1_UM8_Fiala002_SA_EXT00_c4bp_glyko_1
179	03921:2	1	M.DITLTETR.F			474.753	2	948.498	948.5	0	-1.3	63	NRagged	389.74	389.74	389.74	6.46	576	>sp|P04003|C4BPA_HUMAN C4b-binding protein alpha chain OS=Homo sapiens OX=9606 GN=C4BPA PE=1 SV=2	1	20220927_ex1_um8_fiala002_sa_ext00_c4bp_glyko_1.ScanId;v=1;d1=7035.7035.6	controllerType=0 controllerNumber=1 scan=7035	23.1348	20220927_EX1_UM8_Fiala002_SA_EXT00_c4bp_glyko_1
180	03748:2	1	M.DITLTETR.F			474.752	2	948.498	948.5	0	-2	63	NRagged	460.27	412.76	412.76	7.28	576	>sp|P04003|C4BPA_HUMAN C4b-binding protein alpha chain OS=Homo sapiens OX=9606 GN=C4BPA PE=1 SV=2	1	20220927_ex1_um8_fiala002_sa_ext00_c4bp_glyko_1.ScanId;v=1;d1=6854.6854.2	controllerType=0 controllerNumber=1 scan=6854	22.7069	20220927_EX1_UM8_Fiala002_SA_EXT00_c4bp_glyko_1
181	02369:2	1	D.ITLTETR.F			417.239	2	833.471	833.473	0	-1.7	64	NRagged	347.14	237.17	237.17	5.14	576	>sp|P04003|C4BPA_HUMAN C4b-binding protein alpha chain OS=Homo sapiens OX=9606 GN=C4BPA PE=1 SV=2	1	20220927_ex1_um8_fiala002_sa_ext00_c4bp_glyko_1.ScanId;v=1;d1=5402.5402.2	controllerType=0 controllerNumber=1 scan=5402	19.1804	20220927_EX1_UM8_Fiala002_SA_EXT00_c4bp_glyko_1
182	13377:1	1	I.TLTETR.F			720.385	1	720.385	720.389	0	-5	65	NRagged	122.45	101.15	101.15	0.26	576	>sp|P04003|C4BPA_HUMAN C4b-binding protein alpha chain OS=Homo sapiens OX=9606 GN=C4BPA PE=1 SV=2	1	20220927_ex1_um8_fiala002_sa_ext00_c4bp_glyko_1.ScanId;v=1;d1=16989.16989.2	controllerType=0 controllerNumber=1 scan=16989	47.1149	20220927_EX1_UM8_Fiala002_SA_EXT00_c4bp_glyko_1
183	01320:2	1	T.LTETRFK.T			447.754	2	894.501	894.504	0	-3.6	66	NRagged	113.56	113.56	113.56	0.33	576	>sp|P04003|C4BPA_HUMAN C4b-binding protein alpha chain OS=Homo sapiens OX=9606 GN=C4BPA PE=1 SV=2	1	20220927_ex1_um8_fiala002_sa_ext00_c4bp_glyko_1.ScanId;v=1;d1=4290.4290.2	controllerType=0 controllerNumber=1 scan=4290	16.4359	20220927_EX1_UM8_Fiala002_SA_EXT00_c4bp_glyko_1
184	03781:1	1	L.TETR.F			506.256	1	506.256	506.257	0	-1.9	67	NRagged	332.81	317.79	317.79	3.04	576	>sp|P04003|C4BPA_HUMAN C4b-binding protein alpha chain OS=Homo sapiens OX=9606 GN=C4BPA PE=1 SV=2	1	20220927_ex1_um8_fiala002_sa_ext00_c4bp_glyko_1.ScanId;v=1;d1=6888.6888.2	controllerType=0 controllerNumber=1 scan=6888	22.7856	20220927_EX1_UM8_Fiala002_SA_EXT00_c4bp_glyko_1
185	02991:3	1	L.KYTC[+57.021]LPGYVR.S		C[+57]	419.553	3	1256.64	1256.65	0	-1.6	78	NRagged	65.39	65.39	65.39	0.86	576	>sp|P04003|C4BPA_HUMAN C4b-binding protein alpha chain OS=Homo sapiens OX=9606 GN=C4BPA PE=1 SV=2	1	20220927_ex1_um8_fiala002_sa_ext00_c4bp_glyko_1.ScanId;v=1;d1=6055.6055.3	controllerType=0 controllerNumber=1 scan=6055	20.7718	20220927_EX1_UM8_Fiala002_SA_EXT00_c4bp_glyko_1
186	03646:3	1	L.KYTC[+57.021]LPGYVR.S		C[+57]	419.552	3	1256.64	1256.65	0	-4.3	78	NRagged	366.61	366.61	366.61	6.41	576	>sp|P04003|C4BPA_HUMAN C4b-binding protein alpha chain OS=Homo sapiens OX=9606 GN=C4BPA PE=1 SV=2	1	20220927_ex1_um8_fiala002_sa_ext00_c4bp_glyko_1.ScanId;v=1;d1=6746.6746.3	controllerType=0 controllerNumber=1 scan=6746	22.4466	20220927_EX1_UM8_Fiala002_SA_EXT00_c4bp_glyko_1
187	03581:3	1	L.KYTC[+57.021]LPGYVR.S		C[+57]	419.553	3	1256.64	1256.65	0	-1.6	78	NRagged	438.46	438.46	438.46	7.66	576	>sp|P04003|C4BPA_HUMAN C4b-binding protein alpha chain OS=Homo sapiens OX=9606 GN=C4BPA PE=1 SV=2	1	20220927_ex1_um8_fiala002_sa_ext00_c4bp_glyko_1.ScanId;v=1;d1=6678.6678.3	controllerType=0 controllerNumber=1 scan=6678	22.2844	20220927_EX1_UM8_Fiala002_SA_EXT00_c4bp_glyko_1
188	06794:2	1	K.YTC[+57.021]LPGY.V		C[+57]	437.193	2	873.379	873.381	0	-2.5	79	CRagged	375.64	237.96	237.96	4.07	576	>sp|P04003|C4BPA_HUMAN C4b-binding protein alpha chain OS=Homo sapiens OX=9606 GN=C4BPA PE=1 SV=2	1	20220927_ex1_um8_fiala002_sa_ext00_c4bp_glyko_1.ScanId;v=1;d1=10083.10083.2	controllerType=0 controllerNumber=1 scan=10083	30.5803	20220927_EX1_UM8_Fiala002_SA_EXT00_c4bp_glyko_1
189	08269:2	1	K.YTC[+57.021]LPGYVR.S		C[+57]	564.778	2	1128.55	1128.55	0	-1.7	79	Specific	4.38	4.38	4.38	0.61	576	>sp|P04003|C4BPA_HUMAN C4b-binding protein alpha chain OS=Homo sapiens OX=9606 GN=C4BPA PE=1 SV=2	1	20220927_ex1_um8_fiala002_sa_ext00_c4bp_glyko_1.ScanId;v=1;d1=11628.11628.2	controllerType=0 controllerNumber=1 scan=11628	34.262	20220927_EX1_UM8_Fiala002_SA_EXT00_c4bp_glyko_1
190	00542:2	1	K.YTC[+57.021]LPGYVR.S		C[+57]	564.783	2	1128.56	1128.55	0	7.9	79	Specific	57.36	57.36	57.36	0.31	576	>sp|P04003|C4BPA_HUMAN C4b-binding protein alpha chain OS=Homo sapiens OX=9606 GN=C4BPA PE=1 SV=2	1	20220927_ex1_um8_fiala002_sa_ext00_c4bp_glyko_1.ScanId;v=1;d1=3440.3440.2	controllerType=0 controllerNumber=1 scan=3440	14.253	20220927_EX1_UM8_Fiala002_SA_EXT00_c4bp_glyko_1
191	05186:2	1	K.YTC[+57.021]LPGYVR.S		C[+57]	564.777	2	1128.55	1128.55	0	-2.8	79	Specific	175.99	175.99	175.99	3.82	576	>sp|P04003|C4BPA_HUMAN C4b-binding protein alpha chain OS=Homo sapiens OX=9606 GN=C4BPA PE=1 SV=2	1	20220927_ex1_um8_fiala002_sa_ext00_c4bp_glyko_1.ScanId;v=1;d1=8394.8394.2	controllerType=0 controllerNumber=1 scan=8394	26.5157	20220927_EX1_UM8_Fiala002_SA_EXT00_c4bp_glyko_1
192	06014:2	1	K.YTC[+57.021]LPGYVR.S		C[+57]	564.778	2	1128.55	1128.55	0	-1.1	79	Specific	199.71	199.71	199.71	2.97	576	>sp|P04003|C4BPA_HUMAN C4b-binding protein alpha chain OS=Homo sapiens OX=9606 GN=C4BPA PE=1 SV=2	1	20220927_ex1_um8_fiala002_sa_ext00_c4bp_glyko_1.ScanId;v=1;d1=9263.9263.2	controllerType=0 controllerNumber=1 scan=9263	28.6073	20220927_EX1_UM8_Fiala002_SA_EXT00_c4bp_glyko_1
193	15503:2	1	K.YTC[+57.021]LPGYVR.S		C[+57]	564.779	2	1128.55	1128.55	0	-0.6	79	Specific	230.97	230.97	230.97	3.47	576	>sp|P04003|C4BPA_HUMAN C4b-binding protein alpha chain OS=Homo sapiens OX=9606 GN=C4BPA PE=1 SV=2	1	20220927_ex1_um8_fiala002_sa_ext00_c4bp_glyko_1.ScanId;v=1;d1=19239.19239.2	controllerType=0 controllerNumber=1 scan=19239	52.6754	20220927_EX1_UM8_Fiala002_SA_EXT00_c4bp_glyko_1
194	05209:2	1	K.YTC[+57.021]LPGYVR.S		C[+57]	564.778	2	1128.55	1128.55	0	-2.6	79	Specific	231.63	231.63	231.63	3.92	576	>sp|P04003|C4BPA_HUMAN C4b-binding protein alpha chain OS=Homo sapiens OX=9606 GN=C4BPA PE=1 SV=2	1	20220927_ex1_um8_fiala002_sa_ext00_c4bp_glyko_1.ScanId;v=1;d1=8419.8419.2	controllerType=0 controllerNumber=1 scan=8419	26.577	20220927_EX1_UM8_Fiala002_SA_EXT00_c4bp_glyko_1
195	16501:2	1	K.YTC[+57.021]LPGYVR.S		C[+57]	564.779	2	1128.55	1128.55	0	-0.8	79	Specific	260.54	260.54	260.54	4.81	576	>sp|P04003|C4BPA_HUMAN C4b-binding protein alpha chain OS=Homo sapiens OX=9606 GN=C4BPA PE=1 SV=2	1	20220927_ex1_um8_fiala002_sa_ext00_c4bp_glyko_1.ScanId;v=1;d1=21220.21220.2	controllerType=0 controllerNumber=1 scan=21220	59.5134	20220927_EX1_UM8_Fiala002_SA_EXT00_c4bp_glyko_1
196	12385:2	1	K.YTC[+57.021]LPGYVR.S		C[+57]	564.778	2	1128.55	1128.55	0	-2.5	79	Specific	272.77	272.77	272.77	5.31	576	>sp|P04003|C4BPA_HUMAN C4b-binding protein alpha chain OS=Homo sapiens OX=9606 GN=C4BPA PE=1 SV=2	1	20220927_ex1_um8_fiala002_sa_ext00_c4bp_glyko_1.ScanId;v=1;d1=15944.15944.2	controllerType=0 controllerNumber=1 scan=15944	44.5615	20220927_EX1_UM8_Fiala002_SA_EXT00_c4bp_glyko_1
197	16447:2	1	K.YTC[+57.021]LPGYVR.S		C[+57]	564.778	2	1128.55	1128.55	0	-2.1	79	Specific	285.1	285.1	285.1	5.65	576	>sp|P04003|C4BPA_HUMAN C4b-binding protein alpha chain OS=Homo sapiens OX=9606 GN=C4BPA PE=1 SV=2	1	20220927_ex1_um8_fiala002_sa_ext00_c4bp_glyko_1.ScanId;v=1;d1=21086.21086.2	controllerType=0 controllerNumber=1 scan=21086	59.0092	20220927_EX1_UM8_Fiala002_SA_EXT00_c4bp_glyko_1
198	05108:2	1	K.YTC[+57.021]LPGYVR.S		C[+57]	564.777	2	1128.55	1128.55	0	-3	79	Specific	286.6	286.6	286.6	5.69	576	>sp|P04003|C4BPA_HUMAN C4b-binding protein alpha chain OS=Homo sapiens OX=9606 GN=C4BPA PE=1 SV=2	1	20220927_ex1_um8_fiala002_sa_ext00_c4bp_glyko_1.ScanId;v=1;d1=8309.8309.2	controllerType=0 controllerNumber=1 scan=8309	26.3015	20220927_EX1_UM8_Fiala002_SA_EXT00_c4bp_glyko_1
199	05662:2	1	K.YTC[+57.021]LPGYVR.S		C[+57]	564.778	2	1128.55	1128.55	0	-1.6	79	Specific	313.34	313.34	313.34	5.66	576	>sp|P04003|C4BPA_HUMAN C4b-binding protein alpha chain OS=Homo sapiens OX=9606 GN=C4BPA PE=1 SV=2	1	20220927_ex1_um8_fiala002_sa_ext00_c4bp_glyko_1.ScanId;v=1;d1=8894.8894.2	controllerType=0 controllerNumber=1 scan=8894	27.7224	20220927_EX1_UM8_Fiala002_SA_EXT00_c4bp_glyko_1
200	08962:2	1	K.YTC[+57.021]LPGYVR.S		C[+57]	564.778	2	1128.55	1128.55	0	-1.7	79	Specific	321.54	321.54	321.54	6.08	576	>sp|P04003|C4BPA_HUMAN C4b-binding protein alpha chain OS=Homo sapiens OX=9606 GN=C4BPA PE=1 SV=2	1	20220927_ex1_um8_fiala002_sa_ext00_c4bp_glyko_1.ScanId;v=1;d1=12358.12358.4	controllerType=0 controllerNumber=1 scan=12358	36.0167	20220927_EX1_UM8_Fiala002_SA_EXT00_c4bp_glyko_1
201	11530:2	1	K.YTC[+57.021]LPGYVR.S		C[+57]	564.778	2	1128.55	1128.55	0	-2.3	79	Specific	322.41	322.41	322.41	6.08	576	>sp|P04003|C4BPA_HUMAN C4b-binding protein alpha chain OS=Homo sapiens OX=9606 GN=C4BPA PE=1 SV=2	1	20220927_ex1_um8_fiala002_sa_ext00_c4bp_glyko_1.ScanId;v=1;d1=15048.15048.2	controllerType=0 controllerNumber=1 scan=15048	42.418	20220927_EX1_UM8_Fiala002_SA_EXT00_c4bp_glyko_1
202	08045:2	1	K.YTC[+57.021]LPGYVR.S		C[+57]	564.778	2	1128.55	1128.55	0	-2	79	Specific	328.64	328.64	328.64	6.08	576	>sp|P04003|C4BPA_HUMAN C4b-binding protein alpha chain OS=Homo sapiens OX=9606 GN=C4BPA PE=1 SV=2	1	20220927_ex1_um8_fiala002_sa_ext00_c4bp_glyko_1.ScanId;v=1;d1=11394.11394.2	controllerType=0 controllerNumber=1 scan=11394	33.7101	20220927_EX1_UM8_Fiala002_SA_EXT00_c4bp_glyko_1
203	07066:2	1	K.YTC[+57.021]LPGYVR.S		C[+57]	564.778	2	1128.55	1128.55	0	-2.2	79	Specific	347.92	347.92	347.92	6.08	576	>sp|P04003|C4BPA_HUMAN C4b-binding protein alpha chain OS=Homo sapiens OX=9606 GN=C4BPA PE=1 SV=2	1	20220927_ex1_um8_fiala002_sa_ext00_c4bp_glyko_1.ScanId;v=1;d1=10368.10368.2	controllerType=0 controllerNumber=1 scan=10368	31.2689	20220927_EX1_UM8_Fiala002_SA_EXT00_c4bp_glyko_1
204	16220:2	1	K.YTC[+57.021]LPGYVR.S		C[+57]	564.778	2	1128.55	1128.55	0	-2.1	79	Specific	355.82	355.82	355.82	6.07	576	>sp|P04003|C4BPA_HUMAN C4b-binding protein alpha chain OS=Homo sapiens OX=9606 GN=C4BPA PE=1 SV=2	1	20220927_ex1_um8_fiala002_sa_ext00_c4bp_glyko_1.ScanId;v=1;d1=20072.20072.2	controllerType=0 controllerNumber=1 scan=20072	54.8813	20220927_EX1_UM8_Fiala002_SA_EXT00_c4bp_glyko_1
205	06332:2	1	K.YTC[+57.021]LPGYVR.S		C[+57]	564.778	2	1128.55	1128.55	0	-2.2	79	Specific	359.3	359.3	359.3	6.11	576	>sp|P04003|C4BPA_HUMAN C4b-binding protein alpha chain OS=Homo sapiens OX=9606 GN=C4BPA PE=1 SV=2	1	20220927_ex1_um8_fiala002_sa_ext00_c4bp_glyko_1.ScanId;v=1;d1=9597.9597.2	controllerType=0 controllerNumber=1 scan=9597	29.4047	20220927_EX1_UM8_Fiala002_SA_EXT00_c4bp_glyko_1
206	08372:2	1	K.YTC[+57.021]LPGYVR.S		C[+57]	564.778	2	1128.55	1128.55	0	-1.8	79	Specific	362.45	362.45	362.45	7.28	576	>sp|P04003|C4BPA_HUMAN C4b-binding protein alpha chain OS=Homo sapiens OX=9606 GN=C4BPA PE=1 SV=2	1	20220927_ex1_um8_fiala002_sa_ext00_c4bp_glyko_1.ScanId;v=1;d1=11736.11736.2	controllerType=0 controllerNumber=1 scan=11736	34.5178	20220927_EX1_UM8_Fiala002_SA_EXT00_c4bp_glyko_1
207	11109:2	1	K.YTC[+57.021]LPGYVR.S		C[+57]	564.778	2	1128.55	1128.55	0	-1.5	79	Specific	371.77	362.22	362.22	7.26	576	>sp|P04003|C4BPA_HUMAN C4b-binding protein alpha chain OS=Homo sapiens OX=9606 GN=C4BPA PE=1 SV=2	1	20220927_ex1_um8_fiala002_sa_ext00_c4bp_glyko_1.ScanId;v=1;d1=14607.14607.2	controllerType=0 controllerNumber=1 scan=14607	41.3739	20220927_EX1_UM8_Fiala002_SA_EXT00_c4bp_glyko_1
208	16163:2	1	K.YTC[+57.021]LPGYVR.S		C[+57]	564.779	2	1128.55	1128.55	0	-0.4	79	Specific	385.39	385.39	385.39	7.38	576	>sp|P04003|C4BPA_HUMAN C4b-binding protein alpha chain OS=Homo sapiens OX=9606 GN=C4BPA PE=1 SV=2	1	20220927_ex1_um8_fiala002_sa_ext00_c4bp_glyko_1.ScanId;v=1;d1=19936.19936.2	controllerType=0 controllerNumber=1 scan=19936	54.3753	20220927_EX1_UM8_Fiala002_SA_EXT00_c4bp_glyko_1
209	07966:2	1	K.YTC[+57.021]LPGYVR.S		C[+57]	564.778	2	1128.55	1128.55	0	-2.3	79	Specific	391.48	391.48	391.48	7.25	576	>sp|P04003|C4BPA_HUMAN C4b-binding protein alpha chain OS=Homo sapiens OX=9606 GN=C4BPA PE=1 SV=2	1	20220927_ex1_um8_fiala002_sa_ext00_c4bp_glyko_1.ScanId;v=1;d1=11311.11311.2	controllerType=0 controllerNumber=1 scan=11311	33.5125	20220927_EX1_UM8_Fiala002_SA_EXT00_c4bp_glyko_1
210	10886:2	1	K.YTC[+57.021]LPGYVR.S		C[+57]	564.778	2	1128.55	1128.55	0	-1.8	79	Specific	416.77	415.54	415.54	7.46	576	>sp|P04003|C4BPA_HUMAN C4b-binding protein alpha chain OS=Homo sapiens OX=9606 GN=C4BPA PE=1 SV=2	1	20220927_ex1_um8_fiala002_sa_ext00_c4bp_glyko_1.ScanId;v=1;d1=14373.14373.2	controllerType=0 controllerNumber=1 scan=14373	40.8166	20220927_EX1_UM8_Fiala002_SA_EXT00_c4bp_glyko_1
211	09226:2	1	K.YTC[+57.021]LPGYVR.S		C[+57]	564.778	2	1128.55	1128.55	0	-1.5	79	Specific	429.81	429.81	429.81	7.46	576	>sp|P04003|C4BPA_HUMAN C4b-binding protein alpha chain OS=Homo sapiens OX=9606 GN=C4BPA PE=1 SV=2	1	20220927_ex1_um8_fiala002_sa_ext00_c4bp_glyko_1.ScanId;v=1;d1=12634.12634.2	controllerType=0 controllerNumber=1 scan=12634	36.6773	20220927_EX1_UM8_Fiala002_SA_EXT00_c4bp_glyko_1
212	10115:2	1	K.YTC[+57.021]LPGYVR.S		C[+57]	564.778	2	1128.55	1128.55	0	-0.9	79	Specific	430.26	430.26	430.26	6.99	576	>sp|P04003|C4BPA_HUMAN C4b-binding protein alpha chain OS=Homo sapiens OX=9606 GN=C4BPA PE=1 SV=2	1	20220927_ex1_um8_fiala002_sa_ext00_c4bp_glyko_1.ScanId;v=1;d1=13566.13566.2	controllerType=0 controllerNumber=1 scan=13566	38.8934	20220927_EX1_UM8_Fiala002_SA_EXT00_c4bp_glyko_1
213	05249:2	1	K.YTC[+57.021]LPGYVR.S		C[+57]	564.777	2	1128.55	1128.55	0	-2.9	79	Specific	432.32	432.32	432.32	8.02	576	>sp|P04003|C4BPA_HUMAN C4b-binding protein alpha chain OS=Homo sapiens OX=9606 GN=C4BPA PE=1 SV=2	1	20220927_ex1_um8_fiala002_sa_ext00_c4bp_glyko_1.ScanId;v=1;d1=8462.8462.2	controllerType=0 controllerNumber=1 scan=8462	26.6858	20220927_EX1_UM8_Fiala002_SA_EXT00_c4bp_glyko_1
214	08975:2	1	K.YTC[+57.021]LPGYVR.S		C[+57]	564.778	2	1128.55	1128.55	0	-1.8	79	Specific	439.87	428.12	428.12	7.46	576	>sp|P04003|C4BPA_HUMAN C4b-binding protein alpha chain OS=Homo sapiens OX=9606 GN=C4BPA PE=1 SV=2	1	20220927_ex1_um8_fiala002_sa_ext00_c4bp_glyko_1.ScanId;v=1;d1=12372.12372.2	controllerType=0 controllerNumber=1 scan=12372	36.0511	20220927_EX1_UM8_Fiala002_SA_EXT00_c4bp_glyko_1
215	13070:2	1	K.YTC[+57.021]LPGYVR.S		C[+57]	564.777	2	1128.55	1128.55	0	-3.4	79	Specific	448.26	448.26	448.26	7.08	576	>sp|P04003|C4BPA_HUMAN C4b-binding protein alpha chain OS=Homo sapiens OX=9606 GN=C4BPA PE=1 SV=2	1	20220927_ex1_um8_fiala002_sa_ext00_c4bp_glyko_1.ScanId;v=1;d1=16662.16662.2	controllerType=0 controllerNumber=1 scan=16662	46.3024	20220927_EX1_UM8_Fiala002_SA_EXT00_c4bp_glyko_1
216	09680:2	1	K.YTC[+57.021]LPGYVR.S		C[+57]	564.778	2	1128.55	1128.55	0	-2.1	79	Specific	454.24	412.29	412.29	7.57	576	>sp|P04003|C4BPA_HUMAN C4b-binding protein alpha chain OS=Homo sapiens OX=9606 GN=C4BPA PE=1 SV=2	1	20220927_ex1_um8_fiala002_sa_ext00_c4bp_glyko_1.ScanId;v=1;d1=13110.13110.2	controllerType=0 controllerNumber=1 scan=13110	37.8107	20220927_EX1_UM8_Fiala002_SA_EXT00_c4bp_glyko_1
217	10410:2	1	K.YTC[+57.021]LPGYVR.S		C[+57]	564.778	2	1128.55	1128.55	0	-1.9	79	Specific	458.33	448.92	448.92	7.53	576	>sp|P04003|C4BPA_HUMAN C4b-binding protein alpha chain OS=Homo sapiens OX=9606 GN=C4BPA PE=1 SV=2	1	20220927_ex1_um8_fiala002_sa_ext00_c4bp_glyko_1.ScanId;v=1;d1=13875.13875.2	controllerType=0 controllerNumber=1 scan=13875	39.6286	20220927_EX1_UM8_Fiala002_SA_EXT00_c4bp_glyko_1
218	05958:2	1	K.YTC[+57.021]LPGYVR.S		C[+57]	564.778	2	1128.55	1128.55	0	-1.8	79	Specific	458.38	454.02	454.02	7.53	576	>sp|P04003|C4BPA_HUMAN C4b-binding protein alpha chain OS=Homo sapiens OX=9606 GN=C4BPA PE=1 SV=2	1	20220927_ex1_um8_fiala002_sa_ext00_c4bp_glyko_1.ScanId;v=1;d1=9205.9205.2	controllerType=0 controllerNumber=1 scan=9205	28.4686	20220927_EX1_UM8_Fiala002_SA_EXT00_c4bp_glyko_1
219	11951:2	1	K.YTC[+57.021]LPGYVR.S		C[+57]	564.778	2	1128.55	1128.55	0	-0.9	79	Specific	464.55	456.47	456.47	7.06	576	>sp|P04003|C4BPA_HUMAN C4b-binding protein alpha chain OS=Homo sapiens OX=9606 GN=C4BPA PE=1 SV=2	1	20220927_ex1_um8_fiala002_sa_ext00_c4bp_glyko_1.ScanId;v=1;d1=15489.15489.2	controllerType=0 controllerNumber=1 scan=15489	43.4741	20220927_EX1_UM8_Fiala002_SA_EXT00_c4bp_glyko_1
220	09454:2	1	K.YTC[+57.021]LPGYVR.S		C[+57]	564.779	2	1128.55	1128.55	0	-0.4	79	Specific	464.98	461.43	461.43	7.06	576	>sp|P04003|C4BPA_HUMAN C4b-binding protein alpha chain OS=Homo sapiens OX=9606 GN=C4BPA PE=1 SV=2	1	20220927_ex1_um8_fiala002_sa_ext00_c4bp_glyko_1.ScanId;v=1;d1=12873.12873.2	controllerType=0 controllerNumber=1 scan=12873	37.2483	20220927_EX1_UM8_Fiala002_SA_EXT00_c4bp_glyko_1
221	11147:2	1	K.YTC[+57.021]LPGYVR.S		C[+57]	564.778	2	1128.55	1128.55	0	-1.8	79	Specific	469.06	450.36	450.36	7.57	576	>sp|P04003|C4BPA_HUMAN C4b-binding protein alpha chain OS=Homo sapiens OX=9606 GN=C4BPA PE=1 SV=2	1	20220927_ex1_um8_fiala002_sa_ext00_c4bp_glyko_1.ScanId;v=1;d1=14647.14647.2	controllerType=0 controllerNumber=1 scan=14647	41.4693	20220927_EX1_UM8_Fiala002_SA_EXT00_c4bp_glyko_1
222	07342:2	1	K.YTC[+57.021]LPGYVR.S		C[+57]	564.778	2	1128.55	1128.55	0	-1	79	Specific	469.1	469.1	469.1	7.06	576	>sp|P04003|C4BPA_HUMAN C4b-binding protein alpha chain OS=Homo sapiens OX=9606 GN=C4BPA PE=1 SV=2	1	20220927_ex1_um8_fiala002_sa_ext00_c4bp_glyko_1.ScanId;v=1;d1=10657.10657.4	controllerType=0 controllerNumber=1 scan=10657	31.9546	20220927_EX1_UM8_Fiala002_SA_EXT00_c4bp_glyko_1
223	10624:2	1	K.YTC[+57.021]LPGYVR.S		C[+57]	564.778	2	1128.55	1128.55	0	-2.2	79	Specific	471.87	471.87	471.87	7.57	576	>sp|P04003|C4BPA_HUMAN C4b-binding protein alpha chain OS=Homo sapiens OX=9606 GN=C4BPA PE=1 SV=2	1	20220927_ex1_um8_fiala002_sa_ext00_c4bp_glyko_1.ScanId;v=1;d1=14099.14099.2	controllerType=0 controllerNumber=1 scan=14099	40.1587	20220927_EX1_UM8_Fiala002_SA_EXT00_c4bp_glyko_1
224	13049:2	1	K.YTC[+57.021]LPGYVR.S		C[+57]	564.777	2	1128.55	1128.55	0	-3	79	Specific	477.22	466.92	466.92	7.64	576	>sp|P04003|C4BPA_HUMAN C4b-binding protein alpha chain OS=Homo sapiens OX=9606 GN=C4BPA PE=1 SV=2	1	20220927_ex1_um8_fiala002_sa_ext00_c4bp_glyko_1.ScanId;v=1;d1=16639.16639.2	controllerType=0 controllerNumber=1 scan=16639	46.2428	20220927_EX1_UM8_Fiala002_SA_EXT00_c4bp_glyko_1
225	11741:2	1	K.YTC[+57.021]LPGYVR.S		C[+57]	564.779	2	1128.55	1128.55	0	-0.5	79	Specific	483.09	404.8	404.8	7.14	576	>sp|P04003|C4BPA_HUMAN C4b-binding protein alpha chain OS=Homo sapiens OX=9606 GN=C4BPA PE=1 SV=2	1	20220927_ex1_um8_fiala002_sa_ext00_c4bp_glyko_1.ScanId;v=1;d1=15269.15269.2	controllerType=0 controllerNumber=1 scan=15269	42.9485	20220927_EX1_UM8_Fiala002_SA_EXT00_c4bp_glyko_1
226	13679:2	1	K.YTC[+57.021]LPGYVR.S		C[+57]	564.778	2	1128.55	1128.55	0	-1.7	79	Specific	484.77	442.54	442.54	7.6	576	>sp|P04003|C4BPA_HUMAN C4b-binding protein alpha chain OS=Homo sapiens OX=9606 GN=C4BPA PE=1 SV=2	1	20220927_ex1_um8_fiala002_sa_ext00_c4bp_glyko_1.ScanId;v=1;d1=17307.17307.2	controllerType=0 controllerNumber=1 scan=17307	47.8934	20220927_EX1_UM8_Fiala002_SA_EXT00_c4bp_glyko_1
227	05675:2	1	K.YTC[+57.021]LPGYVR.S		C[+57]	564.778	2	1128.55	1128.55	0	-1	79	Specific	489.11	472.86	472.86	7.14	576	>sp|P04003|C4BPA_HUMAN C4b-binding protein alpha chain OS=Homo sapiens OX=9606 GN=C4BPA PE=1 SV=2	1	20220927_ex1_um8_fiala002_sa_ext00_c4bp_glyko_1.ScanId;v=1;d1=8908.8908.2	controllerType=0 controllerNumber=1 scan=8908	27.7563	20220927_EX1_UM8_Fiala002_SA_EXT00_c4bp_glyko_1
228	11314:2	1	K.YTC[+57.021]LPGYVR.S		C[+57]	564.778	2	1128.55	1128.55	0	-1.6	79	Specific	489.5	482.35	482.35	7.71	576	>sp|P04003|C4BPA_HUMAN C4b-binding protein alpha chain OS=Homo sapiens OX=9606 GN=C4BPA PE=1 SV=2	1	20220927_ex1_um8_fiala002_sa_ext00_c4bp_glyko_1.ScanId;v=1;d1=14822.14822.2	controllerType=0 controllerNumber=1 scan=14822	41.8842	20220927_EX1_UM8_Fiala002_SA_EXT00_c4bp_glyko_1
229	14692:2	1	K.YTC[+57.021]LPGYVR.S		C[+57]	564.778	2	1128.55	1128.55	0	-1.3	79	Specific	498.5	480.86	480.86	7.71	576	>sp|P04003|C4BPA_HUMAN C4b-binding protein alpha chain OS=Homo sapiens OX=9606 GN=C4BPA PE=1 SV=2	1	20220927_ex1_um8_fiala002_sa_ext00_c4bp_glyko_1.ScanId;v=1;d1=18381.18381.2	controllerType=0 controllerNumber=1 scan=18381	50.5521	20220927_EX1_UM8_Fiala002_SA_EXT00_c4bp_glyko_1
230	13479:2	1	K.YTC[+57.021]LPGYVR.S		C[+57]	564.779	2	1128.55	1128.55	0	-0.6	79	Specific	500.31	487.92	487.92	7.25	576	>sp|P04003|C4BPA_HUMAN C4b-binding protein alpha chain OS=Homo sapiens OX=9606 GN=C4BPA PE=1 SV=2	1	20220927_ex1_um8_fiala002_sa_ext00_c4bp_glyko_1.ScanId;v=1;d1=17096.17096.2	controllerType=0 controllerNumber=1 scan=17096	47.3719	20220927_EX1_UM8_Fiala002_SA_EXT00_c4bp_glyko_1
231	05463:2	1	K.YTC[+57.021]LPGYVR.S		C[+57]	564.778	2	1128.55	1128.55	0	-1.7	79	Specific	500.48	500.48	500.48	7.71	576	>sp|P04003|C4BPA_HUMAN C4b-binding protein alpha chain OS=Homo sapiens OX=9606 GN=C4BPA PE=1 SV=2	1	20220927_ex1_um8_fiala002_sa_ext00_c4bp_glyko_1.ScanId;v=1;d1=8686.8686.2	controllerType=0 controllerNumber=1 scan=8686	27.2263	20220927_EX1_UM8_Fiala002_SA_EXT00_c4bp_glyko_1
232	12426:2	1	K.YTC[+57.021]LPGYVR.S		C[+57]	564.778	2	1128.55	1128.55	0	-1.1	79	Specific	501.06	497.4	497.4	7.14	576	>sp|P04003|C4BPA_HUMAN C4b-binding protein alpha chain OS=Homo sapiens OX=9606 GN=C4BPA PE=1 SV=2	1	20220927_ex1_um8_fiala002_sa_ext00_c4bp_glyko_1.ScanId;v=1;d1=15987.15987.2	controllerType=0 controllerNumber=1 scan=15987	44.6687	20220927_EX1_UM8_Fiala002_SA_EXT00_c4bp_glyko_1
233	15719:2	1	K.YTC[+57.021]LPGYVR.S		C[+57]	564.778	2	1128.55	1128.55	0	-1.5	79	Specific	504.17	472.71	472.71	7.71	576	>sp|P04003|C4BPA_HUMAN C4b-binding protein alpha chain OS=Homo sapiens OX=9606 GN=C4BPA PE=1 SV=2	1	20220927_ex1_um8_fiala002_sa_ext00_c4bp_glyko_1.ScanId;v=1;d1=19467.19467.2	controllerType=0 controllerNumber=1 scan=19467	53.2398	20220927_EX1_UM8_Fiala002_SA_EXT00_c4bp_glyko_1
234	15307:2	1	K.YTC[+57.021]LPGYVR.S		C[+57]	564.778	2	1128.55	1128.55	0	-1.6	79	Specific	509.58	493.22	493.22	7.71	576	>sp|P04003|C4BPA_HUMAN C4b-binding protein alpha chain OS=Homo sapiens OX=9606 GN=C4BPA PE=1 SV=2	1	20220927_ex1_um8_fiala002_sa_ext00_c4bp_glyko_1.ScanId;v=1;d1=19031.19031.2	controllerType=0 controllerNumber=1 scan=19031	52.1544	20220927_EX1_UM8_Fiala002_SA_EXT00_c4bp_glyko_1
235	13896:2	1	K.YTC[+57.021]LPGYVR.S		C[+57]	564.778	2	1128.55	1128.55	0	-1.8	79	Specific	510.09	488.49	488.49	7.71	576	>sp|P04003|C4BPA_HUMAN C4b-binding protein alpha chain OS=Homo sapiens OX=9606 GN=C4BPA PE=1 SV=2	1	20220927_ex1_um8_fiala002_sa_ext00_c4bp_glyko_1.ScanId;v=1;d1=17536.17536.2	controllerType=0 controllerNumber=1 scan=17536	48.4548	20220927_EX1_UM8_Fiala002_SA_EXT00_c4bp_glyko_1
236	05747:2	1	K.YTC[+57.021]LPGYVR.S		C[+57]	564.778	2	1128.55	1128.55	0	-1.7	79	Specific	510.15	490	490	7.6	576	>sp|P04003|C4BPA_HUMAN C4b-binding protein alpha chain OS=Homo sapiens OX=9606 GN=C4BPA PE=1 SV=2	1	20220927_ex1_um8_fiala002_sa_ext00_c4bp_glyko_1.ScanId;v=1;d1=8984.8984.2	controllerType=0 controllerNumber=1 scan=8984	27.9419	20220927_EX1_UM8_Fiala002_SA_EXT00_c4bp_glyko_1
237	14901:2	1	K.YTC[+57.021]LPGYVR.S		C[+57]	564.778	2	1128.55	1128.55	0	-2	79	Specific	514.94	500.12	500.12	8.2	576	>sp|P04003|C4BPA_HUMAN C4b-binding protein alpha chain OS=Homo sapiens OX=9606 GN=C4BPA PE=1 SV=2	1	20220927_ex1_um8_fiala002_sa_ext00_c4bp_glyko_1.ScanId;v=1;d1=18602.18602.2	controllerType=0 controllerNumber=1 scan=18602	51.0971	20220927_EX1_UM8_Fiala002_SA_EXT00_c4bp_glyko_1
238	14487:2	1	K.YTC[+57.021]LPGYVR.S		C[+57]	564.778	2	1128.55	1128.55	0	-1.7	79	Specific	516.38	515.96	515.96	8.2	576	>sp|P04003|C4BPA_HUMAN C4b-binding protein alpha chain OS=Homo sapiens OX=9606 GN=C4BPA PE=1 SV=2	1	20220927_ex1_um8_fiala002_sa_ext00_c4bp_glyko_1.ScanId;v=1;d1=18163.18163.2	controllerType=0 controllerNumber=1 scan=18163	50.0142	20220927_EX1_UM8_Fiala002_SA_EXT00_c4bp_glyko_1
239	14295:2	1	K.YTC[+57.021]LPGYVR.S		C[+57]	564.778	2	1128.55	1128.55	0	-1.1	79	Specific	517.37	463.64	463.64	7.25	576	>sp|P04003|C4BPA_HUMAN C4b-binding protein alpha chain OS=Homo sapiens OX=9606 GN=C4BPA PE=1 SV=2	1	20220927_ex1_um8_fiala002_sa_ext00_c4bp_glyko_1.ScanId;v=1;d1=17958.17958.2	controllerType=0 controllerNumber=1 scan=17958	49.4956	20220927_EX1_UM8_Fiala002_SA_EXT00_c4bp_glyko_1
240	15507:2	1	K.YTC[+57.021]LPGYVR.S		C[+57]	564.778	2	1128.55	1128.55	0	-1.5	79	Specific	518.97	518.97	518.97	7.71	576	>sp|P04003|C4BPA_HUMAN C4b-binding protein alpha chain OS=Homo sapiens OX=9606 GN=C4BPA PE=1 SV=2	1	20220927_ex1_um8_fiala002_sa_ext00_c4bp_glyko_1.ScanId;v=1;d1=19244.19244.2	controllerType=0 controllerNumber=1 scan=19244	52.6906	20220927_EX1_UM8_Fiala002_SA_EXT00_c4bp_glyko_1
241	12634:2	1	K.YTC[+57.021]LPGYVR.S		C[+57]	564.778	2	1128.55	1128.55	0	-1	79	Specific	523.22	469.36	469.36	7.39	576	>sp|P04003|C4BPA_HUMAN C4b-binding protein alpha chain OS=Homo sapiens OX=9606 GN=C4BPA PE=1 SV=2	1	20220927_ex1_um8_fiala002_sa_ext00_c4bp_glyko_1.ScanId;v=1;d1=16205.16205.2	controllerType=0 controllerNumber=1 scan=16205	45.1898	20220927_EX1_UM8_Fiala002_SA_EXT00_c4bp_glyko_1
242	15104:2	1	K.YTC[+57.021]LPGYVR.S		C[+57]	564.778	2	1128.55	1128.55	0	-1.6	79	Specific	533.82	504.46	504.46	8.35	576	>sp|P04003|C4BPA_HUMAN C4b-binding protein alpha chain OS=Homo sapiens OX=9606 GN=C4BPA PE=1 SV=2	1	20220927_ex1_um8_fiala002_sa_ext00_c4bp_glyko_1.ScanId;v=1;d1=18816.18816.2	controllerType=0 controllerNumber=1 scan=18816	51.6245	20220927_EX1_UM8_Fiala002_SA_EXT00_c4bp_glyko_1
243	12856:2	1	K.YTC[+57.021]LPGYVR.S		C[+57]	564.779	2	1128.55	1128.55	0	-0.6	79	Specific	534	510.73	510.73	7.39	576	>sp|P04003|C4BPA_HUMAN C4b-binding protein alpha chain OS=Homo sapiens OX=9606 GN=C4BPA PE=1 SV=2	1	20220927_ex1_um8_fiala002_sa_ext00_c4bp_glyko_1.ScanId;v=1;d1=16437.16437.2	controllerType=0 controllerNumber=1 scan=16437	45.7544	20220927_EX1_UM8_Fiala002_SA_EXT00_c4bp_glyko_1
244	14098:2	1	K.YTC[+57.021]LPGYVR.S		C[+57]	564.778	2	1128.55	1128.55	0	-1	79	Specific	535.8	498.1	498.1	7.39	576	>sp|P04003|C4BPA_HUMAN C4b-binding protein alpha chain OS=Homo sapiens OX=9606 GN=C4BPA PE=1 SV=2	1	20220927_ex1_um8_fiala002_sa_ext00_c4bp_glyko_1.ScanId;v=1;d1=17749.17749.2	controllerType=0 controllerNumber=1 scan=17749	48.9782	20220927_EX1_UM8_Fiala002_SA_EXT00_c4bp_glyko_1
245	13279:2	1	K.YTC[+57.021]LPGYVR.S		C[+57]	564.779	2	1128.55	1128.55	0	-0.8	79	Specific	538.03	470.81	470.81	7.39	576	>sp|P04003|C4BPA_HUMAN C4b-binding protein alpha chain OS=Homo sapiens OX=9606 GN=C4BPA PE=1 SV=2	1	20220927_ex1_um8_fiala002_sa_ext00_c4bp_glyko_1.ScanId;v=1;d1=16886.16886.2	controllerType=0 controllerNumber=1 scan=16886	46.8641	20220927_EX1_UM8_Fiala002_SA_EXT00_c4bp_glyko_1
246	05054:2	1	K.YTC[+57.021]LPGYVR.S		C[+57]	564.777	2	1128.55	1128.55	0	-2.8	79	Specific	557.93	496.41	496.41	7.86	576	>sp|P04003|C4BPA_HUMAN C4b-binding protein alpha chain OS=Homo sapiens OX=9606 GN=C4BPA PE=1 SV=2	1	20220927_ex1_um8_fiala002_sa_ext00_c4bp_glyko_1.ScanId;v=1;d1=8251.8251.2	controllerType=0 controllerNumber=1 scan=8251	26.1577	20220927_EX1_UM8_Fiala002_SA_EXT00_c4bp_glyko_1
247	12300:2	1	Y.TC[+57.021]LPGYVR.S		C[+57]	483.246	2	965.485	965.487	0	-2.2	80	NRagged	6.81	6.81	6.81	0.48	576	>sp|P04003|C4BPA_HUMAN C4b-binding protein alpha chain OS=Homo sapiens OX=9606 GN=C4BPA PE=1 SV=2	1	20220927_ex1_um8_fiala002_sa_ext00_c4bp_glyko_1.ScanId;v=1;d1=15855.15855.2	controllerType=0 controllerNumber=1 scan=15855	44.3507	20220927_EX1_UM8_Fiala002_SA_EXT00_c4bp_glyko_1
248	03417:2	1	Y.TC[+57.021]LPGYVR.S		C[+57]	483.246	2	965.485	965.487	0	-2.7	80	NRagged	6.94	6.94	6.94	0.48	576	>sp|P04003|C4BPA_HUMAN C4b-binding protein alpha chain OS=Homo sapiens OX=9606 GN=C4BPA PE=1 SV=2	1	20220927_ex1_um8_fiala002_sa_ext00_c4bp_glyko_1.ScanId;v=1;d1=6504.6504.2	controllerType=0 controllerNumber=1 scan=6504	21.8569	20220927_EX1_UM8_Fiala002_SA_EXT00_c4bp_glyko_1
249	02432:2	1	Y.TC[+57.021]LPGYVR.S		C[+57]	483.246	2	965.485	965.487	0	-2.4	80	NRagged	13.04	13.04	13.04	0.5	576	>sp|P04003|C4BPA_HUMAN C4b-binding protein alpha chain OS=Homo sapiens OX=9606 GN=C4BPA PE=1 SV=2	1	20220927_ex1_um8_fiala002_sa_ext00_c4bp_glyko_1.ScanId;v=1;d1=5468.5468.3	controllerType=0 controllerNumber=1 scan=5468	19.3422	20220927_EX1_UM8_Fiala002_SA_EXT00_c4bp_glyko_1
250	03213:2	1	Y.TC[+57.021]LPGYVR.S		C[+57]	483.247	2	965.486	965.487	0	-1.3	80	NRagged	14.57	2.26	2.26	0.38	576	>sp|P04003|C4BPA_HUMAN C4b-binding protein alpha chain OS=Homo sapiens OX=9606 GN=C4BPA PE=1 SV=2	1	20220927_ex1_um8_fiala002_sa_ext00_c4bp_glyko_1.ScanId;v=1;d1=6288.6288.2	controllerType=0 controllerNumber=1 scan=6288	21.3348	20220927_EX1_UM8_Fiala002_SA_EXT00_c4bp_glyko_1
251	03007:2	1	Y.TC[+57.021]LPGYVR.S		C[+57]	483.246	2	965.485	965.487	0	-2.2	80	NRagged	23.24	23.24	23.24	0.48	576	>sp|P04003|C4BPA_HUMAN C4b-binding protein alpha chain OS=Homo sapiens OX=9606 GN=C4BPA PE=1 SV=2	1	20220927_ex1_um8_fiala002_sa_ext00_c4bp_glyko_1.ScanId;v=1;d1=6072.6072.2	controllerType=0 controllerNumber=1 scan=6072	20.8134	20220927_EX1_UM8_Fiala002_SA_EXT00_c4bp_glyko_1
252	04000:2	1	Y.TC[+57.021]LPGYVR.S		C[+57]	483.247	2	965.486	965.487	0	-1.6	80	NRagged	33.39	29.15	29.15	0.48	576	>sp|P04003|C4BPA_HUMAN C4b-binding protein alpha chain OS=Homo sapiens OX=9606 GN=C4BPA PE=1 SV=2	1	20220927_ex1_um8_fiala002_sa_ext00_c4bp_glyko_1.ScanId;v=1;d1=7120.7120.2	controllerType=0 controllerNumber=1 scan=7120	23.3447	20220927_EX1_UM8_Fiala002_SA_EXT00_c4bp_glyko_1
253	15659:2	1	Y.TC[+57.021]LPGYVR.S		C[+57]	483.247	2	965.486	965.487	0	-0.8	80	NRagged	34.87	34.87	34.87	0.38	576	>sp|P04003|C4BPA_HUMAN C4b-binding protein alpha chain OS=Homo sapiens OX=9606 GN=C4BPA PE=1 SV=2	1	20220927_ex1_um8_fiala002_sa_ext00_c4bp_glyko_1.ScanId;v=1;d1=19404.19404.2	controllerType=0 controllerNumber=1 scan=19404	53.0893	20220927_EX1_UM8_Fiala002_SA_EXT00_c4bp_glyko_1
254	10362:2	1	Y.TC[+57.021]LPGYVR.S		C[+57]	483.247	2	965.486	965.487	0	-1	80	NRagged	47.48	40.83	40.83	0.38	576	>sp|P04003|C4BPA_HUMAN C4b-binding protein alpha chain OS=Homo sapiens OX=9606 GN=C4BPA PE=1 SV=2	1	20220927_ex1_um8_fiala002_sa_ext00_c4bp_glyko_1.ScanId;v=1;d1=13824.13824.2	controllerType=0 controllerNumber=1 scan=13824	39.5065	20220927_EX1_UM8_Fiala002_SA_EXT00_c4bp_glyko_1
255	12807:2	1	Y.TC[+57.021]LPGYVR.S		C[+57]	483.247	2	965.486	965.487	0	-1.5	80	NRagged	51.73	51.73	51.73	0.67	576	>sp|P04003|C4BPA_HUMAN C4b-binding protein alpha chain OS=Homo sapiens OX=9606 GN=C4BPA PE=1 SV=2	1	20220927_ex1_um8_fiala002_sa_ext00_c4bp_glyko_1.ScanId;v=1;d1=16386.16386.2	controllerType=0 controllerNumber=1 scan=16386	45.629	20220927_EX1_UM8_Fiala002_SA_EXT00_c4bp_glyko_1
256	14442:2	1	Y.TC[+57.021]LPGYVR.S		C[+57]	483.246	2	965.484	965.487	0	-3.1	80	NRagged	53.39	46.05	46.05	0.67	576	>sp|P04003|C4BPA_HUMAN C4b-binding protein alpha chain OS=Homo sapiens OX=9606 GN=C4BPA PE=1 SV=2	1	20220927_ex1_um8_fiala002_sa_ext00_c4bp_glyko_1.ScanId;v=1;d1=18115.18115.2	controllerType=0 controllerNumber=1 scan=18115	49.8924	20220927_EX1_UM8_Fiala002_SA_EXT00_c4bp_glyko_1
257	13031:2	1	Y.TC[+57.021]LPGYVR.S		C[+57]	483.246	2	965.485	965.487	0	-2.7	80	NRagged	53.84	50.78	50.78	0.67	576	>sp|P04003|C4BPA_HUMAN C4b-binding protein alpha chain OS=Homo sapiens OX=9606 GN=C4BPA PE=1 SV=2	1	20220927_ex1_um8_fiala002_sa_ext00_c4bp_glyko_1.ScanId;v=1;d1=16620.16620.2	controllerType=0 controllerNumber=1 scan=16620	46.1962	20220927_EX1_UM8_Fiala002_SA_EXT00_c4bp_glyko_1
258	12064:2	1	Y.TC[+57.021]LPGYVR.S		C[+57]	483.247	2	965.486	965.487	0	-1.1	80	NRagged	59.25	59.25	59.25	0.5	576	>sp|P04003|C4BPA_HUMAN C4b-binding protein alpha chain OS=Homo sapiens OX=9606 GN=C4BPA PE=1 SV=2	1	20220927_ex1_um8_fiala002_sa_ext00_c4bp_glyko_1.ScanId;v=1;d1=15607.15607.2	controllerType=0 controllerNumber=1 scan=15607	43.7519	20220927_EX1_UM8_Fiala002_SA_EXT00_c4bp_glyko_1
259	11837:2	1	Y.TC[+57.021]LPGYVR.S		C[+57]	483.247	2	965.486	965.487	0	-1.2	80	NRagged	64.36	64.36	64.36	0.54	576	>sp|P04003|C4BPA_HUMAN C4b-binding protein alpha chain OS=Homo sapiens OX=9606 GN=C4BPA PE=1 SV=2	1	20220927_ex1_um8_fiala002_sa_ext00_c4bp_glyko_1.ScanId;v=1;d1=15369.15369.2	controllerType=0 controllerNumber=1 scan=15369	43.1877	20220927_EX1_UM8_Fiala002_SA_EXT00_c4bp_glyko_1
260	13181:2	1	Y.TC[+57.021]LPGYVR.S		C[+57]	483.247	2	965.486	965.487	0	-1.5	80	NRagged	71.57	71.57	71.57	0.86	576	>sp|P04003|C4BPA_HUMAN C4b-binding protein alpha chain OS=Homo sapiens OX=9606 GN=C4BPA PE=1 SV=2	1	20220927_ex1_um8_fiala002_sa_ext00_c4bp_glyko_1.ScanId;v=1;d1=16783.16783.2	controllerType=0 controllerNumber=1 scan=16783	46.6123	20220927_EX1_UM8_Fiala002_SA_EXT00_c4bp_glyko_1
261	12787:2	1	Y.TC[+57.021]LPGYVR.S		C[+57]	483.247	2	965.486	965.487	0	-1	80	NRagged	82.47	55.7	55.7	0.5	576	>sp|P04003|C4BPA_HUMAN C4b-binding protein alpha chain OS=Homo sapiens OX=9606 GN=C4BPA PE=1 SV=2	1	20220927_ex1_um8_fiala002_sa_ext00_c4bp_glyko_1.ScanId;v=1;d1=16365.16365.2	controllerType=0 controllerNumber=1 scan=16365	45.5791	20220927_EX1_UM8_Fiala002_SA_EXT00_c4bp_glyko_1
262	14044:2	1	Y.TC[+57.021]LPGYVR.S		C[+57]	483.247	2	965.486	965.487	0	-1.6	80	NRagged	86.66	52.82	52.82	0.67	576	>sp|P04003|C4BPA_HUMAN C4b-binding protein alpha chain OS=Homo sapiens OX=9606 GN=C4BPA PE=1 SV=2	1	20220927_ex1_um8_fiala002_sa_ext00_c4bp_glyko_1.ScanId;v=1;d1=17692.17692.2	controllerType=0 controllerNumber=1 scan=17692	48.8388	20220927_EX1_UM8_Fiala002_SA_EXT00_c4bp_glyko_1
263	14648:2	1	Y.TC[+57.021]LPGYVR.S		C[+57]	483.247	2	965.486	965.487	0	-1.4	80	NRagged	87.18	87.18	87.18	0.84	576	>sp|P04003|C4BPA_HUMAN C4b-binding protein alpha chain OS=Homo sapiens OX=9606 GN=C4BPA PE=1 SV=2	1	20220927_ex1_um8_fiala002_sa_ext00_c4bp_glyko_1.ScanId;v=1;d1=18334.18334.2	controllerType=0 controllerNumber=1 scan=18334	50.4339	20220927_EX1_UM8_Fiala002_SA_EXT00_c4bp_glyko_1
264	12593:2	1	Y.TC[+57.021]LPGYVR.S		C[+57]	483.247	2	965.487	965.487	0	-0.5	80	NRagged	90.51	74.62	74.62	0.54	576	>sp|P04003|C4BPA_HUMAN C4b-binding protein alpha chain OS=Homo sapiens OX=9606 GN=C4BPA PE=1 SV=2	1	20220927_ex1_um8_fiala002_sa_ext00_c4bp_glyko_1.ScanId;v=1;d1=16162.16162.2	controllerType=0 controllerNumber=1 scan=16162	45.0848	20220927_EX1_UM8_Fiala002_SA_EXT00_c4bp_glyko_1
265	13403:2	1	Y.TC[+57.021]LPGYVR.S		C[+57]	483.246	2	965.485	965.487	0	-2.3	80	NRagged	92.24	54.04	54.04	0.86	576	>sp|P04003|C4BPA_HUMAN C4b-binding protein alpha chain OS=Homo sapiens OX=9606 GN=C4BPA PE=1 SV=2	1	20220927_ex1_um8_fiala002_sa_ext00_c4bp_glyko_1.ScanId;v=1;d1=17016.17016.2	controllerType=0 controllerNumber=1 scan=17016	47.1782	20220927_EX1_UM8_Fiala002_SA_EXT00_c4bp_glyko_1
266	13814:2	1	Y.TC[+57.021]LPGYVR.S		C[+57]	483.246	2	965.485	965.487	0	-2.3	80	NRagged	98.13	88.06	88.06	0.84	576	>sp|P04003|C4BPA_HUMAN C4b-binding protein alpha chain OS=Homo sapiens OX=9606 GN=C4BPA PE=1 SV=2	1	20220927_ex1_um8_fiala002_sa_ext00_c4bp_glyko_1.ScanId;v=1;d1=17450.17450.2	controllerType=0 controllerNumber=1 scan=17450	48.2444	20220927_EX1_UM8_Fiala002_SA_EXT00_c4bp_glyko_1
267	14842:2	1	Y.TC[+57.021]LPGYVR.S		C[+57]	483.246	2	965.486	965.487	0	-1.8	80	NRagged	100.45	100.45	100.45	0.84	576	>sp|P04003|C4BPA_HUMAN C4b-binding protein alpha chain OS=Homo sapiens OX=9606 GN=C4BPA PE=1 SV=2	1	20220927_ex1_um8_fiala002_sa_ext00_c4bp_glyko_1.ScanId;v=1;d1=18540.18540.2	controllerType=0 controllerNumber=1 scan=18540	50.9458	20220927_EX1_UM8_Fiala002_SA_EXT00_c4bp_glyko_1
268	14243:2	1	Y.TC[+57.021]LPGYVR.S		C[+57]	483.247	2	965.486	965.487	0	-1.3	80	NRagged	118.69	116.37	116.37	0.54	576	>sp|P04003|C4BPA_HUMAN C4b-binding protein alpha chain OS=Homo sapiens OX=9606 GN=C4BPA PE=1 SV=2	1	20220927_ex1_um8_fiala002_sa_ext00_c4bp_glyko_1.ScanId;v=1;d1=17903.17903.2	controllerType=0 controllerNumber=1 scan=17903	49.3602	20220927_EX1_UM8_Fiala002_SA_EXT00_c4bp_glyko_1
269	13613:2	1	Y.TC[+57.021]LPGYVR.S		C[+57]	483.247	2	965.487	965.487	0	-0.7	80	NRagged	120.67	120.67	120.67	1.45	576	>sp|P04003|C4BPA_HUMAN C4b-binding protein alpha chain OS=Homo sapiens OX=9606 GN=C4BPA PE=1 SV=2	1	20220927_ex1_um8_fiala002_sa_ext00_c4bp_glyko_1.ScanId;v=1;d1=17237.17237.2	controllerType=0 controllerNumber=1 scan=17237	47.7171	20220927_EX1_UM8_Fiala002_SA_EXT00_c4bp_glyko_1
270	15449:2	1	Y.TC[+57.021]LPGYVR.S		C[+57]	483.246	2	965.486	965.487	0	-1.9	80	NRagged	125.85	108.87	108.87	0.84	576	>sp|P04003|C4BPA_HUMAN C4b-binding protein alpha chain OS=Homo sapiens OX=9606 GN=C4BPA PE=1 SV=2	1	20220927_ex1_um8_fiala002_sa_ext00_c4bp_glyko_1.ScanId;v=1;d1=19182.19182.2	controllerType=0 controllerNumber=1 scan=19182	52.5351	20220927_EX1_UM8_Fiala002_SA_EXT00_c4bp_glyko_1
271	15046:2	1	Y.TC[+57.021]LPGYVR.S		C[+57]	483.247	2	965.486	965.487	0	-1.7	80	NRagged	130.3	130.3	130.3	2.39	576	>sp|P04003|C4BPA_HUMAN C4b-binding protein alpha chain OS=Homo sapiens OX=9606 GN=C4BPA PE=1 SV=2	1	20220927_ex1_um8_fiala002_sa_ext00_c4bp_glyko_1.ScanId;v=1;d1=18755.18755.2	controllerType=0 controllerNumber=1 scan=18755	51.4737	20220927_EX1_UM8_Fiala002_SA_EXT00_c4bp_glyko_1
272	15254:2	1	Y.TC[+57.021]LPGYVR.S		C[+57]	483.247	2	965.486	965.487	0	-1.2	80	NRagged	136.57	136.57	136.57	2.31	576	>sp|P04003|C4BPA_HUMAN C4b-binding protein alpha chain OS=Homo sapiens OX=9606 GN=C4BPA PE=1 SV=2	1	20220927_ex1_um8_fiala002_sa_ext00_c4bp_glyko_1.ScanId;v=1;d1=18975.18975.2	controllerType=0 controllerNumber=1 scan=18975	52.0165	20220927_EX1_UM8_Fiala002_SA_EXT00_c4bp_glyko_1
273	06561:2	1	Y.TC[+57.021]LPGYVR.S		C[+57]	483.246	2	965.485	965.487	0	-2.4	80	NRagged	163.35	90.76	90.76	0.84	576	>sp|P04003|C4BPA_HUMAN C4b-binding protein alpha chain OS=Homo sapiens OX=9606 GN=C4BPA PE=1 SV=2	1	20220927_ex1_um8_fiala002_sa_ext00_c4bp_glyko_1.ScanId;v=1;d1=9838.9838.4	controllerType=0 controllerNumber=1 scan=9838	29.9846	20220927_EX1_UM8_Fiala002_SA_EXT00_c4bp_glyko_1
274	04149:2	1	Y.TC[+57.021]LPGYVR.S		C[+57]	483.246	2	965.485	965.487	0	-2	80	NRagged	170.44	169.87	169.87	2.68	576	>sp|P04003|C4BPA_HUMAN C4b-binding protein alpha chain OS=Homo sapiens OX=9606 GN=C4BPA PE=1 SV=2	1	20220927_ex1_um8_fiala002_sa_ext00_c4bp_glyko_1.ScanId;v=1;d1=7277.7277.2	controllerType=0 controllerNumber=1 scan=7277	23.7241	20220927_EX1_UM8_Fiala002_SA_EXT00_c4bp_glyko_1
275	04212:2	1	Y.TC[+57.021]LPGYVR.S		C[+57]	483.246	2	965.485	965.487	0	-2.5	80	NRagged	297.77	237.1	237.1	4.69	576	>sp|P04003|C4BPA_HUMAN C4b-binding protein alpha chain OS=Homo sapiens OX=9606 GN=C4BPA PE=1 SV=2	1	20220927_ex1_um8_fiala002_sa_ext00_c4bp_glyko_1.ScanId;v=1;d1=7344.7344.2	controllerType=0 controllerNumber=1 scan=7344	23.888	20220927_EX1_UM8_Fiala002_SA_EXT00_c4bp_glyko_1
276	03366:2	1	T.C[+57.021]LPGYVR.S		C[+57]	432.723	2	864.438	864.44	0	-1.6	81	NRagged	237.77	237.77	237.77	3.15	576	>sp|P04003|C4BPA_HUMAN C4b-binding protein alpha chain OS=Homo sapiens OX=9606 GN=C4BPA PE=1 SV=2	1	20220927_ex1_um8_fiala002_sa_ext00_c4bp_glyko_1.ScanId;v=1;d1=6448.6448.2	controllerType=0 controllerNumber=1 scan=6448	21.7161	20220927_EX1_UM8_Fiala002_SA_EXT00_c4bp_glyko_1
277	05078:2	1	T.C[+57.021]LPGYVR.S		C[+57]	432.722	2	864.438	864.44	0	-2.4	81	NRagged	359.36	312.52	312.52	5.56	576	>sp|P04003|C4BPA_HUMAN C4b-binding protein alpha chain OS=Homo sapiens OX=9606 GN=C4BPA PE=1 SV=2	1	20220927_ex1_um8_fiala002_sa_ext00_c4bp_glyko_1.ScanId;v=1;d1=8277.8277.2	controllerType=0 controllerNumber=1 scan=8277	26.2235	20220927_EX1_UM8_Fiala002_SA_EXT00_c4bp_glyko_1
278	08484:3	1	V.RSHSTQTLTC[+57.021]NSDGEWVYNTF.C		C[+57]	835.035	3	2503.09	2503.09	0	-1.9	87	Non	376.1	376.1	376.1	5.47	576	>sp|P04003|C4BPA_HUMAN C4b-binding protein alpha chain OS=Homo sapiens OX=9606 GN=C4BPA PE=1 SV=2	1	20220927_ex1_um8_fiala002_sa_ext00_c4bp_glyko_1.ScanId;v=1;d1=11854.11854.3	controllerType=0 controllerNumber=1 scan=11854	34.7997	20220927_EX1_UM8_Fiala002_SA_EXT00_c4bp_glyko_1
279	08472:3	1	V.RSHSTQTLTC[+57.021]NSDGEWVYNTF.C		C[+57]	835.036	3	2503.09	2503.09	0	-0.1	87	Non	405.68	405.68	405.68	5.18	576	>sp|P04003|C4BPA_HUMAN C4b-binding protein alpha chain OS=Homo sapiens OX=9606 GN=C4BPA PE=1 SV=2	1	20220927_ex1_um8_fiala002_sa_ext00_c4bp_glyko_1.ScanId;v=1;d1=11841.11841.3	controllerType=0 controllerNumber=1 scan=11841	34.7676	20220927_EX1_UM8_Fiala002_SA_EXT00_c4bp_glyko_1
280	04471:2	1	R.SHSTQTLTC[+57.021]NSDGEW.V		C[+57]	861.854	2	1722.7	1722.7	0	-1.3	88	CRagged	751.43	653.6	653.6	11.88	576	>sp|P04003|C4BPA_HUMAN C4b-binding protein alpha chain OS=Homo sapiens OX=9606 GN=C4BPA PE=1 SV=2	1	20220927_ex1_um8_fiala002_sa_ext00_c4bp_glyko_1.ScanId;v=1;d1=7617.7617.2	controllerType=0 controllerNumber=1 scan=7617	24.5556	20220927_EX1_UM8_Fiala002_SA_EXT00_c4bp_glyko_1
281	04504:2	1	R.SHSTQTLTC[+57.021]NSDGEW[+15.995].V		C[+57], W[+16]	869.851	2	1738.69	1738.7	0	-2	88	CRagged	175.22	175.22	175.22	3.19	576	>sp|P04003|C4BPA_HUMAN C4b-binding protein alpha chain OS=Homo sapiens OX=9606 GN=C4BPA PE=1 SV=2	1	20220927_ex1_um8_fiala002_sa_ext00_c4bp_glyko_1.ScanId;v=1;d1=7651.7651.2	controllerType=0 controllerNumber=1 scan=7651	24.6344	20220927_EX1_UM8_Fiala002_SA_EXT00_c4bp_glyko_1
282	07388:2	1	R.SHSTQTLTC[+57.021]NSDGEWVY.N		C[+57]	992.92	2	1984.83	1984.83	0	-0.3	88	CRagged	279.79	279.79	279.79	3.96	576	>sp|P04003|C4BPA_HUMAN C4b-binding protein alpha chain OS=Homo sapiens OX=9606 GN=C4BPA PE=1 SV=2	1	20220927_ex1_um8_fiala002_sa_ext00_c4bp_glyko_1.ScanId;v=1;d1=10705.10705.2	controllerType=0 controllerNumber=1 scan=10705	32.0684	20220927_EX1_UM8_Fiala002_SA_EXT00_c4bp_glyko_1
283	07135:2	1	R.SHSTQTLTC[+57.021]NSDGEWVY.N		C[+57]	992.92	2	1984.83	1984.83	0	-1.1	88	CRagged	339.38	339.38	339.38	4.82	576	>sp|P04003|C4BPA_HUMAN C4b-binding protein alpha chain OS=Homo sapiens OX=9606 GN=C4BPA PE=1 SV=2	1	20220927_ex1_um8_fiala002_sa_ext00_c4bp_glyko_1.ScanId;v=1;d1=10440.10440.2	controllerType=0 controllerNumber=1 scan=10440	31.4385	20220927_EX1_UM8_Fiala002_SA_EXT00_c4bp_glyko_1
284	07209:2	1	R.SHSTQTLTC[+57.021]NSDGEWVY.N		C[+57]	992.92	2	1984.83	1984.83	0	-0.6	88	CRagged	438.78	438.78	438.78	6.66	576	>sp|P04003|C4BPA_HUMAN C4b-binding protein alpha chain OS=Homo sapiens OX=9606 GN=C4BPA PE=1 SV=2	1	20220927_ex1_um8_fiala002_sa_ext00_c4bp_glyko_1.ScanId;v=1;d1=10518.10518.2	controllerType=0 controllerNumber=1 scan=10518	31.6232	20220927_EX1_UM8_Fiala002_SA_EXT00_c4bp_glyko_1
285	07076:2	1	R.SHSTQTLTC[+57.021]NSDGEWVY.N		C[+57]	992.919	2	1984.83	1984.83	0	-1.6	88	CRagged	722.76	722.76	722.76	11.34	576	>sp|P04003|C4BPA_HUMAN C4b-binding protein alpha chain OS=Homo sapiens OX=9606 GN=C4BPA PE=1 SV=2	1	20220927_ex1_um8_fiala002_sa_ext00_c4bp_glyko_1.ScanId;v=1;d1=10379.10379.2	controllerType=0 controllerNumber=1 scan=10379	31.296	20220927_EX1_UM8_Fiala002_SA_EXT00_c4bp_glyko_1
286	05888:2	1	R.SHSTQTLTC[+57.021]NSDGEWVYN.T		C[+57]	1049.94	2	2098.87	2098.88	0	-1.4	88	CRagged	223.7	223.7	223.7	3.26	576	>sp|P04003|C4BPA_HUMAN C4b-binding protein alpha chain OS=Homo sapiens OX=9606 GN=C4BPA PE=1 SV=2	1	20220927_ex1_um8_fiala002_sa_ext00_c4bp_glyko_1.ScanId;v=1;d1=9131.9131.2	controllerType=0 controllerNumber=1 scan=9131	28.2917	20220927_EX1_UM8_Fiala002_SA_EXT00_c4bp_glyko_1
287	05831:3	1	R.SHSTQTLTC[+57.021]NSDGEWVYN.T		C[+57]	700.297	3	2098.88	2098.88	0	-0.9	88	CRagged	362.74	281.77	281.77	4.1	576	>sp|P04003|C4BPA_HUMAN C4b-binding protein alpha chain OS=Homo sapiens OX=9606 GN=C4BPA PE=1 SV=2	1	20220927_ex1_um8_fiala002_sa_ext00_c4bp_glyko_1.ScanId;v=1;d1=9072.9072.3	controllerType=0 controllerNumber=1 scan=9072	28.1529	20220927_EX1_UM8_Fiala002_SA_EXT00_c4bp_glyko_1
288	05827:2	1	R.SHSTQTLTC[+57.021]NSDGEWVYN.T		C[+57]	1049.94	2	2098.87	2098.88	0	-1.9	88	CRagged	678.75	621.81	621.81	10.34	576	>sp|P04003|C4BPA_HUMAN C4b-binding protein alpha chain OS=Homo sapiens OX=9606 GN=C4BPA PE=1 SV=2	1	20220927_ex1_um8_fiala002_sa_ext00_c4bp_glyko_1.ScanId;v=1;d1=9067.9067.2	controllerType=0 controllerNumber=1 scan=9067	28.1396	20220927_EX1_UM8_Fiala002_SA_EXT00_c4bp_glyko_1
289	16192:3	1	R.SHSTQTLTC[+57.021]NSDGEWVYNTF.C		C[+57]	783.001	3	2346.99	2346.99	0	-1.5	88	CRagged	57.32	57.32	57.32	1	576	>sp|P04003|C4BPA_HUMAN C4b-binding protein alpha chain OS=Homo sapiens OX=9606 GN=C4BPA PE=1 SV=2	1	20220927_ex1_um8_fiala002_sa_ext00_c4bp_glyko_1.ScanId;v=1;d1=19983.19983.3	controllerType=0 controllerNumber=1 scan=19983	54.5312	20220927_EX1_UM8_Fiala002_SA_EXT00_c4bp_glyko_1
290	11186:3	1	R.SHSTQTLTC[+57.021]NSDGEWVYNTF.C		C[+57]	783.002	3	2346.99	2346.99	0	-0.8	88	CRagged	250.18	250.18	250.18	2.77	576	>sp|P04003|C4BPA_HUMAN C4b-binding protein alpha chain OS=Homo sapiens OX=9606 GN=C4BPA PE=1 SV=2	1	20220927_ex1_um8_fiala002_sa_ext00_c4bp_glyko_1.ScanId;v=1;d1=14687.14687.3	controllerType=0 controllerNumber=1 scan=14687	41.5624	20220927_EX1_UM8_Fiala002_SA_EXT00_c4bp_glyko_1
291	09740:3	1	R.SHSTQTLTC[+57.021]NSDGEWVYNTF.C		C[+57]	783.002	3	2346.99	2346.99	0	-0.8	88	CRagged	256.4	211.49	211.49	2.63	576	>sp|P04003|C4BPA_HUMAN C4b-binding protein alpha chain OS=Homo sapiens OX=9606 GN=C4BPA PE=1 SV=2	1	20220927_ex1_um8_fiala002_sa_ext00_c4bp_glyko_1.ScanId;v=1;d1=13173.13173.3	controllerType=0 controllerNumber=1 scan=13173	37.9599	20220927_EX1_UM8_Fiala002_SA_EXT00_c4bp_glyko_1
292	12454:3	1	R.SHSTQTLTC[+57.021]NSDGEWVYNTF.C		C[+57]	783.004	3	2347	2346.99	0	1.2	88	CRagged	283.88	283.88	283.88	2.41	576	>sp|P04003|C4BPA_HUMAN C4b-binding protein alpha chain OS=Homo sapiens OX=9606 GN=C4BPA PE=1 SV=2	1	20220927_ex1_um8_fiala002_sa_ext00_c4bp_glyko_1.ScanId;v=1;d1=16016.16016.3	controllerType=0 controllerNumber=1 scan=16016	44.7374	20220927_EX1_UM8_Fiala002_SA_EXT00_c4bp_glyko_1
293	12225:3	1	R.SHSTQTLTC[+57.021]NSDGEWVYNTF.C		C[+57]	783.002	3	2346.99	2346.99	0	-0.9	88	CRagged	292.47	292.47	292.47	3.24	576	>sp|P04003|C4BPA_HUMAN C4b-binding protein alpha chain OS=Homo sapiens OX=9606 GN=C4BPA PE=1 SV=2	1	20220927_ex1_um8_fiala002_sa_ext00_c4bp_glyko_1.ScanId;v=1;d1=15776.15776.3	controllerType=0 controllerNumber=1 scan=15776	44.1621	20220927_EX1_UM8_Fiala002_SA_EXT00_c4bp_glyko_1
294	15921:3	1	R.SHSTQTLTC[+57.021]NSDGEWVYNTF.C		C[+57]	783.002	3	2346.99	2346.99	0	-0.5	88	CRagged	316.89	316.89	316.89	3.26	576	>sp|P04003|C4BPA_HUMAN C4b-binding protein alpha chain OS=Homo sapiens OX=9606 GN=C4BPA PE=1 SV=2	1	20220927_ex1_um8_fiala002_sa_ext00_c4bp_glyko_1.ScanId;v=1;d1=19679.19679.3	controllerType=0 controllerNumber=1 scan=19679	53.7473	20220927_EX1_UM8_Fiala002_SA_EXT00_c4bp_glyko_1
295	15706:3	1	R.SHSTQTLTC[+57.021]NSDGEWVYNTF.C		C[+57]	783.002	3	2346.99	2346.99	0	-1.1	88	CRagged	328.9	321.47	321.47	3.44	576	>sp|P04003|C4BPA_HUMAN C4b-binding protein alpha chain OS=Homo sapiens OX=9606 GN=C4BPA PE=1 SV=2	1	20220927_ex1_um8_fiala002_sa_ext00_c4bp_glyko_1.ScanId;v=1;d1=19453.19453.3	controllerType=0 controllerNumber=1 scan=19453	53.2054	20220927_EX1_UM8_Fiala002_SA_EXT00_c4bp_glyko_1
296	11751:3	1	R.SHSTQTLTC[+57.021]NSDGEWVYNTF.C		C[+57]	783.002	3	2346.99	2346.99	0	-1.1	88	CRagged	335.03	295.75	295.75	3.45	576	>sp|P04003|C4BPA_HUMAN C4b-binding protein alpha chain OS=Homo sapiens OX=9606 GN=C4BPA PE=1 SV=2	1	20220927_ex1_um8_fiala002_sa_ext00_c4bp_glyko_1.ScanId;v=1;d1=15279.15279.3	controllerType=0 controllerNumber=1 scan=15279	42.9707	20220927_EX1_UM8_Fiala002_SA_EXT00_c4bp_glyko_1
297	14317:3	1	R.SHSTQTLTC[+57.021]NSDGEWVYNTF.C		C[+57]	783.003	3	2347	2346.99	0	0.9	88	CRagged	339.81	339.81	339.81	2.73	576	>sp|P04003|C4BPA_HUMAN C4b-binding protein alpha chain OS=Homo sapiens OX=9606 GN=C4BPA PE=1 SV=2	1	20220927_ex1_um8_fiala002_sa_ext00_c4bp_glyko_1.ScanId;v=1;d1=17981.17981.3	controllerType=0 controllerNumber=1 scan=17981	49.5505	20220927_EX1_UM8_Fiala002_SA_EXT00_c4bp_glyko_1
298	13841:3	1	R.SHSTQTLTC[+57.021]NSDGEWVYNTF.C		C[+57]	783.002	3	2346.99	2346.99	0	-0.5	88	CRagged	351.07	347.26	347.26	3.65	576	>sp|P04003|C4BPA_HUMAN C4b-binding protein alpha chain OS=Homo sapiens OX=9606 GN=C4BPA PE=1 SV=2	1	20220927_ex1_um8_fiala002_sa_ext00_c4bp_glyko_1.ScanId;v=1;d1=17478.17478.3	controllerType=0 controllerNumber=1 scan=17478	48.3099	20220927_EX1_UM8_Fiala002_SA_EXT00_c4bp_glyko_1
299	11230:3	1	R.SHSTQTLTC[+57.021]NSDGEWVYNTF.C		C[+57]	783.001	3	2346.99	2346.99	0	-1.6	88	CRagged	356.73	305.64	305.64	3.89	576	>sp|P04003|C4BPA_HUMAN C4b-binding protein alpha chain OS=Homo sapiens OX=9606 GN=C4BPA PE=1 SV=2	1	20220927_ex1_um8_fiala002_sa_ext00_c4bp_glyko_1.ScanId;v=1;d1=14734.14734.4	controllerType=0 controllerNumber=1 scan=14734	41.6757	20220927_EX1_UM8_Fiala002_SA_EXT00_c4bp_glyko_1
300	14511:3	1	R.SHSTQTLTC[+57.021]NSDGEWVYNTF.C		C[+57]	783.001	3	2346.99	2346.99	0	-1.8	88	CRagged	367.82	366.64	366.64	5.24	576	>sp|P04003|C4BPA_HUMAN C4b-binding protein alpha chain OS=Homo sapiens OX=9606 GN=C4BPA PE=1 SV=2	1	20220927_ex1_um8_fiala002_sa_ext00_c4bp_glyko_1.ScanId;v=1;d1=18188.18188.3	controllerType=0 controllerNumber=1 scan=18188	50.073	20220927_EX1_UM8_Fiala002_SA_EXT00_c4bp_glyko_1
301	14123:3	1	R.SHSTQTLTC[+57.021]NSDGEWVYNTF.C		C[+57]	783.003	3	2346.99	2346.99	0	-0.1	88	CRagged	382.2	382.2	382.2	4.81	576	>sp|P04003|C4BPA_HUMAN C4b-binding protein alpha chain OS=Homo sapiens OX=9606 GN=C4BPA PE=1 SV=2	1	20220927_ex1_um8_fiala002_sa_ext00_c4bp_glyko_1.ScanId;v=1;d1=17775.17775.3	controllerType=0 controllerNumber=1 scan=17775	49.0411	20220927_EX1_UM8_Fiala002_SA_EXT00_c4bp_glyko_1
302	14724:3	1	R.SHSTQTLTC[+57.021]NSDGEWVYNTF.C		C[+57]	783.002	3	2346.99	2346.99	0	-0.2	88	CRagged	382.22	353.85	353.85	3.72	576	>sp|P04003|C4BPA_HUMAN C4b-binding protein alpha chain OS=Homo sapiens OX=9606 GN=C4BPA PE=1 SV=2	1	20220927_ex1_um8_fiala002_sa_ext00_c4bp_glyko_1.ScanId;v=1;d1=18414.18414.3	controllerType=0 controllerNumber=1 scan=18414	50.6314	20220927_EX1_UM8_Fiala002_SA_EXT00_c4bp_glyko_1
303	13629:3	1	R.SHSTQTLTC[+57.021]NSDGEWVYNTF.C		C[+57]	783.002	3	2346.99	2346.99	0	-0.6	88	CRagged	382.65	373.32	373.32	4.79	576	>sp|P04003|C4BPA_HUMAN C4b-binding protein alpha chain OS=Homo sapiens OX=9606 GN=C4BPA PE=1 SV=2	1	20220927_ex1_um8_fiala002_sa_ext00_c4bp_glyko_1.ScanId;v=1;d1=17254.17254.3	controllerType=0 controllerNumber=1 scan=17254	47.7587	20220927_EX1_UM8_Fiala002_SA_EXT00_c4bp_glyko_1
304	12678:3	1	R.SHSTQTLTC[+57.021]NSDGEWVYNTF.C		C[+57]	783	3	2346.99	2346.99	0	-2.8	88	CRagged	386.35	380.31	380.31	5.28	576	>sp|P04003|C4BPA_HUMAN C4b-binding protein alpha chain OS=Homo sapiens OX=9606 GN=C4BPA PE=1 SV=2	1	20220927_ex1_um8_fiala002_sa_ext00_c4bp_glyko_1.ScanId;v=1;d1=16251.16251.3	controllerType=0 controllerNumber=1 scan=16251	45.2985	20220927_EX1_UM8_Fiala002_SA_EXT00_c4bp_glyko_1
305	13426:3	1	R.SHSTQTLTC[+57.021]NSDGEWVYNTF.C		C[+57]	783.001	3	2346.99	2346.99	0	-1.5	88	CRagged	386.38	348.15	348.15	4.17	576	>sp|P04003|C4BPA_HUMAN C4b-binding protein alpha chain OS=Homo sapiens OX=9606 GN=C4BPA PE=1 SV=2	1	20220927_ex1_um8_fiala002_sa_ext00_c4bp_glyko_1.ScanId;v=1;d1=17040.17040.3	controllerType=0 controllerNumber=1 scan=17040	47.2347	20220927_EX1_UM8_Fiala002_SA_EXT00_c4bp_glyko_1
306	13203:3	1	R.SHSTQTLTC[+57.021]NSDGEWVYNTF.C		C[+57]	783.001	3	2346.99	2346.99	0	-1.9	88	CRagged	389.88	389.88	389.88	5.28	576	>sp|P04003|C4BPA_HUMAN C4b-binding protein alpha chain OS=Homo sapiens OX=9606 GN=C4BPA PE=1 SV=2	1	20220927_ex1_um8_fiala002_sa_ext00_c4bp_glyko_1.ScanId;v=1;d1=16806.16806.3	controllerType=0 controllerNumber=1 scan=16806	46.6693	20220927_EX1_UM8_Fiala002_SA_EXT00_c4bp_glyko_1
307	13184:3	1	R.SHSTQTLTC[+57.021]NSDGEWVYNTF.C		C[+57]	783.001	3	2346.99	2346.99	0	-1.5	88	CRagged	392.65	376.43	376.43	5.25	576	>sp|P04003|C4BPA_HUMAN C4b-binding protein alpha chain OS=Homo sapiens OX=9606 GN=C4BPA PE=1 SV=2	1	20220927_ex1_um8_fiala002_sa_ext00_c4bp_glyko_1.ScanId;v=1;d1=16786.16786.3	controllerType=0 controllerNumber=1 scan=16786	46.6189	20220927_EX1_UM8_Fiala002_SA_EXT00_c4bp_glyko_1
308	12898:3	1	R.SHSTQTLTC[+57.021]NSDGEWVYNTF.C		C[+57]	783.003	3	2347	2346.99	0	1	88	CRagged	393.32	367.52	367.52	3.74	576	>sp|P04003|C4BPA_HUMAN C4b-binding protein alpha chain OS=Homo sapiens OX=9606 GN=C4BPA PE=1 SV=2	1	20220927_ex1_um8_fiala002_sa_ext00_c4bp_glyko_1.ScanId;v=1;d1=16481.16481.3	controllerType=0 controllerNumber=1 scan=16481	45.8587	20220927_EX1_UM8_Fiala002_SA_EXT00_c4bp_glyko_1
309	13845:2	1	R.SHSTQTLTC[+57.021]NSDGEWVYNTF.C		C[+57]	1174	2	2346.99	2346.99	0	-0.5	88	CRagged	428.55	421.72	421.72	5.61	576	>sp|P04003|C4BPA_HUMAN C4b-binding protein alpha chain OS=Homo sapiens OX=9606 GN=C4BPA PE=1 SV=2	1	20220927_ex1_um8_fiala002_sa_ext00_c4bp_glyko_1.ScanId;v=1;d1=17482.17482.2	controllerType=0 controllerNumber=1 scan=17482	48.3187	20220927_EX1_UM8_Fiala002_SA_EXT00_c4bp_glyko_1
310	10112:3	1	R.SHSTQTLTC[+57.021]NSDGEWVYNTF.C		C[+57]	783.002	3	2346.99	2346.99	0	-1.1	88	CRagged	429.29	403.23	403.23	4.99	576	>sp|P04003|C4BPA_HUMAN C4b-binding protein alpha chain OS=Homo sapiens OX=9606 GN=C4BPA PE=1 SV=2	1	20220927_ex1_um8_fiala002_sa_ext00_c4bp_glyko_1.ScanId;v=1;d1=13563.13563.2	controllerType=0 controllerNumber=1 scan=13563	38.8867	20220927_EX1_UM8_Fiala002_SA_EXT00_c4bp_glyko_1
311	14937:3	1	R.SHSTQTLTC[+57.021]NSDGEWVYNTF.C		C[+57]	783.003	3	2346.99	2346.99	0	-0.1	88	CRagged	438.42	396.87	396.87	4.99	576	>sp|P04003|C4BPA_HUMAN C4b-binding protein alpha chain OS=Homo sapiens OX=9606 GN=C4BPA PE=1 SV=2	1	20220927_ex1_um8_fiala002_sa_ext00_c4bp_glyko_1.ScanId;v=1;d1=18639.18639.3	controllerType=0 controllerNumber=1 scan=18639	51.1843	20220927_EX1_UM8_Fiala002_SA_EXT00_c4bp_glyko_1
312	13174:3	1	R.SHSTQTLTC[+57.021]NSDGEWVYNTF.C		C[+57]	783.001	3	2346.99	2346.99	0	-2	88	CRagged	458.4	426.06	426.06	5.52	576	>sp|P04003|C4BPA_HUMAN C4b-binding protein alpha chain OS=Homo sapiens OX=9606 GN=C4BPA PE=1 SV=2	1	20220927_ex1_um8_fiala002_sa_ext00_c4bp_glyko_1.ScanId;v=1;d1=16775.16775.3	controllerType=0 controllerNumber=1 scan=16775	46.5895	20220927_EX1_UM8_Fiala002_SA_EXT00_c4bp_glyko_1
313	14195:2	1	R.SHSTQTLTC[+57.021]NSDGEWVYNTF.C		C[+57]	1174	2	2346.99	2346.99	0	-2.5	88	CRagged	483.42	473.43	473.43	6.75	576	>sp|P04003|C4BPA_HUMAN C4b-binding protein alpha chain OS=Homo sapiens OX=9606 GN=C4BPA PE=1 SV=2	1	20220927_ex1_um8_fiala002_sa_ext00_c4bp_glyko_1.ScanId;v=1;d1=17852.17852.2	controllerType=0 controllerNumber=1 scan=17852	49.2319	20220927_EX1_UM8_Fiala002_SA_EXT00_c4bp_glyko_1
314	12579:2	1	R.SHSTQTLTC[+57.021]NSDGEWVYNTF.C		C[+57]	1174	2	2346.99	2346.99	0	-0.2	88	CRagged	488.77	478.63	478.63	5.79	576	>sp|P04003|C4BPA_HUMAN C4b-binding protein alpha chain OS=Homo sapiens OX=9606 GN=C4BPA PE=1 SV=2	1	20220927_ex1_um8_fiala002_sa_ext00_c4bp_glyko_1.ScanId;v=1;d1=16147.16147.2	controllerType=0 controllerNumber=1 scan=16147	45.0481	20220927_EX1_UM8_Fiala002_SA_EXT00_c4bp_glyko_1
315	11111:3	1	R.SHSTQTLTC[+57.021]NSDGEWVYNTF.C		C[+57]	783.002	3	2346.99	2346.99	0	-1.1	88	CRagged	498.83	493.18	493.18	5.13	576	>sp|P04003|C4BPA_HUMAN C4b-binding protein alpha chain OS=Homo sapiens OX=9606 GN=C4BPA PE=1 SV=2	1	20220927_ex1_um8_fiala002_sa_ext00_c4bp_glyko_1.ScanId;v=1;d1=14609.14609.3	controllerType=0 controllerNumber=1 scan=14609	41.3783	20220927_EX1_UM8_Fiala002_SA_EXT00_c4bp_glyko_1
316	13991:2	1	R.SHSTQTLTC[+57.021]NSDGEWVYNTF.C		C[+57]	1174	2	2346.99	2346.99	0	-2.8	88	CRagged	499.88	474.57	474.57	6.75	576	>sp|P04003|C4BPA_HUMAN C4b-binding protein alpha chain OS=Homo sapiens OX=9606 GN=C4BPA PE=1 SV=2	1	20220927_ex1_um8_fiala002_sa_ext00_c4bp_glyko_1.ScanId;v=1;d1=17636.17636.2	controllerType=0 controllerNumber=1 scan=17636	48.7001	20220927_EX1_UM8_Fiala002_SA_EXT00_c4bp_glyko_1
317	14857:2	1	R.SHSTQTLTC[+57.021]NSDGEWVYNTF.C		C[+57]	1174	2	2346.99	2346.99	0	0.7	88	CRagged	501.53	494.34	494.34	4.7	576	>sp|P04003|C4BPA_HUMAN C4b-binding protein alpha chain OS=Homo sapiens OX=9606 GN=C4BPA PE=1 SV=2	1	20220927_ex1_um8_fiala002_sa_ext00_c4bp_glyko_1.ScanId;v=1;d1=18555.18555.2	controllerType=0 controllerNumber=1 scan=18555	50.9802	20220927_EX1_UM8_Fiala002_SA_EXT00_c4bp_glyko_1
318	13569:2	1	R.SHSTQTLTC[+57.021]NSDGEWVYNTF.C		C[+57]	1174	2	2346.99	2346.99	0	-1.4	88	CRagged	516.6	516.6	516.6	6.29	576	>sp|P04003|C4BPA_HUMAN C4b-binding protein alpha chain OS=Homo sapiens OX=9606 GN=C4BPA PE=1 SV=2	1	20220927_ex1_um8_fiala002_sa_ext00_c4bp_glyko_1.ScanId;v=1;d1=17190.17190.2	controllerType=0 controllerNumber=1 scan=17190	47.5968	20220927_EX1_UM8_Fiala002_SA_EXT00_c4bp_glyko_1
319	15492:3	1	R.SHSTQTLTC[+57.021]NSDGEWVYNTF.C		C[+57]	783.003	3	2346.99	2346.99	0	0	88	CRagged	537.25	512.56	512.56	5.39	576	>sp|P04003|C4BPA_HUMAN C4b-binding protein alpha chain OS=Homo sapiens OX=9606 GN=C4BPA PE=1 SV=2	1	20220927_ex1_um8_fiala002_sa_ext00_c4bp_glyko_1.ScanId;v=1;d1=19228.19228.3	controllerType=0 controllerNumber=1 scan=19228	52.651	20220927_EX1_UM8_Fiala002_SA_EXT00_c4bp_glyko_1
320	11228:2	1	R.SHSTQTLTC[+57.021]NSDGEWVYNTF.C		C[+57]	1173.99	2	2346.98	2346.99	0	-4.7	88	CRagged	552.14	515.62	515.62	6.41	576	>sp|P04003|C4BPA_HUMAN C4b-binding protein alpha chain OS=Homo sapiens OX=9606 GN=C4BPA PE=1 SV=2	1	20220927_ex1_um8_fiala002_sa_ext00_c4bp_glyko_1.ScanId;v=1;d1=14731.14731.2	controllerType=0 controllerNumber=1 scan=14731	41.6668	20220927_EX1_UM8_Fiala002_SA_EXT00_c4bp_glyko_1
321	15289:3	1	R.SHSTQTLTC[+57.021]NSDGEWVYNTF.C		C[+57]	783.001	3	2346.99	2346.99	0	-1.6	88	CRagged	563.65	487.58	487.58	6.74	576	>sp|P04003|C4BPA_HUMAN C4b-binding protein alpha chain OS=Homo sapiens OX=9606 GN=C4BPA PE=1 SV=2	1	20220927_ex1_um8_fiala002_sa_ext00_c4bp_glyko_1.ScanId;v=1;d1=19012.19012.3	controllerType=0 controllerNumber=1 scan=19012	52.1078	20220927_EX1_UM8_Fiala002_SA_EXT00_c4bp_glyko_1
322	11884:2	1	R.SHSTQTLTC[+57.021]NSDGEWVYNTF.C		C[+57]	1174	2	2346.99	2346.99	0	-2.3	88	CRagged	570.36	570.36	570.36	7.78	576	>sp|P04003|C4BPA_HUMAN C4b-binding protein alpha chain OS=Homo sapiens OX=9606 GN=C4BPA PE=1 SV=2	1	20220927_ex1_um8_fiala002_sa_ext00_c4bp_glyko_1.ScanId;v=1;d1=15418.15418.2	controllerType=0 controllerNumber=1 scan=15418	43.3042	20220927_EX1_UM8_Fiala002_SA_EXT00_c4bp_glyko_1
323	14861:2	1	R.SHSTQTLTC[+57.021]NSDGEWVYNTF.C		C[+57]	1174	2	2346.99	2346.99	0	0.7	88	CRagged	573	482.96	482.96	5.63	576	>sp|P04003|C4BPA_HUMAN C4b-binding protein alpha chain OS=Homo sapiens OX=9606 GN=C4BPA PE=1 SV=2	1	20220927_ex1_um8_fiala002_sa_ext00_c4bp_glyko_1.ScanId;v=1;d1=18559.18559.2	controllerType=0 controllerNumber=1 scan=18559	50.9913	20220927_EX1_UM8_Fiala002_SA_EXT00_c4bp_glyko_1
324	07799:3	1	R.SHSTQTLTC[+57.021]NSDGEWVYNTF.C		C[+57]	783.002	3	2346.99	2346.99	0	-0.7	88	CRagged	582.61	343.38	343.38	5.68	576	>sp|P04003|C4BPA_HUMAN C4b-binding protein alpha chain OS=Homo sapiens OX=9606 GN=C4BPA PE=1 SV=2	1	20220927_ex1_um8_fiala002_sa_ext00_c4bp_glyko_1.ScanId;v=1;d1=11136.11136.3	controllerType=0 controllerNumber=1 scan=11136	33.0986	20220927_EX1_UM8_Fiala002_SA_EXT00_c4bp_glyko_1
325	15163:3	1	R.SHSTQTLTC[+57.021]NSDGEWVYNTF.C		C[+57]	783.003	3	2346.99	2346.99	0	0	88	CRagged	610.98	533.12	533.12	7.77	576	>sp|P04003|C4BPA_HUMAN C4b-binding protein alpha chain OS=Homo sapiens OX=9606 GN=C4BPA PE=1 SV=2	1	20220927_ex1_um8_fiala002_sa_ext00_c4bp_glyko_1.ScanId;v=1;d1=18878.18878.3	controllerType=0 controllerNumber=1 scan=18878	51.7752	20220927_EX1_UM8_Fiala002_SA_EXT00_c4bp_glyko_1
326	12326:2	1	R.SHSTQTLTC[+57.021]NSDGEWVYNTF.C		C[+57]	1174	2	2346.99	2346.99	0	-0.6	88	CRagged	615.88	594.95	594.95	8.32	576	>sp|P04003|C4BPA_HUMAN C4b-binding protein alpha chain OS=Homo sapiens OX=9606 GN=C4BPA PE=1 SV=2	1	20220927_ex1_um8_fiala002_sa_ext00_c4bp_glyko_1.ScanId;v=1;d1=15882.15882.2	controllerType=0 controllerNumber=1 scan=15882	44.414	20220927_EX1_UM8_Fiala002_SA_EXT00_c4bp_glyko_1
327	14208:2	1	R.SHSTQTLTC[+57.021]NSDGEWVYNTF.C		C[+57]	1174	2	2346.99	2346.99	0	-2.5	88	CRagged	625.49	508.44	508.44	8.18	576	>sp|P04003|C4BPA_HUMAN C4b-binding protein alpha chain OS=Homo sapiens OX=9606 GN=C4BPA PE=1 SV=2	1	20220927_ex1_um8_fiala002_sa_ext00_c4bp_glyko_1.ScanId;v=1;d1=17865.17865.2	controllerType=0 controllerNumber=1 scan=17865	49.2659	20220927_EX1_UM8_Fiala002_SA_EXT00_c4bp_glyko_1
328	15472:2	1	R.SHSTQTLTC[+57.021]NSDGEWVYNTF.C		C[+57]	1174	2	2346.99	2346.99	0	-2	88	CRagged	654.44	622.61	622.61	9.78	576	>sp|P04003|C4BPA_HUMAN C4b-binding protein alpha chain OS=Homo sapiens OX=9606 GN=C4BPA PE=1 SV=2	1	20220927_ex1_um8_fiala002_sa_ext00_c4bp_glyko_1.ScanId;v=1;d1=19206.19206.2	controllerType=0 controllerNumber=1 scan=19206	52.5945	20220927_EX1_UM8_Fiala002_SA_EXT00_c4bp_glyko_1
329	13999:2	1	R.SHSTQTLTC[+57.021]NSDGEWVYNTF.C		C[+57]	1174	2	2346.99	2346.99	0	-2.8	88	CRagged	663.67	540.02	540.02	9.18	576	>sp|P04003|C4BPA_HUMAN C4b-binding protein alpha chain OS=Homo sapiens OX=9606 GN=C4BPA PE=1 SV=2	1	20220927_ex1_um8_fiala002_sa_ext00_c4bp_glyko_1.ScanId;v=1;d1=17644.17644.2	controllerType=0 controllerNumber=1 scan=17644	48.7223	20220927_EX1_UM8_Fiala002_SA_EXT00_c4bp_glyko_1
330	15273:2	1	R.SHSTQTLTC[+57.021]NSDGEWVYNTF.C		C[+57]	1174	2	2346.99	2346.99	0	-1.4	88	CRagged	704.91	607.67	607.67	10.32	576	>sp|P04003|C4BPA_HUMAN C4b-binding protein alpha chain OS=Homo sapiens OX=9606 GN=C4BPA PE=1 SV=2	1	20220927_ex1_um8_fiala002_sa_ext00_c4bp_glyko_1.ScanId;v=1;d1=18995.18995.2	controllerType=0 controllerNumber=1 scan=18995	52.0649	20220927_EX1_UM8_Fiala002_SA_EXT00_c4bp_glyko_1
331	13575:2	1	R.SHSTQTLTC[+57.021]NSDGEWVYNTF.C		C[+57]	1174	2	2346.99	2346.99	0	-1.4	88	CRagged	710.1	604.32	604.32	9.72	576	>sp|P04003|C4BPA_HUMAN C4b-binding protein alpha chain OS=Homo sapiens OX=9606 GN=C4BPA PE=1 SV=2	1	20220927_ex1_um8_fiala002_sa_ext00_c4bp_glyko_1.ScanId;v=1;d1=17196.17196.2	controllerType=0 controllerNumber=1 scan=17196	47.6113	20220927_EX1_UM8_Fiala002_SA_EXT00_c4bp_glyko_1
332	11117:2	1	R.SHSTQTLTC[+57.021]NSDGEWVYNTF.C		C[+57]	1174	2	2346.99	2346.99	0	-3.4	88	CRagged	734.4	654.87	654.87	10.3	576	>sp|P04003|C4BPA_HUMAN C4b-binding protein alpha chain OS=Homo sapiens OX=9606 GN=C4BPA PE=1 SV=2	1	20220927_ex1_um8_fiala002_sa_ext00_c4bp_glyko_1.ScanId;v=1;d1=14615.14615.2	controllerType=0 controllerNumber=1 scan=14615	41.3917	20220927_EX1_UM8_Fiala002_SA_EXT00_c4bp_glyko_1
333	10705:2	1	R.SHSTQTLTC[+57.021]NSDGEWVYNTF.C		C[+57]	1174	2	2346.99	2346.99	0	-3.1	88	CRagged	750.08	644.24	644.24	11.78	576	>sp|P04003|C4BPA_HUMAN C4b-binding protein alpha chain OS=Homo sapiens OX=9606 GN=C4BPA PE=1 SV=2	1	20220927_ex1_um8_fiala002_sa_ext00_c4bp_glyko_1.ScanId;v=1;d1=14183.14183.2	controllerType=0 controllerNumber=1 scan=14183	40.3629	20220927_EX1_UM8_Fiala002_SA_EXT00_c4bp_glyko_1
334	09946:3	1	R.SHSTQTLTC[+57.021]NSDGEWVYNTF.C		C[+57]	783.001	3	2346.99	2346.99	0	-1.9	88	CRagged	752.48	671.6	671.6	11.23	576	>sp|P04003|C4BPA_HUMAN C4b-binding protein alpha chain OS=Homo sapiens OX=9606 GN=C4BPA PE=1 SV=2	1	20220927_ex1_um8_fiala002_sa_ext00_c4bp_glyko_1.ScanId;v=1;d1=13389.13389.3	controllerType=0 controllerNumber=1 scan=13389	38.4747	20220927_EX1_UM8_Fiala002_SA_EXT00_c4bp_glyko_1
335	10576:3	1	R.SHSTQTLTC[+57.021]NSDGEWVYNTF.C		C[+57]	783	3	2346.99	2346.99	0	-2.6	88	CRagged	757.37	707.5	707.5	11.23	576	>sp|P04003|C4BPA_HUMAN C4b-binding protein alpha chain OS=Homo sapiens OX=9606 GN=C4BPA PE=1 SV=2	1	20220927_ex1_um8_fiala002_sa_ext00_c4bp_glyko_1.ScanId;v=1;d1=14049.14049.3	controllerType=0 controllerNumber=1 scan=14049	40.0413	20220927_EX1_UM8_Fiala002_SA_EXT00_c4bp_glyko_1
336	15081:2	1	R.SHSTQTLTC[+57.021]NSDGEWVYNTF.C		C[+57]	1174	2	2346.99	2346.99	0	-2.9	88	CRagged	770.84	635.39	635.39	11.29	576	>sp|P04003|C4BPA_HUMAN C4b-binding protein alpha chain OS=Homo sapiens OX=9606 GN=C4BPA PE=1 SV=2	1	20220927_ex1_um8_fiala002_sa_ext00_c4bp_glyko_1.ScanId;v=1;d1=18791.18791.2	controllerType=0 controllerNumber=1 scan=18791	51.5591	20220927_EX1_UM8_Fiala002_SA_EXT00_c4bp_glyko_1
337	10154:3	1	R.SHSTQTLTC[+57.021]NSDGEWVYNTF.C		C[+57]	783	3	2346.99	2346.99	0	-2.6	88	CRagged	776.47	684.04	684.04	11.23	576	>sp|P04003|C4BPA_HUMAN C4b-binding protein alpha chain OS=Homo sapiens OX=9606 GN=C4BPA PE=1 SV=2	1	20220927_ex1_um8_fiala002_sa_ext00_c4bp_glyko_1.ScanId;v=1;d1=13607.13607.3	controllerType=0 controllerNumber=1 scan=13607	38.9907	20220927_EX1_UM8_Fiala002_SA_EXT00_c4bp_glyko_1
338	10694:2	1	R.SHSTQTLTC[+57.021]NSDGEWVYNTF.C		C[+57]	1174	2	2346.99	2346.99	0	-3.1	88	CRagged	787.24	682.35	682.35	11.78	576	>sp|P04003|C4BPA_HUMAN C4b-binding protein alpha chain OS=Homo sapiens OX=9606 GN=C4BPA PE=1 SV=2	1	20220927_ex1_um8_fiala002_sa_ext00_c4bp_glyko_1.ScanId;v=1;d1=14172.14172.2	controllerType=0 controllerNumber=1 scan=14172	40.3358	20220927_EX1_UM8_Fiala002_SA_EXT00_c4bp_glyko_1
339	09919:2	1	R.SHSTQTLTC[+57.021]NSDGEWVYNTF.C		C[+57]	1174	2	2346.99	2346.99	0	-2.5	88	CRagged	791.95	719.51	719.51	11.78	576	>sp|P04003|C4BPA_HUMAN C4b-binding protein alpha chain OS=Homo sapiens OX=9606 GN=C4BPA PE=1 SV=2	1	20220927_ex1_um8_fiala002_sa_ext00_c4bp_glyko_1.ScanId;v=1;d1=13360.13360.2	controllerType=0 controllerNumber=1 scan=13360	38.4009	20220927_EX1_UM8_Fiala002_SA_EXT00_c4bp_glyko_1
340	10028:2	1	R.SHSTQTLTC[+57.021]NSDGEWVYNTF.C		C[+57]	1174	2	2346.99	2346.99	0	-1.7	88	CRagged	796.61	679.86	679.86	11.78	576	>sp|P04003|C4BPA_HUMAN C4b-binding protein alpha chain OS=Homo sapiens OX=9606 GN=C4BPA PE=1 SV=2	1	20220927_ex1_um8_fiala002_sa_ext00_c4bp_glyko_1.ScanId;v=1;d1=13475.13475.2	controllerType=0 controllerNumber=1 scan=13475	38.6787	20220927_EX1_UM8_Fiala002_SA_EXT00_c4bp_glyko_1
341	15285:2	1	R.SHSTQTLTC[+57.021]NSDGEWVYNTF.C		C[+57]	1174	2	2346.99	2346.99	0	-1.4	88	CRagged	800.28	674.57	674.57	12.32	576	>sp|P04003|C4BPA_HUMAN C4b-binding protein alpha chain OS=Homo sapiens OX=9606 GN=C4BPA PE=1 SV=2	1	20220927_ex1_um8_fiala002_sa_ext00_c4bp_glyko_1.ScanId;v=1;d1=19007.19007.2	controllerType=0 controllerNumber=1 scan=19007	52.0944	20220927_EX1_UM8_Fiala002_SA_EXT00_c4bp_glyko_1
342	15475:2	1	R.SHSTQTLTC[+57.021]NSDGEWVYNTF.C		C[+57]	1174	2	2346.99	2346.99	0	-2	88	CRagged	804.07	668.67	668.67	12.29	576	>sp|P04003|C4BPA_HUMAN C4b-binding protein alpha chain OS=Homo sapiens OX=9606 GN=C4BPA PE=1 SV=2	1	20220927_ex1_um8_fiala002_sa_ext00_c4bp_glyko_1.ScanId;v=1;d1=19209.19209.2	controllerType=0 controllerNumber=1 scan=19209	52.6017	20220927_EX1_UM8_Fiala002_SA_EXT00_c4bp_glyko_1
343	10365:3	1	R.SHSTQTLTC[+57.021]NSDGEWVYNTF.C		C[+57]	783	3	2346.99	2346.99	0	-3.3	88	CRagged	810.97	733.61	733.61	11.75	576	>sp|P04003|C4BPA_HUMAN C4b-binding protein alpha chain OS=Homo sapiens OX=9606 GN=C4BPA PE=1 SV=2	1	20220927_ex1_um8_fiala002_sa_ext00_c4bp_glyko_1.ScanId;v=1;d1=13828.13828.3	controllerType=0 controllerNumber=1 scan=13828	39.5176	20220927_EX1_UM8_Fiala002_SA_EXT00_c4bp_glyko_1
344	10245:2	1	R.SHSTQTLTC[+57.021]NSDGEWVYNTF.C		C[+57]	1174	2	2346.99	2346.99	0	-1.7	88	CRagged	852.21	749.86	749.86	13.78	576	>sp|P04003|C4BPA_HUMAN C4b-binding protein alpha chain OS=Homo sapiens OX=9606 GN=C4BPA PE=1 SV=2	1	20220927_ex1_um8_fiala002_sa_ext00_c4bp_glyko_1.ScanId;v=1;d1=13702.13702.2	controllerType=0 controllerNumber=1 scan=13702	39.2144	20220927_EX1_UM8_Fiala002_SA_EXT00_c4bp_glyko_1
345	10255:2	1	R.SHSTQTLTC[+57.021]NSDGEWVYNTF.C		C[+57]	1174	2	2346.99	2346.99	0	-1.7	88	CRagged	894.29	733.78	733.78	13.29	576	>sp|P04003|C4BPA_HUMAN C4b-binding protein alpha chain OS=Homo sapiens OX=9606 GN=C4BPA PE=1 SV=2	1	20220927_ex1_um8_fiala002_sa_ext00_c4bp_glyko_1.ScanId;v=1;d1=13712.13712.2	controllerType=0 controllerNumber=1 scan=13712	39.2406	20220927_EX1_UM8_Fiala002_SA_EXT00_c4bp_glyko_1
346	09825:3	1	R.SHSTQTLTC[+57.021]NSDGEW[+15.995]VYNTF.C		C[+57], W[+16]	788.332	3	2362.98	2362.99	0	-2.3	88	CRagged	411.59	411.59	411.59	5.45	576	>sp|P04003|C4BPA_HUMAN C4b-binding protein alpha chain OS=Homo sapiens OX=9606 GN=C4BPA PE=1 SV=2	1	20220927_ex1_um8_fiala002_sa_ext00_c4bp_glyko_1.ScanId;v=1;d1=13262.13262.3	controllerType=0 controllerNumber=1 scan=13262	38.1707	20220927_EX1_UM8_Fiala002_SA_EXT00_c4bp_glyko_1
347	08772:3	1	R.SHSTQTLTC[+57.021]NSDGEW[+15.995]VYNTF.C		C[+57], W[+16]	788.332	3	2362.98	2362.99	0	-2.4	88	CRagged	424.79	424.79	424.79	5.41	576	>sp|P04003|C4BPA_HUMAN C4b-binding protein alpha chain OS=Homo sapiens OX=9606 GN=C4BPA PE=1 SV=2	1	20220927_ex1_um8_fiala002_sa_ext00_c4bp_glyko_1.ScanId;v=1;d1=12157.12157.3	controllerType=0 controllerNumber=1 scan=12157	35.5291	20220927_EX1_UM8_Fiala002_SA_EXT00_c4bp_glyko_1
348	09808:2	1	R.SHSTQTLTC[+57.021]NSDGEW[+15.995]VYNTF.C		C[+57], W[+16]	1182	2	2362.98	2362.99	0	-1.6	88	CRagged	441.79	428.26	428.26	6.68	576	>sp|P04003|C4BPA_HUMAN C4b-binding protein alpha chain OS=Homo sapiens OX=9606 GN=C4BPA PE=1 SV=2	1	20220927_ex1_um8_fiala002_sa_ext00_c4bp_glyko_1.ScanId;v=1;d1=13244.13244.2	controllerType=0 controllerNumber=1 scan=13244	38.1275	20220927_EX1_UM8_Fiala002_SA_EXT00_c4bp_glyko_1
349	09791:2	1	R.SHSTQTLTC[+57.021]NSDGEW[+15.995]VYNTF.C		C[+57], W[+16]	1182	2	2362.98	2362.99	0	-2.1	88	CRagged	468.46	400.54	400.54	6.68	576	>sp|P04003|C4BPA_HUMAN C4b-binding protein alpha chain OS=Homo sapiens OX=9606 GN=C4BPA PE=1 SV=2	1	20220927_ex1_um8_fiala002_sa_ext00_c4bp_glyko_1.ScanId;v=1;d1=13226.13226.5	controllerType=0 controllerNumber=1 scan=13226	38.0842	20220927_EX1_UM8_Fiala002_SA_EXT00_c4bp_glyko_1
350	08548:3	1	R.SHSTQTLTC[+57.021]NSDGEW[+15.995]VYNTF.C		C[+57], W[+16]	788.332	3	2362.98	2362.99	0	-3.3	88	CRagged	474.66	474.66	474.66	5.04	576	>sp|P04003|C4BPA_HUMAN C4b-binding protein alpha chain OS=Homo sapiens OX=9606 GN=C4BPA PE=1 SV=2	1	20220927_ex1_um8_fiala002_sa_ext00_c4bp_glyko_1.ScanId;v=1;d1=11921.11921.3	controllerType=0 controllerNumber=1 scan=11921	34.9584	20220927_EX1_UM8_Fiala002_SA_EXT00_c4bp_glyko_1
351	09116:2	1	R.SHSTQTLTC[+57.021]NSDGEW[+15.995]VYNTF.C		C[+57], W[+16]	1181.99	2	2362.98	2362.99	0	-2.9	88	CRagged	486.52	486.52	486.52	6.75	576	>sp|P04003|C4BPA_HUMAN C4b-binding protein alpha chain OS=Homo sapiens OX=9606 GN=C4BPA PE=1 SV=2	1	20220927_ex1_um8_fiala002_sa_ext00_c4bp_glyko_1.ScanId;v=1;d1=12519.12519.2	controllerType=0 controllerNumber=1 scan=12519	36.3982	20220927_EX1_UM8_Fiala002_SA_EXT00_c4bp_glyko_1
352	09483:3	1	R.SHSTQTLTC[+57.021]NSDGEW[+15.995]VYNTF.C		C[+57], W[+16]	788.334	3	2362.99	2362.99	0	-0.5	88	CRagged	632.91	614.36	614.36	7.27	576	>sp|P04003|C4BPA_HUMAN C4b-binding protein alpha chain OS=Homo sapiens OX=9606 GN=C4BPA PE=1 SV=2	1	20220927_ex1_um8_fiala002_sa_ext00_c4bp_glyko_1.ScanId;v=1;d1=12903.12903.3	controllerType=0 controllerNumber=1 scan=12903	37.3193	20220927_EX1_UM8_Fiala002_SA_EXT00_c4bp_glyko_1
353	08976:3	1	R.SHSTQTLTC[+57.021]NSDGEW[+15.995]VYNTF.C		C[+57], W[+16]	788.333	3	2362.98	2362.99	0	-2	88	CRagged	636.69	566.39	566.39	8.23	576	>sp|P04003|C4BPA_HUMAN C4b-binding protein alpha chain OS=Homo sapiens OX=9606 GN=C4BPA PE=1 SV=2	1	20220927_ex1_um8_fiala002_sa_ext00_c4bp_glyko_1.ScanId;v=1;d1=12373.12373.3	controllerType=0 controllerNumber=1 scan=12373	36.0533	20220927_EX1_UM8_Fiala002_SA_EXT00_c4bp_glyko_1
354	08557:3	1	R.SHSTQTLTC[+57.021]NSDGEW[+15.995]VYNTF.C		C[+57], W[+16]	788.332	3	2362.98	2362.99	0	-3.3	88	CRagged	647.6	583.64	583.64	7.15	576	>sp|P04003|C4BPA_HUMAN C4b-binding protein alpha chain OS=Homo sapiens OX=9606 GN=C4BPA PE=1 SV=2	1	20220927_ex1_um8_fiala002_sa_ext00_c4bp_glyko_1.ScanId;v=1;d1=11930.11930.3	controllerType=0 controllerNumber=1 scan=11930	34.9783	20220927_EX1_UM8_Fiala002_SA_EXT00_c4bp_glyko_1
355	09217:3	1	R.SHSTQTLTC[+57.021]NSDGEW[+15.995]VYNTF.C		C[+57], W[+16]	788.334	3	2362.99	2362.99	0	-0.5	88	CRagged	685.24	645.64	645.64	8.77	576	>sp|P04003|C4BPA_HUMAN C4b-binding protein alpha chain OS=Homo sapiens OX=9606 GN=C4BPA PE=1 SV=2	1	20220927_ex1_um8_fiala002_sa_ext00_c4bp_glyko_1.ScanId;v=1;d1=12625.12625.3	controllerType=0 controllerNumber=1 scan=12625	36.6574	20220927_EX1_UM8_Fiala002_SA_EXT00_c4bp_glyko_1
356	13707:3	1	R.SHSTQTLTC[+57.021]NSDGEWVYNTFC[+57.021]IY.K		C[+57]*2	928.393	3	2783.16	2783.17	0	-2.3	88	CRagged	133.87	133.87	133.87	2.31	576	>sp|P04003|C4BPA_HUMAN C4b-binding protein alpha chain OS=Homo sapiens OX=9606 GN=C4BPA PE=1 SV=2	1	20220927_ex1_um8_fiala002_sa_ext00_c4bp_glyko_1.ScanId;v=1;d1=17336.17336.3	controllerType=0 controllerNumber=1 scan=17336	47.964	20220927_EX1_UM8_Fiala002_SA_EXT00_c4bp_glyko_1
357	12788:3	1	R.SHSTQTLTC[+57.021]NSDGEWVYNTFC[+57.021]IY.K		C[+57]*2	928.395	3	2783.17	2783.17	0	-0.4	88	CRagged	166.33	166.33	166.33	2.28	576	>sp|P04003|C4BPA_HUMAN C4b-binding protein alpha chain OS=Homo sapiens OX=9606 GN=C4BPA PE=1 SV=2	1	20220927_ex1_um8_fiala002_sa_ext00_c4bp_glyko_1.ScanId;v=1;d1=16366.16366.4	controllerType=0 controllerNumber=1 scan=16366	45.5813	20220927_EX1_UM8_Fiala002_SA_EXT00_c4bp_glyko_1
358	13308:3	1	R.SHSTQTLTC[+57.021]NSDGEWVYNTFC[+57.021]IY.K		C[+57]*2	928.393	3	2783.16	2783.17	0	-2.7	88	CRagged	403.65	403.65	403.65	5.72	576	>sp|P04003|C4BPA_HUMAN C4b-binding protein alpha chain OS=Homo sapiens OX=9606 GN=C4BPA PE=1 SV=2	1	20220927_ex1_um8_fiala002_sa_ext00_c4bp_glyko_1.ScanId;v=1;d1=16916.16916.3	controllerType=0 controllerNumber=1 scan=16916	46.9364	20220927_EX1_UM8_Fiala002_SA_EXT00_c4bp_glyko_1
359	13313:3	1	R.SHSTQTLTC[+57.021]NSDGEWVYNTFC[+57.021]IY.K		C[+57]*2	928.393	3	2783.16	2783.17	0	-2.7	88	CRagged	744.43	604.29	604.29	9.94	576	>sp|P04003|C4BPA_HUMAN C4b-binding protein alpha chain OS=Homo sapiens OX=9606 GN=C4BPA PE=1 SV=2	1	20220927_ex1_um8_fiala002_sa_ext00_c4bp_glyko_1.ScanId;v=1;d1=16921.16921.3	controllerType=0 controllerNumber=1 scan=16921	46.9509	20220927_EX1_UM8_Fiala002_SA_EXT00_c4bp_glyko_1
360	12959:3	1	R.SHSTQTLTC[+57.021]NSDGEWVYNTFC[+57.021]IY.K		C[+57]*2	928.394	3	2783.17	2783.17	0	-1.4	88	CRagged	764.81	764.81	764.81	11.43	576	>sp|P04003|C4BPA_HUMAN C4b-binding protein alpha chain OS=Homo sapiens OX=9606 GN=C4BPA PE=1 SV=2	1	20220927_ex1_um8_fiala002_sa_ext00_c4bp_glyko_1.ScanId;v=1;d1=16545.16545.3	controllerType=0 controllerNumber=1 scan=16545	46.0108	20220927_EX1_UM8_Fiala002_SA_EXT00_c4bp_glyko_1
361	12673:3	1	R.SHSTQTLTC[+57.021]NSDGEWVYNTFC[+57.021]IY.K		C[+57]*2	928.395	3	2783.17	2783.17	0	-0.6	88	CRagged	782.2	766.12	766.12	10.96	576	>sp|P04003|C4BPA_HUMAN C4b-binding protein alpha chain OS=Homo sapiens OX=9606 GN=C4BPA PE=1 SV=2	1	20220927_ex1_um8_fiala002_sa_ext00_c4bp_glyko_1.ScanId;v=1;d1=16246.16246.3	controllerType=0 controllerNumber=1 scan=16246	45.2874	20220927_EX1_UM8_Fiala002_SA_EXT00_c4bp_glyko_1
362	12712:2	1	R.SHSTQTLTC[+57.021]NSDGEWVYNTFC[+57.021]IY.K		C[+57]*2	1392.09	2	2783.17	2783.17	0	-1.4	88	CRagged	870.96	786.46	786.46	13.52	576	>sp|P04003|C4BPA_HUMAN C4b-binding protein alpha chain OS=Homo sapiens OX=9606 GN=C4BPA PE=1 SV=2	1	20220927_ex1_um8_fiala002_sa_ext00_c4bp_glyko_1.ScanId;v=1;d1=16286.16286.2	controllerType=0 controllerNumber=1 scan=16286	45.3806	20220927_EX1_UM8_Fiala002_SA_EXT00_c4bp_glyko_1
363	12695:3	1	R.SHSTQTLTC[+57.021]NSDGEWVYNTFC[+57.021]IY.K		C[+57]*2	928.393	3	2783.17	2783.17	0	-2	88	CRagged	949.35	914.36	914.36	14.43	576	>sp|P04003|C4BPA_HUMAN C4b-binding protein alpha chain OS=Homo sapiens OX=9606 GN=C4BPA PE=1 SV=2	1	20220927_ex1_um8_fiala002_sa_ext00_c4bp_glyko_1.ScanId;v=1;d1=16269.16269.3	controllerType=0 controllerNumber=1 scan=16269	45.3418	20220927_EX1_UM8_Fiala002_SA_EXT00_c4bp_glyko_1
364	15853:3	1	R.SHSTQTLTC[+57.021]NSDGEWVYNTFC[+57.021]IYK.R		C[+57]*2	971.093	3	2911.26	2911.27	0	-0.8	88	Specific	397.46	397.46	397.46	7.07	576	>sp|P04003|C4BPA_HUMAN C4b-binding protein alpha chain OS=Homo sapiens OX=9606 GN=C4BPA PE=1 SV=2	1	20220927_ex1_um8_fiala002_sa_ext00_c4bp_glyko_1.ScanId;v=1;d1=19607.19607.3	controllerType=0 controllerNumber=1 scan=19607	53.5736	20220927_EX1_UM8_Fiala002_SA_EXT00_c4bp_glyko_1
365	14502:3	1	R.SHSTQTLTC[+57.021]NSDGEWVYNTFC[+57.021]IYK.R		C[+57]*2	971.091	3	2911.26	2911.27	0	-2.1	88	Specific	548.94	548.94	548.94	8.03	576	>sp|P04003|C4BPA_HUMAN C4b-binding protein alpha chain OS=Homo sapiens OX=9606 GN=C4BPA PE=1 SV=2	1	20220927_ex1_um8_fiala002_sa_ext00_c4bp_glyko_1.ScanId;v=1;d1=18178.18178.3	controllerType=0 controllerNumber=1 scan=18178	50.0486	20220927_EX1_UM8_Fiala002_SA_EXT00_c4bp_glyko_1
366	14039:3	1	R.SHSTQTLTC[+57.021]NSDGEWVYNTFC[+57.021]IYK.R		C[+57]*2	971.091	3	2911.26	2911.27	0	-2.5	88	Specific	578.45	578.45	578.45	8.92	576	>sp|P04003|C4BPA_HUMAN C4b-binding protein alpha chain OS=Homo sapiens OX=9606 GN=C4BPA PE=1 SV=2	1	20220927_ex1_um8_fiala002_sa_ext00_c4bp_glyko_1.ScanId;v=1;d1=17686.17686.3	controllerType=0 controllerNumber=1 scan=17686	48.8233	20220927_EX1_UM8_Fiala002_SA_EXT00_c4bp_glyko_1
367	15629:3	1	R.SHSTQTLTC[+57.021]NSDGEWVYNTFC[+57.021]IYK.R		C[+57]*2	971.093	3	2911.26	2911.27	0	-0.7	88	Specific	601.67	601.67	601.67	9.46	576	>sp|P04003|C4BPA_HUMAN C4b-binding protein alpha chain OS=Homo sapiens OX=9606 GN=C4BPA PE=1 SV=2	1	20220927_ex1_um8_fiala002_sa_ext00_c4bp_glyko_1.ScanId;v=1;d1=19372.19372.3	controllerType=0 controllerNumber=1 scan=19372	53.0082	20220927_EX1_UM8_Fiala002_SA_EXT00_c4bp_glyko_1
368	13459:3	1	R.SHSTQTLTC[+57.021]NSDGEWVYNTFC[+57.021]IYK.R		C[+57]*2	971.091	3	2911.26	2911.27	0	-2.9	88	Specific	621.09	621.09	621.09	9.92	576	>sp|P04003|C4BPA_HUMAN C4b-binding protein alpha chain OS=Homo sapiens OX=9606 GN=C4BPA PE=1 SV=2	1	20220927_ex1_um8_fiala002_sa_ext00_c4bp_glyko_1.ScanId;v=1;d1=17074.17074.3	controllerType=0 controllerNumber=1 scan=17074	47.3146	20220927_EX1_UM8_Fiala002_SA_EXT00_c4bp_glyko_1
369	12520:3	1	R.SHSTQTLTC[+57.021]NSDGEWVYNTFC[+57.021]IYK.R		C[+57]*2	971.095	3	2911.27	2911.27	0	1.2	88	Specific	649.2	649.2	649.2	8.37	576	>sp|P04003|C4BPA_HUMAN C4b-binding protein alpha chain OS=Homo sapiens OX=9606 GN=C4BPA PE=1 SV=2	1	20220927_ex1_um8_fiala002_sa_ext00_c4bp_glyko_1.ScanId;v=1;d1=16085.16085.3	controllerType=0 controllerNumber=1 scan=16085	44.9005	20220927_EX1_UM8_Fiala002_SA_EXT00_c4bp_glyko_1
370	15410:3	1	R.SHSTQTLTC[+57.021]NSDGEWVYNTFC[+57.021]IYK.R		C[+57]*2	971.092	3	2911.26	2911.27	0	-1.6	88	Specific	665.44	665.44	665.44	10.92	576	>sp|P04003|C4BPA_HUMAN C4b-binding protein alpha chain OS=Homo sapiens OX=9606 GN=C4BPA PE=1 SV=2	1	20220927_ex1_um8_fiala002_sa_ext00_c4bp_glyko_1.ScanId;v=1;d1=19140.19140.3	controllerType=0 controllerNumber=1 scan=19140	52.4275	20220927_EX1_UM8_Fiala002_SA_EXT00_c4bp_glyko_1
371	12774:3	1	R.SHSTQTLTC[+57.021]NSDGEWVYNTFC[+57.021]IYK.R		C[+57]*2	971.095	3	2911.27	2911.27	0	1.2	88	Specific	677.15	677.15	677.15	9.37	576	>sp|P04003|C4BPA_HUMAN C4b-binding protein alpha chain OS=Homo sapiens OX=9606 GN=C4BPA PE=1 SV=2	1	20220927_ex1_um8_fiala002_sa_ext00_c4bp_glyko_1.ScanId;v=1;d1=16351.16351.3	controllerType=0 controllerNumber=1 scan=16351	45.5389	20220927_EX1_UM8_Fiala002_SA_EXT00_c4bp_glyko_1
372	12293:3	1	R.SHSTQTLTC[+57.021]NSDGEWVYNTFC[+57.021]IYK.R		C[+57]*2	971.093	3	2911.27	2911.27	0	-0.2	88	Specific	700.71	700.71	700.71	11.46	576	>sp|P04003|C4BPA_HUMAN C4b-binding protein alpha chain OS=Homo sapiens OX=9606 GN=C4BPA PE=1 SV=2	1	20220927_ex1_um8_fiala002_sa_ext00_c4bp_glyko_1.ScanId;v=1;d1=15847.15847.3	controllerType=0 controllerNumber=1 scan=15847	44.3307	20220927_EX1_UM8_Fiala002_SA_EXT00_c4bp_glyko_1
373	14958:3	1	R.SHSTQTLTC[+57.021]NSDGEWVYNTFC[+57.021]IYK.R		C[+57]*2	971.091	3	2911.26	2911.27	0	-2.2	88	Specific	707.75	707.75	707.75	11.92	576	>sp|P04003|C4BPA_HUMAN C4b-binding protein alpha chain OS=Homo sapiens OX=9606 GN=C4BPA PE=1 SV=2	1	20220927_ex1_um8_fiala002_sa_ext00_c4bp_glyko_1.ScanId;v=1;d1=18661.18661.3	controllerType=0 controllerNumber=1 scan=18661	51.2394	20220927_EX1_UM8_Fiala002_SA_EXT00_c4bp_glyko_1
374	15417:3	1	R.SHSTQTLTC[+57.021]NSDGEWVYNTFC[+57.021]IYK.R		C[+57]*2	971.092	3	2911.26	2911.27	0	-1.6	88	Specific	719.53	694.9	694.9	11.32	576	>sp|P04003|C4BPA_HUMAN C4b-binding protein alpha chain OS=Homo sapiens OX=9606 GN=C4BPA PE=1 SV=2	1	20220927_ex1_um8_fiala002_sa_ext00_c4bp_glyko_1.ScanId;v=1;d1=19147.19147.3	controllerType=0 controllerNumber=1 scan=19147	52.4442	20220927_EX1_UM8_Fiala002_SA_EXT00_c4bp_glyko_1
375	12065:3	1	R.SHSTQTLTC[+57.021]NSDGEWVYNTFC[+57.021]IYK.R		C[+57]*2	971.096	3	2911.27	2911.27	0	2.2	88	Specific	730.42	730.42	730.42	10.37	576	>sp|P04003|C4BPA_HUMAN C4b-binding protein alpha chain OS=Homo sapiens OX=9606 GN=C4BPA PE=1 SV=2	1	20220927_ex1_um8_fiala002_sa_ext00_c4bp_glyko_1.ScanId;v=1;d1=15608.15608.3	controllerType=0 controllerNumber=1 scan=15608	43.7541	20220927_EX1_UM8_Fiala002_SA_EXT00_c4bp_glyko_1
376	12784:3	1	R.SHSTQTLTC[+57.021]NSDGEWVYNTFC[+57.021]IYK.R		C[+57]*2	971.095	3	2911.27	2911.27	0	1.2	88	Specific	731.84	683.11	683.11	9.88	576	>sp|P04003|C4BPA_HUMAN C4b-binding protein alpha chain OS=Homo sapiens OX=9606 GN=C4BPA PE=1 SV=2	1	20220927_ex1_um8_fiala002_sa_ext00_c4bp_glyko_1.ScanId;v=1;d1=16361.16361.3	controllerType=0 controllerNumber=1 scan=16361	45.5672	20220927_EX1_UM8_Fiala002_SA_EXT00_c4bp_glyko_1
377	15208:3	1	R.SHSTQTLTC[+57.021]NSDGEWVYNTFC[+57.021]IYK.R		C[+57]*2	971.089	3	2911.25	2911.27	0	-4.7	88	Specific	736.3	736.3	736.3	11.44	576	>sp|P04003|C4BPA_HUMAN C4b-binding protein alpha chain OS=Homo sapiens OX=9606 GN=C4BPA PE=1 SV=2	1	20220927_ex1_um8_fiala002_sa_ext00_c4bp_glyko_1.ScanId;v=1;d1=18926.18926.3	controllerType=0 controllerNumber=1 scan=18926	51.8933	20220927_EX1_UM8_Fiala002_SA_EXT00_c4bp_glyko_1
378	11836:3	1	R.SHSTQTLTC[+57.021]NSDGEWVYNTFC[+57.021]IYK.R		C[+57]*2	971.091	3	2911.26	2911.27	0	-2.6	88	Specific	761.37	761.37	761.37	12.92	576	>sp|P04003|C4BPA_HUMAN C4b-binding protein alpha chain OS=Homo sapiens OX=9606 GN=C4BPA PE=1 SV=2	1	20220927_ex1_um8_fiala002_sa_ext00_c4bp_glyko_1.ScanId;v=1;d1=15368.15368.3	controllerType=0 controllerNumber=1 scan=15368	43.1855	20220927_EX1_UM8_Fiala002_SA_EXT00_c4bp_glyko_1
379	11366:3	1	R.SHSTQTLTC[+57.021]NSDGEWVYNTFC[+57.021]IYK.R		C[+57]*2	971.093	3	2911.26	2911.27	0	-0.9	88	Specific	784.37	784.37	784.37	12.46	576	>sp|P04003|C4BPA_HUMAN C4b-binding protein alpha chain OS=Homo sapiens OX=9606 GN=C4BPA PE=1 SV=2	1	20220927_ex1_um8_fiala002_sa_ext00_c4bp_glyko_1.ScanId;v=1;d1=14876.14876.3	controllerType=0 controllerNumber=1 scan=14876	42.0107	20220927_EX1_UM8_Fiala002_SA_EXT00_c4bp_glyko_1
380	11612:3	1	R.SHSTQTLTC[+57.021]NSDGEWVYNTFC[+57.021]IYK.R		C[+57]*2	971.091	3	2911.26	2911.27	0	-2.7	88	Specific	817.59	817.59	817.59	13.92	576	>sp|P04003|C4BPA_HUMAN C4b-binding protein alpha chain OS=Homo sapiens OX=9606 GN=C4BPA PE=1 SV=2	1	20220927_ex1_um8_fiala002_sa_ext00_c4bp_glyko_1.ScanId;v=1;d1=15133.15133.3	controllerType=0 controllerNumber=1 scan=15133	42.6245	20220927_EX1_UM8_Fiala002_SA_EXT00_c4bp_glyko_1
381	15213:3	1	R.SHSTQTLTC[+57.021]NSDGEWVYNTFC[+57.021]IYK.R		C[+57]*2	971.089	3	2911.25	2911.27	0	-4.7	88	Specific	829.3	795.41	795.41	13.44	576	>sp|P04003|C4BPA_HUMAN C4b-binding protein alpha chain OS=Homo sapiens OX=9606 GN=C4BPA PE=1 SV=2	1	20220927_ex1_um8_fiala002_sa_ext00_c4bp_glyko_1.ScanId;v=1;d1=18931.18931.3	controllerType=0 controllerNumber=1 scan=18931	51.9055	20220927_EX1_UM8_Fiala002_SA_EXT00_c4bp_glyko_1
382	10817:3	1	R.SHSTQTLTC[+57.021]NSDGEWVYNTFC[+57.021]IYK.R		C[+57]*2	971.091	3	2911.26	2911.27	0	-2.9	88	Specific	989.87	962.92	962.92	16.92	576	>sp|P04003|C4BPA_HUMAN C4b-binding protein alpha chain OS=Homo sapiens OX=9606 GN=C4BPA PE=1 SV=2	1	20220927_ex1_um8_fiala002_sa_ext00_c4bp_glyko_1.ScanId;v=1;d1=14301.14301.3	controllerType=0 controllerNumber=1 scan=14301	40.6468	20220927_EX1_UM8_Fiala002_SA_EXT00_c4bp_glyko_1
383	10615:3	1	R.SHSTQTLTC[+57.021]NSDGEWVYNTFC[+57.021]IYK.R		C[+57]*2	971.091	3	2911.26	2911.27	0	-2.3	88	Specific	1026.19	990.87	990.87	17.92	576	>sp|P04003|C4BPA_HUMAN C4b-binding protein alpha chain OS=Homo sapiens OX=9606 GN=C4BPA PE=1 SV=2	1	20220927_ex1_um8_fiala002_sa_ext00_c4bp_glyko_1.ScanId;v=1;d1=14090.14090.3	controllerType=0 controllerNumber=1 scan=14090	40.1387	20220927_EX1_UM8_Fiala002_SA_EXT00_c4bp_glyko_1
384	10637:2	1	R.SHSTQTLTC[+57.021]NSDGEWVYNTFC[+57.021]IYK.R		C[+57]*2	1456.14	2	2911.26	2911.27	0	-0.9	88	Specific	1254.61	1153.18	1153.18	22.01	576	>sp|P04003|C4BPA_HUMAN C4b-binding protein alpha chain OS=Homo sapiens OX=9606 GN=C4BPA PE=1 SV=2	1	20220927_ex1_um8_fiala002_sa_ext00_c4bp_glyko_1.ScanId;v=1;d1=14113.14113.2	controllerType=0 controllerNumber=1 scan=14113	40.1931	20220927_EX1_UM8_Fiala002_SA_EXT00_c4bp_glyko_1
385	10940:3	1	R.SHSTQTLTC[+57.021]NSDGEW[+15.995]VYNTFC[+57.021]IYK.R		C[+57]*2, W[+16]	976.422	3	2927.25	2927.26	0	-3.7	88	Specific	488.77	488.77	488.77	6.81	576	>sp|P04003|C4BPA_HUMAN C4b-binding protein alpha chain OS=Homo sapiens OX=9606 GN=C4BPA PE=1 SV=2	1	20220927_ex1_um8_fiala002_sa_ext00_c4bp_glyko_1.ScanId;v=1;d1=14429.14429.3	controllerType=0 controllerNumber=1 scan=14429	40.9486	20220927_EX1_UM8_Fiala002_SA_EXT00_c4bp_glyko_1
386	10318:3	1	R.SHSTQTLTC[+57.021]NSDGEW[+15.995]VYNTFC[+57.021]IYK.R		C[+57]*2, W[+16]	976.422	3	2927.25	2927.26	0	-3.3	88	Specific	547.6	547.6	547.6	7.55	576	>sp|P04003|C4BPA_HUMAN C4b-binding protein alpha chain OS=Homo sapiens OX=9606 GN=C4BPA PE=1 SV=2	1	20220927_ex1_um8_fiala002_sa_ext00_c4bp_glyko_1.ScanId;v=1;d1=13778.13778.3	controllerType=0 controllerNumber=1 scan=13778	39.3977	20220927_EX1_UM8_Fiala002_SA_EXT00_c4bp_glyko_1
387	10501:3	1	R.SHSTQTLTC[+57.021]NSDGEW[+15.995]VYNTFC[+57.021]IYK.R		C[+57]*2, W[+16]	976.424	3	2927.26	2927.26	0	-1.2	88	Specific	563.12	563.12	563.12	7.97	576	>sp|P04003|C4BPA_HUMAN C4b-binding protein alpha chain OS=Homo sapiens OX=9606 GN=C4BPA PE=1 SV=2	1	20220927_ex1_um8_fiala002_sa_ext00_c4bp_glyko_1.ScanId;v=1;d1=13970.13970.3	controllerType=0 controllerNumber=1 scan=13970	39.8527	20220927_EX1_UM8_Fiala002_SA_EXT00_c4bp_glyko_1
388	09373:3	1	R.SHSTQTLTC[+57.021]NSDGEW[+15.995]VYNTFC[+57.021]IYK.R		C[+57]*2, W[+16]	976.423	3	2927.25	2927.26	0	-2.6	88	Specific	885.54	884.6	884.6	14.92	576	>sp|P04003|C4BPA_HUMAN C4b-binding protein alpha chain OS=Homo sapiens OX=9606 GN=C4BPA PE=1 SV=2	1	20220927_ex1_um8_fiala002_sa_ext00_c4bp_glyko_1.ScanId;v=1;d1=12788.12788.3	controllerType=0 controllerNumber=1 scan=12788	37.0434	20220927_EX1_UM8_Fiala002_SA_EXT00_c4bp_glyko_1
389	09845:3	1	R.SHSTQTLTC[+57.021]NSDGEW[+15.995]VYNTFC[+57.021]IYK.R		C[+57]*2, W[+16]	976.423	3	2927.25	2927.26	0	-2.3	88	Specific	901.8	866.3	866.3	15.92	576	>sp|P04003|C4BPA_HUMAN C4b-binding protein alpha chain OS=Homo sapiens OX=9606 GN=C4BPA PE=1 SV=2	1	20220927_ex1_um8_fiala002_sa_ext00_c4bp_glyko_1.ScanId;v=1;d1=13283.13283.3	controllerType=0 controllerNumber=1 scan=13283	38.2207	20220927_EX1_UM8_Fiala002_SA_EXT00_c4bp_glyko_1
390	09974:3	1	S.HSTQTLTC[+57.021]NSDGEWVYNTF.C		C[+57]	753.991	3	2259.96	2259.96	0	-1	89	Non	277.42	272.48	272.48	2.67	576	>sp|P04003|C4BPA_HUMAN C4b-binding protein alpha chain OS=Homo sapiens OX=9606 GN=C4BPA PE=1 SV=2	1	20220927_ex1_um8_fiala002_sa_ext00_c4bp_glyko_1.ScanId;v=1;d1=13418.13418.3	controllerType=0 controllerNumber=1 scan=13418	38.5424	20220927_EX1_UM8_Fiala002_SA_EXT00_c4bp_glyko_1
391	10000:2	1	S.HSTQTLTC[+57.021]NSDGEWVYNTF.C		C[+57]	1130.48	2	2259.96	2259.96	0	-1.7	89	Non	412.55	348.44	348.44	4.64	576	>sp|P04003|C4BPA_HUMAN C4b-binding protein alpha chain OS=Homo sapiens OX=9606 GN=C4BPA PE=1 SV=2	1	20220927_ex1_um8_fiala002_sa_ext00_c4bp_glyko_1.ScanId;v=1;d1=13445.13445.2	controllerType=0 controllerNumber=1 scan=13445	38.6054	20220927_EX1_UM8_Fiala002_SA_EXT00_c4bp_glyko_1
392	11994:3	1	H.STQTLTC[+57.021]NSDGEWVYNTF.C		C[+57]	708.303	3	2122.9	2122.9	0	-3	90	Non	322.79	231.84	231.84	2.88	576	>sp|P04003|C4BPA_HUMAN C4b-binding protein alpha chain OS=Homo sapiens OX=9606 GN=C4BPA PE=1 SV=2	1	20220927_ex1_um8_fiala002_sa_ext00_c4bp_glyko_1.ScanId;v=1;d1=15534.15534.3	controllerType=0 controllerNumber=1 scan=15534	43.5806	20220927_EX1_UM8_Fiala002_SA_EXT00_c4bp_glyko_1
393	11976:2	1	H.STQTLTC[+57.021]NSDGEWVYNTF.C		C[+57]	1061.95	2	2122.9	2122.9	0	-2	90	Non	568.08	439.47	439.47	7.43	576	>sp|P04003|C4BPA_HUMAN C4b-binding protein alpha chain OS=Homo sapiens OX=9606 GN=C4BPA PE=1 SV=2	1	20220927_ex1_um8_fiala002_sa_ext00_c4bp_glyko_1.ScanId;v=1;d1=15515.15515.2	controllerType=0 controllerNumber=1 scan=15515	43.5351	20220927_EX1_UM8_Fiala002_SA_EXT00_c4bp_glyko_1
394	12207:3	1	H.STQTLTC[+57.021]NSDGEWVYNTFC[+57.021]IYK.R		C[+57]*2	896.396	3	2687.17	2687.18	0	-1	90	NRagged	654.18	589.38	589.38	9.35	576	>sp|P04003|C4BPA_HUMAN C4b-binding protein alpha chain OS=Homo sapiens OX=9606 GN=C4BPA PE=1 SV=2	1	20220927_ex1_um8_fiala002_sa_ext00_c4bp_glyko_1.ScanId;v=1;d1=15757.15757.3	controllerType=0 controllerNumber=1 scan=15757	44.1126	20220927_EX1_UM8_Fiala002_SA_EXT00_c4bp_glyko_1
395	12063:2	1	S.TQTLTC[+57.021]NSDGEWVYNTF.C		C[+57]	1018.44	2	2035.87	2035.87	0	-2.2	91	Non	113.15	113.15	113.15	0.74	576	>sp|P04003|C4BPA_HUMAN C4b-binding protein alpha chain OS=Homo sapiens OX=9606 GN=C4BPA PE=1 SV=2	1	20220927_ex1_um8_fiala002_sa_ext00_c4bp_glyko_1.ScanId;v=1;d1=15606.15606.2	controllerType=0 controllerNumber=1 scan=15606	43.7496	20220927_EX1_UM8_Fiala002_SA_EXT00_c4bp_glyko_1
396	12219:2	1	Q.TLTC[+57.021]NSDGEWVYNTF.C		C[+57]	903.885	2	1806.76	1806.76	0	-0.9	93	Non	584.51	397.37	397.37	6.97	576	>sp|P04003|C4BPA_HUMAN C4b-binding protein alpha chain OS=Homo sapiens OX=9606 GN=C4BPA PE=1 SV=2	1	20220927_ex1_um8_fiala002_sa_ext00_c4bp_glyko_1.ScanId;v=1;d1=15770.15770.2	controllerType=0 controllerNumber=1 scan=15770	44.1488	20220927_EX1_UM8_Fiala002_SA_EXT00_c4bp_glyko_1
397	14919:2	1	Q.TLTC[+57.021]NSDGEWVYNTFC[+57.021]IY.K		C[+57]*2	1121.97	2	2242.94	2242.94	0	-0.7	93	Non	20.28	20.28	20.28	0.28	576	>sp|P04003|C4BPA_HUMAN C4b-binding protein alpha chain OS=Homo sapiens OX=9606 GN=C4BPA PE=1 SV=2	1	20220927_ex1_um8_fiala002_sa_ext00_c4bp_glyko_1.ScanId;v=1;d1=18620.18620.2	controllerType=0 controllerNumber=1 scan=18620	51.1381	20220927_EX1_UM8_Fiala002_SA_EXT00_c4bp_glyko_1
398	14923:2	1	Q.TLTC[+57.021]NSDGEWVYNTFC[+57.021]IY.K		C[+57]*2	1121.97	2	2242.94	2242.94	0	-0.7	93	Non	188.99	176.2	176.2	2.33	576	>sp|P04003|C4BPA_HUMAN C4b-binding protein alpha chain OS=Homo sapiens OX=9606 GN=C4BPA PE=1 SV=2	1	20220927_ex1_um8_fiala002_sa_ext00_c4bp_glyko_1.ScanId;v=1;d1=18624.18624.2	controllerType=0 controllerNumber=1 scan=18624	51.1481	20220927_EX1_UM8_Fiala002_SA_EXT00_c4bp_glyko_1
399	12279:3	1	Q.TLTC[+57.021]NSDGEWVYNTFC[+57.021]IYK.R		C[+57]*2	791.019	3	2371.04	2371.04	0	2.6	93	NRagged	397.27	341.36	341.36	3.01	576	>sp|P04003|C4BPA_HUMAN C4b-binding protein alpha chain OS=Homo sapiens OX=9606 GN=C4BPA PE=1 SV=2	1	20220927_ex1_um8_fiala002_sa_ext00_c4bp_glyko_1.ScanId;v=1;d1=15833.15833.3	controllerType=0 controllerNumber=1 scan=15833	44.2986	20220927_EX1_UM8_Fiala002_SA_EXT00_c4bp_glyko_1
400	12269:2	1	Q.TLTC[+57.021]NSDGEWVYNTFC[+57.021]IYK.R		C[+57]*2	1186.02	2	2371.04	2371.04	0	-0.6	93	NRagged	842.41	665.51	665.51	12.9	576	>sp|P04003|C4BPA_HUMAN C4b-binding protein alpha chain OS=Homo sapiens OX=9606 GN=C4BPA PE=1 SV=2	1	20220927_ex1_um8_fiala002_sa_ext00_c4bp_glyko_1.ScanId;v=1;d1=15822.15822.2	controllerType=0 controllerNumber=1 scan=15822	44.2708	20220927_EX1_UM8_Fiala002_SA_EXT00_c4bp_glyko_1
401	11460:2	1	L.TC[+57.021]NSDGEWVYNTF.C		C[+57]	796.819	2	1592.63	1592.63	0	-1.1	95	Non	523.87	393.09	393.09	5.83	576	>sp|P04003|C4BPA_HUMAN C4b-binding protein alpha chain OS=Homo sapiens OX=9606 GN=C4BPA PE=1 SV=2	1	20220927_ex1_um8_fiala002_sa_ext00_c4bp_glyko_1.ScanId;v=1;d1=14975.14975.2	controllerType=0 controllerNumber=1 scan=14975	42.2461	20220927_EX1_UM8_Fiala002_SA_EXT00_c4bp_glyko_1
402	14461:3	1	L.TC[+57.021]NSDGEWVYNTFC[+57.021]IY.K		C[+57]*2	676.941	3	2028.81	2028.81	0	-0.8	95	Non	222	222	222	2.28	576	>sp|P04003|C4BPA_HUMAN C4b-binding protein alpha chain OS=Homo sapiens OX=9606 GN=C4BPA PE=1 SV=2	1	20220927_ex1_um8_fiala002_sa_ext00_c4bp_glyko_1.ScanId;v=1;d1=18135.18135.3	controllerType=0 controllerNumber=1 scan=18135	49.9418	20220927_EX1_UM8_Fiala002_SA_EXT00_c4bp_glyko_1
403	14456:2	1	L.TC[+57.021]NSDGEWVYNTFC[+57.021]IY.K		C[+57]*2	1014.91	2	2028.81	2028.81	0	-2	95	Non	569.25	515.64	515.64	7.43	576	>sp|P04003|C4BPA_HUMAN C4b-binding protein alpha chain OS=Homo sapiens OX=9606 GN=C4BPA PE=1 SV=2	1	20220927_ex1_um8_fiala002_sa_ext00_c4bp_glyko_1.ScanId;v=1;d1=18130.18130.2	controllerType=0 controllerNumber=1 scan=18130	49.9307	20220927_EX1_UM8_Fiala002_SA_EXT00_c4bp_glyko_1
404	14465:2	1	L.TC[+57.021]NSDGEWVYNTFC[+57.021]IY.K		C[+57]*2	1014.91	2	2028.81	2028.81	0	-2	95	Non	738.38	610.01	610.01	10.43	576	>sp|P04003|C4BPA_HUMAN C4b-binding protein alpha chain OS=Homo sapiens OX=9606 GN=C4BPA PE=1 SV=2	1	20220927_ex1_um8_fiala002_sa_ext00_c4bp_glyko_1.ScanId;v=1;d1=18139.18139.2	controllerType=0 controllerNumber=1 scan=18139	49.9507	20220927_EX1_UM8_Fiala002_SA_EXT00_c4bp_glyko_1
405	11677:3	1	L.TC[+57.021]NSDGEWVYNTFC[+57.021]IYK.R		C[+57]*2	719.639	3	2156.9	2156.91	0	-0.6	95	NRagged	617.49	490.48	490.48	8.91	576	>sp|P04003|C4BPA_HUMAN C4b-binding protein alpha chain OS=Homo sapiens OX=9606 GN=C4BPA PE=1 SV=2	1	20220927_ex1_um8_fiala002_sa_ext00_c4bp_glyko_1.ScanId;v=1;d1=15202.15202.3	controllerType=0 controllerNumber=1 scan=15202	42.7898	20220927_EX1_UM8_Fiala002_SA_EXT00_c4bp_glyko_1
406	11678:2	1	L.TC[+57.021]NSDGEWVYNTFC[+57.021]IYK.R		C[+57]*2	1078.96	2	2156.9	2156.91	0	-1	95	NRagged	803	610.04	610.04	13.46	576	>sp|P04003|C4BPA_HUMAN C4b-binding protein alpha chain OS=Homo sapiens OX=9606 GN=C4BPA PE=1 SV=2	1	20220927_ex1_um8_fiala002_sa_ext00_c4bp_glyko_1.ScanId;v=1;d1=15203.15203.2	controllerType=0 controllerNumber=1 scan=15203	42.792	20220927_EX1_UM8_Fiala002_SA_EXT00_c4bp_glyko_1
407	11959:3	1	L.TC[+57.021]NSDGEW[+15.995]VYNTFC[+57.021]IYKR.C		C[+57]*2, W[+16]	776.998	3	2328.98	2329	0	-9	95	NRagged	159.11	159.11	159.11	0.39	576	>sp|P04003|C4BPA_HUMAN C4b-binding protein alpha chain OS=Homo sapiens OX=9606 GN=C4BPA PE=1 SV=2	1	20220927_ex1_um8_fiala002_sa_ext00_c4bp_glyko_1.ScanId;v=1;d1=15497.15497.3	controllerType=0 controllerNumber=1 scan=15497	43.4918	20220927_EX1_UM8_Fiala002_SA_EXT00_c4bp_glyko_1
408	12193:2	1	L.TC[+57.021]NSDGEW[+15.995]VYNTFC[+57.021]IYKR.C		C[+57]*2, W[+16]	1164.99	2	2328.98	2329	0	-9.6	95	NRagged	211.21	179.93	179.93	1.14	576	>sp|P04003|C4BPA_HUMAN C4b-binding protein alpha chain OS=Homo sapiens OX=9606 GN=C4BPA PE=1 SV=2	1	20220927_ex1_um8_fiala002_sa_ext00_c4bp_glyko_1.ScanId;v=1;d1=15742.15742.2	controllerType=0 controllerNumber=1 scan=15742	44.0732	20220927_EX1_UM8_Fiala002_SA_EXT00_c4bp_glyko_1
409	12189:2	1	L.TC[+57.021]NSDGEW[+15.995]VYNTFC[+57.021]IYKR.C		C[+57]*2, W[+16]	1164.99	2	2328.98	2329	0	-9.6	95	NRagged	240.22	179.99	179.99	2.36	576	>sp|P04003|C4BPA_HUMAN C4b-binding protein alpha chain OS=Homo sapiens OX=9606 GN=C4BPA PE=1 SV=2	1	20220927_ex1_um8_fiala002_sa_ext00_c4bp_glyko_1.ScanId;v=1;d1=15738.15738.2	controllerType=0 controllerNumber=1 scan=15738	44.0626	20220927_EX1_UM8_Fiala002_SA_EXT00_c4bp_glyko_1
410	12186:2	1	L.TC[+57.021]NSDGEW[+15.995]VYNTFC[+57.021]IYKR.C		C[+57]*2, W[+16]	1164.99	2	2328.98	2329	0	-9.6	95	NRagged	243.83	230.77	230.77	2.39	576	>sp|P04003|C4BPA_HUMAN C4b-binding protein alpha chain OS=Homo sapiens OX=9606 GN=C4BPA PE=1 SV=2	1	20220927_ex1_um8_fiala002_sa_ext00_c4bp_glyko_1.ScanId;v=1;d1=15735.15735.2	controllerType=0 controllerNumber=1 scan=15735	44.0559	20220927_EX1_UM8_Fiala002_SA_EXT00_c4bp_glyko_1
411	12195:2	1	L.TC[+57.021]NSDGEW[+15.995]VYNTFC[+57.021]IYKR.C		C[+57]*2, W[+16]	1164.99	2	2328.98	2329	0	-9.6	95	NRagged	300.46	172.16	172.16	2.31	576	>sp|P04003|C4BPA_HUMAN C4b-binding protein alpha chain OS=Homo sapiens OX=9606 GN=C4BPA PE=1 SV=2	1	20220927_ex1_um8_fiala002_sa_ext00_c4bp_glyko_1.ScanId;v=1;d1=15744.15744.2	controllerType=0 controllerNumber=1 scan=15744	44.0787	20220927_EX1_UM8_Fiala002_SA_EXT00_c4bp_glyko_1
412	11602:2	1	T.C[+57.021]NSDGEWVYNTF.C		C[+57]	746.295	2	1491.58	1491.58	0	-1.3	96	Non	318.34	262.91	262.91	3.03	576	>sp|P04003|C4BPA_HUMAN C4b-binding protein alpha chain OS=Homo sapiens OX=9606 GN=C4BPA PE=1 SV=2	1	20220927_ex1_um8_fiala002_sa_ext00_c4bp_glyko_1.ScanId;v=1;d1=15123.15123.2	controllerType=0 controllerNumber=1 scan=15123	42.6012	20220927_EX1_UM8_Fiala002_SA_EXT00_c4bp_glyko_1
413	11581:2	1	T.C[+57.021]NSDGEWVYNTF.C		C[+57]	746.294	2	1491.58	1491.58	0	-2.2	96	Non	390.92	285.51	285.51	3.96	576	>sp|P04003|C4BPA_HUMAN C4b-binding protein alpha chain OS=Homo sapiens OX=9606 GN=C4BPA PE=1 SV=2	1	20220927_ex1_um8_fiala002_sa_ext00_c4bp_glyko_1.ScanId;v=1;d1=15101.15101.2	controllerType=0 controllerNumber=1 scan=15101	42.549	20220927_EX1_UM8_Fiala002_SA_EXT00_c4bp_glyko_1
414	11580:2	1	T.C[+57.021]NSDGEWVYNTF.C		C[+57]	746.294	2	1491.58	1491.58	0	-2.2	96	Non	423.91	306.97	306.97	4.13	576	>sp|P04003|C4BPA_HUMAN C4b-binding protein alpha chain OS=Homo sapiens OX=9606 GN=C4BPA PE=1 SV=2	1	20220927_ex1_um8_fiala002_sa_ext00_c4bp_glyko_1.ScanId;v=1;d1=15100.15100.3	controllerType=0 controllerNumber=1 scan=15100	42.5468	20220927_EX1_UM8_Fiala002_SA_EXT00_c4bp_glyko_1
415	11744:2	1	C.NSDGEWVYNTFC[+57.021]IYK.R		C[+57]	948.416	2	1895.82	1895.83	0	-1.3	97	NRagged	483.9	483.9	483.9	7.43	576	>sp|P04003|C4BPA_HUMAN C4b-binding protein alpha chain OS=Homo sapiens OX=9606 GN=C4BPA PE=1 SV=2	1	20220927_ex1_um8_fiala002_sa_ext00_c4bp_glyko_1.ScanId;v=1;d1=15272.15272.2	controllerType=0 controllerNumber=1 scan=15272	42.9551	20220927_EX1_UM8_Fiala002_SA_EXT00_c4bp_glyko_1
416	11785:2	1	N.SDGEWVYNTF.C			609.258	2	1217.51	1217.51	0	-1.5	98	Non	451.52	297.02	297.02	4.44	576	>sp|P04003|C4BPA_HUMAN C4b-binding protein alpha chain OS=Homo sapiens OX=9606 GN=C4BPA PE=1 SV=2	1	20220927_ex1_um8_fiala002_sa_ext00_c4bp_glyko_1.ScanId;v=1;d1=15315.15315.2	controllerType=0 controllerNumber=1 scan=15315	43.0572	20220927_EX1_UM8_Fiala002_SA_EXT00_c4bp_glyko_1
417	11604:2	1	D.GEWVYNTF.C			508.228	2	1015.45	1015.45	0	-2.3	100	Non	150.57	128.72	128.72	0.7	576	>sp|P04003|C4BPA_HUMAN C4b-binding protein alpha chain OS=Homo sapiens OX=9606 GN=C4BPA PE=1 SV=2	1	20220927_ex1_um8_fiala002_sa_ext00_c4bp_glyko_1.ScanId;v=1;d1=15125.15125.2	controllerType=0 controllerNumber=1 scan=15125	42.6056	20220927_EX1_UM8_Fiala002_SA_EXT00_c4bp_glyko_1
418	04100:2	1	D.GEW[+15.995]VYNTFC[+57.021]IYK.R		C[+57], W[+16]	798.363	2	1595.72	1595.72	0	-0.8	100	NRagged	7.26	7.26	7.26	0.34	576	>sp|P04003|C4BPA_HUMAN C4b-binding protein alpha chain OS=Homo sapiens OX=9606 GN=C4BPA PE=1 SV=2	1	20220927_ex1_um8_fiala002_sa_ext00_c4bp_glyko_1.ScanId;v=1;d1=7226.7226.2	controllerType=0 controllerNumber=1 scan=7226	23.6019	20220927_EX1_UM8_Fiala002_SA_EXT00_c4bp_glyko_1
419	11357:2	1	W.VYNTFC[+57.021]IY.K		C[+57]	540.246	2	1079.48	1079.49	0	-1.8	103	Non	350.44	349.97	349.97	4.23	576	>sp|P04003|C4BPA_HUMAN C4b-binding protein alpha chain OS=Homo sapiens OX=9606 GN=C4BPA PE=1 SV=2	1	20220927_ex1_um8_fiala002_sa_ext00_c4bp_glyko_1.ScanId;v=1;d1=14867.14867.2	controllerType=0 controllerNumber=1 scan=14867	41.9907	20220927_EX1_UM8_Fiala002_SA_EXT00_c4bp_glyko_1
420	07247:2	1	W.VYNTFC[+57.021]IYK.R		C[+57]	604.293	2	1207.58	1207.58	0	-1.8	103	NRagged	369.65	286.11	286.11	5.62	576	>sp|P04003|C4BPA_HUMAN C4b-binding protein alpha chain OS=Homo sapiens OX=9606 GN=C4BPA PE=1 SV=2	1	20220927_ex1_um8_fiala002_sa_ext00_c4bp_glyko_1.ScanId;v=1;d1=10558.10558.2	controllerType=0 controllerNumber=1 scan=10558	31.7186	20220927_EX1_UM8_Fiala002_SA_EXT00_c4bp_glyko_1
421	09480:2	1	Y.NTFC[+57.021]IY.K		C[+57]	409.18	2	817.353	817.355	0	-2.2	105	Non	251.04	153.5	153.5	2.3	576	>sp|P04003|C4BPA_HUMAN C4b-binding protein alpha chain OS=Homo sapiens OX=9606 GN=C4BPA PE=1 SV=2	1	20220927_ex1_um8_fiala002_sa_ext00_c4bp_glyko_1.ScanId;v=1;d1=12900.12900.2	controllerType=0 controllerNumber=1 scan=12900	37.3115	20220927_EX1_UM8_Fiala002_SA_EXT00_c4bp_glyko_1
422	09470:1	1	Y.NTFC[+57.021]IY.K		C[+57]	817.354	1	817.354	817.355	0	-1.3	105	Non	368.94	158.17	158.17	2.5	576	>sp|P04003|C4BPA_HUMAN C4b-binding protein alpha chain OS=Homo sapiens OX=9606 GN=C4BPA PE=1 SV=2	1	20220927_ex1_um8_fiala002_sa_ext00_c4bp_glyko_1.ScanId;v=1;d1=12890.12890.3	controllerType=0 controllerNumber=1 scan=12890	37.2893	20220927_EX1_UM8_Fiala002_SA_EXT00_c4bp_glyko_1
423	05110:2	1	N.TFC[+57.021]IYK.R		C[+57]	416.206	2	831.404	831.407	0	-3.1	106	NRagged	317.71	216.38	216.38	3.96	576	>sp|P04003|C4BPA_HUMAN C4b-binding protein alpha chain OS=Homo sapiens OX=9606 GN=C4BPA PE=1 SV=2	1	20220927_ex1_um8_fiala002_sa_ext00_c4bp_glyko_1.ScanId;v=1;d1=8311.8311.2	controllerType=0 controllerNumber=1 scan=8311	26.306	20220927_EX1_UM8_Fiala002_SA_EXT00_c4bp_glyko_1
424	05075:2	1	N.TFC[+57.021]IYK.R		C[+57]	416.206	2	831.405	831.407	0	-2.8	106	NRagged	349.81	246.15	246.15	4.42	576	>sp|P04003|C4BPA_HUMAN C4b-binding protein alpha chain OS=Homo sapiens OX=9606 GN=C4BPA PE=1 SV=2	1	20220927_ex1_um8_fiala002_sa_ext00_c4bp_glyko_1.ScanId;v=1;d1=8274.8274.2	controllerType=0 controllerNumber=1 scan=8274	26.2169	20220927_EX1_UM8_Fiala002_SA_EXT00_c4bp_glyko_1
425	00042:3	1	K.RC[+57.021]RHPGELR.N		C[+57]	394.208	3	1180.61	1180.61	0	-2.2	112	Specific	4.55	4.55	4.55	0.26	576	>sp|P04003|C4BPA_HUMAN C4b-binding protein alpha chain OS=Homo sapiens OX=9606 GN=C4BPA PE=1 SV=2	1	20220927_ex1_um8_fiala002_sa_ext00_c4bp_glyko_1.ScanId;v=1;d1=1670.1670.3	controllerType=0 controllerNumber=1 scan=1670	7.3735	20220927_EX1_UM8_Fiala002_SA_EXT00_c4bp_glyko_1
426	00014:3	1	K.RC[+57.021]RHPGELR.N		C[+57]	394.207	3	1180.61	1180.61	0	-3.1	112	Specific	40.91	40.91	40.91	0.44	576	>sp|P04003|C4BPA_HUMAN C4b-binding protein alpha chain OS=Homo sapiens OX=9606 GN=C4BPA PE=1 SV=2	1	20220927_ex1_um8_fiala002_sa_ext00_c4bp_glyko_1.ScanId;v=1;d1=587.587.3	controllerType=0 controllerNumber=1 scan=587	2.5931	20220927_EX1_UM8_Fiala002_SA_EXT00_c4bp_glyko_1
427	00037:3	1	K.RC[+57.021]RHPGELR.N		C[+57]	394.207	3	1180.61	1180.61	0	-3.3	112	Specific	52	52	52	0.57	576	>sp|P04003|C4BPA_HUMAN C4b-binding protein alpha chain OS=Homo sapiens OX=9606 GN=C4BPA PE=1 SV=2	1	20220927_ex1_um8_fiala002_sa_ext00_c4bp_glyko_1.ScanId;v=1;d1=1550.1550.3	controllerType=0 controllerNumber=1 scan=1550	6.8466	20220927_EX1_UM8_Fiala002_SA_EXT00_c4bp_glyko_1
428	00005:3	1	K.RC[+57.021]RHPGELR.N		C[+57]	394.208	3	1180.61	1180.61	0	-2.1	112	Specific	55.19	55.19	55.19	0.4	576	>sp|P04003|C4BPA_HUMAN C4b-binding protein alpha chain OS=Homo sapiens OX=9606 GN=C4BPA PE=1 SV=2	1	20220927_ex1_um8_fiala002_sa_ext00_c4bp_glyko_1.ScanId;v=1;d1=237.237.3	controllerType=0 controllerNumber=1 scan=237	1.0478	20220927_EX1_UM8_Fiala002_SA_EXT00_c4bp_glyko_1
429	00018:3	1	K.RC[+57.021]RHPGELR.N		C[+57]	394.208	3	1180.61	1180.61	0	-3	112	Specific	55.41	55.41	55.41	0.57	576	>sp|P04003|C4BPA_HUMAN C4b-binding protein alpha chain OS=Homo sapiens OX=9606 GN=C4BPA PE=1 SV=2	1	20220927_ex1_um8_fiala002_sa_ext00_c4bp_glyko_1.ScanId;v=1;d1=820.820.3	controllerType=0 controllerNumber=1 scan=820	3.6244	20220927_EX1_UM8_Fiala002_SA_EXT00_c4bp_glyko_1
430	00008:3	1	K.RC[+57.021]RHPGELR.N		C[+57]	394.208	3	1180.61	1180.61	0	-2.3	112	Specific	60.52	60.52	60.52	0.57	576	>sp|P04003|C4BPA_HUMAN C4b-binding protein alpha chain OS=Homo sapiens OX=9606 GN=C4BPA PE=1 SV=2	1	20220927_ex1_um8_fiala002_sa_ext00_c4bp_glyko_1.ScanId;v=1;d1=353.353.3	controllerType=0 controllerNumber=1 scan=353	1.56	20220927_EX1_UM8_Fiala002_SA_EXT00_c4bp_glyko_1
431	00036:3	1	K.RC[+57.021]RHPGELR.N		C[+57]	394.207	3	1180.61	1180.61	0	-3.3	112	Specific	68.39	68.39	68.39	0.57	576	>sp|P04003|C4BPA_HUMAN C4b-binding protein alpha chain OS=Homo sapiens OX=9606 GN=C4BPA PE=1 SV=2	1	20220927_ex1_um8_fiala002_sa_ext00_c4bp_glyko_1.ScanId;v=1;d1=1537.1537.3	controllerType=0 controllerNumber=1 scan=1537	6.7902	20220927_EX1_UM8_Fiala002_SA_EXT00_c4bp_glyko_1
432	00016:3	1	K.RC[+57.021]RHPGELR.N		C[+57]	394.208	3	1180.61	1180.61	0	-1.4	112	Specific	71.37	71.37	71.37	0.29	576	>sp|P04003|C4BPA_HUMAN C4b-binding protein alpha chain OS=Homo sapiens OX=9606 GN=C4BPA PE=1 SV=2	1	20220927_ex1_um8_fiala002_sa_ext00_c4bp_glyko_1.ScanId;v=1;d1=704.704.3	controllerType=0 controllerNumber=1 scan=704	3.111	20220927_EX1_UM8_Fiala002_SA_EXT00_c4bp_glyko_1
433	00025:3	1	K.RC[+57.021]RHPGELR.N		C[+57]	394.208	3	1180.61	1180.61	0	-2.4	112	Specific	88.8	88.8	88.8	0.93	576	>sp|P04003|C4BPA_HUMAN C4b-binding protein alpha chain OS=Homo sapiens OX=9606 GN=C4BPA PE=1 SV=2	1	20220927_ex1_um8_fiala002_sa_ext00_c4bp_glyko_1.ScanId;v=1;d1=1052.1052.3	controllerType=0 controllerNumber=1 scan=1052	4.6472	20220927_EX1_UM8_Fiala002_SA_EXT00_c4bp_glyko_1
434	00023:3	1	K.RC[+57.021]RHPGELR.N		C[+57]	394.208	3	1180.61	1180.61	0	-2.4	112	Specific	91.17	91.17	91.17	0.56	576	>sp|P04003|C4BPA_HUMAN C4b-binding protein alpha chain OS=Homo sapiens OX=9606 GN=C4BPA PE=1 SV=2	1	20220927_ex1_um8_fiala002_sa_ext00_c4bp_glyko_1.ScanId;v=1;d1=937.937.3	controllerType=0 controllerNumber=1 scan=937	4.1381	20220927_EX1_UM8_Fiala002_SA_EXT00_c4bp_glyko_1
435	00034:3	1	K.RC[+57.021]RHPGELR.N		C[+57]	394.208	3	1180.61	1180.61	0	-1.8	112	Specific	91.76	91.76	91.76	0.56	576	>sp|P04003|C4BPA_HUMAN C4b-binding protein alpha chain OS=Homo sapiens OX=9606 GN=C4BPA PE=1 SV=2	1	20220927_ex1_um8_fiala002_sa_ext00_c4bp_glyko_1.ScanId;v=1;d1=1422.1422.3	controllerType=0 controllerNumber=1 scan=1422	6.2812	20220927_EX1_UM8_Fiala002_SA_EXT00_c4bp_glyko_1
436	00001:3	1	K.RC[+57.021]RHPGELR.N		C[+57]	394.209	3	1180.61	1180.61	0	1.3	112	Specific	95.17	95.17	95.17	0.24	576	>sp|P04003|C4BPA_HUMAN C4b-binding protein alpha chain OS=Homo sapiens OX=9606 GN=C4BPA PE=1 SV=2	1	20220927_ex1_um8_fiala002_sa_ext00_c4bp_glyko_1.ScanId;v=1;d1=6.6.3	controllerType=0 controllerNumber=1 scan=6	0.025	20220927_EX1_UM8_Fiala002_SA_EXT00_c4bp_glyko_1
437	00030:3	1	K.RC[+57.021]RHPGELR.N		C[+57]	394.208	3	1180.61	1180.61	0	-0.7	112	Specific	99.36	99.36	99.36	0.48	576	>sp|P04003|C4BPA_HUMAN C4b-binding protein alpha chain OS=Homo sapiens OX=9606 GN=C4BPA PE=1 SV=2	1	20220927_ex1_um8_fiala002_sa_ext00_c4bp_glyko_1.ScanId;v=1;d1=1287.1287.3	controllerType=0 controllerNumber=1 scan=1287	5.686	20220927_EX1_UM8_Fiala002_SA_EXT00_c4bp_glyko_1
438	14006:3	1	K.RC[+57.021]RHPGELR.N		C[+57]	394.208	3	1180.61	1180.61	0	-2.9	112	Specific	220.95	191.51	191.51	2.37	576	>sp|P04003|C4BPA_HUMAN C4b-binding protein alpha chain OS=Homo sapiens OX=9606 GN=C4BPA PE=1 SV=2	1	20220927_ex1_um8_fiala002_sa_ext00_c4bp_glyko_1.ScanId;v=1;d1=17652.17652.3	controllerType=0 controllerNumber=1 scan=17652	48.7434	20220927_EX1_UM8_Fiala002_SA_EXT00_c4bp_glyko_1
439	14229:3	1	K.RC[+57.021]RHPGELR.N		C[+57]	394.208	3	1180.61	1180.61	0	-2.5	112	Specific	221.77	142.51	142.51	0.93	576	>sp|P04003|C4BPA_HUMAN C4b-binding protein alpha chain OS=Homo sapiens OX=9606 GN=C4BPA PE=1 SV=2	1	20220927_ex1_um8_fiala002_sa_ext00_c4bp_glyko_1.ScanId;v=1;d1=17888.17888.3	controllerType=0 controllerNumber=1 scan=17888	49.323	20220927_EX1_UM8_Fiala002_SA_EXT00_c4bp_glyko_1
440	05654:3	1	K.RC[+57.021]RHPGELR.N		C[+57]	394.208	3	1180.61	1180.61	0	-2.5	112	Specific	237.53	171.81	171.81	2.29	576	>sp|P04003|C4BPA_HUMAN C4b-binding protein alpha chain OS=Homo sapiens OX=9606 GN=C4BPA PE=1 SV=2	1	20220927_ex1_um8_fiala002_sa_ext00_c4bp_glyko_1.ScanId;v=1;d1=8886.8886.3	controllerType=0 controllerNumber=1 scan=8886	27.7046	20220927_EX1_UM8_Fiala002_SA_EXT00_c4bp_glyko_1
441	00118:3	1	K.RC[+57.021]RHPGELR.N		C[+57]	394.207	3	1180.61	1180.61	0	-4.2	112	Specific	242.15	167.15	167.15	2.54	576	>sp|P04003|C4BPA_HUMAN C4b-binding protein alpha chain OS=Homo sapiens OX=9606 GN=C4BPA PE=1 SV=2	1	20220927_ex1_um8_fiala002_sa_ext00_c4bp_glyko_1.ScanId;v=1;d1=2944.2944.3	controllerType=0 controllerNumber=1 scan=2944	12.8981	20220927_EX1_UM8_Fiala002_SA_EXT00_c4bp_glyko_1
442	06740:3	1	K.RC[+57.021]RHPGELR.N		C[+57]	394.208	3	1180.61	1180.61	0	-2.1	112	Specific	244.61	210.5	210.5	3.3	576	>sp|P04003|C4BPA_HUMAN C4b-binding protein alpha chain OS=Homo sapiens OX=9606 GN=C4BPA PE=1 SV=2	1	20220927_ex1_um8_fiala002_sa_ext00_c4bp_glyko_1.ScanId;v=1;d1=10026.10026.3	controllerType=0 controllerNumber=1 scan=10026	30.4377	20220927_EX1_UM8_Fiala002_SA_EXT00_c4bp_glyko_1
443	12958:3	1	K.RC[+57.021]RHPGELR.N		C[+57]	394.208	3	1180.61	1180.61	0	-2	112	Specific	256.56	189.42	189.42	2.52	576	>sp|P04003|C4BPA_HUMAN C4b-binding protein alpha chain OS=Homo sapiens OX=9606 GN=C4BPA PE=1 SV=2	1	20220927_ex1_um8_fiala002_sa_ext00_c4bp_glyko_1.ScanId;v=1;d1=16544.16544.3	controllerType=0 controllerNumber=1 scan=16544	46.0085	20220927_EX1_UM8_Fiala002_SA_EXT00_c4bp_glyko_1
444	06385:3	1	K.RC[+57.021]RHPGELR.N		C[+57]	394.208	3	1180.61	1180.61	0	-1.4	112	Specific	259.08	185.05	185.05	2.55	576	>sp|P04003|C4BPA_HUMAN C4b-binding protein alpha chain OS=Homo sapiens OX=9606 GN=C4BPA PE=1 SV=2	1	20220927_ex1_um8_fiala002_sa_ext00_c4bp_glyko_1.ScanId;v=1;d1=9654.9654.3	controllerType=0 controllerNumber=1 scan=9654	29.5447	20220927_EX1_UM8_Fiala002_SA_EXT00_c4bp_glyko_1
445	14660:3	1	K.RC[+57.021]RHPGELR.N		C[+57]	394.208	3	1180.61	1180.61	0	-2.1	112	Specific	262.89	212.12	212.12	2.91	576	>sp|P04003|C4BPA_HUMAN C4b-binding protein alpha chain OS=Homo sapiens OX=9606 GN=C4BPA PE=1 SV=2	1	20220927_ex1_um8_fiala002_sa_ext00_c4bp_glyko_1.ScanId;v=1;d1=18346.18346.3	controllerType=0 controllerNumber=1 scan=18346	50.4606	20220927_EX1_UM8_Fiala002_SA_EXT00_c4bp_glyko_1
446	02202:3	1	K.RC[+57.021]RHPGELR.N		C[+57]	394.208	3	1180.61	1180.61	0	-2.6	112	Specific	263.85	166.34	166.34	2.52	576	>sp|P04003|C4BPA_HUMAN C4b-binding protein alpha chain OS=Homo sapiens OX=9606 GN=C4BPA PE=1 SV=2	1	20220927_ex1_um8_fiala002_sa_ext00_c4bp_glyko_1.ScanId;v=1;d1=5220.5220.3	controllerType=0 controllerNumber=1 scan=5220	18.7219	20220927_EX1_UM8_Fiala002_SA_EXT00_c4bp_glyko_1
447	01173:3	1	K.RC[+57.021]RHPGELR.N		C[+57]	394.208	3	1180.61	1180.61	0	-3	112	Specific	264.48	212.71	212.71	2.91	576	>sp|P04003|C4BPA_HUMAN C4b-binding protein alpha chain OS=Homo sapiens OX=9606 GN=C4BPA PE=1 SV=2	1	20220927_ex1_um8_fiala002_sa_ext00_c4bp_glyko_1.ScanId;v=1;d1=4131.4131.3	controllerType=0 controllerNumber=1 scan=4131	16.0259	20220927_EX1_UM8_Fiala002_SA_EXT00_c4bp_glyko_1
448	02565:3	1	K.RC[+57.021]RHPGELR.N		C[+57]	394.208	3	1180.61	1180.61	0	-1.5	112	Specific	264.91	222.52	222.52	2.91	576	>sp|P04003|C4BPA_HUMAN C4b-binding protein alpha chain OS=Homo sapiens OX=9606 GN=C4BPA PE=1 SV=2	1	20220927_ex1_um8_fiala002_sa_ext00_c4bp_glyko_1.ScanId;v=1;d1=5608.5608.3	controllerType=0 controllerNumber=1 scan=5608	19.6882	20220927_EX1_UM8_Fiala002_SA_EXT00_c4bp_glyko_1
449	14449:3	1	K.RC[+57.021]RHPGELR.N		C[+57]	394.208	3	1180.61	1180.61	0	-2.6	112	Specific	268.35	215.9	215.9	2.91	576	>sp|P04003|C4BPA_HUMAN C4b-binding protein alpha chain OS=Homo sapiens OX=9606 GN=C4BPA PE=1 SV=2	1	20220927_ex1_um8_fiala002_sa_ext00_c4bp_glyko_1.ScanId;v=1;d1=18122.18122.3	controllerType=0 controllerNumber=1 scan=18122	49.9079	20220927_EX1_UM8_Fiala002_SA_EXT00_c4bp_glyko_1
450	05231:3	1	K.RC[+57.021]RHPGELR.N		C[+57]	394.208	3	1180.61	1180.61	0	-2.1	112	Specific	268.89	164.98	164.98	2.52	576	>sp|P04003|C4BPA_HUMAN C4b-binding protein alpha chain OS=Homo sapiens OX=9606 GN=C4BPA PE=1 SV=2	1	20220927_ex1_um8_fiala002_sa_ext00_c4bp_glyko_1.ScanId;v=1;d1=8443.8443.3	controllerType=0 controllerNumber=1 scan=8443	26.6375	20220927_EX1_UM8_Fiala002_SA_EXT00_c4bp_glyko_1
451	13804:3	1	K.RC[+57.021]RHPGELR.N		C[+57]	394.208	3	1180.61	1180.61	0	-1.7	112	Specific	269.7	192.3	192.3	2.84	576	>sp|P04003|C4BPA_HUMAN C4b-binding protein alpha chain OS=Homo sapiens OX=9606 GN=C4BPA PE=1 SV=2	1	20220927_ex1_um8_fiala002_sa_ext00_c4bp_glyko_1.ScanId;v=1;d1=17439.17439.3	controllerType=0 controllerNumber=1 scan=17439	48.2155	20220927_EX1_UM8_Fiala002_SA_EXT00_c4bp_glyko_1
452	11173:3	1	K.RC[+57.021]RHPGELR.N		C[+57]	394.208	3	1180.61	1180.61	0	-2.4	112	Specific	270.97	200.45	200.45	2.84	576	>sp|P04003|C4BPA_HUMAN C4b-binding protein alpha chain OS=Homo sapiens OX=9606 GN=C4BPA PE=1 SV=2	1	20220927_ex1_um8_fiala002_sa_ext00_c4bp_glyko_1.ScanId;v=1;d1=14674.14674.3	controllerType=0 controllerNumber=1 scan=14674	41.5325	20220927_EX1_UM8_Fiala002_SA_EXT00_c4bp_glyko_1
453	01941:3	1	K.RC[+57.021]RHPGELR.N		C[+57]	394.208	3	1180.61	1180.61	0	-1.2	112	Specific	272.19	227.9	227.9	2.39	576	>sp|P04003|C4BPA_HUMAN C4b-binding protein alpha chain OS=Homo sapiens OX=9606 GN=C4BPA PE=1 SV=2	1	20220927_ex1_um8_fiala002_sa_ext00_c4bp_glyko_1.ScanId;v=1;d1=4945.4945.3	controllerType=0 controllerNumber=1 scan=4945	18.0529	20220927_EX1_UM8_Fiala002_SA_EXT00_c4bp_glyko_1
454	12748:3	1	K.RC[+57.021]RHPGELR.N		C[+57]	394.207	3	1180.61	1180.61	0	-3.1	112	Specific	272.92	216.53	216.53	2.91	576	>sp|P04003|C4BPA_HUMAN C4b-binding protein alpha chain OS=Homo sapiens OX=9606 GN=C4BPA PE=1 SV=2	1	20220927_ex1_um8_fiala002_sa_ext00_c4bp_glyko_1.ScanId;v=1;d1=16324.16324.3	controllerType=0 controllerNumber=1 scan=16324	45.4705	20220927_EX1_UM8_Fiala002_SA_EXT00_c4bp_glyko_1
455	02808:3	1	K.RC[+57.021]RHPGELR.N		C[+57]	394.208	3	1180.61	1180.61	0	-1.4	112	Specific	274.92	207.14	207.14	2.6	576	>sp|P04003|C4BPA_HUMAN C4b-binding protein alpha chain OS=Homo sapiens OX=9606 GN=C4BPA PE=1 SV=2	1	20220927_ex1_um8_fiala002_sa_ext00_c4bp_glyko_1.ScanId;v=1;d1=5863.5863.3	controllerType=0 controllerNumber=1 scan=5863	20.3087	20220927_EX1_UM8_Fiala002_SA_EXT00_c4bp_glyko_1
456	02584:3	1	K.RC[+57.021]RHPGELR.N		C[+57]	394.208	3	1180.61	1180.61	0	-1.9	112	Specific	276.9	220.95	220.95	2.91	576	>sp|P04003|C4BPA_HUMAN C4b-binding protein alpha chain OS=Homo sapiens OX=9606 GN=C4BPA PE=1 SV=2	1	20220927_ex1_um8_fiala002_sa_ext00_c4bp_glyko_1.ScanId;v=1;d1=5628.5628.3	controllerType=0 controllerNumber=1 scan=5628	19.7348	20220927_EX1_UM8_Fiala002_SA_EXT00_c4bp_glyko_1
457	12060:3	1	K.RC[+57.021]RHPGELR.N		C[+57]	394.208	3	1180.61	1180.61	0	-1.8	112	Specific	277.23	206.2	206.2	2.91	576	>sp|P04003|C4BPA_HUMAN C4b-binding protein alpha chain OS=Homo sapiens OX=9606 GN=C4BPA PE=1 SV=2	1	20220927_ex1_um8_fiala002_sa_ext00_c4bp_glyko_1.ScanId;v=1;d1=15603.15603.3	controllerType=0 controllerNumber=1 scan=15603	43.743	20220927_EX1_UM8_Fiala002_SA_EXT00_c4bp_glyko_1
458	04531:3	1	K.RC[+57.021]RHPGELR.N		C[+57]	394.208	3	1180.61	1180.61	0	-2.7	112	Specific	278.02	207.22	207.22	2.91	576	>sp|P04003|C4BPA_HUMAN C4b-binding protein alpha chain OS=Homo sapiens OX=9606 GN=C4BPA PE=1 SV=2	1	20220927_ex1_um8_fiala002_sa_ext00_c4bp_glyko_1.ScanId;v=1;d1=7680.7680.2	controllerType=0 controllerNumber=1 scan=7680	24.7055	20220927_EX1_UM8_Fiala002_SA_EXT00_c4bp_glyko_1
459	13122:3	1	K.RC[+57.021]RHPGELR.N		C[+57]	394.207	3	1180.61	1180.61	0	-3.1	112	Specific	279.26	227.76	227.76	2.91	576	>sp|P04003|C4BPA_HUMAN C4b-binding protein alpha chain OS=Homo sapiens OX=9606 GN=C4BPA PE=1 SV=2	1	20220927_ex1_um8_fiala002_sa_ext00_c4bp_glyko_1.ScanId;v=1;d1=16719.16719.3	controllerType=0 controllerNumber=1 scan=16719	46.449	20220927_EX1_UM8_Fiala002_SA_EXT00_c4bp_glyko_1
460	00232:3	1	K.RC[+57.021]RHPGELR.N		C[+57]	394.207	3	1180.61	1180.61	0	-4.4	112	Specific	281.86	167.81	167.81	2.64	576	>sp|P04003|C4BPA_HUMAN C4b-binding protein alpha chain OS=Homo sapiens OX=9606 GN=C4BPA PE=1 SV=2	1	20220927_ex1_um8_fiala002_sa_ext00_c4bp_glyko_1.ScanId;v=1;d1=3078.3078.3	controllerType=0 controllerNumber=1 scan=3078	13.2661	20220927_EX1_UM8_Fiala002_SA_EXT00_c4bp_glyko_1
461	04601:3	1	K.RC[+57.021]RHPGELR.N		C[+57]	394.208	3	1180.61	1180.61	0	-1.4	112	Specific	290.22	200.95	200.95	3.05	576	>sp|P04003|C4BPA_HUMAN C4b-binding protein alpha chain OS=Homo sapiens OX=9606 GN=C4BPA PE=1 SV=2	1	20220927_ex1_um8_fiala002_sa_ext00_c4bp_glyko_1.ScanId;v=1;d1=7754.7754.2	controllerType=0 controllerNumber=1 scan=7754	24.8916	20220927_EX1_UM8_Fiala002_SA_EXT00_c4bp_glyko_1
462	03028:3	1	K.RC[+57.021]RHPGELR.N		C[+57]	394.208	3	1180.61	1180.61	0	-2.4	112	Specific	291.2	211.41	211.41	3.06	576	>sp|P04003|C4BPA_HUMAN C4b-binding protein alpha chain OS=Homo sapiens OX=9606 GN=C4BPA PE=1 SV=2	1	20220927_ex1_um8_fiala002_sa_ext00_c4bp_glyko_1.ScanId;v=1;d1=6094.6094.3	controllerType=0 controllerNumber=1 scan=6094	20.8655	20220927_EX1_UM8_Fiala002_SA_EXT00_c4bp_glyko_1
463	12287:3	1	K.RC[+57.021]RHPGELR.N		C[+57]	394.208	3	1180.61	1180.61	0	-1.3	112	Specific	301.37	239.26	239.26	2.71	576	>sp|P04003|C4BPA_HUMAN C4b-binding protein alpha chain OS=Homo sapiens OX=9606 GN=C4BPA PE=1 SV=2	1	20220927_ex1_um8_fiala002_sa_ext00_c4bp_glyko_1.ScanId;v=1;d1=15841.15841.3	controllerType=0 controllerNumber=1 scan=15841	44.3163	20220927_EX1_UM8_Fiala002_SA_EXT00_c4bp_glyko_1
464	13380:3	1	K.RC[+57.021]RHPGELR.N		C[+57]	394.208	3	1180.61	1180.61	0	-1.6	112	Specific	301.74	228.47	228.47	3.47	576	>sp|P04003|C4BPA_HUMAN C4b-binding protein alpha chain OS=Homo sapiens OX=9606 GN=C4BPA PE=1 SV=2	1	20220927_ex1_um8_fiala002_sa_ext00_c4bp_glyko_1.ScanId;v=1;d1=16992.16992.3	controllerType=0 controllerNumber=1 scan=16992	47.1216	20220927_EX1_UM8_Fiala002_SA_EXT00_c4bp_glyko_1
465	13154:3	1	K.RC[+57.021]RHPGELR.N		C[+57]	394.208	3	1180.61	1180.61	0	-2.3	112	Specific	306.81	240.21	240.21	3.06	576	>sp|P04003|C4BPA_HUMAN C4b-binding protein alpha chain OS=Homo sapiens OX=9606 GN=C4BPA PE=1 SV=2	1	20220927_ex1_um8_fiala002_sa_ext00_c4bp_glyko_1.ScanId;v=1;d1=16754.16754.3	controllerType=0 controllerNumber=1 scan=16754	46.5388	20220927_EX1_UM8_Fiala002_SA_EXT00_c4bp_glyko_1
466	05445:3	1	K.RC[+57.021]RHPGELR.N		C[+57]	394.208	3	1180.61	1180.61	0	-1.7	112	Specific	308.56	199.04	199.04	2.98	576	>sp|P04003|C4BPA_HUMAN C4b-binding protein alpha chain OS=Homo sapiens OX=9606 GN=C4BPA PE=1 SV=2	1	20220927_ex1_um8_fiala002_sa_ext00_c4bp_glyko_1.ScanId;v=1;d1=8667.8667.3	controllerType=0 controllerNumber=1 scan=8667	27.1774	20220927_EX1_UM8_Fiala002_SA_EXT00_c4bp_glyko_1
467	05873:3	1	K.RC[+57.021]RHPGELR.N		C[+57]	394.208	3	1180.61	1180.61	0	-2.4	112	Specific	310.13	218.97	218.97	3.06	576	>sp|P04003|C4BPA_HUMAN C4b-binding protein alpha chain OS=Homo sapiens OX=9606 GN=C4BPA PE=1 SV=2	1	20220927_ex1_um8_fiala002_sa_ext00_c4bp_glyko_1.ScanId;v=1;d1=9116.9116.3	controllerType=0 controllerNumber=1 scan=9116	28.2573	20220927_EX1_UM8_Fiala002_SA_EXT00_c4bp_glyko_1
468	04702:3	1	K.RC[+57.021]RHPGELR.N		C[+57]	394.208	3	1180.61	1180.61	0	-1.8	112	Specific	312.7	212.24	212.24	3.06	576	>sp|P04003|C4BPA_HUMAN C4b-binding protein alpha chain OS=Homo sapiens OX=9606 GN=C4BPA PE=1 SV=2	1	20220927_ex1_um8_fiala002_sa_ext00_c4bp_glyko_1.ScanId;v=1;d1=7861.7861.3	controllerType=0 controllerNumber=1 scan=7861	25.1551	20220927_EX1_UM8_Fiala002_SA_EXT00_c4bp_glyko_1
469	12506:3	1	K.RC[+57.021]RHPGELR.N		C[+57]	394.208	3	1180.61	1180.61	0	-1.9	112	Specific	313.84	228.24	228.24	3.06	576	>sp|P04003|C4BPA_HUMAN C4b-binding protein alpha chain OS=Homo sapiens OX=9606 GN=C4BPA PE=1 SV=2	1	20220927_ex1_um8_fiala002_sa_ext00_c4bp_glyko_1.ScanId;v=1;d1=16071.16071.3	controllerType=0 controllerNumber=1 scan=16071	44.8695	20220927_EX1_UM8_Fiala002_SA_EXT00_c4bp_glyko_1
470	05587:3	1	K.RC[+57.021]RHPGELR.N		C[+57]	394.208	3	1180.61	1180.61	0	-1.8	112	Specific	316.99	189.69	189.69	2.98	576	>sp|P04003|C4BPA_HUMAN C4b-binding protein alpha chain OS=Homo sapiens OX=9606 GN=C4BPA PE=1 SV=2	1	20220927_ex1_um8_fiala002_sa_ext00_c4bp_glyko_1.ScanId;v=1;d1=8815.8815.3	controllerType=0 controllerNumber=1 scan=8815	27.5327	20220927_EX1_UM8_Fiala002_SA_EXT00_c4bp_glyko_1
471	10510:3	1	K.RC[+57.021]RHPGELR.N		C[+57]	394.208	3	1180.61	1180.61	0	-1.9	112	Specific	320.49	253.28	253.28	3.46	576	>sp|P04003|C4BPA_HUMAN C4b-binding protein alpha chain OS=Homo sapiens OX=9606 GN=C4BPA PE=1 SV=2	1	20220927_ex1_um8_fiala002_sa_ext00_c4bp_glyko_1.ScanId;v=1;d1=13980.13980.3	controllerType=0 controllerNumber=1 scan=13980	39.8782	20220927_EX1_UM8_Fiala002_SA_EXT00_c4bp_glyko_1
472	02342:3	1	K.RC[+57.021]RHPGELR.N		C[+57]	394.208	3	1180.61	1180.61	0	-2.6	112	Specific	321.23	222.32	222.32	3.25	576	>sp|P04003|C4BPA_HUMAN C4b-binding protein alpha chain OS=Homo sapiens OX=9606 GN=C4BPA PE=1 SV=2	1	20220927_ex1_um8_fiala002_sa_ext00_c4bp_glyko_1.ScanId;v=1;d1=5373.5373.3	controllerType=0 controllerNumber=1 scan=5373	19.1072	20220927_EX1_UM8_Fiala002_SA_EXT00_c4bp_glyko_1
473	03639:3	1	K.RC[+57.021]RHPGELR.N		C[+57]	394.207	3	1180.61	1180.61	0	-3.6	112	Specific	323.96	205.12	205.12	2.85	576	>sp|P04003|C4BPA_HUMAN C4b-binding protein alpha chain OS=Homo sapiens OX=9606 GN=C4BPA PE=1 SV=2	1	20220927_ex1_um8_fiala002_sa_ext00_c4bp_glyko_1.ScanId;v=1;d1=6739.6739.3	controllerType=0 controllerNumber=1 scan=6739	22.431	20220927_EX1_UM8_Fiala002_SA_EXT00_c4bp_glyko_1
474	10945:3	1	K.RC[+57.021]RHPGELR.N		C[+57]	394.208	3	1180.61	1180.61	0	-2.3	112	Specific	326.93	232.8	232.8	3.25	576	>sp|P04003|C4BPA_HUMAN C4b-binding protein alpha chain OS=Homo sapiens OX=9606 GN=C4BPA PE=1 SV=2	1	20220927_ex1_um8_fiala002_sa_ext00_c4bp_glyko_1.ScanId;v=1;d1=14435.14435.3	controllerType=0 controllerNumber=1 scan=14435	40.9641	20220927_EX1_UM8_Fiala002_SA_EXT00_c4bp_glyko_1
475	11381:3	1	K.RC[+57.021]RHPGELR.N		C[+57]	394.208	3	1180.61	1180.61	0	-0.8	112	Specific	326.99	239.92	239.92	2.87	576	>sp|P04003|C4BPA_HUMAN C4b-binding protein alpha chain OS=Homo sapiens OX=9606 GN=C4BPA PE=1 SV=2	1	20220927_ex1_um8_fiala002_sa_ext00_c4bp_glyko_1.ScanId;v=1;d1=14892.14892.3	controllerType=0 controllerNumber=1 scan=14892	42.0495	20220927_EX1_UM8_Fiala002_SA_EXT00_c4bp_glyko_1
476	10265:3	1	K.RC[+57.021]RHPGELR.N		C[+57]	394.208	3	1180.61	1180.61	0	-2.4	112	Specific	331.04	254.77	254.77	3.46	576	>sp|P04003|C4BPA_HUMAN C4b-binding protein alpha chain OS=Homo sapiens OX=9606 GN=C4BPA PE=1 SV=2	1	20220927_ex1_um8_fiala002_sa_ext00_c4bp_glyko_1.ScanId;v=1;d1=13723.13723.3	controllerType=0 controllerNumber=1 scan=13723	39.2688	20220927_EX1_UM8_Fiala002_SA_EXT00_c4bp_glyko_1
477	02076:3	1	K.RC[+57.021]RHPGELR.N		C[+57]	394.207	3	1180.61	1180.61	0	-3.5	112	Specific	342.91	265.82	265.82	3.44	576	>sp|P04003|C4BPA_HUMAN C4b-binding protein alpha chain OS=Homo sapiens OX=9606 GN=C4BPA PE=1 SV=2	1	20220927_ex1_um8_fiala002_sa_ext00_c4bp_glyko_1.ScanId;v=1;d1=5087.5087.3	controllerType=0 controllerNumber=1 scan=5087	18.3925	20220927_EX1_UM8_Fiala002_SA_EXT00_c4bp_glyko_1
478	03458:3	1	K.RC[+57.021]RHPGELR.N		C[+57]	394.208	3	1180.61	1180.61	0	-2.2	112	Specific	343.39	241.63	241.63	3.46	576	>sp|P04003|C4BPA_HUMAN C4b-binding protein alpha chain OS=Homo sapiens OX=9606 GN=C4BPA PE=1 SV=2	1	20220927_ex1_um8_fiala002_sa_ext00_c4bp_glyko_1.ScanId;v=1;d1=6549.6549.3	controllerType=0 controllerNumber=1 scan=6549	21.974	20220927_EX1_UM8_Fiala002_SA_EXT00_c4bp_glyko_1
479	07670:3	1	K.RC[+57.021]RHPGELR.N		C[+57]	394.208	3	1180.61	1180.61	0	-2.1	112	Specific	346.11	218.59	218.59	3.25	576	>sp|P04003|C4BPA_HUMAN C4b-binding protein alpha chain OS=Homo sapiens OX=9606 GN=C4BPA PE=1 SV=2	1	20220927_ex1_um8_fiala002_sa_ext00_c4bp_glyko_1.ScanId;v=1;d1=11001.11001.3	controllerType=0 controllerNumber=1 scan=11001	32.7745	20220927_EX1_UM8_Fiala002_SA_EXT00_c4bp_glyko_1
480	11849:3	1	K.RC[+57.021]RHPGELR.N		C[+57]	394.208	3	1180.61	1180.61	0	-1.9	112	Specific	348.1	242.99	242.99	3.46	576	>sp|P04003|C4BPA_HUMAN C4b-binding protein alpha chain OS=Homo sapiens OX=9606 GN=C4BPA PE=1 SV=2	1	20220927_ex1_um8_fiala002_sa_ext00_c4bp_glyko_1.ScanId;v=1;d1=15382.15382.3	controllerType=0 controllerNumber=1 scan=15382	43.2199	20220927_EX1_UM8_Fiala002_SA_EXT00_c4bp_glyko_1
481	06943:3	1	K.RC[+57.021]RHPGELR.N		C[+57]	394.207	3	1180.61	1180.61	0	-4.5	112	Specific	348.17	209.2	209.2	2.85	576	>sp|P04003|C4BPA_HUMAN C4b-binding protein alpha chain OS=Homo sapiens OX=9606 GN=C4BPA PE=1 SV=2	1	20220927_ex1_um8_fiala002_sa_ext00_c4bp_glyko_1.ScanId;v=1;d1=10239.10239.3	controllerType=0 controllerNumber=1 scan=10239	30.9535	20220927_EX1_UM8_Fiala002_SA_EXT00_c4bp_glyko_1
482	10724:3	1	K.RC[+57.021]RHPGELR.N		C[+57]	394.208	3	1180.61	1180.61	0	-2.4	112	Specific	348.61	234.97	234.97	3.25	576	>sp|P04003|C4BPA_HUMAN C4b-binding protein alpha chain OS=Homo sapiens OX=9606 GN=C4BPA PE=1 SV=2	1	20220927_ex1_um8_fiala002_sa_ext00_c4bp_glyko_1.ScanId;v=1;d1=14203.14203.3	controllerType=0 controllerNumber=1 scan=14203	40.4135	20220927_EX1_UM8_Fiala002_SA_EXT00_c4bp_glyko_1
483	07880:3	1	K.RC[+57.021]RHPGELR.N		C[+57]	394.208	3	1180.61	1180.61	0	-2.2	112	Specific	351.23	255.15	255.15	3.9	576	>sp|P04003|C4BPA_HUMAN C4b-binding protein alpha chain OS=Homo sapiens OX=9606 GN=C4BPA PE=1 SV=2	1	20220927_ex1_um8_fiala002_sa_ext00_c4bp_glyko_1.ScanId;v=1;d1=11221.11221.3	controllerType=0 controllerNumber=1 scan=11221	33.2994	20220927_EX1_UM8_Fiala002_SA_EXT00_c4bp_glyko_1
484	09807:3	1	K.RC[+57.021]RHPGELR.N		C[+57]	394.208	3	1180.61	1180.61	0	-1.9	112	Specific	352.26	235.95	235.95	3.25	576	>sp|P04003|C4BPA_HUMAN C4b-binding protein alpha chain OS=Homo sapiens OX=9606 GN=C4BPA PE=1 SV=2	1	20220927_ex1_um8_fiala002_sa_ext00_c4bp_glyko_1.ScanId;v=1;d1=13243.13243.3	controllerType=0 controllerNumber=1 scan=13243	38.1252	20220927_EX1_UM8_Fiala002_SA_EXT00_c4bp_glyko_1
485	00145:3	1	K.RC[+57.021]RHPGELR.N		C[+57]	394.207	3	1180.61	1180.61	0	-3.3	112	Specific	354.01	236.37	236.37	3.68	576	>sp|P04003|C4BPA_HUMAN C4b-binding protein alpha chain OS=Homo sapiens OX=9606 GN=C4BPA PE=1 SV=2	1	20220927_ex1_um8_fiala002_sa_ext00_c4bp_glyko_1.ScanId;v=1;d1=2975.2975.3	controllerType=0 controllerNumber=1 scan=2975	12.9803	20220927_EX1_UM8_Fiala002_SA_EXT00_c4bp_glyko_1
486	09663:3	1	K.RC[+57.021]RHPGELR.N		C[+57]	394.208	3	1180.61	1180.61	0	-0.9	112	Specific	354.22	235.43	235.43	2.87	576	>sp|P04003|C4BPA_HUMAN C4b-binding protein alpha chain OS=Homo sapiens OX=9606 GN=C4BPA PE=1 SV=2	1	20220927_ex1_um8_fiala002_sa_ext00_c4bp_glyko_1.ScanId;v=1;d1=13092.13092.3	controllerType=0 controllerNumber=1 scan=13092	37.7675	20220927_EX1_UM8_Fiala002_SA_EXT00_c4bp_glyko_1
487	10032:3	1	K.RC[+57.021]RHPGELR.N		C[+57]	394.208	3	1180.61	1180.61	0	-1.4	112	Specific	359.54	239.24	239.24	3.25	576	>sp|P04003|C4BPA_HUMAN C4b-binding protein alpha chain OS=Homo sapiens OX=9606 GN=C4BPA PE=1 SV=2	1	20220927_ex1_um8_fiala002_sa_ext00_c4bp_glyko_1.ScanId;v=1;d1=13479.13479.3	controllerType=0 controllerNumber=1 scan=13479	38.6876	20220927_EX1_UM8_Fiala002_SA_EXT00_c4bp_glyko_1
488	09452:3	1	K.RC[+57.021]RHPGELR.N		C[+57]	394.208	3	1180.61	1180.61	0	-2	112	Specific	361.94	262.4	262.4	3.55	576	>sp|P04003|C4BPA_HUMAN C4b-binding protein alpha chain OS=Homo sapiens OX=9606 GN=C4BPA PE=1 SV=2	1	20220927_ex1_um8_fiala002_sa_ext00_c4bp_glyko_1.ScanId;v=1;d1=12871.12871.3	controllerType=0 controllerNumber=1 scan=12871	37.2438	20220927_EX1_UM8_Fiala002_SA_EXT00_c4bp_glyko_1
489	03576:3	1	K.RC[+57.021]RHPGELR.N		C[+57]	394.208	3	1180.61	1180.61	0	-1.7	112	Specific	364.36	274.96	274.96	3.99	576	>sp|P04003|C4BPA_HUMAN C4b-binding protein alpha chain OS=Homo sapiens OX=9606 GN=C4BPA PE=1 SV=2	1	20220927_ex1_um8_fiala002_sa_ext00_c4bp_glyko_1.ScanId;v=1;d1=6673.6673.2	controllerType=0 controllerNumber=1 scan=6673	22.2733	20220927_EX1_UM8_Fiala002_SA_EXT00_c4bp_glyko_1
490	07376:3	1	K.RC[+57.021]RHPGELR.N		C[+57]	394.208	3	1180.61	1180.61	0	-2.2	112	Specific	373.54	302.72	302.72	4.18	576	>sp|P04003|C4BPA_HUMAN C4b-binding protein alpha chain OS=Homo sapiens OX=9606 GN=C4BPA PE=1 SV=2	1	20220927_ex1_um8_fiala002_sa_ext00_c4bp_glyko_1.ScanId;v=1;d1=10693.10693.3	controllerType=0 controllerNumber=1 scan=10693	32.0406	20220927_EX1_UM8_Fiala002_SA_EXT00_c4bp_glyko_1
491	08960:3	1	K.RC[+57.021]RHPGELR.N		C[+57]	394.207	3	1180.61	1180.61	0	-3.1	112	Specific	381.54	279.09	279.09	3.99	576	>sp|P04003|C4BPA_HUMAN C4b-binding protein alpha chain OS=Homo sapiens OX=9606 GN=C4BPA PE=1 SV=2	1	20220927_ex1_um8_fiala002_sa_ext00_c4bp_glyko_1.ScanId;v=1;d1=12356.12356.3	controllerType=0 controllerNumber=1 scan=12356	36.0122	20220927_EX1_UM8_Fiala002_SA_EXT00_c4bp_glyko_1
492	06461:3	1	K.RC[+57.021]RHPGELR.N		C[+57]	394.208	3	1180.61	1180.61	0	-2.2	112	Specific	387.86	231.44	231.44	3.77	576	>sp|P04003|C4BPA_HUMAN C4b-binding protein alpha chain OS=Homo sapiens OX=9606 GN=C4BPA PE=1 SV=2	1	20220927_ex1_um8_fiala002_sa_ext00_c4bp_glyko_1.ScanId;v=1;d1=9733.9733.3	controllerType=0 controllerNumber=1 scan=9733	29.7338	20220927_EX1_UM8_Fiala002_SA_EXT00_c4bp_glyko_1
493	08643:3	1	K.RC[+57.021]RHPGELR.N		C[+57]	394.208	3	1180.61	1180.61	0	-1.5	112	Specific	388.08	245.68	245.68	3.99	576	>sp|P04003|C4BPA_HUMAN C4b-binding protein alpha chain OS=Homo sapiens OX=9606 GN=C4BPA PE=1 SV=2	1	20220927_ex1_um8_fiala002_sa_ext00_c4bp_glyko_1.ScanId;v=1;d1=12022.12022.3	controllerType=0 controllerNumber=1 scan=12022	35.2095	20220927_EX1_UM8_Fiala002_SA_EXT00_c4bp_glyko_1
494	09224:3	1	K.RC[+57.021]RHPGELR.N		C[+57]	394.208	3	1180.61	1180.61	0	-2.7	112	Specific	391.84	262.11	262.11	3.99	576	>sp|P04003|C4BPA_HUMAN C4b-binding protein alpha chain OS=Homo sapiens OX=9606 GN=C4BPA PE=1 SV=2	1	20220927_ex1_um8_fiala002_sa_ext00_c4bp_glyko_1.ScanId;v=1;d1=12632.12632.3	controllerType=0 controllerNumber=1 scan=12632	36.6729	20220927_EX1_UM8_Fiala002_SA_EXT00_c4bp_glyko_1
495	07164:3	1	K.RC[+57.021]RHPGELR.N		C[+57]	394.208	3	1180.61	1180.61	0	-2.6	112	Specific	392.31	257.55	257.55	3.99	576	>sp|P04003|C4BPA_HUMAN C4b-binding protein alpha chain OS=Homo sapiens OX=9606 GN=C4BPA PE=1 SV=2	1	20220927_ex1_um8_fiala002_sa_ext00_c4bp_glyko_1.ScanId;v=1;d1=10471.10471.3	controllerType=0 controllerNumber=1 scan=10471	31.5129	20220927_EX1_UM8_Fiala002_SA_EXT00_c4bp_glyko_1
496	06088:3	1	K.RC[+57.021]RHPGELR.N		C[+57]	394.208	3	1180.61	1180.61	0	-1.3	112	Specific	394.12	246.09	246.09	3.54	576	>sp|P04003|C4BPA_HUMAN C4b-binding protein alpha chain OS=Homo sapiens OX=9606 GN=C4BPA PE=1 SV=2	1	20220927_ex1_um8_fiala002_sa_ext00_c4bp_glyko_1.ScanId;v=1;d1=9341.9341.3	controllerType=0 controllerNumber=1 scan=9341	28.793	20220927_EX1_UM8_Fiala002_SA_EXT00_c4bp_glyko_1
497	08114:3	1	K.RC[+57.021]RHPGELR.N		C[+57]	394.208	3	1180.61	1180.61	0	-1.8	112	Specific	394.64	290.47	290.47	4.18	576	>sp|P04003|C4BPA_HUMAN C4b-binding protein alpha chain OS=Homo sapiens OX=9606 GN=C4BPA PE=1 SV=2	1	20220927_ex1_um8_fiala002_sa_ext00_c4bp_glyko_1.ScanId;v=1;d1=11466.11466.3	controllerType=0 controllerNumber=1 scan=11466	33.8798	20220927_EX1_UM8_Fiala002_SA_EXT00_c4bp_glyko_1
498	03432:3	1	K.RC[+57.021]RHPGELR.N		C[+57]	394.208	3	1180.61	1180.61	0	-1.3	112	Specific	395.37	236.31	236.31	3.33	576	>sp|P04003|C4BPA_HUMAN C4b-binding protein alpha chain OS=Homo sapiens OX=9606 GN=C4BPA PE=1 SV=2	1	20220927_ex1_um8_fiala002_sa_ext00_c4bp_glyko_1.ScanId;v=1;d1=6521.6521.3	controllerType=0 controllerNumber=1 scan=6521	21.9017	20220927_EX1_UM8_Fiala002_SA_EXT00_c4bp_glyko_1
499	00294:3	1	K.RC[+57.021]RHPGELR.N		C[+57]	394.207	3	1180.61	1180.61	0	-3.9	112	Specific	397.39	285.67	285.67	3.71	576	>sp|P04003|C4BPA_HUMAN C4b-binding protein alpha chain OS=Homo sapiens OX=9606 GN=C4BPA PE=1 SV=2	1	20220927_ex1_um8_fiala002_sa_ext00_c4bp_glyko_1.ScanId;v=1;d1=3159.3159.3	controllerType=0 controllerNumber=1 scan=3159	13.5094	20220927_EX1_UM8_Fiala002_SA_EXT00_c4bp_glyko_1
500	06598:3	1	K.RC[+57.021]RHPGELR.N		C[+57]	394.208	3	1180.61	1180.61	0	-2.9	112	Specific	406.88	269.88	269.88	4.16	576	>sp|P04003|C4BPA_HUMAN C4b-binding protein alpha chain OS=Homo sapiens OX=9606 GN=C4BPA PE=1 SV=2	1	20220927_ex1_um8_fiala002_sa_ext00_c4bp_glyko_1.ScanId;v=1;d1=9877.9877.3	controllerType=0 controllerNumber=1 scan=9877	30.0802	20220927_EX1_UM8_Fiala002_SA_EXT00_c4bp_glyko_1
501	00066:3	1	K.RC[+57.021]RHPGELR.N		C[+57]	394.206	3	1180.6	1180.61	0	-7.9	112	Specific	475.67	316.48	316.48	3.46	576	>sp|P04003|C4BPA_HUMAN C4b-binding protein alpha chain OS=Homo sapiens OX=9606 GN=C4BPA PE=1 SV=2	1	20220927_ex1_um8_fiala002_sa_ext00_c4bp_glyko_1.ScanId;v=1;d1=2889.2889.3	controllerType=0 controllerNumber=1 scan=2889	12.7623	20220927_EX1_UM8_Fiala002_SA_EXT00_c4bp_glyko_1
502	03622:5	1	K.RC[+57.021]RHPGELRNGQVEIK.T		C[+57]	390.61	5	1949.02	1949.02	0	-2.5	112	Specific	2.04	2.04	2.04	0.27	576	>sp|P04003|C4BPA_HUMAN C4b-binding protein alpha chain OS=Homo sapiens OX=9606 GN=C4BPA PE=1 SV=2	1	20220927_ex1_um8_fiala002_sa_ext00_c4bp_glyko_1.ScanId;v=1;d1=6721.6721.5	controllerType=0 controllerNumber=1 scan=6721	22.387	20220927_EX1_UM8_Fiala002_SA_EXT00_c4bp_glyko_1
503	16478:4	1	K.RC[+57.021]RHPGELRNGQVEIK.T		C[+57]	488.011	4	1949.02	1949.02	0	-1.7	112	Specific	71.4	71.4	71.4	0.59	576	>sp|P04003|C4BPA_HUMAN C4b-binding protein alpha chain OS=Homo sapiens OX=9606 GN=C4BPA PE=1 SV=2	1	20220927_ex1_um8_fiala002_sa_ext00_c4bp_glyko_1.ScanId;v=1;d1=21166.21166.4	controllerType=0 controllerNumber=1 scan=21166	59.3105	20220927_EX1_UM8_Fiala002_SA_EXT00_c4bp_glyko_1
504	00356:5	1	K.RC[+57.021]RHPGELRNGQVEIK.T		C[+57]	390.609	5	1949.02	1949.02	0	-4	112	Specific	150.22	150.22	150.22	1.08	576	>sp|P04003|C4BPA_HUMAN C4b-binding protein alpha chain OS=Homo sapiens OX=9606 GN=C4BPA PE=1 SV=2	1	20220927_ex1_um8_fiala002_sa_ext00_c4bp_glyko_1.ScanId;v=1;d1=3232.3232.5	controllerType=0 controllerNumber=1 scan=3232	13.7077	20220927_EX1_UM8_Fiala002_SA_EXT00_c4bp_glyko_1
505	00351:4	1	K.RC[+57.021]RHPGELRNGQVEIK.T		C[+57]	488.01	4	1949.02	1949.02	0	-3.5	112	Specific	256.37	202.53	202.53	2.7	576	>sp|P04003|C4BPA_HUMAN C4b-binding protein alpha chain OS=Homo sapiens OX=9606 GN=C4BPA PE=1 SV=2	1	20220927_ex1_um8_fiala002_sa_ext00_c4bp_glyko_1.ScanId;v=1;d1=3226.3226.4	controllerType=0 controllerNumber=1 scan=3226	13.6903	20220927_EX1_UM8_Fiala002_SA_EXT00_c4bp_glyko_1
506	00740:2	1	R.C[+57.021]RHPGELR.N		C[+57]	512.757	2	1024.51	1024.51	0	-2.9	113	Specific	430.25	294.82	294.82	4.36	576	>sp|P04003|C4BPA_HUMAN C4b-binding protein alpha chain OS=Homo sapiens OX=9606 GN=C4BPA PE=1 SV=2	1	20220927_ex1_um8_fiala002_sa_ext00_c4bp_glyko_1.ScanId;v=1;d1=3660.3660.2	controllerType=0 controllerNumber=1 scan=3660	14.8289	20220927_EX1_UM8_Fiala002_SA_EXT00_c4bp_glyko_1
507	00246:2	1	R.C[+57.021]RHPGELR.N		C[+57]	512.757	2	1024.51	1024.51	0	-3.8	113	Specific	465.03	272.5	272.5	3.99	576	>sp|P04003|C4BPA_HUMAN C4b-binding protein alpha chain OS=Homo sapiens OX=9606 GN=C4BPA PE=1 SV=2	1	20220927_ex1_um8_fiala002_sa_ext00_c4bp_glyko_1.ScanId;v=1;d1=3097.3097.2	controllerType=0 controllerNumber=1 scan=3097	13.3229	20220927_EX1_UM8_Fiala002_SA_EXT00_c4bp_glyko_1
508	00067:2	1	R.C[+57.021]RHPGELR.N		C[+57]	512.755	2	1024.5	1024.51	0	-7.8	113	Specific	579.57	318.19	318.19	4.51	576	>sp|P04003|C4BPA_HUMAN C4b-binding protein alpha chain OS=Homo sapiens OX=9606 GN=C4BPA PE=1 SV=2	1	20220927_ex1_um8_fiala002_sa_ext00_c4bp_glyko_1.ScanId;v=1;d1=2890.2890.2	controllerType=0 controllerNumber=1 scan=2890	12.7645	20220927_EX1_UM8_Fiala002_SA_EXT00_c4bp_glyko_1
509	00522:4	1	R.C[+57.021]RHPGELRNGQVEIK.T		C[+57]	448.984	4	1792.92	1792.92	0	-4.2	113	Specific	377.46	377.46	377.46	5.3	576	>sp|P04003|C4BPA_HUMAN C4b-binding protein alpha chain OS=Homo sapiens OX=9606 GN=C4BPA PE=1 SV=2	1	20220927_ex1_um8_fiala002_sa_ext00_c4bp_glyko_1.ScanId;v=1;d1=3418.3418.4	controllerType=0 controllerNumber=1 scan=3418	14.1971	20220927_EX1_UM8_Fiala002_SA_EXT00_c4bp_glyko_1
510	00508:4	1	R.C[+57.021]RHPGELRNGQVEIK.T		C[+57]	448.985	4	1792.92	1792.92	0	-3.5	113	Specific	412.51	412.51	412.51	5.48	576	>sp|P04003|C4BPA_HUMAN C4b-binding protein alpha chain OS=Homo sapiens OX=9606 GN=C4BPA PE=1 SV=2	1	20220927_ex1_um8_fiala002_sa_ext00_c4bp_glyko_1.ScanId;v=1;d1=3402.3402.4	controllerType=0 controllerNumber=1 scan=3402	14.1534	20220927_EX1_UM8_Fiala002_SA_EXT00_c4bp_glyko_1
511	01114:3	1	R.HPGELRNGQVEIK.T			492.934	3	1476.79	1476.79	0	-3.3	115	Specific	382.32	382.32	382.32	5.65	576	>sp|P04003|C4BPA_HUMAN C4b-binding protein alpha chain OS=Homo sapiens OX=9606 GN=C4BPA PE=1 SV=2	1	20220927_ex1_um8_fiala002_sa_ext00_c4bp_glyko_1.ScanId;v=1;d1=4068.4068.3	controllerType=0 controllerNumber=1 scan=4068	15.8653	20220927_EX1_UM8_Fiala002_SA_EXT00_c4bp_glyko_1
512	10555:2	1	G.QVEIK[+42.011]TDLSFGSQ.I		K[+42]	747.377	2	1493.75	1493.75	0	-0.9	123	Non	99.45	99.45	99.45	0.37	576	>sp|P04003|C4BPA_HUMAN C4b-binding protein alpha chain OS=Homo sapiens OX=9606 GN=C4BPA PE=1 SV=2	1	20220927_ex1_um8_fiala002_sa_ext00_c4bp_glyko_1.ScanId;v=1;d1=14027.14027.2	controllerType=0 controllerNumber=1 scan=14027	39.9892	20220927_EX1_UM8_Fiala002_SA_EXT00_c4bp_glyko_1
513	15761:2	1	K.TDLSFGSQIEF.S			622.294	2	1243.58	1243.58	0	-2	128	CRagged	102.75	102.75	102.75	0.54	576	>sp|P04003|C4BPA_HUMAN C4b-binding protein alpha chain OS=Homo sapiens OX=9606 GN=C4BPA PE=1 SV=2	1	20220927_ex1_um8_fiala002_sa_ext00_c4bp_glyko_1.ScanId;v=1;d1=19511.19511.2	controllerType=0 controllerNumber=1 scan=19511	53.3444	20220927_EX1_UM8_Fiala002_SA_EXT00_c4bp_glyko_1
514	13726:2	1	K.TDLSFGSQIEF.S			622.295	2	1243.58	1243.58	0	-1.5	128	CRagged	170.32	170.32	170.32	2.29	576	>sp|P04003|C4BPA_HUMAN C4b-binding protein alpha chain OS=Homo sapiens OX=9606 GN=C4BPA PE=1 SV=2	1	20220927_ex1_um8_fiala002_sa_ext00_c4bp_glyko_1.ScanId;v=1;d1=17356.17356.2	controllerType=0 controllerNumber=1 scan=17356	48.0117	20220927_EX1_UM8_Fiala002_SA_EXT00_c4bp_glyko_1
515	13503:2	1	K.TDLSFGSQIEF.S			622.296	2	1243.58	1243.58	0	0.1	128	CRagged	357.65	341.5	341.5	3.96	576	>sp|P04003|C4BPA_HUMAN C4b-binding protein alpha chain OS=Homo sapiens OX=9606 GN=C4BPA PE=1 SV=2	1	20220927_ex1_um8_fiala002_sa_ext00_c4bp_glyko_1.ScanId;v=1;d1=17121.17121.2	controllerType=0 controllerNumber=1 scan=17121	47.4307	20220927_EX1_UM8_Fiala002_SA_EXT00_c4bp_glyko_1
516	13296:2	1	K.TDLSFGSQIEF.S			622.295	2	1243.58	1243.58	0	-1.6	128	CRagged	540.21	508.12	508.12	6.65	576	>sp|P04003|C4BPA_HUMAN C4b-binding protein alpha chain OS=Homo sapiens OX=9606 GN=C4BPA PE=1 SV=2	1	20220927_ex1_um8_fiala002_sa_ext00_c4bp_glyko_1.ScanId;v=1;d1=16904.16904.2	controllerType=0 controllerNumber=1 scan=16904	46.9097	20220927_EX1_UM8_Fiala002_SA_EXT00_c4bp_glyko_1
517	11811:2	1	K.TDLSFGSQIEFS.C			665.811	2	1330.61	1330.62	0	-1.2	128	CRagged	383.81	313.56	313.56	3.83	576	>sp|P04003|C4BPA_HUMAN C4b-binding protein alpha chain OS=Homo sapiens OX=9606 GN=C4BPA PE=1 SV=2	1	20220927_ex1_um8_fiala002_sa_ext00_c4bp_glyko_1.ScanId;v=1;d1=15342.15342.2	controllerType=0 controllerNumber=1 scan=15342	43.1244	20220927_EX1_UM8_Fiala002_SA_EXT00_c4bp_glyko_1
518	15848:2	1	K.TDLSFGSQIEFSC[+57.021]SEGF.F		C[+57]	955.909	2	1910.81	1910.81	0	-0.1	128	CRagged	166.33	166.33	166.33	2.48	576	>sp|P04003|C4BPA_HUMAN C4b-binding protein alpha chain OS=Homo sapiens OX=9606 GN=C4BPA PE=1 SV=2	1	20220927_ex1_um8_fiala002_sa_ext00_c4bp_glyko_1.ScanId;v=1;d1=19602.19602.2	controllerType=0 controllerNumber=1 scan=19602	53.5613	20220927_EX1_UM8_Fiala002_SA_EXT00_c4bp_glyko_1
519	15604:2	1	K.TDLSFGSQIEFSC[+57.021]SEGF.F		C[+57]	955.908	2	1910.81	1910.81	0	-0.9	128	CRagged	219.16	219.16	219.16	2.54	576	>sp|P04003|C4BPA_HUMAN C4b-binding protein alpha chain OS=Homo sapiens OX=9606 GN=C4BPA PE=1 SV=2	1	20220927_ex1_um8_fiala002_sa_ext00_c4bp_glyko_1.ScanId;v=1;d1=19346.19346.2	controllerType=0 controllerNumber=1 scan=19346	52.9442	20220927_EX1_UM8_Fiala002_SA_EXT00_c4bp_glyko_1
520	13680:2	1	K.TDLSFGSQIEFSC[+57.021]SEGF.F		C[+57]	955.908	2	1910.81	1910.81	0	-1.6	128	CRagged	370.14	370.14	370.14	5.91	576	>sp|P04003|C4BPA_HUMAN C4b-binding protein alpha chain OS=Homo sapiens OX=9606 GN=C4BPA PE=1 SV=2	1	20220927_ex1_um8_fiala002_sa_ext00_c4bp_glyko_1.ScanId;v=1;d1=17308.17308.2	controllerType=0 controllerNumber=1 scan=17308	47.8956	20220927_EX1_UM8_Fiala002_SA_EXT00_c4bp_glyko_1
521	13465:2	1	K.TDLSFGSQIEFSC[+57.021]SEGF.F		C[+57]	955.908	2	1910.81	1910.81	0	-1.4	128	CRagged	702.71	549.67	549.67	10.79	576	>sp|P04003|C4BPA_HUMAN C4b-binding protein alpha chain OS=Homo sapiens OX=9606 GN=C4BPA PE=1 SV=2	1	20220927_ex1_um8_fiala002_sa_ext00_c4bp_glyko_1.ScanId;v=1;d1=17081.17081.2	controllerType=0 controllerNumber=1 scan=17081	47.3324	20220927_EX1_UM8_Fiala002_SA_EXT00_c4bp_glyko_1
522	13689:2	1	K.TDLSFGSQIEFSC[+57.021]SEGF.F		C[+57]	955.908	2	1910.81	1910.81	0	-1.6	128	CRagged	708.64	689.73	689.73	10.19	576	>sp|P04003|C4BPA_HUMAN C4b-binding protein alpha chain OS=Homo sapiens OX=9606 GN=C4BPA PE=1 SV=2	1	20220927_ex1_um8_fiala002_sa_ext00_c4bp_glyko_1.ScanId;v=1;d1=17317.17317.2	controllerType=0 controllerNumber=1 scan=17317	47.9162	20220927_EX1_UM8_Fiala002_SA_EXT00_c4bp_glyko_1
523	15702:2	1	K.TDLSFGSQIEFSC[+57.021]SEGFF.L		C[+57]	1029.44	2	2057.87	2057.88	0	-5.4	128	CRagged	360.06	360.06	360.06	4.09	576	>sp|P04003|C4BPA_HUMAN C4b-binding protein alpha chain OS=Homo sapiens OX=9606 GN=C4BPA PE=1 SV=2	1	20220927_ex1_um8_fiala002_sa_ext00_c4bp_glyko_1.ScanId;v=1;d1=19449.19449.2	controllerType=0 controllerNumber=1 scan=19449	53.1965	20220927_EX1_UM8_Fiala002_SA_EXT00_c4bp_glyko_1
524	15652:3	1	K.TDLSFGSQIEFSC[+57.021]SEGFFLIGSTTSR.C		C[+57]	958.447	3	2873.33	2873.33	0	-1.2	128	Specific	519.42	519.42	519.42	6.87	576	>sp|P04003|C4BPA_HUMAN C4b-binding protein alpha chain OS=Homo sapiens OX=9606 GN=C4BPA PE=1 SV=2	1	20220927_ex1_um8_fiala002_sa_ext00_c4bp_glyko_1.ScanId;v=1;d1=19396.19396.3	controllerType=0 controllerNumber=1 scan=19396	53.0693	20220927_EX1_UM8_Fiala002_SA_EXT00_c4bp_glyko_1
525	15243:3	1	K.TDLSFGSQIEFSC[+57.021]SEGFFLIGSTTSR.C		C[+57]	958.446	3	2873.32	2873.33	0	-2.4	128	Specific	852.98	852.98	852.98	14.37	576	>sp|P04003|C4BPA_HUMAN C4b-binding protein alpha chain OS=Homo sapiens OX=9606 GN=C4BPA PE=1 SV=2	1	20220927_ex1_um8_fiala002_sa_ext00_c4bp_glyko_1.ScanId;v=1;d1=18963.18963.3	controllerType=0 controllerNumber=1 scan=18963	51.9841	20220927_EX1_UM8_Fiala002_SA_EXT00_c4bp_glyko_1
526	10533:3	1	F.SC[+57.021]SEGFFLIGSTTSR.C		C[+57]	550.258	3	1648.76	1648.76	0	-1.8	139	NRagged	555.44	538.03	538.03	7.48	576	>sp|P04003|C4BPA_HUMAN C4b-binding protein alpha chain OS=Homo sapiens OX=9606 GN=C4BPA PE=1 SV=2	1	20220927_ex1_um8_fiala002_sa_ext00_c4bp_glyko_1.ScanId;v=1;d1=14004.14004.3	controllerType=0 controllerNumber=1 scan=14004	39.9348	20220927_EX1_UM8_Fiala002_SA_EXT00_c4bp_glyko_1
527	10531:2	1	F.SC[+57.021]SEGFFLIGSTTSR.C		C[+57]	824.884	2	1648.76	1648.76	0	-1.7	139	NRagged	807.53	773.07	773.07	13.93	576	>sp|P04003|C4BPA_HUMAN C4b-binding protein alpha chain OS=Homo sapiens OX=9606 GN=C4BPA PE=1 SV=2	1	20220927_ex1_um8_fiala002_sa_ext00_c4bp_glyko_1.ScanId;v=1;d1=14002.14002.2	controllerType=0 controllerNumber=1 scan=14002	39.9304	20220927_EX1_UM8_Fiala002_SA_EXT00_c4bp_glyko_1
528	08812:3	1	F.SC[+57.021]SEGFFLIGSTTSRC[+57.021]EVQDR.G		C[+57]*2	812.701	3	2436.09	2436.09	0	-1.6	139	NRagged	439.21	401.88	401.88	6.09	576	>sp|P04003|C4BPA_HUMAN C4b-binding protein alpha chain OS=Homo sapiens OX=9606 GN=C4BPA PE=1 SV=2	1	20220927_ex1_um8_fiala002_sa_ext00_c4bp_glyko_1.ScanId;v=1;d1=12199.12199.3	controllerType=0 controllerNumber=1 scan=12199	35.6276	20220927_EX1_UM8_Fiala002_SA_EXT00_c4bp_glyko_1
529	10659:2	1	S.C[+57.021]SEGFFLIGSTTSR.C		C[+57]	781.369	2	1561.73	1561.73	0	-0.9	140	NRagged	723.7	611.24	611.24	11.21	576	>sp|P04003|C4BPA_HUMAN C4b-binding protein alpha chain OS=Homo sapiens OX=9606 GN=C4BPA PE=1 SV=2	1	20220927_ex1_um8_fiala002_sa_ext00_c4bp_glyko_1.ScanId;v=1;d1=14136.14136.2	controllerType=0 controllerNumber=1 scan=14136	40.2475	20220927_EX1_UM8_Fiala002_SA_EXT00_c4bp_glyko_1
530	10765:2	1	C.SEGFFLIGSTTSR.C			701.353	2	1401.7	1401.7	0	-1.4	141	NRagged	674.32	674.32	674.32	10.68	576	>sp|P04003|C4BPA_HUMAN C4b-binding protein alpha chain OS=Homo sapiens OX=9606 GN=C4BPA PE=1 SV=2	1	20220927_ex1_um8_fiala002_sa_ext00_c4bp_glyko_1.ScanId;v=1;d1=14246.14246.4	controllerType=0 controllerNumber=1 scan=14246	40.5151	20220927_EX1_UM8_Fiala002_SA_EXT00_c4bp_glyko_1
531	05373:2	1	F.FLIGSTTSR.C			491.271	2	981.534	981.536	0	-1.9	145	NRagged	174.65	174.65	174.65	3.06	576	>sp|P04003|C4BPA_HUMAN C4b-binding protein alpha chain OS=Homo sapiens OX=9606 GN=C4BPA PE=1 SV=2	1	20220927_ex1_um8_fiala002_sa_ext00_c4bp_glyko_1.ScanId;v=1;d1=8591.8591.2	controllerType=0 controllerNumber=1 scan=8591	26.9925	20220927_EX1_UM8_Fiala002_SA_EXT00_c4bp_glyko_1
532	05302:2	1	F.FLIGSTTSR.C			491.271	2	981.534	981.536	0	-2	145	NRagged	257	257	257	4.95	576	>sp|P04003|C4BPA_HUMAN C4b-binding protein alpha chain OS=Homo sapiens OX=9606 GN=C4BPA PE=1 SV=2	1	20220927_ex1_um8_fiala002_sa_ext00_c4bp_glyko_1.ScanId;v=1;d1=8517.8517.2	controllerType=0 controllerNumber=1 scan=8517	26.8154	20220927_EX1_UM8_Fiala002_SA_EXT00_c4bp_glyko_1
533	05278:2	1	F.FLIGSTTSR.C			491.271	2	981.534	981.536	0	-2.2	145	NRagged	265.81	225.1	225.1	4.71	576	>sp|P04003|C4BPA_HUMAN C4b-binding protein alpha chain OS=Homo sapiens OX=9606 GN=C4BPA PE=1 SV=2	1	20220927_ex1_um8_fiala002_sa_ext00_c4bp_glyko_1.ScanId;v=1;d1=8492.8492.2	controllerType=0 controllerNumber=1 scan=8492	26.7565	20220927_EX1_UM8_Fiala002_SA_EXT00_c4bp_glyko_1
534	05825:2	1	F.FLIGSTTSR.C			491.271	2	981.534	981.536	0	-2.1	145	NRagged	300.36	292.58	292.58	5.33	576	>sp|P04003|C4BPA_HUMAN C4b-binding protein alpha chain OS=Homo sapiens OX=9606 GN=C4BPA PE=1 SV=2	1	20220927_ex1_um8_fiala002_sa_ext00_c4bp_glyko_1.ScanId;v=1;d1=9065.9065.2	controllerType=0 controllerNumber=1 scan=9065	28.1352	20220927_EX1_UM8_Fiala002_SA_EXT00_c4bp_glyko_1
535	05331:2	1	F.FLIGSTTSR.C			491.271	2	981.534	981.536	0	-2	145	NRagged	320.72	320.72	320.72	5.72	576	>sp|P04003|C4BPA_HUMAN C4b-binding protein alpha chain OS=Homo sapiens OX=9606 GN=C4BPA PE=1 SV=2	1	20220927_ex1_um8_fiala002_sa_ext00_c4bp_glyko_1.ScanId;v=1;d1=8547.8547.2	controllerType=0 controllerNumber=1 scan=8547	26.8882	20220927_EX1_UM8_Fiala002_SA_EXT00_c4bp_glyko_1
536	05379:2	1	F.FLIGSTTSR.C			491.271	2	981.534	981.536	0	-2.2	145	NRagged	331.1	331.1	331.1	5.75	576	>sp|P04003|C4BPA_HUMAN C4b-binding protein alpha chain OS=Homo sapiens OX=9606 GN=C4BPA PE=1 SV=2	1	20220927_ex1_um8_fiala002_sa_ext00_c4bp_glyko_1.ScanId;v=1;d1=8598.8598.2	controllerType=0 controllerNumber=1 scan=8598	27.0102	20220927_EX1_UM8_Fiala002_SA_EXT00_c4bp_glyko_1
537	05167:2	1	F.FLIGSTTSR.C			491.271	2	981.534	981.536	0	-2.7	145	NRagged	395.82	395.82	395.82	6.89	576	>sp|P04003|C4BPA_HUMAN C4b-binding protein alpha chain OS=Homo sapiens OX=9606 GN=C4BPA PE=1 SV=2	1	20220927_ex1_um8_fiala002_sa_ext00_c4bp_glyko_1.ScanId;v=1;d1=8374.8374.2	controllerType=0 controllerNumber=1 scan=8374	26.4672	20220927_EX1_UM8_Fiala002_SA_EXT00_c4bp_glyko_1
538	04399:3	1	F.FLIGSTTSRC[+57.021]EVQDR.G		C[+57]	590.293	3	1768.86	1768.86	0	-0.8	145	NRagged	238.55	238.55	238.55	2.88	576	>sp|P04003|C4BPA_HUMAN C4b-binding protein alpha chain OS=Homo sapiens OX=9606 GN=C4BPA PE=1 SV=2	1	20220927_ex1_um8_fiala002_sa_ext00_c4bp_glyko_1.ScanId;v=1;d1=7541.7541.3	controllerType=0 controllerNumber=1 scan=7541	24.3676	20220927_EX1_UM8_Fiala002_SA_EXT00_c4bp_glyko_1
539	04189:3	1	F.FLIGSTTSRC[+57.021]EVQDR.G		C[+57]	590.292	3	1768.86	1768.86	0	-1.9	145	NRagged	445.44	445.44	445.44	6.75	576	>sp|P04003|C4BPA_HUMAN C4b-binding protein alpha chain OS=Homo sapiens OX=9606 GN=C4BPA PE=1 SV=2	1	20220927_ex1_um8_fiala002_sa_ext00_c4bp_glyko_1.ScanId;v=1;d1=7320.7320.3	controllerType=0 controllerNumber=1 scan=7320	23.8291	20220927_EX1_UM8_Fiala002_SA_EXT00_c4bp_glyko_1
540	04197:2	1	F.FLIGSTTSRC[+57.021]EVQDR.G		C[+57]	884.935	2	1768.86	1768.86	0	-1.2	145	NRagged	616.31	489.36	489.36	7.84	576	>sp|P04003|C4BPA_HUMAN C4b-binding protein alpha chain OS=Homo sapiens OX=9606 GN=C4BPA PE=1 SV=2	1	20220927_ex1_um8_fiala002_sa_ext00_c4bp_glyko_1.ScanId;v=1;d1=7328.7328.2	controllerType=0 controllerNumber=1 scan=7328	23.8468	20220927_EX1_UM8_Fiala002_SA_EXT00_c4bp_glyko_1
541	01012:3	1	F.LIGSTTSRC[+57.021]EVQDR.G		C[+57]	541.268	3	1621.79	1621.8	0	-3.5	146	NRagged	40.63	40.63	40.63	0.25	576	>sp|P04003|C4BPA_HUMAN C4b-binding protein alpha chain OS=Homo sapiens OX=9606 GN=C4BPA PE=1 SV=2	1	20220927_ex1_um8_fiala002_sa_ext00_c4bp_glyko_1.ScanId;v=1;d1=3957.3957.2	controllerType=0 controllerNumber=1 scan=3957	15.5825	20220927_EX1_UM8_Fiala002_SA_EXT00_c4bp_glyko_1
542	01033:3	1	F.LIGSTTSRC[+57.021]EVQDR.G		C[+57]	541.268	3	1621.79	1621.8	0	-3.5	146	NRagged	56.58	56.58	56.58	0.57	576	>sp|P04003|C4BPA_HUMAN C4b-binding protein alpha chain OS=Homo sapiens OX=9606 GN=C4BPA PE=1 SV=2	1	20220927_ex1_um8_fiala002_sa_ext00_c4bp_glyko_1.ScanId;v=1;d1=3979.3979.3	controllerType=0 controllerNumber=1 scan=3979	15.6374	20220927_EX1_UM8_Fiala002_SA_EXT00_c4bp_glyko_1
543	00846:2	1	F.LIGSTTSRC[+57.021]EVQDR.G		C[+57]	811.399	2	1621.79	1621.8	0	-3.2	146	NRagged	103.6	103.6	103.6	0.58	576	>sp|P04003|C4BPA_HUMAN C4b-binding protein alpha chain OS=Homo sapiens OX=9606 GN=C4BPA PE=1 SV=2	1	20220927_ex1_um8_fiala002_sa_ext00_c4bp_glyko_1.ScanId;v=1;d1=3778.3778.2	controllerType=0 controllerNumber=1 scan=3778	15.1329	20220927_EX1_UM8_Fiala002_SA_EXT00_c4bp_glyko_1
544	00844:2	1	F.LIGSTTSRC[+57.021]EVQDR.G		C[+57]	811.399	2	1621.79	1621.8	0	-3.2	146	NRagged	344.08	339.46	339.46	3.39	576	>sp|P04003|C4BPA_HUMAN C4b-binding protein alpha chain OS=Homo sapiens OX=9606 GN=C4BPA PE=1 SV=2	1	20220927_ex1_um8_fiala002_sa_ext00_c4bp_glyko_1.ScanId;v=1;d1=3776.3776.2	controllerType=0 controllerNumber=1 scan=3776	15.1281	20220927_EX1_UM8_Fiala002_SA_EXT00_c4bp_glyko_1
545	00830:3	1	F.LIGSTTSRC[+57.021]EVQDR.G		C[+57]	541.268	3	1621.79	1621.8	0	-5.1	146	NRagged	359.13	359.13	359.13	4.3	576	>sp|P04003|C4BPA_HUMAN C4b-binding protein alpha chain OS=Homo sapiens OX=9606 GN=C4BPA PE=1 SV=2	1	20220927_ex1_um8_fiala002_sa_ext00_c4bp_glyko_1.ScanId;v=1;d1=3760.3760.3	controllerType=0 controllerNumber=1 scan=3760	15.0855	20220927_EX1_UM8_Fiala002_SA_EXT00_c4bp_glyko_1
546	00831:2	1	F.LIGSTTSRC[+57.021]EVQDR.G		C[+57]	811.397	2	1621.79	1621.8	0	-5.5	146	NRagged	535.32	506.07	506.07	4.73	576	>sp|P04003|C4BPA_HUMAN C4b-binding protein alpha chain OS=Homo sapiens OX=9606 GN=C4BPA PE=1 SV=2	1	20220927_ex1_um8_fiala002_sa_ext00_c4bp_glyko_1.ScanId;v=1;d1=3761.3761.2	controllerType=0 controllerNumber=1 scan=3761	15.0877	20220927_EX1_UM8_Fiala002_SA_EXT00_c4bp_glyko_1
547	05406:3	1	F.LIGSTTSRC[+57.021]EVQDRGVGW.S		C[+57]	674.333	3	2020.98	2020.99	0	-1.3	146	Non	407.63	407.63	407.63	4.65	576	>sp|P04003|C4BPA_HUMAN C4b-binding protein alpha chain OS=Homo sapiens OX=9606 GN=C4BPA PE=1 SV=2	1	20220927_ex1_um8_fiala002_sa_ext00_c4bp_glyko_1.ScanId;v=1;d1=8626.8626.3	controllerType=0 controllerNumber=1 scan=8626	27.0752	20220927_EX1_UM8_Fiala002_SA_EXT00_c4bp_glyko_1
548	15915:2	1	L.IGSTTSRC[+57.021]EVQDR.G		C[+57]	754.859	2	1508.71	1508.71	0	-0.4	147	NRagged	33.92	33.92	33.92	0.08	576	>sp|P04003|C4BPA_HUMAN C4b-binding protein alpha chain OS=Homo sapiens OX=9606 GN=C4BPA PE=1 SV=2	1	20220927_ex1_um8_fiala002_sa_ext00_c4bp_glyko_1.ScanId;v=1;d1=19672.19672.2	controllerType=0 controllerNumber=1 scan=19672	53.7295	20220927_EX1_UM8_Fiala002_SA_EXT00_c4bp_glyko_1
549	00204:3	1	L.IGSTTSRC[+57.021]EVQDR.G		C[+57]	503.574	3	1508.71	1508.71	0	-3.1	147	NRagged	452.92	452.92	452.92	7	576	>sp|P04003|C4BPA_HUMAN C4b-binding protein alpha chain OS=Homo sapiens OX=9606 GN=C4BPA PE=1 SV=2	1	20220927_ex1_um8_fiala002_sa_ext00_c4bp_glyko_1.ScanId;v=1;d1=3043.3043.3	controllerType=0 controllerNumber=1 scan=3043	13.1643	20220927_EX1_UM8_Fiala002_SA_EXT00_c4bp_glyko_1
550	04798:2	1	R.C[+57.021]EVQDRGVGW.S		C[+57]	603.271	2	1205.53	1205.54	0	-2.3	154	CRagged	719.84	616.72	616.72	10.12	576	>sp|P04003|C4BPA_HUMAN C4b-binding protein alpha chain OS=Homo sapiens OX=9606 GN=C4BPA PE=1 SV=2	1	20220927_ex1_um8_fiala002_sa_ext00_c4bp_glyko_1.ScanId;v=1;d1=7962.7962.2	controllerType=0 controllerNumber=1 scan=7962	25.3965	20220927_EX1_UM8_Fiala002_SA_EXT00_c4bp_glyko_1
551	05619:4	1	R.C[+57.021]EVQDRGVGWSHPLPQC[+57.021]EIVK.C		C[+57]*2	624.303	4	2494.19	2494.2	0	-2	154	Specific	713.95	713.95	713.95	11.15	576	>sp|P04003|C4BPA_HUMAN C4b-binding protein alpha chain OS=Homo sapiens OX=9606 GN=C4BPA PE=1 SV=2	1	20220927_ex1_um8_fiala002_sa_ext00_c4bp_glyko_1.ScanId;v=1;d1=8849.8849.3	controllerType=0 controllerNumber=1 scan=8849	27.6159	20220927_EX1_UM8_Fiala002_SA_EXT00_c4bp_glyko_1
552	05635:4	1	R.C[+57.021]EVQDRGVGWSHPLPQC[+57.021]EIVK.C		C[+57]*2	624.303	4	2494.19	2494.2	0	-1.8	154	Specific	778.44	778.44	778.44	12.15	576	>sp|P04003|C4BPA_HUMAN C4b-binding protein alpha chain OS=Homo sapiens OX=9606 GN=C4BPA PE=1 SV=2	1	20220927_ex1_um8_fiala002_sa_ext00_c4bp_glyko_1.ScanId;v=1;d1=8866.8866.4	controllerType=0 controllerNumber=1 scan=8866	27.6569	20220927_EX1_UM8_Fiala002_SA_EXT00_c4bp_glyko_1
553	06266:3	1	V.QDRGVGW[+15.995]SHPLPQC[+57.021]EIVK.C		C[+57], W[+16]	708.023	3	2122.05	2122.05	0	1.7	157	NRagged	191.97	191.97	191.97	1.97	576	>sp|P04003|C4BPA_HUMAN C4b-binding protein alpha chain OS=Homo sapiens OX=9606 GN=C4BPA PE=1 SV=2	1	20220927_ex1_um8_fiala002_sa_ext00_c4bp_glyko_1.ScanId;v=1;d1=9528.9528.3	controllerType=0 controllerNumber=1 scan=9528	29.2411	20220927_EX1_UM8_Fiala002_SA_EXT00_c4bp_glyko_1
554	06260:4	1	V.QDRGVGW[+15.995]SHPLPQC[+57.021]EIVK.C		C[+57], W[+16]	531.268	4	2122.05	2122.05	0	0.7	157	NRagged	306.16	306.16	306.16	3.26	576	>sp|P04003|C4BPA_HUMAN C4b-binding protein alpha chain OS=Homo sapiens OX=9606 GN=C4BPA PE=1 SV=2	1	20220927_ex1_um8_fiala002_sa_ext00_c4bp_glyko_1.ScanId;v=1;d1=9522.9522.4	controllerType=0 controllerNumber=1 scan=9522	29.2278	20220927_EX1_UM8_Fiala002_SA_EXT00_c4bp_glyko_1
555	06209:1	1	R.GVGW[+15.995].S		W[+16]	434.203	1	434.203	434.203	0	-1.2	160	CRagged	232.9	203.9	203.9	2.29	576	>sp|P04003|C4BPA_HUMAN C4b-binding protein alpha chain OS=Homo sapiens OX=9606 GN=C4BPA PE=1 SV=2	1	20220927_ex1_um8_fiala002_sa_ext00_c4bp_glyko_1.ScanId;v=1;d1=9468.9468.2	controllerType=0 controllerNumber=1 scan=9468	29.0991	20220927_EX1_UM8_Fiala002_SA_EXT00_c4bp_glyko_1
556	06011:2	1	R.GVGWSHPLPQ.C			539.276	2	1077.55	1077.55	0	-2.2	160	CRagged	111.35	111.35	111.35	1.11	576	>sp|P04003|C4BPA_HUMAN C4b-binding protein alpha chain OS=Homo sapiens OX=9606 GN=C4BPA PE=1 SV=2	1	20220927_ex1_um8_fiala002_sa_ext00_c4bp_glyko_1.ScanId;v=1;d1=9260.9260.2	controllerType=0 controllerNumber=1 scan=9260	28.6006	20220927_EX1_UM8_Fiala002_SA_EXT00_c4bp_glyko_1
557	06002:2	1	R.GVGWSHPLPQC[+57.021].E		C[+57]	619.292	2	1237.58	1237.58	0	-1.5	160	CRagged	522.03	522.03	522.03	7.21	576	>sp|P04003|C4BPA_HUMAN C4b-binding protein alpha chain OS=Homo sapiens OX=9606 GN=C4BPA PE=1 SV=2	1	20220927_ex1_um8_fiala002_sa_ext00_c4bp_glyko_1.ScanId;v=1;d1=9251.9251.2	controllerType=0 controllerNumber=1 scan=9251	28.5807	20220927_EX1_UM8_Fiala002_SA_EXT00_c4bp_glyko_1
558	13482:3	1	R.GVGWSHPLPQC[+57.021]EIVK.C		C[+57]	569.627	3	1706.87	1706.87	0	-0.7	160	Specific	150.24	150.24	150.24	2.57	576	>sp|P04003|C4BPA_HUMAN C4b-binding protein alpha chain OS=Homo sapiens OX=9606 GN=C4BPA PE=1 SV=2	1	20220927_ex1_um8_fiala002_sa_ext00_c4bp_glyko_1.ScanId;v=1;d1=17099.17099.4	controllerType=0 controllerNumber=1 scan=17099	47.3785	20220927_EX1_UM8_Fiala002_SA_EXT00_c4bp_glyko_1
559	14300:3	1	R.GVGWSHPLPQC[+57.021]EIVK.C		C[+57]	569.627	3	1706.87	1706.87	0	-1.4	160	Specific	177.11	177.11	177.11	3.86	576	>sp|P04003|C4BPA_HUMAN C4b-binding protein alpha chain OS=Homo sapiens OX=9606 GN=C4BPA PE=1 SV=2	1	20220927_ex1_um8_fiala002_sa_ext00_c4bp_glyko_1.ScanId;v=1;d1=17963.17963.4	controllerType=0 controllerNumber=1 scan=17963	49.5067	20220927_EX1_UM8_Fiala002_SA_EXT00_c4bp_glyko_1
560	15257:3	1	R.GVGWSHPLPQC[+57.021]EIVK.C		C[+57]	569.627	3	1706.87	1706.87	0	-1.5	160	Specific	210.58	210.58	210.58	3.96	576	>sp|P04003|C4BPA_HUMAN C4b-binding protein alpha chain OS=Homo sapiens OX=9606 GN=C4BPA PE=1 SV=2	1	20220927_ex1_um8_fiala002_sa_ext00_c4bp_glyko_1.ScanId;v=1;d1=18978.18978.4	controllerType=0 controllerNumber=1 scan=18978	52.0231	20220927_EX1_UM8_Fiala002_SA_EXT00_c4bp_glyko_1
561	13100:3	1	R.GVGWSHPLPQC[+57.021]EIVK.C		C[+57]	569.625	3	1706.86	1706.87	0	-4.1	160	Specific	279.1	279.1	279.1	4.85	576	>sp|P04003|C4BPA_HUMAN C4b-binding protein alpha chain OS=Homo sapiens OX=9606 GN=C4BPA PE=1 SV=2	1	20220927_ex1_um8_fiala002_sa_ext00_c4bp_glyko_1.ScanId;v=1;d1=16695.16695.3	controllerType=0 controllerNumber=1 scan=16695	46.3882	20220927_EX1_UM8_Fiala002_SA_EXT00_c4bp_glyko_1
562	14936:3	1	R.GVGWSHPLPQC[+57.021]EIVK.C		C[+57]	569.627	3	1706.87	1706.87	0	-1.6	160	Specific	344.36	344.36	344.36	6.13	576	>sp|P04003|C4BPA_HUMAN C4b-binding protein alpha chain OS=Homo sapiens OX=9606 GN=C4BPA PE=1 SV=2	1	20220927_ex1_um8_fiala002_sa_ext00_c4bp_glyko_1.ScanId;v=1;d1=18638.18638.4	controllerType=0 controllerNumber=1 scan=18638	51.1821	20220927_EX1_UM8_Fiala002_SA_EXT00_c4bp_glyko_1
563	11235:3	1	R.GVGWSHPLPQC[+57.021]EIVK.C		C[+57]	569.627	3	1706.87	1706.87	0	-1.5	160	Specific	351.4	351.4	351.4	6.12	576	>sp|P04003|C4BPA_HUMAN C4b-binding protein alpha chain OS=Homo sapiens OX=9606 GN=C4BPA PE=1 SV=2	1	20220927_ex1_um8_fiala002_sa_ext00_c4bp_glyko_1.ScanId;v=1;d1=14739.14739.3	controllerType=0 controllerNumber=1 scan=14739	41.6868	20220927_EX1_UM8_Fiala002_SA_EXT00_c4bp_glyko_1
564	06345:3	1	R.GVGWSHPLPQC[+57.021]EIVK.C		C[+57]	569.626	3	1706.86	1706.87	0	-2.1	160	Specific	375.33	375.33	375.33	7.9	576	>sp|P04003|C4BPA_HUMAN C4b-binding protein alpha chain OS=Homo sapiens OX=9606 GN=C4BPA PE=1 SV=2	1	20220927_ex1_um8_fiala002_sa_ext00_c4bp_glyko_1.ScanId;v=1;d1=9611.9611.3	controllerType=0 controllerNumber=1 scan=9611	29.438	20220927_EX1_UM8_Fiala002_SA_EXT00_c4bp_glyko_1
565	10017:3	1	R.GVGWSHPLPQC[+57.021]EIVK.C		C[+57]	569.627	3	1706.87	1706.87	0	-0.5	160	Specific	397.01	397.01	397.01	6.83	576	>sp|P04003|C4BPA_HUMAN C4b-binding protein alpha chain OS=Homo sapiens OX=9606 GN=C4BPA PE=1 SV=2	1	20220927_ex1_um8_fiala002_sa_ext00_c4bp_glyko_1.ScanId;v=1;d1=13463.13463.3	controllerType=0 controllerNumber=1 scan=13463	38.6487	20220927_EX1_UM8_Fiala002_SA_EXT00_c4bp_glyko_1
566	15780:3	1	R.GVGWSHPLPQC[+57.021]EIVK.C		C[+57]	569.628	3	1706.87	1706.87	0	0	160	Specific	421.43	421.43	421.43	7.61	576	>sp|P04003|C4BPA_HUMAN C4b-binding protein alpha chain OS=Homo sapiens OX=9606 GN=C4BPA PE=1 SV=2	1	20220927_ex1_um8_fiala002_sa_ext00_c4bp_glyko_1.ScanId;v=1;d1=19531.19531.3	controllerType=0 controllerNumber=1 scan=19531	53.3937	20220927_EX1_UM8_Fiala002_SA_EXT00_c4bp_glyko_1
567	10392:3	1	R.GVGWSHPLPQC[+57.021]EIVK.C		C[+57]	569.627	3	1706.87	1706.87	0	-1.4	160	Specific	422.82	422.82	422.82	7.58	576	>sp|P04003|C4BPA_HUMAN C4b-binding protein alpha chain OS=Homo sapiens OX=9606 GN=C4BPA PE=1 SV=2	1	20220927_ex1_um8_fiala002_sa_ext00_c4bp_glyko_1.ScanId;v=1;d1=13856.13856.3	controllerType=0 controllerNumber=1 scan=13856	39.5831	20220927_EX1_UM8_Fiala002_SA_EXT00_c4bp_glyko_1
568	14548:3	1	R.GVGWSHPLPQC[+57.021]EIVK.C		C[+57]	569.626	3	1706.86	1706.87	0	-2	160	Specific	437.27	437.27	437.27	7.58	576	>sp|P04003|C4BPA_HUMAN C4b-binding protein alpha chain OS=Homo sapiens OX=9606 GN=C4BPA PE=1 SV=2	1	20220927_ex1_um8_fiala002_sa_ext00_c4bp_glyko_1.ScanId;v=1;d1=18227.18227.3	controllerType=0 controllerNumber=1 scan=18227	50.1684	20220927_EX1_UM8_Fiala002_SA_EXT00_c4bp_glyko_1
569	09072:3	1	R.GVGWSHPLPQC[+57.021]EIVK.C		C[+57]	569.626	3	1706.86	1706.87	0	-2.8	160	Specific	443.38	443.38	443.38	7.58	576	>sp|P04003|C4BPA_HUMAN C4b-binding protein alpha chain OS=Homo sapiens OX=9606 GN=C4BPA PE=1 SV=2	1	20220927_ex1_um8_fiala002_sa_ext00_c4bp_glyko_1.ScanId;v=1;d1=12473.12473.3	controllerType=0 controllerNumber=1 scan=12473	36.2895	20220927_EX1_UM8_Fiala002_SA_EXT00_c4bp_glyko_1
570	09370:3	1	R.GVGWSHPLPQC[+57.021]EIVK.C		C[+57]	569.626	3	1706.86	1706.87	0	-2.4	160	Specific	453.43	453.43	453.43	7.69	576	>sp|P04003|C4BPA_HUMAN C4b-binding protein alpha chain OS=Homo sapiens OX=9606 GN=C4BPA PE=1 SV=2	1	20220927_ex1_um8_fiala002_sa_ext00_c4bp_glyko_1.ScanId;v=1;d1=12785.12785.3	controllerType=0 controllerNumber=1 scan=12785	37.0357	20220927_EX1_UM8_Fiala002_SA_EXT00_c4bp_glyko_1
571	12146:3	1	R.GVGWSHPLPQC[+57.021]EIVK.C		C[+57]	569.625	3	1706.86	1706.87	0	-3.9	160	Specific	454.65	454.65	454.65	7.7	576	>sp|P04003|C4BPA_HUMAN C4b-binding protein alpha chain OS=Homo sapiens OX=9606 GN=C4BPA PE=1 SV=2	1	20220927_ex1_um8_fiala002_sa_ext00_c4bp_glyko_1.ScanId;v=1;d1=15693.15693.3	controllerType=0 controllerNumber=1 scan=15693	43.9561	20220927_EX1_UM8_Fiala002_SA_EXT00_c4bp_glyko_1
572	11712:3	1	R.GVGWSHPLPQC[+57.021]EIVK.C		C[+57]	569.627	3	1706.87	1706.87	0	-0.7	160	Specific	455.59	455.59	455.59	7.22	576	>sp|P04003|C4BPA_HUMAN C4b-binding protein alpha chain OS=Homo sapiens OX=9606 GN=C4BPA PE=1 SV=2	1	20220927_ex1_um8_fiala002_sa_ext00_c4bp_glyko_1.ScanId;v=1;d1=15238.15238.3	controllerType=0 controllerNumber=1 scan=15238	42.873	20220927_EX1_UM8_Fiala002_SA_EXT00_c4bp_glyko_1
573	12808:3	1	R.GVGWSHPLPQC[+57.021]EIVK.C		C[+57]	569.627	3	1706.87	1706.87	0	-1.8	160	Specific	464.82	464.82	464.82	8.18	576	>sp|P04003|C4BPA_HUMAN C4b-binding protein alpha chain OS=Homo sapiens OX=9606 GN=C4BPA PE=1 SV=2	1	20220927_ex1_um8_fiala002_sa_ext00_c4bp_glyko_1.ScanId;v=1;d1=16387.16387.3	controllerType=0 controllerNumber=1 scan=16387	45.6312	20220927_EX1_UM8_Fiala002_SA_EXT00_c4bp_glyko_1
574	09622:3	1	R.GVGWSHPLPQC[+57.021]EIVK.C		C[+57]	569.626	3	1706.86	1706.87	0	-2.1	160	Specific	466.61	466.61	466.61	7.69	576	>sp|P04003|C4BPA_HUMAN C4b-binding protein alpha chain OS=Homo sapiens OX=9606 GN=C4BPA PE=1 SV=2	1	20220927_ex1_um8_fiala002_sa_ext00_c4bp_glyko_1.ScanId;v=1;d1=13049.13049.3	controllerType=0 controllerNumber=1 scan=13049	37.6653	20220927_EX1_UM8_Fiala002_SA_EXT00_c4bp_glyko_1
575	15563:3	1	R.GVGWSHPLPQC[+57.021]EIVK.C		C[+57]	569.627	3	1706.87	1706.87	0	-1.3	160	Specific	480.21	480.21	480.21	7.79	576	>sp|P04003|C4BPA_HUMAN C4b-binding protein alpha chain OS=Homo sapiens OX=9606 GN=C4BPA PE=1 SV=2	1	20220927_ex1_um8_fiala002_sa_ext00_c4bp_glyko_1.ScanId;v=1;d1=19303.19303.3	controllerType=0 controllerNumber=1 scan=19303	52.8348	20220927_EX1_UM8_Fiala002_SA_EXT00_c4bp_glyko_1
576	07905:3	1	R.GVGWSHPLPQC[+57.021]EIVK.C		C[+57]	569.627	3	1706.87	1706.87	0	-1.1	160	Specific	488.33	488.33	488.33	7.3	576	>sp|P04003|C4BPA_HUMAN C4b-binding protein alpha chain OS=Homo sapiens OX=9606 GN=C4BPA PE=1 SV=2	1	20220927_ex1_um8_fiala002_sa_ext00_c4bp_glyko_1.ScanId;v=1;d1=11247.11247.3	controllerType=0 controllerNumber=1 scan=11247	33.3605	20220927_EX1_UM8_Fiala002_SA_EXT00_c4bp_glyko_1
577	13730:3	1	R.GVGWSHPLPQC[+57.021]EIVK.C		C[+57]	569.627	3	1706.87	1706.87	0	-1.8	160	Specific	508.36	508.36	508.36	8.25	576	>sp|P04003|C4BPA_HUMAN C4b-binding protein alpha chain OS=Homo sapiens OX=9606 GN=C4BPA PE=1 SV=2	1	20220927_ex1_um8_fiala002_sa_ext00_c4bp_glyko_1.ScanId;v=1;d1=17361.17361.3	controllerType=0 controllerNumber=1 scan=17361	48.0264	20220927_EX1_UM8_Fiala002_SA_EXT00_c4bp_glyko_1
578	11934:3	1	R.GVGWSHPLPQC[+57.021]EIVK.C		C[+57]	569.627	3	1706.87	1706.87	0	-1.4	160	Specific	522.26	522.26	522.26	8.4	576	>sp|P04003|C4BPA_HUMAN C4b-binding protein alpha chain OS=Homo sapiens OX=9606 GN=C4BPA PE=1 SV=2	1	20220927_ex1_um8_fiala002_sa_ext00_c4bp_glyko_1.ScanId;v=1;d1=15471.15471.3	controllerType=0 controllerNumber=1 scan=15471	43.4307	20220927_EX1_UM8_Fiala002_SA_EXT00_c4bp_glyko_1
579	13299:3	1	R.GVGWSHPLPQC[+57.021]EIVK.C		C[+57]	569.627	3	1706.87	1706.87	0	-1.3	160	Specific	527.56	527.56	527.56	7.93	576	>sp|P04003|C4BPA_HUMAN C4b-binding protein alpha chain OS=Homo sapiens OX=9606 GN=C4BPA PE=1 SV=2	1	20220927_ex1_um8_fiala002_sa_ext00_c4bp_glyko_1.ScanId;v=1;d1=16907.16907.3	controllerType=0 controllerNumber=1 scan=16907	46.9164	20220927_EX1_UM8_Fiala002_SA_EXT00_c4bp_glyko_1
580	06326:2	1	R.GVGWSHPLPQC[+57.021]EIVK.C		C[+57]	853.937	2	1706.87	1706.87	0	-1.1	160	Specific	527.83	527.83	527.83	7.48	576	>sp|P04003|C4BPA_HUMAN C4b-binding protein alpha chain OS=Homo sapiens OX=9606 GN=C4BPA PE=1 SV=2	1	20220927_ex1_um8_fiala002_sa_ext00_c4bp_glyko_1.ScanId;v=1;d1=9591.9591.2	controllerType=0 controllerNumber=1 scan=9591	29.3909	20220927_EX1_UM8_Fiala002_SA_EXT00_c4bp_glyko_1
581	15371:3	1	R.GVGWSHPLPQC[+57.021]EIVK.C		C[+57]	569.627	3	1706.87	1706.87	0	-0.9	160	Specific	528.3	528.3	528.3	7.93	576	>sp|P04003|C4BPA_HUMAN C4b-binding protein alpha chain OS=Homo sapiens OX=9606 GN=C4BPA PE=1 SV=2	1	20220927_ex1_um8_fiala002_sa_ext00_c4bp_glyko_1.ScanId;v=1;d1=19099.19099.3	controllerType=0 controllerNumber=1 scan=19099	52.3242	20220927_EX1_UM8_Fiala002_SA_EXT00_c4bp_glyko_1
582	12601:3	1	R.GVGWSHPLPQC[+57.021]EIVK.C		C[+57]	569.627	3	1706.87	1706.87	0	-1.8	160	Specific	528.71	528.71	528.71	8.4	576	>sp|P04003|C4BPA_HUMAN C4b-binding protein alpha chain OS=Homo sapiens OX=9606 GN=C4BPA PE=1 SV=2	1	20220927_ex1_um8_fiala002_sa_ext00_c4bp_glyko_1.ScanId;v=1;d1=16170.16170.3	controllerType=0 controllerNumber=1 scan=16170	45.1025	20220927_EX1_UM8_Fiala002_SA_EXT00_c4bp_glyko_1
583	08217:3	1	R.GVGWSHPLPQC[+57.021]EIVK.C		C[+57]	569.628	3	1706.87	1706.87	0	-0.1	160	Specific	535.11	535.11	535.11	7.93	576	>sp|P04003|C4BPA_HUMAN C4b-binding protein alpha chain OS=Homo sapiens OX=9606 GN=C4BPA PE=1 SV=2	1	20220927_ex1_um8_fiala002_sa_ext00_c4bp_glyko_1.ScanId;v=1;d1=11574.11574.3	controllerType=0 controllerNumber=1 scan=11574	34.1355	20220927_EX1_UM8_Fiala002_SA_EXT00_c4bp_glyko_1
584	14756:3	1	R.GVGWSHPLPQC[+57.021]EIVK.C		C[+57]	569.627	3	1706.87	1706.87	0	-1.8	160	Specific	546.52	546.52	546.52	8.4	576	>sp|P04003|C4BPA_HUMAN C4b-binding protein alpha chain OS=Homo sapiens OX=9606 GN=C4BPA PE=1 SV=2	1	20220927_ex1_um8_fiala002_sa_ext00_c4bp_glyko_1.ScanId;v=1;d1=18448.18448.3	controllerType=0 controllerNumber=1 scan=18448	50.7141	20220927_EX1_UM8_Fiala002_SA_EXT00_c4bp_glyko_1
585	14323:3	1	R.GVGWSHPLPQC[+57.021]EIVK.C		C[+57]	569.627	3	1706.87	1706.87	0	-1.6	160	Specific	553.94	553.94	553.94	8.4	576	>sp|P04003|C4BPA_HUMAN C4b-binding protein alpha chain OS=Homo sapiens OX=9606 GN=C4BPA PE=1 SV=2	1	20220927_ex1_um8_fiala002_sa_ext00_c4bp_glyko_1.ScanId;v=1;d1=17988.17988.3	controllerType=0 controllerNumber=1 scan=17988	49.5702	20220927_EX1_UM8_Fiala002_SA_EXT00_c4bp_glyko_1
586	13525:3	1	R.GVGWSHPLPQC[+57.021]EIVK.C		C[+57]	569.627	3	1706.87	1706.87	0	-0.9	160	Specific	563.04	563.04	563.04	8.82	576	>sp|P04003|C4BPA_HUMAN C4b-binding protein alpha chain OS=Homo sapiens OX=9606 GN=C4BPA PE=1 SV=2	1	20220927_ex1_um8_fiala002_sa_ext00_c4bp_glyko_1.ScanId;v=1;d1=17144.17144.3	controllerType=0 controllerNumber=1 scan=17144	47.485	20220927_EX1_UM8_Fiala002_SA_EXT00_c4bp_glyko_1
587	13932:3	1	R.GVGWSHPLPQC[+57.021]EIVK.C		C[+57]	569.627	3	1706.87	1706.87	0	-1.6	160	Specific	569.46	569.46	569.46	9.28	576	>sp|P04003|C4BPA_HUMAN C4b-binding protein alpha chain OS=Homo sapiens OX=9606 GN=C4BPA PE=1 SV=2	1	20220927_ex1_um8_fiala002_sa_ext00_c4bp_glyko_1.ScanId;v=1;d1=17574.17574.3	controllerType=0 controllerNumber=1 scan=17574	48.5494	20220927_EX1_UM8_Fiala002_SA_EXT00_c4bp_glyko_1
588	14129:3	1	R.GVGWSHPLPQC[+57.021]EIVK.C		C[+57]	569.627	3	1706.87	1706.87	0	-1.1	160	Specific	574.57	574.57	574.57	8.82	576	>sp|P04003|C4BPA_HUMAN C4b-binding protein alpha chain OS=Homo sapiens OX=9606 GN=C4BPA PE=1 SV=2	1	20220927_ex1_um8_fiala002_sa_ext00_c4bp_glyko_1.ScanId;v=1;d1=17782.17782.3	controllerType=0 controllerNumber=1 scan=17782	49.0607	20220927_EX1_UM8_Fiala002_SA_EXT00_c4bp_glyko_1
589	15172:3	1	R.GVGWSHPLPQC[+57.021]EIVK.C		C[+57]	569.626	3	1706.86	1706.87	0	-2.2	160	Specific	618.87	618.87	618.87	10.28	576	>sp|P04003|C4BPA_HUMAN C4b-binding protein alpha chain OS=Homo sapiens OX=9606 GN=C4BPA PE=1 SV=2	1	20220927_ex1_um8_fiala002_sa_ext00_c4bp_glyko_1.ScanId;v=1;d1=18888.18888.3	controllerType=0 controllerNumber=1 scan=18888	51.8009	20220927_EX1_UM8_Fiala002_SA_EXT00_c4bp_glyko_1
590	14967:3	1	R.GVGWSHPLPQC[+57.021]EIVK.C		C[+57]	569.626	3	1706.86	1706.87	0	-2.2	160	Specific	618.9	618.9	618.9	10.28	576	>sp|P04003|C4BPA_HUMAN C4b-binding protein alpha chain OS=Homo sapiens OX=9606 GN=C4BPA PE=1 SV=2	1	20220927_ex1_um8_fiala002_sa_ext00_c4bp_glyko_1.ScanId;v=1;d1=18671.18671.3	controllerType=0 controllerNumber=1 scan=18671	51.265	20220927_EX1_UM8_Fiala002_SA_EXT00_c4bp_glyko_1
591	06464:3	1	R.GVGWSHPLPQC[+57.021]EIVK.C		C[+57]	569.627	3	1706.87	1706.87	0	-1.1	160	Specific	675.45	675.45	675.45	10.82	576	>sp|P04003|C4BPA_HUMAN C4b-binding protein alpha chain OS=Homo sapiens OX=9606 GN=C4BPA PE=1 SV=2	1	20220927_ex1_um8_fiala002_sa_ext00_c4bp_glyko_1.ScanId;v=1;d1=9737.9737.3	controllerType=0 controllerNumber=1 scan=9737	29.7449	20220927_EX1_UM8_Fiala002_SA_EXT00_c4bp_glyko_1
592	06253:3	1	R.GVGWSHPLPQC[+57.021]EIVK.C		C[+57]	569.626	3	1706.86	1706.87	0	-2.1	160	Specific	709.95	709.95	709.95	12.28	576	>sp|P04003|C4BPA_HUMAN C4b-binding protein alpha chain OS=Homo sapiens OX=9606 GN=C4BPA PE=1 SV=2	1	20220927_ex1_um8_fiala002_sa_ext00_c4bp_glyko_1.ScanId;v=1;d1=9515.9515.3	controllerType=0 controllerNumber=1 scan=9515	29.2122	20220927_EX1_UM8_Fiala002_SA_EXT00_c4bp_glyko_1
593	06471:2	1	R.GVGWSHPLPQC[+57.021]EIVK.C		C[+57]	853.937	2	1706.87	1706.87	0	-0.5	160	Specific	820.95	757.4	757.4	13.37	576	>sp|P04003|C4BPA_HUMAN C4b-binding protein alpha chain OS=Homo sapiens OX=9606 GN=C4BPA PE=1 SV=2	1	20220927_ex1_um8_fiala002_sa_ext00_c4bp_glyko_1.ScanId;v=1;d1=9744.9744.2	controllerType=0 controllerNumber=1 scan=9744	29.7604	20220927_EX1_UM8_Fiala002_SA_EXT00_c4bp_glyko_1
594	06254:2	1	R.GVGWSHPLPQC[+57.021]EIVK.C		C[+57]	853.937	2	1706.87	1706.87	0	-1.5	160	Specific	906.19	816.34	816.34	15.83	576	>sp|P04003|C4BPA_HUMAN C4b-binding protein alpha chain OS=Homo sapiens OX=9606 GN=C4BPA PE=1 SV=2	1	20220927_ex1_um8_fiala002_sa_ext00_c4bp_glyko_1.ScanId;v=1;d1=9516.9516.2	controllerType=0 controllerNumber=1 scan=9516	29.2145	20220927_EX1_UM8_Fiala002_SA_EXT00_c4bp_glyko_1
595	04307:3	1	R.GVGW[+15.995]SHPLPQC[+57.021]EIVK.C		C[+57], W[+16]	574.958	3	1722.86	1722.86	0	-1.6	160	Specific	116.53	116.53	116.53	2.55	576	>sp|P04003|C4BPA_HUMAN C4b-binding protein alpha chain OS=Homo sapiens OX=9606 GN=C4BPA PE=1 SV=2	1	20220927_ex1_um8_fiala002_sa_ext00_c4bp_glyko_1.ScanId;v=1;d1=7444.7444.4	controllerType=0 controllerNumber=1 scan=7444	24.1331	20220927_EX1_UM8_Fiala002_SA_EXT00_c4bp_glyko_1
596	05782:2	1	R.GVGW[+15.995]SHPLPQC[+57.021]EIVK.C		C[+57], W[+16]	861.934	2	1722.86	1722.86	0	-1.7	160	Specific	180.36	180.36	180.36	3.62	576	>sp|P04003|C4BPA_HUMAN C4b-binding protein alpha chain OS=Homo sapiens OX=9606 GN=C4BPA PE=1 SV=2	1	20220927_ex1_um8_fiala002_sa_ext00_c4bp_glyko_1.ScanId;v=1;d1=9020.9020.2	controllerType=0 controllerNumber=1 scan=9020	28.0269	20220927_EX1_UM8_Fiala002_SA_EXT00_c4bp_glyko_1
597	04367:3	1	R.GVGW[+15.995]SHPLPQC[+57.021]EIVK.C		C[+57], W[+16]	574.958	3	1722.86	1722.86	0	-2.4	160	Specific	212.28	212.28	212.28	3.96	576	>sp|P04003|C4BPA_HUMAN C4b-binding protein alpha chain OS=Homo sapiens OX=9606 GN=C4BPA PE=1 SV=2	1	20220927_ex1_um8_fiala002_sa_ext00_c4bp_glyko_1.ScanId;v=1;d1=7507.7507.3	controllerType=0 controllerNumber=1 scan=7507	24.2847	20220927_EX1_UM8_Fiala002_SA_EXT00_c4bp_glyko_1
598	04537:3	1	R.GVGW[+15.995]SHPLPQC[+57.021]EIVK.C		C[+57], W[+16]	574.959	3	1722.86	1722.86	0	-1	160	Specific	259.42	259.42	259.42	4.87	576	>sp|P04003|C4BPA_HUMAN C4b-binding protein alpha chain OS=Homo sapiens OX=9606 GN=C4BPA PE=1 SV=2	1	20220927_ex1_um8_fiala002_sa_ext00_c4bp_glyko_1.ScanId;v=1;d1=7686.7686.3	controllerType=0 controllerNumber=1 scan=7686	24.7188	20220927_EX1_UM8_Fiala002_SA_EXT00_c4bp_glyko_1
599	06306:3	1	R.GVGW[+15.995]SHPLPQC[+57.021]EIVK.C		C[+57], W[+16]	574.957	3	1722.86	1722.86	0	-3.2	160	Specific	381.63	381.63	381.63	7.3	576	>sp|P04003|C4BPA_HUMAN C4b-binding protein alpha chain OS=Homo sapiens OX=9606 GN=C4BPA PE=1 SV=2	1	20220927_ex1_um8_fiala002_sa_ext00_c4bp_glyko_1.ScanId;v=1;d1=9570.9570.3	controllerType=0 controllerNumber=1 scan=9570	29.3409	20220927_EX1_UM8_Fiala002_SA_EXT00_c4bp_glyko_1
600	04299:3	1	R.GVGW[+15.995]SHPLPQC[+57.021]EIVK.C		C[+57], W[+16]	574.958	3	1722.86	1722.86	0	-1.6	160	Specific	523.09	523.09	523.09	8.4	576	>sp|P04003|C4BPA_HUMAN C4b-binding protein alpha chain OS=Homo sapiens OX=9606 GN=C4BPA PE=1 SV=2	1	20220927_ex1_um8_fiala002_sa_ext00_c4bp_glyko_1.ScanId;v=1;d1=7436.7436.3	controllerType=0 controllerNumber=1 scan=7436	24.1142	20220927_EX1_UM8_Fiala002_SA_EXT00_c4bp_glyko_1
601	05375:3	1	R.GVGW[+15.995]SHPLPQC[+57.021]EIVK.C		C[+57], W[+16]	574.959	3	1722.86	1722.86	0	-1.1	160	Specific	575.8	575.8	575.8	8.82	576	>sp|P04003|C4BPA_HUMAN C4b-binding protein alpha chain OS=Homo sapiens OX=9606 GN=C4BPA PE=1 SV=2	1	20220927_ex1_um8_fiala002_sa_ext00_c4bp_glyko_1.ScanId;v=1;d1=8594.8594.3	controllerType=0 controllerNumber=1 scan=8594	27.0014	20220927_EX1_UM8_Fiala002_SA_EXT00_c4bp_glyko_1
602	05386:2	1	R.GVGW[+15.995]SHPLPQC[+57.021]EIVK.C		C[+57], W[+16]	861.935	2	1722.86	1722.86	0	-0.1	160	Specific	696.57	669.52	669.52	10.37	576	>sp|P04003|C4BPA_HUMAN C4b-binding protein alpha chain OS=Homo sapiens OX=9606 GN=C4BPA PE=1 SV=2	1	20220927_ex1_um8_fiala002_sa_ext00_c4bp_glyko_1.ScanId;v=1;d1=8605.8605.2	controllerType=0 controllerNumber=1 scan=8605	27.0258	20220927_EX1_UM8_Fiala002_SA_EXT00_c4bp_glyko_1
603	00808:4	1	R.GVGWSHPLPQC[+57.021]EIVK[+42.011]C[+57.021]K.P		C[+57]*2, K[+42]	510.007	4	2037	2037	0	0.1	160	Specific	2.37	2.37	2.37	0.39	576	>sp|P04003|C4BPA_HUMAN C4b-binding protein alpha chain OS=Homo sapiens OX=9606 GN=C4BPA PE=1 SV=2	1	20220927_ex1_um8_fiala002_sa_ext00_c4bp_glyko_1.ScanId;v=1;d1=3735.3735.4	controllerType=0 controllerNumber=1 scan=3735	15.0189	20220927_EX1_UM8_Fiala002_SA_EXT00_c4bp_glyko_1
604	06328:2	1	V.GWSHPLPQC[+57.021]EIVK.C		C[+57]	775.892	2	1550.78	1550.78	0	-1.6	162	NRagged	403.54	403.54	403.54	6.52	576	>sp|P04003|C4BPA_HUMAN C4b-binding protein alpha chain OS=Homo sapiens OX=9606 GN=C4BPA PE=1 SV=2	1	20220927_ex1_um8_fiala002_sa_ext00_c4bp_glyko_1.ScanId;v=1;d1=9593.9593.2	controllerType=0 controllerNumber=1 scan=9593	29.3954	20220927_EX1_UM8_Fiala002_SA_EXT00_c4bp_glyko_1
605	06259:2	1	V.GWSHPLPQC[+57.021]EIVK.C		C[+57]	775.892	2	1550.78	1550.78	0	-1.2	162	NRagged	817.04	720.98	720.98	12.76	576	>sp|P04003|C4BPA_HUMAN C4b-binding protein alpha chain OS=Homo sapiens OX=9606 GN=C4BPA PE=1 SV=2	1	20220927_ex1_um8_fiala002_sa_ext00_c4bp_glyko_1.ScanId;v=1;d1=9521.9521.2	controllerType=0 controllerNumber=1 scan=9521	29.2256	20220927_EX1_UM8_Fiala002_SA_EXT00_c4bp_glyko_1
606	03501:3	1	W.SHPLPQC[+57.021]EIVK.C		C[+57]	436.563	3	1307.68	1307.68	0	-1.7	164	NRagged	38.25	38.25	38.25	0.84	576	>sp|P04003|C4BPA_HUMAN C4b-binding protein alpha chain OS=Homo sapiens OX=9606 GN=C4BPA PE=1 SV=2	1	20220927_ex1_um8_fiala002_sa_ext00_c4bp_glyko_1.ScanId;v=1;d1=6594.6594.3	controllerType=0 controllerNumber=1 scan=6594	22.0853	20220927_EX1_UM8_Fiala002_SA_EXT00_c4bp_glyko_1
607	02275:2	1	W.SHPLPQC[+57.021]EIVK.C		C[+57]	654.341	2	1307.67	1307.68	0	-2.4	164	NRagged	164.04	164.04	164.04	3.09	576	>sp|P04003|C4BPA_HUMAN C4b-binding protein alpha chain OS=Homo sapiens OX=9606 GN=C4BPA PE=1 SV=2	1	20220927_ex1_um8_fiala002_sa_ext00_c4bp_glyko_1.ScanId;v=1;d1=5298.5298.2	controllerType=0 controllerNumber=1 scan=5298	18.9142	20220927_EX1_UM8_Fiala002_SA_EXT00_c4bp_glyko_1
608	02301:2	1	W.SHPLPQC[+57.021]EIVK.C		C[+57]	654.341	2	1307.67	1307.68	0	-2.2	164	NRagged	206.04	206.04	206.04	3.18	576	>sp|P04003|C4BPA_HUMAN C4b-binding protein alpha chain OS=Homo sapiens OX=9606 GN=C4BPA PE=1 SV=2	1	20220927_ex1_um8_fiala002_sa_ext00_c4bp_glyko_1.ScanId;v=1;d1=5329.5329.2	controllerType=0 controllerNumber=1 scan=5329	18.9975	20220927_EX1_UM8_Fiala002_SA_EXT00_c4bp_glyko_1
609	02271:2	1	W.SHPLPQC[+57.021]EIVK.C		C[+57]	654.341	2	1307.67	1307.68	0	-2.4	164	NRagged	299.61	299.61	299.61	5.25	576	>sp|P04003|C4BPA_HUMAN C4b-binding protein alpha chain OS=Homo sapiens OX=9606 GN=C4BPA PE=1 SV=2	1	20220927_ex1_um8_fiala002_sa_ext00_c4bp_glyko_1.ScanId;v=1;d1=5294.5294.2	controllerType=0 controllerNumber=1 scan=5294	18.9053	20220927_EX1_UM8_Fiala002_SA_EXT00_c4bp_glyko_1
610	10467:3	1	W.SHPLPQC[+57.021]EIVK.C		C[+57]	436.563	3	1307.67	1307.68	0	-2	164	NRagged	323.36	323.36	323.36	5.55	576	>sp|P04003|C4BPA_HUMAN C4b-binding protein alpha chain OS=Homo sapiens OX=9606 GN=C4BPA PE=1 SV=2	1	20220927_ex1_um8_fiala002_sa_ext00_c4bp_glyko_1.ScanId;v=1;d1=13934.13934.3	controllerType=0 controllerNumber=1 scan=13934	39.7673	20220927_EX1_UM8_Fiala002_SA_EXT00_c4bp_glyko_1
611	15798:3	1	W.SHPLPQC[+57.021]EIVK.C		C[+57]	436.563	3	1307.68	1307.68	0	-1.3	164	NRagged	323.68	323.68	323.68	5.16	576	>sp|P04003|C4BPA_HUMAN C4b-binding protein alpha chain OS=Homo sapiens OX=9606 GN=C4BPA PE=1 SV=2	1	20220927_ex1_um8_fiala002_sa_ext00_c4bp_glyko_1.ScanId;v=1;d1=19550.19550.3	controllerType=0 controllerNumber=1 scan=19550	53.4392	20220927_EX1_UM8_Fiala002_SA_EXT00_c4bp_glyko_1
612	09857:3	1	W.SHPLPQC[+57.021]EIVK.C		C[+57]	436.563	3	1307.67	1307.68	0	-2.8	164	NRagged	329.13	329.13	329.13	5.62	576	>sp|P04003|C4BPA_HUMAN C4b-binding protein alpha chain OS=Homo sapiens OX=9606 GN=C4BPA PE=1 SV=2	1	20220927_ex1_um8_fiala002_sa_ext00_c4bp_glyko_1.ScanId;v=1;d1=13295.13295.3	controllerType=0 controllerNumber=1 scan=13295	38.2473	20220927_EX1_UM8_Fiala002_SA_EXT00_c4bp_glyko_1
613	09271:3	1	W.SHPLPQC[+57.021]EIVK.C		C[+57]	436.563	3	1307.68	1307.68	0	-1.5	164	NRagged	359.5	359.5	359.5	5.62	576	>sp|P04003|C4BPA_HUMAN C4b-binding protein alpha chain OS=Homo sapiens OX=9606 GN=C4BPA PE=1 SV=2	1	20220927_ex1_um8_fiala002_sa_ext00_c4bp_glyko_1.ScanId;v=1;d1=12681.12681.3	controllerType=0 controllerNumber=1 scan=12681	36.7893	20220927_EX1_UM8_Fiala002_SA_EXT00_c4bp_glyko_1
614	02630:2	1	W.SHPLPQC[+57.021]EIVK.C		C[+57]	654.342	2	1307.68	1307.68	0	-0.8	164	NRagged	371.83	371.83	371.83	6.37	576	>sp|P04003|C4BPA_HUMAN C4b-binding protein alpha chain OS=Homo sapiens OX=9606 GN=C4BPA PE=1 SV=2	1	20220927_ex1_um8_fiala002_sa_ext00_c4bp_glyko_1.ScanId;v=1;d1=5677.5677.2	controllerType=0 controllerNumber=1 scan=5677	19.8569	20220927_EX1_UM8_Fiala002_SA_EXT00_c4bp_glyko_1
615	14547:3	1	W.SHPLPQC[+57.021]EIVK.C		C[+57]	436.563	3	1307.67	1307.68	0	-2.5	164	NRagged	376.66	376.66	376.66	6.8	576	>sp|P04003|C4BPA_HUMAN C4b-binding protein alpha chain OS=Homo sapiens OX=9606 GN=C4BPA PE=1 SV=2	1	20220927_ex1_um8_fiala002_sa_ext00_c4bp_glyko_1.ScanId;v=1;d1=18226.18226.3	controllerType=0 controllerNumber=1 scan=18226	50.1662	20220927_EX1_UM8_Fiala002_SA_EXT00_c4bp_glyko_1
616	02294:2	1	W.SHPLPQC[+57.021]EIVK.C		C[+57]	654.341	2	1307.67	1307.68	0	-2.2	164	NRagged	379.78	379.78	379.78	6.84	576	>sp|P04003|C4BPA_HUMAN C4b-binding protein alpha chain OS=Homo sapiens OX=9606 GN=C4BPA PE=1 SV=2	1	20220927_ex1_um8_fiala002_sa_ext00_c4bp_glyko_1.ScanId;v=1;d1=5322.5322.2	controllerType=0 controllerNumber=1 scan=5322	18.982	20220927_EX1_UM8_Fiala002_SA_EXT00_c4bp_glyko_1
617	11508:3	1	W.SHPLPQC[+57.021]EIVK.C		C[+57]	436.564	3	1307.68	1307.68	0	-0.7	164	NRagged	382.55	382.55	382.55	6.33	576	>sp|P04003|C4BPA_HUMAN C4b-binding protein alpha chain OS=Homo sapiens OX=9606 GN=C4BPA PE=1 SV=2	1	20220927_ex1_um8_fiala002_sa_ext00_c4bp_glyko_1.ScanId;v=1;d1=15025.15025.3	controllerType=0 controllerNumber=1 scan=15025	42.3638	20220927_EX1_UM8_Fiala002_SA_EXT00_c4bp_glyko_1
618	15556:2	1	W.SHPLPQC[+57.021]EIVK.C		C[+57]	654.343	2	1307.68	1307.68	0	0.4	164	NRagged	383.9	383.9	383.9	5.77	576	>sp|P04003|C4BPA_HUMAN C4b-binding protein alpha chain OS=Homo sapiens OX=9606 GN=C4BPA PE=1 SV=2	1	20220927_ex1_um8_fiala002_sa_ext00_c4bp_glyko_1.ScanId;v=1;d1=19295.19295.4	controllerType=0 controllerNumber=1 scan=19295	52.8113	20220927_EX1_UM8_Fiala002_SA_EXT00_c4bp_glyko_1
619	13293:2	1	W.SHPLPQC[+57.021]EIVK.C		C[+57]	654.341	2	1307.68	1307.68	0	-1.5	164	NRagged	388.23	388.23	388.23	6.27	576	>sp|P04003|C4BPA_HUMAN C4b-binding protein alpha chain OS=Homo sapiens OX=9606 GN=C4BPA PE=1 SV=2	1	20220927_ex1_um8_fiala002_sa_ext00_c4bp_glyko_1.ScanId;v=1;d1=16900.16900.6	controllerType=0 controllerNumber=1 scan=16900	46.8952	20220927_EX1_UM8_Fiala002_SA_EXT00_c4bp_glyko_1
620	11139:3	1	W.SHPLPQC[+57.021]EIVK.C		C[+57]	436.563	3	1307.68	1307.68	0	-1.4	164	NRagged	389.55	389.55	389.55	6.8	576	>sp|P04003|C4BPA_HUMAN C4b-binding protein alpha chain OS=Homo sapiens OX=9606 GN=C4BPA PE=1 SV=2	1	20220927_ex1_um8_fiala002_sa_ext00_c4bp_glyko_1.ScanId;v=1;d1=14638.14638.3	controllerType=0 controllerNumber=1 scan=14638	41.446	20220927_EX1_UM8_Fiala002_SA_EXT00_c4bp_glyko_1
621	07787:3	1	W.SHPLPQC[+57.021]EIVK.C		C[+57]	436.563	3	1307.68	1307.68	0	-2	164	NRagged	390.66	366.03	366.03	6.8	576	>sp|P04003|C4BPA_HUMAN C4b-binding protein alpha chain OS=Homo sapiens OX=9606 GN=C4BPA PE=1 SV=2	1	20220927_ex1_um8_fiala002_sa_ext00_c4bp_glyko_1.ScanId;v=1;d1=11123.11123.3	controllerType=0 controllerNumber=1 scan=11123	33.0675	20220927_EX1_UM8_Fiala002_SA_EXT00_c4bp_glyko_1
622	14134:2	1	W.SHPLPQC[+57.021]EIVK.C		C[+57]	654.342	2	1307.68	1307.68	0	-1.1	164	NRagged	399.57	399.57	399.57	5.77	576	>sp|P04003|C4BPA_HUMAN C4b-binding protein alpha chain OS=Homo sapiens OX=9606 GN=C4BPA PE=1 SV=2	1	20220927_ex1_um8_fiala002_sa_ext00_c4bp_glyko_1.ScanId;v=1;d1=17787.17787.2	controllerType=0 controllerNumber=1 scan=17787	49.0718	20220927_EX1_UM8_Fiala002_SA_EXT00_c4bp_glyko_1
623	14676:2	1	W.SHPLPQC[+57.021]EIVK.C		C[+57]	654.342	2	1307.68	1307.68	0	-1.2	164	NRagged	401.14	401.14	401.14	6.06	576	>sp|P04003|C4BPA_HUMAN C4b-binding protein alpha chain OS=Homo sapiens OX=9606 GN=C4BPA PE=1 SV=2	1	20220927_ex1_um8_fiala002_sa_ext00_c4bp_glyko_1.ScanId;v=1;d1=18363.18363.2	controllerType=0 controllerNumber=1 scan=18363	50.5022	20220927_EX1_UM8_Fiala002_SA_EXT00_c4bp_glyko_1
624	14154:2	1	W.SHPLPQC[+57.021]EIVK.C		C[+57]	654.342	2	1307.68	1307.68	0	-1.1	164	NRagged	401.99	401.99	401.99	5.94	576	>sp|P04003|C4BPA_HUMAN C4b-binding protein alpha chain OS=Homo sapiens OX=9606 GN=C4BPA PE=1 SV=2	1	20220927_ex1_um8_fiala002_sa_ext00_c4bp_glyko_1.ScanId;v=1;d1=17808.17808.2	controllerType=0 controllerNumber=1 scan=17808	49.1225	20220927_EX1_UM8_Fiala002_SA_EXT00_c4bp_glyko_1
625	02279:3	1	W.SHPLPQC[+57.021]EIVK.C		C[+57]	436.563	3	1307.67	1307.68	0	-2.5	164	NRagged	404.68	404.68	404.68	7.46	576	>sp|P04003|C4BPA_HUMAN C4b-binding protein alpha chain OS=Homo sapiens OX=9606 GN=C4BPA PE=1 SV=2	1	20220927_ex1_um8_fiala002_sa_ext00_c4bp_glyko_1.ScanId;v=1;d1=5303.5303.3	controllerType=0 controllerNumber=1 scan=5303	18.9282	20220927_EX1_UM8_Fiala002_SA_EXT00_c4bp_glyko_1
626	15499:2	1	W.SHPLPQC[+57.021]EIVK.C		C[+57]	654.342	2	1307.68	1307.68	0	-0.2	164	NRagged	409.99	409.99	409.99	6.06	576	>sp|P04003|C4BPA_HUMAN C4b-binding protein alpha chain OS=Homo sapiens OX=9606 GN=C4BPA PE=1 SV=2	1	20220927_ex1_um8_fiala002_sa_ext00_c4bp_glyko_1.ScanId;v=1;d1=19235.19235.2	controllerType=0 controllerNumber=1 scan=19235	52.6666	20220927_EX1_UM8_Fiala002_SA_EXT00_c4bp_glyko_1
627	02919:3	1	W.SHPLPQC[+57.021]EIVK.C		C[+57]	436.563	3	1307.68	1307.68	0	-1.4	164	NRagged	412.16	412.16	412.16	7.46	576	>sp|P04003|C4BPA_HUMAN C4b-binding protein alpha chain OS=Homo sapiens OX=9606 GN=C4BPA PE=1 SV=2	1	20220927_ex1_um8_fiala002_sa_ext00_c4bp_glyko_1.ScanId;v=1;d1=5980.5980.3	controllerType=0 controllerNumber=1 scan=5980	20.5953	20220927_EX1_UM8_Fiala002_SA_EXT00_c4bp_glyko_1
628	02411:3	1	W.SHPLPQC[+57.021]EIVK.C		C[+57]	436.563	3	1307.67	1307.68	0	-2.4	164	NRagged	423.14	423.14	423.14	7.46	576	>sp|P04003|C4BPA_HUMAN C4b-binding protein alpha chain OS=Homo sapiens OX=9606 GN=C4BPA PE=1 SV=2	1	20220927_ex1_um8_fiala002_sa_ext00_c4bp_glyko_1.ScanId;v=1;d1=5446.5446.3	controllerType=0 controllerNumber=1 scan=5446	19.2877	20220927_EX1_UM8_Fiala002_SA_EXT00_c4bp_glyko_1
629	03106:2	1	W.SHPLPQC[+57.021]EIVK.C		C[+57]	654.341	2	1307.68	1307.68	0	-1.8	164	NRagged	434.36	434.36	434.36	6.52	576	>sp|P04003|C4BPA_HUMAN C4b-binding protein alpha chain OS=Homo sapiens OX=9606 GN=C4BPA PE=1 SV=2	1	20220927_ex1_um8_fiala002_sa_ext00_c4bp_glyko_1.ScanId;v=1;d1=6175.6175.2	controllerType=0 controllerNumber=1 scan=6175	21.0564	20220927_EX1_UM8_Fiala002_SA_EXT00_c4bp_glyko_1
630	05450:2	1	W.SHPLPQC[+57.021]EIVK.C		C[+57]	654.342	2	1307.68	1307.68	0	0.1	164	NRagged	445.78	445.78	445.78	6.16	576	>sp|P04003|C4BPA_HUMAN C4b-binding protein alpha chain OS=Homo sapiens OX=9606 GN=C4BPA PE=1 SV=2	1	20220927_ex1_um8_fiala002_sa_ext00_c4bp_glyko_1.ScanId;v=1;d1=8672.8672.2	controllerType=0 controllerNumber=1 scan=8672	27.1885	20220927_EX1_UM8_Fiala002_SA_EXT00_c4bp_glyko_1
631	08163:3	1	W.SHPLPQC[+57.021]EIVK.C		C[+57]	436.563	3	1307.67	1307.68	0	-3	164	NRagged	451.68	451.68	451.68	7.57	576	>sp|P04003|C4BPA_HUMAN C4b-binding protein alpha chain OS=Homo sapiens OX=9606 GN=C4BPA PE=1 SV=2	1	20220927_ex1_um8_fiala002_sa_ext00_c4bp_glyko_1.ScanId;v=1;d1=11517.11517.3	controllerType=0 controllerNumber=1 scan=11517	33.9997	20220927_EX1_UM8_Fiala002_SA_EXT00_c4bp_glyko_1
632	14871:2	1	W.SHPLPQC[+57.021]EIVK.C		C[+57]	654.341	2	1307.67	1307.68	0	-2	164	NRagged	456.5	456.5	456.5	7.12	576	>sp|P04003|C4BPA_HUMAN C4b-binding protein alpha chain OS=Homo sapiens OX=9606 GN=C4BPA PE=1 SV=2	1	20220927_ex1_um8_fiala002_sa_ext00_c4bp_glyko_1.ScanId;v=1;d1=18570.18570.2	controllerType=0 controllerNumber=1 scan=18570	51.0187	20220927_EX1_UM8_Fiala002_SA_EXT00_c4bp_glyko_1
633	05346:3	1	W.SHPLPQC[+57.021]EIVK.C		C[+57]	436.563	3	1307.67	1307.68	0	-3.1	164	NRagged	456.7	408.95	408.95	7.57	576	>sp|P04003|C4BPA_HUMAN C4b-binding protein alpha chain OS=Homo sapiens OX=9606 GN=C4BPA PE=1 SV=2	1	20220927_ex1_um8_fiala002_sa_ext00_c4bp_glyko_1.ScanId;v=1;d1=8563.8563.3	controllerType=0 controllerNumber=1 scan=8563	26.9259	20220927_EX1_UM8_Fiala002_SA_EXT00_c4bp_glyko_1
634	03976:3	1	W.SHPLPQC[+57.021]EIVK.C		C[+57]	436.564	3	1307.68	1307.68	0	-0.9	164	NRagged	466.59	414.72	414.72	7.11	576	>sp|P04003|C4BPA_HUMAN C4b-binding protein alpha chain OS=Homo sapiens OX=9606 GN=C4BPA PE=1 SV=2	1	20220927_ex1_um8_fiala002_sa_ext00_c4bp_glyko_1.ScanId;v=1;d1=7095.7095.3	controllerType=0 controllerNumber=1 scan=7095	23.2852	20220927_EX1_UM8_Fiala002_SA_EXT00_c4bp_glyko_1
635	12655:3	1	W.SHPLPQC[+57.021]EIVK.C		C[+57]	436.563	3	1307.68	1307.68	0	-1.6	164	NRagged	466.63	443.25	443.25	7.57	576	>sp|P04003|C4BPA_HUMAN C4b-binding protein alpha chain OS=Homo sapiens OX=9606 GN=C4BPA PE=1 SV=2	1	20220927_ex1_um8_fiala002_sa_ext00_c4bp_glyko_1.ScanId;v=1;d1=16227.16227.3	controllerType=0 controllerNumber=1 scan=16227	45.2419	20220927_EX1_UM8_Fiala002_SA_EXT00_c4bp_glyko_1
636	15293:2	1	W.SHPLPQC[+57.021]EIVK.C		C[+57]	654.342	2	1307.68	1307.68	0	-0.5	164	NRagged	470.35	470.35	470.35	6.66	576	>sp|P04003|C4BPA_HUMAN C4b-binding protein alpha chain OS=Homo sapiens OX=9606 GN=C4BPA PE=1 SV=2	1	20220927_ex1_um8_fiala002_sa_ext00_c4bp_glyko_1.ScanId;v=1;d1=19016.19016.2	controllerType=0 controllerNumber=1 scan=19016	52.1166	20220927_EX1_UM8_Fiala002_SA_EXT00_c4bp_glyko_1
637	12431:3	1	W.SHPLPQC[+57.021]EIVK.C		C[+57]	436.563	3	1307.68	1307.68	0	-1.6	164	NRagged	491.68	440.49	440.49	7.64	576	>sp|P04003|C4BPA_HUMAN C4b-binding protein alpha chain OS=Homo sapiens OX=9606 GN=C4BPA PE=1 SV=2	1	20220927_ex1_um8_fiala002_sa_ext00_c4bp_glyko_1.ScanId;v=1;d1=15992.15992.3	controllerType=0 controllerNumber=1 scan=15992	44.6798	20220927_EX1_UM8_Fiala002_SA_EXT00_c4bp_glyko_1
638	15562:3	1	W.SHPLPQC[+57.021]EIVK.C		C[+57]	436.563	3	1307.68	1307.68	0	-1.8	164	NRagged	492.1	486.1	486.1	7.64	576	>sp|P04003|C4BPA_HUMAN C4b-binding protein alpha chain OS=Homo sapiens OX=9606 GN=C4BPA PE=1 SV=2	1	20220927_ex1_um8_fiala002_sa_ext00_c4bp_glyko_1.ScanId;v=1;d1=19302.19302.3	controllerType=0 controllerNumber=1 scan=19302	52.8325	20220927_EX1_UM8_Fiala002_SA_EXT00_c4bp_glyko_1
639	03770:3	1	W.SHPLPQC[+57.021]EIVK.C		C[+57]	436.563	3	1307.68	1307.68	0	-1.6	164	NRagged	493.56	432.4	432.4	7.64	576	>sp|P04003|C4BPA_HUMAN C4b-binding protein alpha chain OS=Homo sapiens OX=9606 GN=C4BPA PE=1 SV=2	1	20220927_ex1_um8_fiala002_sa_ext00_c4bp_glyko_1.ScanId;v=1;d1=6877.6877.3	controllerType=0 controllerNumber=1 scan=6877	22.7612	20220927_EX1_UM8_Fiala002_SA_EXT00_c4bp_glyko_1
640	03543:2	1	W.SHPLPQC[+57.021]EIVK.C		C[+57]	654.342	2	1307.68	1307.68	0	-1	164	NRagged	494.1	494.1	494.1	6.73	576	>sp|P04003|C4BPA_HUMAN C4b-binding protein alpha chain OS=Homo sapiens OX=9606 GN=C4BPA PE=1 SV=2	1	20220927_ex1_um8_fiala002_sa_ext00_c4bp_glyko_1.ScanId;v=1;d1=6638.6638.2	controllerType=0 controllerNumber=1 scan=6638	22.1889	20220927_EX1_UM8_Fiala002_SA_EXT00_c4bp_glyko_1
641	03381:3	1	W.SHPLPQC[+57.021]EIVK.C		C[+57]	436.563	3	1307.68	1307.68	0	-1.9	164	NRagged	496.8	496.8	496.8	7.64	576	>sp|P04003|C4BPA_HUMAN C4b-binding protein alpha chain OS=Homo sapiens OX=9606 GN=C4BPA PE=1 SV=2	1	20220927_ex1_um8_fiala002_sa_ext00_c4bp_glyko_1.ScanId;v=1;d1=6463.6463.2	controllerType=0 controllerNumber=1 scan=6463	21.7505	20220927_EX1_UM8_Fiala002_SA_EXT00_c4bp_glyko_1
642	13110:3	1	W.SHPLPQC[+57.021]EIVK.C		C[+57]	436.563	3	1307.67	1307.68	0	-3.3	164	NRagged	498.11	442.29	442.29	7.16	576	>sp|P04003|C4BPA_HUMAN C4b-binding protein alpha chain OS=Homo sapiens OX=9606 GN=C4BPA PE=1 SV=2	1	20220927_ex1_um8_fiala002_sa_ext00_c4bp_glyko_1.ScanId;v=1;d1=16706.16706.3	controllerType=0 controllerNumber=1 scan=16706	46.4161	20220927_EX1_UM8_Fiala002_SA_EXT00_c4bp_glyko_1
643	04182:3	1	W.SHPLPQC[+57.021]EIVK.C		C[+57]	436.563	3	1307.68	1307.68	0	-1.2	164	NRagged	500.44	429.8	429.8	7.18	576	>sp|P04003|C4BPA_HUMAN C4b-binding protein alpha chain OS=Homo sapiens OX=9606 GN=C4BPA PE=1 SV=2	1	20220927_ex1_um8_fiala002_sa_ext00_c4bp_glyko_1.ScanId;v=1;d1=7312.7312.3	controllerType=0 controllerNumber=1 scan=7312	23.8072	20220927_EX1_UM8_Fiala002_SA_EXT00_c4bp_glyko_1
644	13320:3	1	W.SHPLPQC[+57.021]EIVK.C		C[+57]	436.563	3	1307.68	1307.68	0	-1.6	164	NRagged	501.37	496.44	496.44	7.64	576	>sp|P04003|C4BPA_HUMAN C4b-binding protein alpha chain OS=Homo sapiens OX=9606 GN=C4BPA PE=1 SV=2	1	20220927_ex1_um8_fiala002_sa_ext00_c4bp_glyko_1.ScanId;v=1;d1=16929.16929.3	controllerType=0 controllerNumber=1 scan=16929	46.972	20220927_EX1_UM8_Fiala002_SA_EXT00_c4bp_glyko_1
645	02629:3	1	W.SHPLPQC[+57.021]EIVK.C		C[+57]	436.563	3	1307.68	1307.68	0	-1.4	164	NRagged	503.93	503.93	503.93	7.64	576	>sp|P04003|C4BPA_HUMAN C4b-binding protein alpha chain OS=Homo sapiens OX=9606 GN=C4BPA PE=1 SV=2	1	20220927_ex1_um8_fiala002_sa_ext00_c4bp_glyko_1.ScanId;v=1;d1=5676.5676.3	controllerType=0 controllerNumber=1 scan=5676	19.8547	20220927_EX1_UM8_Fiala002_SA_EXT00_c4bp_glyko_1
646	02894:2	1	W.SHPLPQC[+57.021]EIVK.C		C[+57]	654.341	2	1307.67	1307.68	0	-2.3	164	NRagged	517.1	517.1	517.1	6.7	576	>sp|P04003|C4BPA_HUMAN C4b-binding protein alpha chain OS=Homo sapiens OX=9606 GN=C4BPA PE=1 SV=2	1	20220927_ex1_um8_fiala002_sa_ext00_c4bp_glyko_1.ScanId;v=1;d1=5953.5953.2	controllerType=0 controllerNumber=1 scan=5953	20.5264	20220927_EX1_UM8_Fiala002_SA_EXT00_c4bp_glyko_1
647	03135:3	1	W.SHPLPQC[+57.021]EIVK.C		C[+57]	436.563	3	1307.67	1307.68	0	-2.5	164	NRagged	520.9	520.9	520.9	7.79	576	>sp|P04003|C4BPA_HUMAN C4b-binding protein alpha chain OS=Homo sapiens OX=9606 GN=C4BPA PE=1 SV=2	1	20220927_ex1_um8_fiala002_sa_ext00_c4bp_glyko_1.ScanId;v=1;d1=6206.6206.3	controllerType=0 controllerNumber=1 scan=6206	21.1359	20220927_EX1_UM8_Fiala002_SA_EXT00_c4bp_glyko_1
648	15370:3	1	W.SHPLPQC[+57.021]EIVK.C		C[+57]	436.563	3	1307.68	1307.68	0	-1.9	164	NRagged	523	467.77	467.77	7.79	576	>sp|P04003|C4BPA_HUMAN C4b-binding protein alpha chain OS=Homo sapiens OX=9606 GN=C4BPA PE=1 SV=2	1	20220927_ex1_um8_fiala002_sa_ext00_c4bp_glyko_1.ScanId;v=1;d1=19098.19098.3	controllerType=0 controllerNumber=1 scan=19098	52.3219	20220927_EX1_UM8_Fiala002_SA_EXT00_c4bp_glyko_1
649	03557:3	1	W.SHPLPQC[+57.021]EIVK.C		C[+57]	436.563	3	1307.68	1307.68	0	-1.6	164	NRagged	524.84	479.4	479.4	7.79	576	>sp|P04003|C4BPA_HUMAN C4b-binding protein alpha chain OS=Homo sapiens OX=9606 GN=C4BPA PE=1 SV=2	1	20220927_ex1_um8_fiala002_sa_ext00_c4bp_glyko_1.ScanId;v=1;d1=6653.6653.3	controllerType=0 controllerNumber=1 scan=6653	22.2255	20220927_EX1_UM8_Fiala002_SA_EXT00_c4bp_glyko_1
650	13546:3	1	W.SHPLPQC[+57.021]EIVK.C		C[+57]	436.563	3	1307.67	1307.68	0	-2	164	NRagged	525.38	466.65	466.65	7.79	576	>sp|P04003|C4BPA_HUMAN C4b-binding protein alpha chain OS=Homo sapiens OX=9606 GN=C4BPA PE=1 SV=2	1	20220927_ex1_um8_fiala002_sa_ext00_c4bp_glyko_1.ScanId;v=1;d1=17166.17166.3	controllerType=0 controllerNumber=1 scan=17166	47.5403	20220927_EX1_UM8_Fiala002_SA_EXT00_c4bp_glyko_1
651	12875:3	1	W.SHPLPQC[+57.021]EIVK.C		C[+57]	436.563	3	1307.68	1307.68	0	-1.9	164	NRagged	527.12	436.77	436.77	7.79	576	>sp|P04003|C4BPA_HUMAN C4b-binding protein alpha chain OS=Homo sapiens OX=9606 GN=C4BPA PE=1 SV=2	1	20220927_ex1_um8_fiala002_sa_ext00_c4bp_glyko_1.ScanId;v=1;d1=16457.16457.3	controllerType=0 controllerNumber=1 scan=16457	45.8021	20220927_EX1_UM8_Fiala002_SA_EXT00_c4bp_glyko_1
652	14149:3	1	W.SHPLPQC[+57.021]EIVK.C		C[+57]	436.563	3	1307.67	1307.68	0	-2.2	164	NRagged	528.83	524.83	524.83	7.79	576	>sp|P04003|C4BPA_HUMAN C4b-binding protein alpha chain OS=Homo sapiens OX=9606 GN=C4BPA PE=1 SV=2	1	20220927_ex1_um8_fiala002_sa_ext00_c4bp_glyko_1.ScanId;v=1;d1=17803.17803.3	controllerType=0 controllerNumber=1 scan=17803	49.1114	20220927_EX1_UM8_Fiala002_SA_EXT00_c4bp_glyko_1
653	02767:3	1	W.SHPLPQC[+57.021]EIVK.C		C[+57]	436.563	3	1307.68	1307.68	0	-1.4	164	NRagged	533.5	533.5	533.5	7.79	576	>sp|P04003|C4BPA_HUMAN C4b-binding protein alpha chain OS=Homo sapiens OX=9606 GN=C4BPA PE=1 SV=2	1	20220927_ex1_um8_fiala002_sa_ext00_c4bp_glyko_1.ScanId;v=1;d1=5820.5820.3	controllerType=0 controllerNumber=1 scan=5820	20.2043	20220927_EX1_UM8_Fiala002_SA_EXT00_c4bp_glyko_1
654	14350:3	1	W.SHPLPQC[+57.021]EIVK.C		C[+57]	436.563	3	1307.67	1307.68	0	-2.5	164	NRagged	535.76	530.39	530.39	7.79	576	>sp|P04003|C4BPA_HUMAN C4b-binding protein alpha chain OS=Homo sapiens OX=9606 GN=C4BPA PE=1 SV=2	1	20220927_ex1_um8_fiala002_sa_ext00_c4bp_glyko_1.ScanId;v=1;d1=18017.18017.3	controllerType=0 controllerNumber=1 scan=18017	49.6425	20220927_EX1_UM8_Fiala002_SA_EXT00_c4bp_glyko_1
655	14751:3	1	W.SHPLPQC[+57.021]EIVK.C		C[+57]	436.563	3	1307.68	1307.68	0	-1.6	164	NRagged	537.75	475.79	475.79	7.79	576	>sp|P04003|C4BPA_HUMAN C4b-binding protein alpha chain OS=Homo sapiens OX=9606 GN=C4BPA PE=1 SV=2	1	20220927_ex1_um8_fiala002_sa_ext00_c4bp_glyko_1.ScanId;v=1;d1=18443.18443.3	controllerType=0 controllerNumber=1 scan=18443	50.703	20220927_EX1_UM8_Fiala002_SA_EXT00_c4bp_glyko_1
656	13745:3	1	W.SHPLPQC[+57.021]EIVK.C		C[+57]	436.563	3	1307.67	1307.68	0	-2.2	164	NRagged	540.24	521.13	521.13	7.79	576	>sp|P04003|C4BPA_HUMAN C4b-binding protein alpha chain OS=Homo sapiens OX=9606 GN=C4BPA PE=1 SV=2	1	20220927_ex1_um8_fiala002_sa_ext00_c4bp_glyko_1.ScanId;v=1;d1=17377.17377.3	controllerType=0 controllerNumber=1 scan=17377	48.066	20220927_EX1_UM8_Fiala002_SA_EXT00_c4bp_glyko_1
657	14950:3	1	W.SHPLPQC[+57.021]EIVK.C		C[+57]	436.563	3	1307.68	1307.68	0	-1.5	164	NRagged	546.46	483.17	483.17	7.79	576	>sp|P04003|C4BPA_HUMAN C4b-binding protein alpha chain OS=Homo sapiens OX=9606 GN=C4BPA PE=1 SV=2	1	20220927_ex1_um8_fiala002_sa_ext00_c4bp_glyko_1.ScanId;v=1;d1=18653.18653.3	controllerType=0 controllerNumber=1 scan=18653	51.2217	20220927_EX1_UM8_Fiala002_SA_EXT00_c4bp_glyko_1
658	15160:3	1	W.SHPLPQC[+57.021]EIVK.C		C[+57]	436.563	3	1307.67	1307.68	0	-2.5	164	NRagged	570.84	475.21	475.21	8.68	576	>sp|P04003|C4BPA_HUMAN C4b-binding protein alpha chain OS=Homo sapiens OX=9606 GN=C4BPA PE=1 SV=2	1	20220927_ex1_um8_fiala002_sa_ext00_c4bp_glyko_1.ScanId;v=1;d1=18875.18875.3	controllerType=0 controllerNumber=1 scan=18875	51.7685	20220927_EX1_UM8_Fiala002_SA_EXT00_c4bp_glyko_1
659	03056:3	1	W.SHPLPQC[+57.021]EIVK.C		C[+57]	436.563	3	1307.68	1307.68	0	-1.8	164	NRagged	571.97	504.35	504.35	8.68	576	>sp|P04003|C4BPA_HUMAN C4b-binding protein alpha chain OS=Homo sapiens OX=9606 GN=C4BPA PE=1 SV=2	1	20220927_ex1_um8_fiala002_sa_ext00_c4bp_glyko_1.ScanId;v=1;d1=6123.6123.3	controllerType=0 controllerNumber=1 scan=6123	20.9333	20220927_EX1_UM8_Fiala002_SA_EXT00_c4bp_glyko_1
660	15087:2	1	W.SHPLPQC[+57.021]EIVK.C		C[+57]	654.342	2	1307.68	1307.68	0	-0.4	164	NRagged	576.26	576.26	576.26	7.76	576	>sp|P04003|C4BPA_HUMAN C4b-binding protein alpha chain OS=Homo sapiens OX=9606 GN=C4BPA PE=1 SV=2	1	20220927_ex1_um8_fiala002_sa_ext00_c4bp_glyko_1.ScanId;v=1;d1=18798.18798.2	controllerType=0 controllerNumber=1 scan=18798	51.5803	20220927_EX1_UM8_Fiala002_SA_EXT00_c4bp_glyko_1
661	04863:2	1	W.SHPLPQC[+57.021]EIVK.C		C[+57]	654.341	2	1307.67	1307.68	0	-2.1	164	NRagged	577.23	577.23	577.23	8.22	576	>sp|P04003|C4BPA_HUMAN C4b-binding protein alpha chain OS=Homo sapiens OX=9606 GN=C4BPA PE=1 SV=2	1	20220927_ex1_um8_fiala002_sa_ext00_c4bp_glyko_1.ScanId;v=1;d1=8041.8041.2	controllerType=0 controllerNumber=1 scan=8041	25.6187	20220927_EX1_UM8_Fiala002_SA_EXT00_c4bp_glyko_1
662	02418:3	1	W.SHPLPQC[+57.021]EIVK.C		C[+57]	436.563	3	1307.67	1307.68	0	-2.3	164	NRagged	579.83	579.83	579.83	8.68	576	>sp|P04003|C4BPA_HUMAN C4b-binding protein alpha chain OS=Homo sapiens OX=9606 GN=C4BPA PE=1 SV=2	1	20220927_ex1_um8_fiala002_sa_ext00_c4bp_glyko_1.ScanId;v=1;d1=5454.5454.3	controllerType=0 controllerNumber=1 scan=5454	19.3111	20220927_EX1_UM8_Fiala002_SA_EXT00_c4bp_glyko_1
663	02841:3	1	W.SHPLPQC[+57.021]EIVK.C		C[+57]	436.563	3	1307.67	1307.68	0	-2.1	164	NRagged	584.07	584.07	584.07	8.68	576	>sp|P04003|C4BPA_HUMAN C4b-binding protein alpha chain OS=Homo sapiens OX=9606 GN=C4BPA PE=1 SV=2	1	20220927_ex1_um8_fiala002_sa_ext00_c4bp_glyko_1.ScanId;v=1;d1=5898.5898.3	controllerType=0 controllerNumber=1 scan=5898	20.3953	20220927_EX1_UM8_Fiala002_SA_EXT00_c4bp_glyko_1
664	02231:3	1	W.SHPLPQC[+57.021]EIVK.C		C[+57]	436.563	3	1307.67	1307.68	0	-2.5	164	NRagged	618.83	587.72	587.72	9.68	576	>sp|P04003|C4BPA_HUMAN C4b-binding protein alpha chain OS=Homo sapiens OX=9606 GN=C4BPA PE=1 SV=2	1	20220927_ex1_um8_fiala002_sa_ext00_c4bp_glyko_1.ScanId;v=1;d1=5251.5251.3	controllerType=0 controllerNumber=1 scan=5251	18.7992	20220927_EX1_UM8_Fiala002_SA_EXT00_c4bp_glyko_1
665	02651:2	1	W.SHPLPQC[+57.021]EIVK.C		C[+57]	654.341	2	1307.68	1307.68	0	-1.7	164	NRagged	630.37	630.37	630.37	9.22	576	>sp|P04003|C4BPA_HUMAN C4b-binding protein alpha chain OS=Homo sapiens OX=9606 GN=C4BPA PE=1 SV=2	1	20220927_ex1_um8_fiala002_sa_ext00_c4bp_glyko_1.ScanId;v=1;d1=5699.5699.2	controllerType=0 controllerNumber=1 scan=5699	19.9129	20220927_EX1_UM8_Fiala002_SA_EXT00_c4bp_glyko_1
666	02247:2	1	W.SHPLPQC[+57.021]EIVK.C		C[+57]	654.341	2	1307.67	1307.68	0	-2.4	164	NRagged	631.93	631.11	631.11	9.22	576	>sp|P04003|C4BPA_HUMAN C4b-binding protein alpha chain OS=Homo sapiens OX=9606 GN=C4BPA PE=1 SV=2	1	20220927_ex1_um8_fiala002_sa_ext00_c4bp_glyko_1.ScanId;v=1;d1=5268.5268.2	controllerType=0 controllerNumber=1 scan=5268	18.8406	20220927_EX1_UM8_Fiala002_SA_EXT00_c4bp_glyko_1
667	02439:2	1	W.SHPLPQC[+57.021]EIVK.C		C[+57]	654.341	2	1307.68	1307.68	0	-1.8	164	NRagged	658.95	658.95	658.95	10.22	576	>sp|P04003|C4BPA_HUMAN C4b-binding protein alpha chain OS=Homo sapiens OX=9606 GN=C4BPA PE=1 SV=2	1	20220927_ex1_um8_fiala002_sa_ext00_c4bp_glyko_1.ScanId;v=1;d1=5476.5476.2	controllerType=0 controllerNumber=1 scan=5476	19.3633	20220927_EX1_UM8_Fiala002_SA_EXT00_c4bp_glyko_1
668	04156:2	1	H.PLPQC[+57.021]EIVK.C		C[+57]	542.296	2	1083.58	1083.59	0	-1.8	166	NRagged	147.53	147.53	147.53	2.9	576	>sp|P04003|C4BPA_HUMAN C4b-binding protein alpha chain OS=Homo sapiens OX=9606 GN=C4BPA PE=1 SV=2	1	20220927_ex1_um8_fiala002_sa_ext00_c4bp_glyko_1.ScanId;v=1;d1=7284.7284.4	controllerType=0 controllerNumber=1 scan=7284	23.7402	20220927_EX1_UM8_Fiala002_SA_EXT00_c4bp_glyko_1
669	04163:2	1	H.PLPQC[+57.021]EIVK.C		C[+57]	542.297	2	1083.59	1083.59	0	-0.5	166	NRagged	327.79	327.79	327.79	5.28	576	>sp|P04003|C4BPA_HUMAN C4b-binding protein alpha chain OS=Homo sapiens OX=9606 GN=C4BPA PE=1 SV=2	1	20220927_ex1_um8_fiala002_sa_ext00_c4bp_glyko_1.ScanId;v=1;d1=7292.7292.2	controllerType=0 controllerNumber=1 scan=7292	23.7602	20220927_EX1_UM8_Fiala002_SA_EXT00_c4bp_glyko_1
670	02262:2	1	H.PLPQC[+57.021]EIVK.C		C[+57]	542.296	2	1083.58	1083.59	0	-2	166	NRagged	524.47	446.32	446.32	7.99	576	>sp|P04003|C4BPA_HUMAN C4b-binding protein alpha chain OS=Homo sapiens OX=9606 GN=C4BPA PE=1 SV=2	1	20220927_ex1_um8_fiala002_sa_ext00_c4bp_glyko_1.ScanId;v=1;d1=5284.5284.2	controllerType=0 controllerNumber=1 scan=5284	18.879	20220927_EX1_UM8_Fiala002_SA_EXT00_c4bp_glyko_1
671	02250:2	1	L.PQC[+57.021]EIVKC[+57.021]K.P		C[+57]*2	581.289	2	1161.57	1161.58	0	-4.8	168	NRagged	108.61	99.94	99.94	1.2	576	>sp|P04003|C4BPA_HUMAN C4b-binding protein alpha chain OS=Homo sapiens OX=9606 GN=C4BPA PE=1 SV=2	1	20220927_ex1_um8_fiala002_sa_ext00_c4bp_glyko_1.ScanId;v=1;d1=5271.5271.2	controllerType=0 controllerNumber=1 scan=5271	18.8473	20220927_EX1_UM8_Fiala002_SA_EXT00_c4bp_glyko_1
672	02082:4	1	P.QC[+57.021]EIVKC[+57.021]KPPPDIR.N		C[+57]*2	435.728	4	1739.89	1739.89	0	-2.7	169	NRagged	33.22	33.22	33.22	0.52	576	>sp|P04003|C4BPA_HUMAN C4b-binding protein alpha chain OS=Homo sapiens OX=9606 GN=C4BPA PE=1 SV=2	1	20220927_ex1_um8_fiala002_sa_ext00_c4bp_glyko_1.ScanId;v=1;d1=5094.5094.4	controllerType=0 controllerNumber=1 scan=5094	18.4126	20220927_EX1_UM8_Fiala002_SA_EXT00_c4bp_glyko_1
673	02600:1	1	Q.C[+57.021]EIVK.C		C[+57]	648.339	1	648.339	648.338	0	0.3	170	NRagged	416.19	348.48	348.48	3.94	576	>sp|P04003|C4BPA_HUMAN C4b-binding protein alpha chain OS=Homo sapiens OX=9606 GN=C4BPA PE=1 SV=2	1	20220927_ex1_um8_fiala002_sa_ext00_c4bp_glyko_1.ScanId;v=1;d1=5645.5645.2	controllerType=0 controllerNumber=1 scan=5645	19.7758	20220927_EX1_UM8_Fiala002_SA_EXT00_c4bp_glyko_1
674	12916:2	1	K.C[+57.021]KPPPDIR.N		C[+57]	491.76	2	982.513	982.514	0	-0.6	175	Specific	26.28	26.28	26.28	0.36	576	>sp|P04003|C4BPA_HUMAN C4b-binding protein alpha chain OS=Homo sapiens OX=9606 GN=C4BPA PE=1 SV=2	1	20220927_ex1_um8_fiala002_sa_ext00_c4bp_glyko_1.ScanId;v=1;d1=16500.16500.2	controllerType=0 controllerNumber=1 scan=16500	45.9042	20220927_EX1_UM8_Fiala002_SA_EXT00_c4bp_glyko_1
675	00543:2	1	K.C[+57.021]KPPPDIR.N		C[+57]	491.758	2	982.509	982.514	0	-5	175	Specific	175.8	175.8	175.8	2.97	576	>sp|P04003|C4BPA_HUMAN C4b-binding protein alpha chain OS=Homo sapiens OX=9606 GN=C4BPA PE=1 SV=2	1	20220927_ex1_um8_fiala002_sa_ext00_c4bp_glyko_1.ScanId;v=1;d1=3441.3441.4	controllerType=0 controllerNumber=1 scan=3441	14.2552	20220927_EX1_UM8_Fiala002_SA_EXT00_c4bp_glyko_1
676	00380:2	1	K.C[+57.021]KPPPDIR.N		C[+57]	491.758	2	982.509	982.514	0	-4.9	175	Specific	261.87	261.87	261.87	4.46	576	>sp|P04003|C4BPA_HUMAN C4b-binding protein alpha chain OS=Homo sapiens OX=9606 GN=C4BPA PE=1 SV=2	1	20220927_ex1_um8_fiala002_sa_ext00_c4bp_glyko_1.ScanId;v=1;d1=3258.3258.2	controllerType=0 controllerNumber=1 scan=3258	13.7736	20220927_EX1_UM8_Fiala002_SA_EXT00_c4bp_glyko_1
677	00288:2	1	K.C[+57.021]KPPPDIR.N		C[+57]	491.759	2	982.51	982.514	0	-4.2	175	Specific	358.91	358.91	358.91	5.14	576	>sp|P04003|C4BPA_HUMAN C4b-binding protein alpha chain OS=Homo sapiens OX=9606 GN=C4BPA PE=1 SV=2	1	20220927_ex1_um8_fiala002_sa_ext00_c4bp_glyko_1.ScanId;v=1;d1=3152.3152.2	controllerType=0 controllerNumber=1 scan=3152	13.4878	20220927_EX1_UM8_Fiala002_SA_EXT00_c4bp_glyko_1
678	00392:2	1	K.C[+57.021]KPPPDIR.N		C[+57]	491.759	2	982.51	982.514	0	-3.7	175	Specific	367.4	367.4	367.4	6.42	576	>sp|P04003|C4BPA_HUMAN C4b-binding protein alpha chain OS=Homo sapiens OX=9606 GN=C4BPA PE=1 SV=2	1	20220927_ex1_um8_fiala002_sa_ext00_c4bp_glyko_1.ScanId;v=1;d1=3271.3271.2	controllerType=0 controllerNumber=1 scan=3271	13.806	20220927_EX1_UM8_Fiala002_SA_EXT00_c4bp_glyko_1
679	00456:2	1	K.C[+57.021]KPPPDIR.N		C[+57]	491.759	2	982.51	982.514	0	-3.6	175	Specific	442.06	442.06	442.06	7.2	576	>sp|P04003|C4BPA_HUMAN C4b-binding protein alpha chain OS=Homo sapiens OX=9606 GN=C4BPA PE=1 SV=2	1	20220927_ex1_um8_fiala002_sa_ext00_c4bp_glyko_1.ScanId;v=1;d1=3344.3344.2	controllerType=0 controllerNumber=1 scan=3344	14.0007	20220927_EX1_UM8_Fiala002_SA_EXT00_c4bp_glyko_1
680	00517:2	1	K.C[+57.021]KPPPDIR.N		C[+57]	491.759	2	982.51	982.514	0	-3.8	175	Specific	450.3	421.3	421.3	6.71	576	>sp|P04003|C4BPA_HUMAN C4b-binding protein alpha chain OS=Homo sapiens OX=9606 GN=C4BPA PE=1 SV=2	1	20220927_ex1_um8_fiala002_sa_ext00_c4bp_glyko_1.ScanId;v=1;d1=3412.3412.2	controllerType=0 controllerNumber=1 scan=3412	14.1797	20220927_EX1_UM8_Fiala002_SA_EXT00_c4bp_glyko_1
681	00335:2	1	K.C[+57.021]KPPPDIR.N		C[+57]	491.757	2	982.507	982.514	0	-7.1	175	Specific	472.35	440.95	440.95	6.42	576	>sp|P04003|C4BPA_HUMAN C4b-binding protein alpha chain OS=Homo sapiens OX=9606 GN=C4BPA PE=1 SV=2	1	20220927_ex1_um8_fiala002_sa_ext00_c4bp_glyko_1.ScanId;v=1;d1=3207.3207.2	controllerType=0 controllerNumber=1 scan=3207	13.6382	20220927_EX1_UM8_Fiala002_SA_EXT00_c4bp_glyko_1
682	01421:2	1	R.NGRHSGEENFY.A			655.28	2	1309.55	1309.56	0	-1.6	183	CRagged	376.84	376.84	376.84	5.09	576	>sp|P04003|C4BPA_HUMAN C4b-binding protein alpha chain OS=Homo sapiens OX=9606 GN=C4BPA PE=1 SV=2	1	20220927_ex1_um8_fiala002_sa_ext00_c4bp_glyko_1.ScanId;v=1;d1=4397.4397.2	controllerType=0 controllerNumber=1 scan=4397	16.7046	20220927_EX1_UM8_Fiala002_SA_EXT00_c4bp_glyko_1
683	01410:3	1	R.NGRHSGEENFY.A			437.189	3	1309.55	1309.56	0	-2.4	183	CRagged	377.42	377.42	377.42	5.57	576	>sp|P04003|C4BPA_HUMAN C4b-binding protein alpha chain OS=Homo sapiens OX=9606 GN=C4BPA PE=1 SV=2	1	20220927_ex1_um8_fiala002_sa_ext00_c4bp_glyko_1.ScanId;v=1;d1=4386.4386.3	controllerType=0 controllerNumber=1 scan=4386	16.6802	20220927_EX1_UM8_Fiala002_SA_EXT00_c4bp_glyko_1
684	03967:3	1	R.NGRHSGEENFYAY.G			515.223	3	1543.65	1543.66	0	-0.8	183	CRagged	258.29	258.29	258.29	2.66	576	>sp|P04003|C4BPA_HUMAN C4b-binding protein alpha chain OS=Homo sapiens OX=9606 GN=C4BPA PE=1 SV=2	1	20220927_ex1_um8_fiala002_sa_ext00_c4bp_glyko_1.ScanId;v=1;d1=7085.7085.3	controllerType=0 controllerNumber=1 scan=7085	23.2597	20220927_EX1_UM8_Fiala002_SA_EXT00_c4bp_glyko_1
685	03642:3	1	R.NGRHSGEENFYAY.G			515.222	3	1543.65	1543.66	0	-2.4	183	CRagged	301.7	301.7	301.7	3.95	576	>sp|P04003|C4BPA_HUMAN C4b-binding protein alpha chain OS=Homo sapiens OX=9606 GN=C4BPA PE=1 SV=2	1	20220927_ex1_um8_fiala002_sa_ext00_c4bp_glyko_1.ScanId;v=1;d1=6742.6742.3	controllerType=0 controllerNumber=1 scan=6742	22.4377	20220927_EX1_UM8_Fiala002_SA_EXT00_c4bp_glyko_1
686	03715:3	1	R.NGRHSGEENFYAY.G			515.222	3	1543.65	1543.66	0	-2.4	183	CRagged	349.87	349.87	349.87	4.37	576	>sp|P04003|C4BPA_HUMAN C4b-binding protein alpha chain OS=Homo sapiens OX=9606 GN=C4BPA PE=1 SV=2	1	20220927_ex1_um8_fiala002_sa_ext00_c4bp_glyko_1.ScanId;v=1;d1=6819.6819.3	controllerType=0 controllerNumber=1 scan=6819	22.622	20220927_EX1_UM8_Fiala002_SA_EXT00_c4bp_glyko_1
687	03443:2	1	R.NGRHSGEENFYAY.G			772.331	2	1543.65	1543.66	0	-0.9	183	CRagged	403.08	395.43	395.43	4.79	576	>sp|P04003|C4BPA_HUMAN C4b-binding protein alpha chain OS=Homo sapiens OX=9606 GN=C4BPA PE=1 SV=2	1	20220927_ex1_um8_fiala002_sa_ext00_c4bp_glyko_1.ScanId;v=1;d1=6533.6533.2	controllerType=0 controllerNumber=1 scan=6533	21.9344	20220927_EX1_UM8_Fiala002_SA_EXT00_c4bp_glyko_1
688	03424:3	1	R.NGRHSGEENFYAY.G			515.222	3	1543.65	1543.66	0	-2.1	183	CRagged	416.84	416.84	416.84	5.7	576	>sp|P04003|C4BPA_HUMAN C4b-binding protein alpha chain OS=Homo sapiens OX=9606 GN=C4BPA PE=1 SV=2	1	20220927_ex1_um8_fiala002_sa_ext00_c4bp_glyko_1.ScanId;v=1;d1=6512.6512.3	controllerType=0 controllerNumber=1 scan=6512	21.8776	20220927_EX1_UM8_Fiala002_SA_EXT00_c4bp_glyko_1
689	04685:3	1	R.NGRHS[+79.966]GEENFYAY.G		S[+80]	541.879	3	1623.62	1623.62	0	-0.6	183	CRagged	280.31	280.31	134.6	3.32	576	>sp|P04003|C4BPA_HUMAN C4b-binding protein alpha chain OS=Homo sapiens OX=9606 GN=C4BPA PE=1 SV=2	1	20220927_ex1_um8_fiala002_sa_ext00_c4bp_glyko_1.ScanId;v=1;d1=7843.7843.3	controllerType=0 controllerNumber=1 scan=7843	25.1107	20220927_EX1_UM8_Fiala002_SA_EXT00_c4bp_glyko_1
690	04694:2	1	R.NGRHS[+79.966]GEENFYAY.G		S[+80]	812.314	2	1623.62	1623.62	0	-0.4	183	CRagged	307.93	307.93	110.12	3.12	576	>sp|P04003|C4BPA_HUMAN C4b-binding protein alpha chain OS=Homo sapiens OX=9606 GN=C4BPA PE=1 SV=2	1	20220927_ex1_um8_fiala002_sa_ext00_c4bp_glyko_1.ScanId;v=1;d1=7852.7852.2	controllerType=0 controllerNumber=1 scan=7852	25.1312	20220927_EX1_UM8_Fiala002_SA_EXT00_c4bp_glyko_1
691	07720:3	1	R.NGRHSGEENFYAYGF.S			583.251	3	1747.74	1747.75	0	-3.8	183	CRagged	170.54	170.54	170.54	2.31	576	>sp|P04003|C4BPA_HUMAN C4b-binding protein alpha chain OS=Homo sapiens OX=9606 GN=C4BPA PE=1 SV=2	1	20220927_ex1_um8_fiala002_sa_ext00_c4bp_glyko_1.ScanId;v=1;d1=11053.11053.4	controllerType=0 controllerNumber=1 scan=11053	32.8976	20220927_EX1_UM8_Fiala002_SA_EXT00_c4bp_glyko_1
692	07451:2	1	R.NGRHSGEENFYAYGF.S			874.375	2	1747.74	1747.75	0	-1.3	183	CRagged	240.11	240.11	240.11	3.02	576	>sp|P04003|C4BPA_HUMAN C4b-binding protein alpha chain OS=Homo sapiens OX=9606 GN=C4BPA PE=1 SV=2	1	20220927_ex1_um8_fiala002_sa_ext00_c4bp_glyko_1.ScanId;v=1;d1=10771.10771.2	controllerType=0 controllerNumber=1 scan=10771	32.2249	20220927_EX1_UM8_Fiala002_SA_EXT00_c4bp_glyko_1
693	09594:3	1	R.NGRHSGEENFYAYGFSVTY.S			733.323	3	2197.95	2197.96	0	-1.2	183	CRagged	432.59	432.59	432.59	4.93	576	>sp|P04003|C4BPA_HUMAN C4b-binding protein alpha chain OS=Homo sapiens OX=9606 GN=C4BPA PE=1 SV=2	1	20220927_ex1_um8_fiala002_sa_ext00_c4bp_glyko_1.ScanId;v=1;d1=13020.13020.3	controllerType=0 controllerNumber=1 scan=13020	37.5977	20220927_EX1_UM8_Fiala002_SA_EXT00_c4bp_glyko_1
694	09590:3	1	R.NGRHSGEENFYAYGFSVTY.S			733.323	3	2197.95	2197.96	0	-1.9	183	CRagged	448.94	448.94	448.94	5.5	576	>sp|P04003|C4BPA_HUMAN C4b-binding protein alpha chain OS=Homo sapiens OX=9606 GN=C4BPA PE=1 SV=2	1	20220927_ex1_um8_fiala002_sa_ext00_c4bp_glyko_1.ScanId;v=1;d1=13015.13015.5	controllerType=0 controllerNumber=1 scan=13015	37.5843	20220927_EX1_UM8_Fiala002_SA_EXT00_c4bp_glyko_1
695	08184:4	1	R.NGRHSGEENFYAYGFSVTYSC[+57.021]DPR.F		C[+57]	704.058	4	2813.21	2813.2	0	4	183	Specific	46.77	46.77	46.77	0.08	576	>sp|P04003|C4BPA_HUMAN C4b-binding protein alpha chain OS=Homo sapiens OX=9606 GN=C4BPA PE=1 SV=2	1	20220927_ex1_um8_fiala002_sa_ext00_c4bp_glyko_1.ScanId;v=1;d1=11539.11539.4	controllerType=0 controllerNumber=1 scan=11539	34.0518	20220927_EX1_UM8_Fiala002_SA_EXT00_c4bp_glyko_1
696	03214:2	1	R.HSGEENFY.A			491.698	2	982.389	982.39	0	-0.8	186	CRagged	419.05	419.05	419.05	6.01	576	>sp|P04003|C4BPA_HUMAN C4b-binding protein alpha chain OS=Homo sapiens OX=9606 GN=C4BPA PE=1 SV=2	1	20220927_ex1_um8_fiala002_sa_ext00_c4bp_glyko_1.ScanId;v=1;d1=6289.6289.2	controllerType=0 controllerNumber=1 scan=6289	21.337	20220927_EX1_UM8_Fiala002_SA_EXT00_c4bp_glyko_1
697	02944:2	1	R.HSGEENFY.A			491.698	2	982.388	982.39	0	-1.8	186	CRagged	482.8	458.68	458.68	7.26	576	>sp|P04003|C4BPA_HUMAN C4b-binding protein alpha chain OS=Homo sapiens OX=9606 GN=C4BPA PE=1 SV=2	1	20220927_ex1_um8_fiala002_sa_ext00_c4bp_glyko_1.ScanId;v=1;d1=6006.6006.3	controllerType=0 controllerNumber=1 scan=6006	20.6563	20220927_EX1_UM8_Fiala002_SA_EXT00_c4bp_glyko_1
698	02961:2	1	R.HSGEENFY.A			491.698	2	982.388	982.39	0	-2	186	CRagged	529.72	520.94	520.94	7.41	576	>sp|P04003|C4BPA_HUMAN C4b-binding protein alpha chain OS=Homo sapiens OX=9606 GN=C4BPA PE=1 SV=2	1	20220927_ex1_um8_fiala002_sa_ext00_c4bp_glyko_1.ScanId;v=1;d1=6024.6024.2	controllerType=0 controllerNumber=1 scan=6024	20.6996	20220927_EX1_UM8_Fiala002_SA_EXT00_c4bp_glyko_1
699	05341:2	1	R.HSGEENFYAY.G			608.748	2	1216.49	1216.49	0	-1.4	186	CRagged	265.81	265.81	265.81	4.35	576	>sp|P04003|C4BPA_HUMAN C4b-binding protein alpha chain OS=Homo sapiens OX=9606 GN=C4BPA PE=1 SV=2	1	20220927_ex1_um8_fiala002_sa_ext00_c4bp_glyko_1.ScanId;v=1;d1=8558.8558.5	controllerType=0 controllerNumber=1 scan=8558	26.9148	20220927_EX1_UM8_Fiala002_SA_EXT00_c4bp_glyko_1
700	05575:2	1	R.HSGEENFYAY.G			608.748	2	1216.49	1216.49	0	-1.7	186	CRagged	266.5	265.13	265.13	4.35	576	>sp|P04003|C4BPA_HUMAN C4b-binding protein alpha chain OS=Homo sapiens OX=9606 GN=C4BPA PE=1 SV=2	1	20220927_ex1_um8_fiala002_sa_ext00_c4bp_glyko_1.ScanId;v=1;d1=8803.8803.5	controllerType=0 controllerNumber=1 scan=8803	27.5056	20220927_EX1_UM8_Fiala002_SA_EXT00_c4bp_glyko_1
701	14804:2	1	R.HSGEENFYAY.G			608.748	2	1216.49	1216.49	0	-1.2	186	CRagged	280.05	280.05	280.05	3.87	576	>sp|P04003|C4BPA_HUMAN C4b-binding protein alpha chain OS=Homo sapiens OX=9606 GN=C4BPA PE=1 SV=2	1	20220927_ex1_um8_fiala002_sa_ext00_c4bp_glyko_1.ScanId;v=1;d1=18499.18499.2	controllerType=0 controllerNumber=1 scan=18499	50.8433	20220927_EX1_UM8_Fiala002_SA_EXT00_c4bp_glyko_1
702	13619:2	1	R.HSGEENFYAY.G			608.747	2	1216.49	1216.49	0	-2.7	186	CRagged	282.33	199.61	199.61	4.01	576	>sp|P04003|C4BPA_HUMAN C4b-binding protein alpha chain OS=Homo sapiens OX=9606 GN=C4BPA PE=1 SV=2	1	20220927_ex1_um8_fiala002_sa_ext00_c4bp_glyko_1.ScanId;v=1;d1=17243.17243.2	controllerType=0 controllerNumber=1 scan=17243	47.7304	20220927_EX1_UM8_Fiala002_SA_EXT00_c4bp_glyko_1
703	14599:2	1	R.HSGEENFYAY.G			608.75	2	1216.49	1216.49	0	1.2	186	CRagged	310.01	301.29	301.29	3.22	576	>sp|P04003|C4BPA_HUMAN C4b-binding protein alpha chain OS=Homo sapiens OX=9606 GN=C4BPA PE=1 SV=2	1	20220927_ex1_um8_fiala002_sa_ext00_c4bp_glyko_1.ScanId;v=1;d1=18282.18282.2	controllerType=0 controllerNumber=1 scan=18282	50.3049	20220927_EX1_UM8_Fiala002_SA_EXT00_c4bp_glyko_1
704	15423:2	1	R.HSGEENFYAY.G			608.748	2	1216.49	1216.49	0	-1.3	186	CRagged	324.42	324.42	324.42	4.94	576	>sp|P04003|C4BPA_HUMAN C4b-binding protein alpha chain OS=Homo sapiens OX=9606 GN=C4BPA PE=1 SV=2	1	20220927_ex1_um8_fiala002_sa_ext00_c4bp_glyko_1.ScanId;v=1;d1=19154.19154.2	controllerType=0 controllerNumber=1 scan=19154	52.4648	20220927_EX1_UM8_Fiala002_SA_EXT00_c4bp_glyko_1
705	05172:2	1	R.HSGEENFYAY.G			608.748	2	1216.49	1216.49	0	-2.1	186	CRagged	337.32	305.72	305.72	4.95	576	>sp|P04003|C4BPA_HUMAN C4b-binding protein alpha chain OS=Homo sapiens OX=9606 GN=C4BPA PE=1 SV=2	1	20220927_ex1_um8_fiala002_sa_ext00_c4bp_glyko_1.ScanId;v=1;d1=8379.8379.2	controllerType=0 controllerNumber=1 scan=8379	26.4783	20220927_EX1_UM8_Fiala002_SA_EXT00_c4bp_glyko_1
706	15009:2	1	R.HSGEENFYAY.G			608.749	2	1216.49	1216.49	0	-0.6	186	CRagged	387.85	384.28	384.28	5.85	576	>sp|P04003|C4BPA_HUMAN C4b-binding protein alpha chain OS=Homo sapiens OX=9606 GN=C4BPA PE=1 SV=2	1	20220927_ex1_um8_fiala002_sa_ext00_c4bp_glyko_1.ScanId;v=1;d1=18715.18715.2	controllerType=0 controllerNumber=1 scan=18715	51.373	20220927_EX1_UM8_Fiala002_SA_EXT00_c4bp_glyko_1
707	15224:2	1	R.HSGEENFYAY.G			608.748	2	1216.49	1216.49	0	-1.2	186	CRagged	392.59	367.39	367.39	5.88	576	>sp|P04003|C4BPA_HUMAN C4b-binding protein alpha chain OS=Homo sapiens OX=9606 GN=C4BPA PE=1 SV=2	1	20220927_ex1_um8_fiala002_sa_ext00_c4bp_glyko_1.ScanId;v=1;d1=18943.18943.2	controllerType=0 controllerNumber=1 scan=18943	51.9356	20220927_EX1_UM8_Fiala002_SA_EXT00_c4bp_glyko_1
708	05143:2	1	R.HSGEENFYAY.G			608.748	2	1216.49	1216.49	0	-2	186	CRagged	450.53	422.53	422.53	6.7	576	>sp|P04003|C4BPA_HUMAN C4b-binding protein alpha chain OS=Homo sapiens OX=9606 GN=C4BPA PE=1 SV=2	1	20220927_ex1_um8_fiala002_sa_ext00_c4bp_glyko_1.ScanId;v=1;d1=8347.8347.2	controllerType=0 controllerNumber=1 scan=8347	26.397	20220927_EX1_UM8_Fiala002_SA_EXT00_c4bp_glyko_1
709	05135:2	1	R.HSGEENFYAY.G			608.748	2	1216.49	1216.49	0	-2	186	CRagged	469.53	419.97	419.97	6.7	576	>sp|P04003|C4BPA_HUMAN C4b-binding protein alpha chain OS=Homo sapiens OX=9606 GN=C4BPA PE=1 SV=2	1	20220927_ex1_um8_fiala002_sa_ext00_c4bp_glyko_1.ScanId;v=1;d1=8338.8338.3	controllerType=0 controllerNumber=1 scan=8338	26.3741	20220927_EX1_UM8_Fiala002_SA_EXT00_c4bp_glyko_1
710	05771:2	1	R.HSGEENFYAY.G			608.748	2	1216.49	1216.49	0	-1.2	186	CRagged	479.79	454.31	454.31	6.12	576	>sp|P04003|C4BPA_HUMAN C4b-binding protein alpha chain OS=Homo sapiens OX=9606 GN=C4BPA PE=1 SV=2	1	20220927_ex1_um8_fiala002_sa_ext00_c4bp_glyko_1.ScanId;v=1;d1=9009.9009.2	controllerType=0 controllerNumber=1 scan=9009	28.0014	20220927_EX1_UM8_Fiala002_SA_EXT00_c4bp_glyko_1
711	05529:2	1	R.HSGEENFYAY.G			608.748	2	1216.49	1216.49	0	-1	186	CRagged	529.88	497.16	497.16	6.34	576	>sp|P04003|C4BPA_HUMAN C4b-binding protein alpha chain OS=Homo sapiens OX=9606 GN=C4BPA PE=1 SV=2	1	20220927_ex1_um8_fiala002_sa_ext00_c4bp_glyko_1.ScanId;v=1;d1=8755.8755.2	controllerType=0 controllerNumber=1 scan=8755	27.3933	20220927_EX1_UM8_Fiala002_SA_EXT00_c4bp_glyko_1
712	05313:2	1	R.HSGEENFYAY.G			608.748	2	1216.49	1216.49	0	-1.5	186	CRagged	540.2	497.91	497.91	7.41	576	>sp|P04003|C4BPA_HUMAN C4b-binding protein alpha chain OS=Homo sapiens OX=9606 GN=C4BPA PE=1 SV=2	1	20220927_ex1_um8_fiala002_sa_ext00_c4bp_glyko_1.ScanId;v=1;d1=8529.8529.2	controllerType=0 controllerNumber=1 scan=8529	26.8471	20220927_EX1_UM8_Fiala002_SA_EXT00_c4bp_glyko_1
713	05116:2	1	R.HSGEENFYAY.G			608.748	2	1216.49	1216.49	0	-2.1	186	CRagged	562.15	503.6	503.6	8.29	576	>sp|P04003|C4BPA_HUMAN C4b-binding protein alpha chain OS=Homo sapiens OX=9606 GN=C4BPA PE=1 SV=2	1	20220927_ex1_um8_fiala002_sa_ext00_c4bp_glyko_1.ScanId;v=1;d1=8318.8318.2	controllerType=0 controllerNumber=1 scan=8318	26.3244	20220927_EX1_UM8_Fiala002_SA_EXT00_c4bp_glyko_1
714	05343:2	1	R.HSGEENFYAYG.F			637.258	2	1273.51	1273.51	0	-1.9	186	CRagged	2.17	2.17	2.17	0.3	576	>sp|P04003|C4BPA_HUMAN C4b-binding protein alpha chain OS=Homo sapiens OX=9606 GN=C4BPA PE=1 SV=2	1	20220927_ex1_um8_fiala002_sa_ext00_c4bp_glyko_1.ScanId;v=1;d1=8560.8560.2	controllerType=0 controllerNumber=1 scan=8560	26.9192	20220927_EX1_UM8_Fiala002_SA_EXT00_c4bp_glyko_1
715	09568:2	1	R.HSGEENFYAYGF.S			710.793	2	1420.58	1420.58	0	-1.1	186	CRagged	125.83	125.83	125.83	0.92	576	>sp|P04003|C4BPA_HUMAN C4b-binding protein alpha chain OS=Homo sapiens OX=9606 GN=C4BPA PE=1 SV=2	1	20220927_ex1_um8_fiala002_sa_ext00_c4bp_glyko_1.ScanId;v=1;d1=12992.12992.2	controllerType=0 controllerNumber=1 scan=12992	37.5302	20220927_EX1_UM8_Fiala002_SA_EXT00_c4bp_glyko_1
716	14830:2	1	R.HSGEENFYAYGF.S			710.795	2	1420.58	1420.58	0	1.1	186	CRagged	262.49	262.49	262.49	2.75	576	>sp|P04003|C4BPA_HUMAN C4b-binding protein alpha chain OS=Homo sapiens OX=9606 GN=C4BPA PE=1 SV=2	1	20220927_ex1_um8_fiala002_sa_ext00_c4bp_glyko_1.ScanId;v=1;d1=18527.18527.2	controllerType=0 controllerNumber=1 scan=18527	50.9131	20220927_EX1_UM8_Fiala002_SA_EXT00_c4bp_glyko_1
717	10438:2	1	R.HSGEENFYAYGF.S			710.793	2	1420.58	1420.58	0	-1.1	186	CRagged	303.68	303.68	303.68	3.87	576	>sp|P04003|C4BPA_HUMAN C4b-binding protein alpha chain OS=Homo sapiens OX=9606 GN=C4BPA PE=1 SV=2	1	20220927_ex1_um8_fiala002_sa_ext00_c4bp_glyko_1.ScanId;v=1;d1=13904.13904.2	controllerType=0 controllerNumber=1 scan=13904	39.6963	20220927_EX1_UM8_Fiala002_SA_EXT00_c4bp_glyko_1
718	09627:2	1	R.HSGEENFYAYGF.S			710.793	2	1420.58	1420.58	0	-1.8	186	CRagged	311.74	307.89	307.89	4.32	576	>sp|P04003|C4BPA_HUMAN C4b-binding protein alpha chain OS=Homo sapiens OX=9606 GN=C4BPA PE=1 SV=2	1	20220927_ex1_um8_fiala002_sa_ext00_c4bp_glyko_1.ScanId;v=1;d1=13054.13054.2	controllerType=0 controllerNumber=1 scan=13054	37.6764	20220927_EX1_UM8_Fiala002_SA_EXT00_c4bp_glyko_1
719	15265:2	1	R.HSGEENFYAYGF.S			710.793	2	1420.58	1420.58	0	-0.6	186	CRagged	350.82	350.82	350.82	4.5	576	>sp|P04003|C4BPA_HUMAN C4b-binding protein alpha chain OS=Homo sapiens OX=9606 GN=C4BPA PE=1 SV=2	1	20220927_ex1_um8_fiala002_sa_ext00_c4bp_glyko_1.ScanId;v=1;d1=18986.18986.4	controllerType=0 controllerNumber=1 scan=18986	52.0409	20220927_EX1_UM8_Fiala002_SA_EXT00_c4bp_glyko_1
720	09711:2	1	R.HSGEENFYAYGF.S			710.793	2	1420.58	1420.58	0	-1.3	186	CRagged	531.02	446.78	446.78	6.6	576	>sp|P04003|C4BPA_HUMAN C4b-binding protein alpha chain OS=Homo sapiens OX=9606 GN=C4BPA PE=1 SV=2	1	20220927_ex1_um8_fiala002_sa_ext00_c4bp_glyko_1.ScanId;v=1;d1=13142.13142.2	controllerType=0 controllerNumber=1 scan=13142	37.8846	20220927_EX1_UM8_Fiala002_SA_EXT00_c4bp_glyko_1
721	09697:2	1	R.HSGEENFYAYGF.S			710.793	2	1420.58	1420.58	0	-1.3	186	CRagged	584.47	501.81	501.81	8.09	576	>sp|P04003|C4BPA_HUMAN C4b-binding protein alpha chain OS=Homo sapiens OX=9606 GN=C4BPA PE=1 SV=2	1	20220927_ex1_um8_fiala002_sa_ext00_c4bp_glyko_1.ScanId;v=1;d1=13128.13128.2	controllerType=0 controllerNumber=1 scan=13128	37.8535	20220927_EX1_UM8_Fiala002_SA_EXT00_c4bp_glyko_1
722	09487:2	1	R.HSGEENFYAYGF.S			710.793	2	1420.58	1420.58	0	-1.8	186	CRagged	646.05	574.34	574.34	9.09	576	>sp|P04003|C4BPA_HUMAN C4b-binding protein alpha chain OS=Homo sapiens OX=9606 GN=C4BPA PE=1 SV=2	1	20220927_ex1_um8_fiala002_sa_ext00_c4bp_glyko_1.ScanId;v=1;d1=12908.12908.2	controllerType=0 controllerNumber=1 scan=12908	37.3327	20220927_EX1_UM8_Fiala002_SA_EXT00_c4bp_glyko_1
723	09950:2	1	R.HSGEENFYAYGFSVT.Y			854.367	2	1707.73	1707.73	0	-1.4	186	CRagged	439.05	439.05	439.05	6.53	576	>sp|P04003|C4BPA_HUMAN C4b-binding protein alpha chain OS=Homo sapiens OX=9606 GN=C4BPA PE=1 SV=2	1	20220927_ex1_um8_fiala002_sa_ext00_c4bp_glyko_1.ScanId;v=1;d1=13393.13393.2	controllerType=0 controllerNumber=1 scan=13393	38.4836	20220927_EX1_UM8_Fiala002_SA_EXT00_c4bp_glyko_1
724	15462:2	1	R.HSGEENFYAYGFSVTY.S			935.899	2	1870.79	1870.79	0	-0.6	186	CRagged	31.49	31.49	31.49	0.29	576	>sp|P04003|C4BPA_HUMAN C4b-binding protein alpha chain OS=Homo sapiens OX=9606 GN=C4BPA PE=1 SV=2	1	20220927_ex1_um8_fiala002_sa_ext00_c4bp_glyko_1.ScanId;v=1;d1=19195.19195.4	controllerType=0 controllerNumber=1 scan=19195	52.5668	20220927_EX1_UM8_Fiala002_SA_EXT00_c4bp_glyko_1
725	15956:2	1	R.HSGEENFYAYGFSVTY.S			935.899	2	1870.79	1870.79	0	-0.9	186	CRagged	129.68	129.68	129.68	2.38	576	>sp|P04003|C4BPA_HUMAN C4b-binding protein alpha chain OS=Homo sapiens OX=9606 GN=C4BPA PE=1 SV=2	1	20220927_ex1_um8_fiala002_sa_ext00_c4bp_glyko_1.ScanId;v=1;d1=19715.19715.3	controllerType=0 controllerNumber=1 scan=19715	53.8316	20220927_EX1_UM8_Fiala002_SA_EXT00_c4bp_glyko_1
726	11339:2	1	R.HSGEENFYAYGFSVTY.S			935.898	2	1870.79	1870.79	0	-1.8	186	CRagged	161.25	161.25	161.25	3	576	>sp|P04003|C4BPA_HUMAN C4b-binding protein alpha chain OS=Homo sapiens OX=9606 GN=C4BPA PE=1 SV=2	1	20220927_ex1_um8_fiala002_sa_ext00_c4bp_glyko_1.ScanId;v=1;d1=14848.14848.3	controllerType=0 controllerNumber=1 scan=14848	41.9452	20220927_EX1_UM8_Fiala002_SA_EXT00_c4bp_glyko_1
727	16283:2	1	R.HSGEENFYAYGFSVTY.S			935.897	2	1870.79	1870.79	0	-2.3	186	CRagged	206.17	206.17	206.17	3.35	576	>sp|P04003|C4BPA_HUMAN C4b-binding protein alpha chain OS=Homo sapiens OX=9606 GN=C4BPA PE=1 SV=2	1	20220927_ex1_um8_fiala002_sa_ext00_c4bp_glyko_1.ScanId;v=1;d1=20569.20569.2	controllerType=0 controllerNumber=1 scan=20569	56.9974	20220927_EX1_UM8_Fiala002_SA_EXT00_c4bp_glyko_1
728	16321:2	1	R.HSGEENFYAYGFSVTY.S			935.899	2	1870.79	1870.79	0	-1	186	CRagged	248.33	248.33	248.33	3.93	576	>sp|P04003|C4BPA_HUMAN C4b-binding protein alpha chain OS=Homo sapiens OX=9606 GN=C4BPA PE=1 SV=2	1	20220927_ex1_um8_fiala002_sa_ext00_c4bp_glyko_1.ScanId;v=1;d1=20738.20738.2	controllerType=0 controllerNumber=1 scan=20738	57.6849	20220927_EX1_UM8_Fiala002_SA_EXT00_c4bp_glyko_1
729	15454:2	1	R.HSGEENFYAYGFSVTY.S			935.899	2	1870.79	1870.79	0	-0.6	186	CRagged	253.91	253.91	253.91	3.94	576	>sp|P04003|C4BPA_HUMAN C4b-binding protein alpha chain OS=Homo sapiens OX=9606 GN=C4BPA PE=1 SV=2	1	20220927_ex1_um8_fiala002_sa_ext00_c4bp_glyko_1.ScanId;v=1;d1=19187.19187.4	controllerType=0 controllerNumber=1 scan=19187	52.5462	20220927_EX1_UM8_Fiala002_SA_EXT00_c4bp_glyko_1
730	16232:2	1	R.HSGEENFYAYGFSVTY.S			935.897	2	1870.79	1870.79	0	-3.1	186	CRagged	268.47	268.47	268.47	4.49	576	>sp|P04003|C4BPA_HUMAN C4b-binding protein alpha chain OS=Homo sapiens OX=9606 GN=C4BPA PE=1 SV=2	1	20220927_ex1_um8_fiala002_sa_ext00_c4bp_glyko_1.ScanId;v=1;d1=20167.20167.2	controllerType=0 controllerNumber=1 scan=20167	55.2847	20220927_EX1_UM8_Fiala002_SA_EXT00_c4bp_glyko_1
731	16203:2	1	R.HSGEENFYAYGFSVTY.S			935.897	2	1870.79	1870.79	0	-2.5	186	CRagged	348.83	348.83	348.83	5.29	576	>sp|P04003|C4BPA_HUMAN C4b-binding protein alpha chain OS=Homo sapiens OX=9606 GN=C4BPA PE=1 SV=2	1	20220927_ex1_um8_fiala002_sa_ext00_c4bp_glyko_1.ScanId;v=1;d1=20023.20023.2	controllerType=0 controllerNumber=1 scan=20023	54.6914	20220927_EX1_UM8_Fiala002_SA_EXT00_c4bp_glyko_1
732	14216:2	1	R.HSGEENFYAYGFSVTY.S			935.899	2	1870.79	1870.79	0	-0.8	186	CRagged	388.85	388.85	388.85	5.89	576	>sp|P04003|C4BPA_HUMAN C4b-binding protein alpha chain OS=Homo sapiens OX=9606 GN=C4BPA PE=1 SV=2	1	20220927_ex1_um8_fiala002_sa_ext00_c4bp_glyko_1.ScanId;v=1;d1=17874.17874.2	controllerType=0 controllerNumber=1 scan=17874	49.2886	20220927_EX1_UM8_Fiala002_SA_EXT00_c4bp_glyko_1
733	12636:2	1	R.HSGEENFYAYGFSVTY.S			935.899	2	1870.79	1870.79	0	-0.9	186	CRagged	417.53	417.53	417.53	6.1	576	>sp|P04003|C4BPA_HUMAN C4b-binding protein alpha chain OS=Homo sapiens OX=9606 GN=C4BPA PE=1 SV=2	1	20220927_ex1_um8_fiala002_sa_ext00_c4bp_glyko_1.ScanId;v=1;d1=16207.16207.2	controllerType=0 controllerNumber=1 scan=16207	45.1942	20220927_EX1_UM8_Fiala002_SA_EXT00_c4bp_glyko_1
734	11338:3	1	R.HSGEENFYAYGFSVTY.S			624.268	3	1870.79	1870.79	0	-2	186	CRagged	417.95	417.95	417.95	5.97	576	>sp|P04003|C4BPA_HUMAN C4b-binding protein alpha chain OS=Homo sapiens OX=9606 GN=C4BPA PE=1 SV=2	1	20220927_ex1_um8_fiala002_sa_ext00_c4bp_glyko_1.ScanId;v=1;d1=14847.14847.3	controllerType=0 controllerNumber=1 scan=14847	41.943	20220927_EX1_UM8_Fiala002_SA_EXT00_c4bp_glyko_1
735	12411:2	1	R.HSGEENFYAYGFSVTY.S			935.898	2	1870.79	1870.79	0	-1.2	186	CRagged	527.79	508.68	508.68	6.5	576	>sp|P04003|C4BPA_HUMAN C4b-binding protein alpha chain OS=Homo sapiens OX=9606 GN=C4BPA PE=1 SV=2	1	20220927_ex1_um8_fiala002_sa_ext00_c4bp_glyko_1.ScanId;v=1;d1=15971.15971.2	controllerType=0 controllerNumber=1 scan=15971	44.6248	20220927_EX1_UM8_Fiala002_SA_EXT00_c4bp_glyko_1
736	15391:2	1	R.HSGEENFYAYGFSVTY.S			935.899	2	1870.79	1870.79	0	-0.6	186	CRagged	543.78	504.76	504.76	6.5	576	>sp|P04003|C4BPA_HUMAN C4b-binding protein alpha chain OS=Homo sapiens OX=9606 GN=C4BPA PE=1 SV=2	1	20220927_ex1_um8_fiala002_sa_ext00_c4bp_glyko_1.ScanId;v=1;d1=19120.19120.2	controllerType=0 controllerNumber=1 scan=19120	52.378	20220927_EX1_UM8_Fiala002_SA_EXT00_c4bp_glyko_1
737	15598:2	1	R.HSGEENFYAYGFSVTY.S			935.9	2	1870.79	1870.79	0	0.1	186	CRagged	583.35	508.64	508.64	7.88	576	>sp|P04003|C4BPA_HUMAN C4b-binding protein alpha chain OS=Homo sapiens OX=9606 GN=C4BPA PE=1 SV=2	1	20220927_ex1_um8_fiala002_sa_ext00_c4bp_glyko_1.ScanId;v=1;d1=19340.19340.2	controllerType=0 controllerNumber=1 scan=19340	52.9309	20220927_EX1_UM8_Fiala002_SA_EXT00_c4bp_glyko_1
738	15830:2	1	R.HSGEENFYAYGFSVTY.S			935.899	2	1870.79	1870.79	0	-0.8	186	CRagged	585.68	525.77	525.77	7.88	576	>sp|P04003|C4BPA_HUMAN C4b-binding protein alpha chain OS=Homo sapiens OX=9606 GN=C4BPA PE=1 SV=2	1	20220927_ex1_um8_fiala002_sa_ext00_c4bp_glyko_1.ScanId;v=1;d1=19583.19583.2	controllerType=0 controllerNumber=1 scan=19583	53.5169	20220927_EX1_UM8_Fiala002_SA_EXT00_c4bp_glyko_1
739	13791:2	1	R.HSGEENFYAYGFSVTY.S			935.898	2	1870.79	1870.79	0	-1.6	186	CRagged	600.44	493.79	493.79	8.74	576	>sp|P04003|C4BPA_HUMAN C4b-binding protein alpha chain OS=Homo sapiens OX=9606 GN=C4BPA PE=1 SV=2	1	20220927_ex1_um8_fiala002_sa_ext00_c4bp_glyko_1.ScanId;v=1;d1=17425.17425.2	controllerType=0 controllerNumber=1 scan=17425	48.1815	20220927_EX1_UM8_Fiala002_SA_EXT00_c4bp_glyko_1
740	11740:2	1	R.HSGEENFYAYGFSVTY.S			935.899	2	1870.79	1870.79	0	-0.7	186	CRagged	622.1	546.27	546.27	8.88	576	>sp|P04003|C4BPA_HUMAN C4b-binding protein alpha chain OS=Homo sapiens OX=9606 GN=C4BPA PE=1 SV=2	1	20220927_ex1_um8_fiala002_sa_ext00_c4bp_glyko_1.ScanId;v=1;d1=15268.15268.2	controllerType=0 controllerNumber=1 scan=15268	42.9463	20220927_EX1_UM8_Fiala002_SA_EXT00_c4bp_glyko_1
741	11950:2	1	R.HSGEENFYAYGFSVTY.S			935.899	2	1870.79	1870.79	0	-1.1	186	CRagged	640.46	572.75	572.75	8.88	576	>sp|P04003|C4BPA_HUMAN C4b-binding protein alpha chain OS=Homo sapiens OX=9606 GN=C4BPA PE=1 SV=2	1	20220927_ex1_um8_fiala002_sa_ext00_c4bp_glyko_1.ScanId;v=1;d1=15488.15488.2	controllerType=0 controllerNumber=1 scan=15488	43.4718	20220927_EX1_UM8_Fiala002_SA_EXT00_c4bp_glyko_1
742	11523:2	1	R.HSGEENFYAYGFSVTY.S			935.898	2	1870.79	1870.79	0	-1.5	186	CRagged	647.09	577.21	577.21	9.34	576	>sp|P04003|C4BPA_HUMAN C4b-binding protein alpha chain OS=Homo sapiens OX=9606 GN=C4BPA PE=1 SV=2	1	20220927_ex1_um8_fiala002_sa_ext00_c4bp_glyko_1.ScanId;v=1;d1=15041.15041.2	controllerType=0 controllerNumber=1 scan=15041	42.4024	20220927_EX1_UM8_Fiala002_SA_EXT00_c4bp_glyko_1
743	11313:2	1	R.HSGEENFYAYGFSVTY.S			935.898	2	1870.79	1870.79	0	-1.6	186	CRagged	659.75	595.11	595.11	10.34	576	>sp|P04003|C4BPA_HUMAN C4b-binding protein alpha chain OS=Homo sapiens OX=9606 GN=C4BPA PE=1 SV=2	1	20220927_ex1_um8_fiala002_sa_ext00_c4bp_glyko_1.ScanId;v=1;d1=14821.14821.2	controllerType=0 controllerNumber=1 scan=14821	41.8819	20220927_EX1_UM8_Fiala002_SA_EXT00_c4bp_glyko_1
744	12420:2	1	R.HSGEENFYAYGFSVTY.S			935.898	2	1870.79	1870.79	0	-1.2	186	CRagged	675.09	534.85	534.85	9.28	576	>sp|P04003|C4BPA_HUMAN C4b-binding protein alpha chain OS=Homo sapiens OX=9606 GN=C4BPA PE=1 SV=2	1	20220927_ex1_um8_fiala002_sa_ext00_c4bp_glyko_1.ScanId;v=1;d1=15980.15980.2	controllerType=0 controllerNumber=1 scan=15980	44.6493	20220927_EX1_UM8_Fiala002_SA_EXT00_c4bp_glyko_1
745	10572:2	1	R.HSGEENFYAYGFSVTYSC[+57.021]D.P		C[+57]	1116.94	2	2232.88	2232.88	0	-1.4	186	CRagged	413.71	409.59	409.59	6.57	576	>sp|P04003|C4BPA_HUMAN C4b-binding protein alpha chain OS=Homo sapiens OX=9606 GN=C4BPA PE=1 SV=2	1	20220927_ex1_um8_fiala002_sa_ext00_c4bp_glyko_1.ScanId;v=1;d1=14044.14044.2	controllerType=0 controllerNumber=1 scan=14044	40.028	20220927_EX1_UM8_Fiala002_SA_EXT00_c4bp_glyko_1
746	13364:3	1	R.HSGEENFYAYGFSVTYSC[+57.021]DPR.F		C[+57]	829.348	3	2486.03	2486.04	0	-2.2	186	Specific	335.55	335.55	335.55	5.57	576	>sp|P04003|C4BPA_HUMAN C4b-binding protein alpha chain OS=Homo sapiens OX=9606 GN=C4BPA PE=1 SV=2	1	20220927_ex1_um8_fiala002_sa_ext00_c4bp_glyko_1.ScanId;v=1;d1=16975.16975.3	controllerType=0 controllerNumber=1 scan=16975	47.0805	20220927_EX1_UM8_Fiala002_SA_EXT00_c4bp_glyko_1
747	15914:3	1	R.HSGEENFYAYGFSVTYSC[+57.021]DPR.F		C[+57]	829.348	3	2486.03	2486.04	0	-2.1	186	Specific	480.97	480.97	480.97	7.69	576	>sp|P04003|C4BPA_HUMAN C4b-binding protein alpha chain OS=Homo sapiens OX=9606 GN=C4BPA PE=1 SV=2	1	20220927_ex1_um8_fiala002_sa_ext00_c4bp_glyko_1.ScanId;v=1;d1=19671.19671.3	controllerType=0 controllerNumber=1 scan=19671	53.7273	20220927_EX1_UM8_Fiala002_SA_EXT00_c4bp_glyko_1
748	13731:3	1	R.HSGEENFYAYGFSVTYSC[+57.021]DPR.F		C[+57]	829.348	3	2486.03	2486.04	0	-2.2	186	Specific	534.5	534.5	534.5	7.84	576	>sp|P04003|C4BPA_HUMAN C4b-binding protein alpha chain OS=Homo sapiens OX=9606 GN=C4BPA PE=1 SV=2	1	20220927_ex1_um8_fiala002_sa_ext00_c4bp_glyko_1.ScanId;v=1;d1=17362.17362.3	controllerType=0 controllerNumber=1 scan=17362	48.0286	20220927_EX1_UM8_Fiala002_SA_EXT00_c4bp_glyko_1
749	12703:3	1	R.HSGEENFYAYGFSVTYSC[+57.021]DPR.F		C[+57]	829.349	3	2486.03	2486.04	0	-0.8	186	Specific	555.93	555.93	555.93	6.88	576	>sp|P04003|C4BPA_HUMAN C4b-binding protein alpha chain OS=Homo sapiens OX=9606 GN=C4BPA PE=1 SV=2	1	20220927_ex1_um8_fiala002_sa_ext00_c4bp_glyko_1.ScanId;v=1;d1=16277.16277.3	controllerType=0 controllerNumber=1 scan=16277	45.3595	20220927_EX1_UM8_Fiala002_SA_EXT00_c4bp_glyko_1
750	14909:3	1	R.HSGEENFYAYGFSVTYSC[+57.021]DPR.F		C[+57]	829.348	3	2486.03	2486.04	0	-2.6	186	Specific	621.53	621.53	621.53	9.73	576	>sp|P04003|C4BPA_HUMAN C4b-binding protein alpha chain OS=Homo sapiens OX=9606 GN=C4BPA PE=1 SV=2	1	20220927_ex1_um8_fiala002_sa_ext00_c4bp_glyko_1.ScanId;v=1;d1=18610.18610.3	controllerType=0 controllerNumber=1 scan=18610	51.1148	20220927_EX1_UM8_Fiala002_SA_EXT00_c4bp_glyko_1
751	14177:3	1	R.HSGEENFYAYGFSVTYSC[+57.021]DPR.F		C[+57]	829.348	3	2486.03	2486.04	0	-2	186	Specific	633.64	633.64	633.64	9.73	576	>sp|P04003|C4BPA_HUMAN C4b-binding protein alpha chain OS=Homo sapiens OX=9606 GN=C4BPA PE=1 SV=2	1	20220927_ex1_um8_fiala002_sa_ext00_c4bp_glyko_1.ScanId;v=1;d1=17833.17833.3	controllerType=0 controllerNumber=1 scan=17833	49.1857	20220927_EX1_UM8_Fiala002_SA_EXT00_c4bp_glyko_1
752	12940:3	1	R.HSGEENFYAYGFSVTYSC[+57.021]DPR.F		C[+57]	829.35	3	2486.04	2486.04	0	-0.1	186	Specific	646.05	646.05	646.05	9.26	576	>sp|P04003|C4BPA_HUMAN C4b-binding protein alpha chain OS=Homo sapiens OX=9606 GN=C4BPA PE=1 SV=2	1	20220927_ex1_um8_fiala002_sa_ext00_c4bp_glyko_1.ScanId;v=1;d1=16525.16525.3	controllerType=0 controllerNumber=1 scan=16525	45.963	20220927_EX1_UM8_Fiala002_SA_EXT00_c4bp_glyko_1
753	14389:3	1	R.HSGEENFYAYGFSVTYSC[+57.021]DPR.F		C[+57]	829.348	3	2486.03	2486.04	0	-2.5	186	Specific	649.33	649.33	649.33	9.73	576	>sp|P04003|C4BPA_HUMAN C4b-binding protein alpha chain OS=Homo sapiens OX=9606 GN=C4BPA PE=1 SV=2	1	20220927_ex1_um8_fiala002_sa_ext00_c4bp_glyko_1.ScanId;v=1;d1=18059.18059.3	controllerType=0 controllerNumber=1 scan=18059	49.7511	20220927_EX1_UM8_Fiala002_SA_EXT00_c4bp_glyko_1
754	09419:3	1	R.HSGEENFYAYGFSVTYSC[+57.021]DPR.F		C[+57]	829.348	3	2486.03	2486.04	0	-1.8	186	Specific	661.37	661.37	661.37	10.73	576	>sp|P04003|C4BPA_HUMAN C4b-binding protein alpha chain OS=Homo sapiens OX=9606 GN=C4BPA PE=1 SV=2	1	20220927_ex1_um8_fiala002_sa_ext00_c4bp_glyko_1.ScanId;v=1;d1=12837.12837.3	controllerType=0 controllerNumber=1 scan=12837	37.1611	20220927_EX1_UM8_Fiala002_SA_EXT00_c4bp_glyko_1
755	12252:3	1	R.HSGEENFYAYGFSVTYSC[+57.021]DPR.F		C[+57]	829.348	3	2486.03	2486.04	0	-1.7	186	Specific	675.03	675.03	675.03	10.73	576	>sp|P04003|C4BPA_HUMAN C4b-binding protein alpha chain OS=Homo sapiens OX=9606 GN=C4BPA PE=1 SV=2	1	20220927_ex1_um8_fiala002_sa_ext00_c4bp_glyko_1.ScanId;v=1;d1=15804.15804.3	controllerType=0 controllerNumber=1 scan=15804	44.2287	20220927_EX1_UM8_Fiala002_SA_EXT00_c4bp_glyko_1
756	14963:3	1	R.HSGEENFYAYGFSVTYSC[+57.021]DPR.F		C[+57]	829.349	3	2486.03	2486.04	0	-1.4	186	Specific	675.33	675.33	675.33	10.73	576	>sp|P04003|C4BPA_HUMAN C4b-binding protein alpha chain OS=Homo sapiens OX=9606 GN=C4BPA PE=1 SV=2	1	20220927_ex1_um8_fiala002_sa_ext00_c4bp_glyko_1.ScanId;v=1;d1=18666.18666.3	controllerType=0 controllerNumber=1 scan=18666	51.2505	20220927_EX1_UM8_Fiala002_SA_EXT00_c4bp_glyko_1
757	13762:3	1	R.HSGEENFYAYGFSVTYSC[+57.021]DPR.F		C[+57]	829.349	3	2486.03	2486.04	0	-1.3	186	Specific	680.71	680.71	680.71	10.26	576	>sp|P04003|C4BPA_HUMAN C4b-binding protein alpha chain OS=Homo sapiens OX=9606 GN=C4BPA PE=1 SV=2	1	20220927_ex1_um8_fiala002_sa_ext00_c4bp_glyko_1.ScanId;v=1;d1=17395.17395.3	controllerType=0 controllerNumber=1 scan=17395	48.1098	20220927_EX1_UM8_Fiala002_SA_EXT00_c4bp_glyko_1
758	15724:3	1	R.HSGEENFYAYGFSVTYSC[+57.021]DPR.F		C[+57]	829.349	3	2486.03	2486.04	0	-1.5	186	Specific	681.74	681.74	681.74	10.73	576	>sp|P04003|C4BPA_HUMAN C4b-binding protein alpha chain OS=Homo sapiens OX=9606 GN=C4BPA PE=1 SV=2	1	20220927_ex1_um8_fiala002_sa_ext00_c4bp_glyko_1.ScanId;v=1;d1=19472.19472.3	controllerType=0 controllerNumber=1 scan=19472	53.2509	20220927_EX1_UM8_Fiala002_SA_EXT00_c4bp_glyko_1
759	10515:3	1	R.HSGEENFYAYGFSVTYSC[+57.021]DPR.F		C[+57]	829.349	3	2486.03	2486.04	0	-1.4	186	Specific	685.67	685.67	685.67	10.73	576	>sp|P04003|C4BPA_HUMAN C4b-binding protein alpha chain OS=Homo sapiens OX=9606 GN=C4BPA PE=1 SV=2	1	20220927_ex1_um8_fiala002_sa_ext00_c4bp_glyko_1.ScanId;v=1;d1=13985.13985.3	controllerType=0 controllerNumber=1 scan=13985	39.8893	20220927_EX1_UM8_Fiala002_SA_EXT00_c4bp_glyko_1
760	13974:3	1	R.HSGEENFYAYGFSVTYSC[+57.021]DPR.F		C[+57]	829.349	3	2486.03	2486.04	0	-1.6	186	Specific	691.68	691.68	691.68	10.73	576	>sp|P04003|C4BPA_HUMAN C4b-binding protein alpha chain OS=Homo sapiens OX=9606 GN=C4BPA PE=1 SV=2	1	20220927_ex1_um8_fiala002_sa_ext00_c4bp_glyko_1.ScanId;v=1;d1=17618.17618.3	controllerType=0 controllerNumber=1 scan=17618	48.654	20220927_EX1_UM8_Fiala002_SA_EXT00_c4bp_glyko_1
761	11121:3	1	R.HSGEENFYAYGFSVTYSC[+57.021]DPR.F		C[+57]	829.349	3	2486.03	2486.04	0	-0.9	186	Specific	706.29	706.29	706.29	11.26	576	>sp|P04003|C4BPA_HUMAN C4b-binding protein alpha chain OS=Homo sapiens OX=9606 GN=C4BPA PE=1 SV=2	1	20220927_ex1_um8_fiala002_sa_ext00_c4bp_glyko_1.ScanId;v=1;d1=14619.14619.3	controllerType=0 controllerNumber=1 scan=14619	41.4016	20220927_EX1_UM8_Fiala002_SA_EXT00_c4bp_glyko_1
762	12482:3	1	R.HSGEENFYAYGFSVTYSC[+57.021]DPR.F		C[+57]	829.35	3	2486.03	2486.04	0	-0.5	186	Specific	711.79	711.79	711.79	11.26	576	>sp|P04003|C4BPA_HUMAN C4b-binding protein alpha chain OS=Homo sapiens OX=9606 GN=C4BPA PE=1 SV=2	1	20220927_ex1_um8_fiala002_sa_ext00_c4bp_glyko_1.ScanId;v=1;d1=16045.16045.3	controllerType=0 controllerNumber=1 scan=16045	44.8062	20220927_EX1_UM8_Fiala002_SA_EXT00_c4bp_glyko_1
763	13527:3	1	R.HSGEENFYAYGFSVTYSC[+57.021]DPR.F		C[+57]	829.348	3	2486.03	2486.04	0	-1.8	186	Specific	712.58	712.58	712.58	11.73	576	>sp|P04003|C4BPA_HUMAN C4b-binding protein alpha chain OS=Homo sapiens OX=9606 GN=C4BPA PE=1 SV=2	1	20220927_ex1_um8_fiala002_sa_ext00_c4bp_glyko_1.ScanId;v=1;d1=17146.17146.3	controllerType=0 controllerNumber=1 scan=17146	47.4895	20220927_EX1_UM8_Fiala002_SA_EXT00_c4bp_glyko_1
764	11863:3	1	R.HSGEENFYAYGFSVTYSC[+57.021]DPR.F		C[+57]	829.349	3	2486.03	2486.04	0	-1.2	186	Specific	714.47	714.47	714.47	11.26	576	>sp|P04003|C4BPA_HUMAN C4b-binding protein alpha chain OS=Homo sapiens OX=9606 GN=C4BPA PE=1 SV=2	1	20220927_ex1_um8_fiala002_sa_ext00_c4bp_glyko_1.ScanId;v=1;d1=15396.15396.3	controllerType=0 controllerNumber=1 scan=15396	43.2521	20220927_EX1_UM8_Fiala002_SA_EXT00_c4bp_glyko_1
765	11591:3	1	R.HSGEENFYAYGFSVTYSC[+57.021]DPR.F		C[+57]	829.35	3	2486.04	2486.04	0	-0.1	186	Specific	720.11	720.11	720.11	11.26	576	>sp|P04003|C4BPA_HUMAN C4b-binding protein alpha chain OS=Homo sapiens OX=9606 GN=C4BPA PE=1 SV=2	1	20220927_ex1_um8_fiala002_sa_ext00_c4bp_glyko_1.ScanId;v=1;d1=15111.15111.3	controllerType=0 controllerNumber=1 scan=15111	42.5723	20220927_EX1_UM8_Fiala002_SA_EXT00_c4bp_glyko_1
766	11351:3	1	R.HSGEENFYAYGFSVTYSC[+57.021]DPR.F		C[+57]	829.349	3	2486.03	2486.04	0	-0.8	186	Specific	721.2	721.2	721.2	11.26	576	>sp|P04003|C4BPA_HUMAN C4b-binding protein alpha chain OS=Homo sapiens OX=9606 GN=C4BPA PE=1 SV=2	1	20220927_ex1_um8_fiala002_sa_ext00_c4bp_glyko_1.ScanId;v=1;d1=14860.14860.3	controllerType=0 controllerNumber=1 scan=14860	41.973	20220927_EX1_UM8_Fiala002_SA_EXT00_c4bp_glyko_1
767	15511:3	1	R.HSGEENFYAYGFSVTYSC[+57.021]DPR.F		C[+57]	829.349	3	2486.03	2486.04	0	-1.2	186	Specific	731.31	731.31	731.31	11.26	576	>sp|P04003|C4BPA_HUMAN C4b-binding protein alpha chain OS=Homo sapiens OX=9606 GN=C4BPA PE=1 SV=2	1	20220927_ex1_um8_fiala002_sa_ext00_c4bp_glyko_1.ScanId;v=1;d1=19248.19248.3	controllerType=0 controllerNumber=1 scan=19248	52.6995	20220927_EX1_UM8_Fiala002_SA_EXT00_c4bp_glyko_1
768	15310:3	1	R.HSGEENFYAYGFSVTYSC[+57.021]DPR.F		C[+57]	829.348	3	2486.03	2486.04	0	-2	186	Specific	733.48	733.48	733.48	11.73	576	>sp|P04003|C4BPA_HUMAN C4b-binding protein alpha chain OS=Homo sapiens OX=9606 GN=C4BPA PE=1 SV=2	1	20220927_ex1_um8_fiala002_sa_ext00_c4bp_glyko_1.ScanId;v=1;d1=19034.19034.3	controllerType=0 controllerNumber=1 scan=19034	52.161	20220927_EX1_UM8_Fiala002_SA_EXT00_c4bp_glyko_1
769	15112:3	1	R.HSGEENFYAYGFSVTYSC[+57.021]DPR.F		C[+57]	829.349	3	2486.03	2486.04	0	-1.1	186	Specific	745.87	745.87	745.87	11.26	576	>sp|P04003|C4BPA_HUMAN C4b-binding protein alpha chain OS=Homo sapiens OX=9606 GN=C4BPA PE=1 SV=2	1	20220927_ex1_um8_fiala002_sa_ext00_c4bp_glyko_1.ScanId;v=1;d1=18824.18824.3	controllerType=0 controllerNumber=1 scan=18824	51.6422	20220927_EX1_UM8_Fiala002_SA_EXT00_c4bp_glyko_1
770	09649:3	1	R.HSGEENFYAYGFSVTYSC[+57.021]DPR.F		C[+57]	829.348	3	2486.03	2486.04	0	-1.7	186	Specific	765.82	765.82	765.82	12.73	576	>sp|P04003|C4BPA_HUMAN C4b-binding protein alpha chain OS=Homo sapiens OX=9606 GN=C4BPA PE=1 SV=2	1	20220927_ex1_um8_fiala002_sa_ext00_c4bp_glyko_1.ScanId;v=1;d1=13077.13077.3	controllerType=0 controllerNumber=1 scan=13077	37.7308	20220927_EX1_UM8_Fiala002_SA_EXT00_c4bp_glyko_1
771	10829:3	1	R.HSGEENFYAYGFSVTYSC[+57.021]DPR.F		C[+57]	829.348	3	2486.03	2486.04	0	-2.3	186	Specific	772.45	772.45	772.45	12.73	576	>sp|P04003|C4BPA_HUMAN C4b-binding protein alpha chain OS=Homo sapiens OX=9606 GN=C4BPA PE=1 SV=2	1	20220927_ex1_um8_fiala002_sa_ext00_c4bp_glyko_1.ScanId;v=1;d1=14313.14313.3	controllerType=0 controllerNumber=1 scan=14313	40.6734	20220927_EX1_UM8_Fiala002_SA_EXT00_c4bp_glyko_1
772	09213:3	1	R.HSGEENFYAYGFSVTYSC[+57.021]DPR.F		C[+57]	829.349	3	2486.03	2486.04	0	-1	186	Specific	800.94	800.94	800.94	13.26	576	>sp|P04003|C4BPA_HUMAN C4b-binding protein alpha chain OS=Homo sapiens OX=9606 GN=C4BPA PE=1 SV=2	1	20220927_ex1_um8_fiala002_sa_ext00_c4bp_glyko_1.ScanId;v=1;d1=12621.12621.3	controllerType=0 controllerNumber=1 scan=12621	36.6485	20220927_EX1_UM8_Fiala002_SA_EXT00_c4bp_glyko_1
773	10096:3	1	R.HSGEENFYAYGFSVTYSC[+57.021]DPR.F		C[+57]	829.349	3	2486.03	2486.04	0	-1.5	186	Specific	817.44	817.44	817.44	13.73	576	>sp|P04003|C4BPA_HUMAN C4b-binding protein alpha chain OS=Homo sapiens OX=9606 GN=C4BPA PE=1 SV=2	1	20220927_ex1_um8_fiala002_sa_ext00_c4bp_glyko_1.ScanId;v=1;d1=13546.13546.3	controllerType=0 controllerNumber=1 scan=13546	38.8463	20220927_EX1_UM8_Fiala002_SA_EXT00_c4bp_glyko_1
774	09002:3	1	R.HSGEENFYAYGFSVTYSC[+57.021]DPR.F		C[+57]	829.349	3	2486.03	2486.04	0	-1	186	Specific	867	867	867	14.26	576	>sp|P04003|C4BPA_HUMAN C4b-binding protein alpha chain OS=Homo sapiens OX=9606 GN=C4BPA PE=1 SV=2	1	20220927_ex1_um8_fiala002_sa_ext00_c4bp_glyko_1.ScanId;v=1;d1=12400.12400.3	controllerType=0 controllerNumber=1 scan=12400	36.1165	20220927_EX1_UM8_Fiala002_SA_EXT00_c4bp_glyko_1
775	09018:2	1	R.HSGEENFYAYGFSVTYSC[+57.021]DPR.F		C[+57]	1243.52	2	2486.03	2486.04	0	-1.4	186	Specific	1085.33	1056.28	1056.28	18.27	576	>sp|P04003|C4BPA_HUMAN C4b-binding protein alpha chain OS=Homo sapiens OX=9606 GN=C4BPA PE=1 SV=2	1	20220927_ex1_um8_fiala002_sa_ext00_c4bp_glyko_1.ScanId;v=1;d1=12417.12417.2	controllerType=0 controllerNumber=1 scan=12417	36.1576	20220927_EX1_UM8_Fiala002_SA_EXT00_c4bp_glyko_1
776	13480:2	1	N.FYAYGFSVTY.S			609.279	2	1217.55	1217.55	0	-1	192	Non	312.16	195.76	195.76	2.51	576	>sp|P04003|C4BPA_HUMAN C4b-binding protein alpha chain OS=Homo sapiens OX=9606 GN=C4BPA PE=1 SV=2	1	20220927_ex1_um8_fiala002_sa_ext00_c4bp_glyko_1.ScanId;v=1;d1=17097.17097.2	controllerType=0 controllerNumber=1 scan=17097	47.3741	20220927_EX1_UM8_Fiala002_SA_EXT00_c4bp_glyko_1
777	07433:2	1	N.FYAYGFSVTYSC[+57.021]DPR.F		C[+57]	916.905	2	1832.8	1832.79	0	4	192	NRagged	129.79	77.86	77.86	0.22	576	>sp|P04003|C4BPA_HUMAN C4b-binding protein alpha chain OS=Homo sapiens OX=9606 GN=C4BPA PE=1 SV=2	1	20220927_ex1_um8_fiala002_sa_ext00_c4bp_glyko_1.ScanId;v=1;d1=10752.10752.2	controllerType=0 controllerNumber=1 scan=10752	32.1794	20220927_EX1_UM8_Fiala002_SA_EXT00_c4bp_glyko_1
778	09963:2	1	Y.AYGFSVTY.S			454.212	2	907.417	907.42	0	-2.7	194	Non	376.23	129.03	129.03	3.03	576	>sp|P04003|C4BPA_HUMAN C4b-binding protein alpha chain OS=Homo sapiens OX=9606 GN=C4BPA PE=1 SV=2	1	20220927_ex1_um8_fiala002_sa_ext00_c4bp_glyko_1.ScanId;v=1;d1=13406.13406.2	controllerType=0 controllerNumber=1 scan=13406	38.5136	20220927_EX1_UM8_Fiala002_SA_EXT00_c4bp_glyko_1
779	09877:3	1	Y.AYGFSVTYSC[+57.021]DPR.F		C[+57]	508.222	3	1522.65	1522.66	0	-8.3	194	NRagged	78.79	78.79	78.79	0.21	576	>sp|P04003|C4BPA_HUMAN C4b-binding protein alpha chain OS=Homo sapiens OX=9606 GN=C4BPA PE=1 SV=2	1	20220927_ex1_um8_fiala002_sa_ext00_c4bp_glyko_1.ScanId;v=1;d1=13316.13316.2	controllerType=0 controllerNumber=1 scan=13316	38.2966	20220927_EX1_UM8_Fiala002_SA_EXT00_c4bp_glyko_1
780	06776:2	1	Y.AYGFSVTYSC[+57.021]DPR.F		C[+57]	761.834	2	1522.66	1522.66	0	-2.1	194	NRagged	388.72	348.69	348.69	5.61	576	>sp|P04003|C4BPA_HUMAN C4b-binding protein alpha chain OS=Homo sapiens OX=9606 GN=C4BPA PE=1 SV=2	1	20220927_ex1_um8_fiala002_sa_ext00_c4bp_glyko_1.ScanId;v=1;d1=10064.10064.2	controllerType=0 controllerNumber=1 scan=10064	30.5316	20220927_EX1_UM8_Fiala002_SA_EXT00_c4bp_glyko_1
781	07537:2	1	A.YGFSVTYSC[+57.021]DPR.F		C[+57]	726.318	2	1451.63	1451.63	0	1.9	195	NRagged	85.41	58.1	58.1	0.25	576	>sp|P04003|C4BPA_HUMAN C4b-binding protein alpha chain OS=Homo sapiens OX=9606 GN=C4BPA PE=1 SV=2	1	20220927_ex1_um8_fiala002_sa_ext00_c4bp_glyko_1.ScanId;v=1;d1=10861.10861.4	controllerType=0 controllerNumber=1 scan=10861	32.4373	20220927_EX1_UM8_Fiala002_SA_EXT00_c4bp_glyko_1
782	11402:6	1	A.YGFSVTYSC[+57.021]DPRFSLLGHASISC[+57.021]TVEN[+2643.941]ETIGVWRPSPPTC[+57.021]EK.I	HexNAc(6)Hex(7)NeuAc(1)	C[+57]*3, N[+2644]	1242.54	6	7450.19	7449.18	1	0.2	195	NRagged	237.39	8.12	8.12	0.49	576	>sp|P04003|C4BPA_HUMAN C4b-binding protein alpha chain OS=Homo sapiens OX=9606 GN=C4BPA PE=1 SV=2	1	20220927_ex1_um8_fiala002_sa_ext00_c4bp_glyko_1.ScanId;v=1;d1=14914.14914.6	controllerType=0 controllerNumber=1 scan=14914	42.1017	20220927_EX1_UM8_Fiala002_SA_EXT00_c4bp_glyko_1
783	15444:1	1	Y.GFSVTY.S			673.318	1	673.318	673.319	0	-1.2	196	Non	356.02	174.83	174.83	2.67	576	>sp|P04003|C4BPA_HUMAN C4b-binding protein alpha chain OS=Homo sapiens OX=9606 GN=C4BPA PE=1 SV=2	1	20220927_ex1_um8_fiala002_sa_ext00_c4bp_glyko_1.ScanId;v=1;d1=19176.19176.2	controllerType=0 controllerNumber=1 scan=19176	52.5178	20220927_EX1_UM8_Fiala002_SA_EXT00_c4bp_glyko_1
784	06244:2	1	Y.GFSVTYSC[+57.021]D.P		C[+57]	518.207	2	1035.41	1035.41	0	-2.1	196	Non	96.99	96.99	96.99	0.5	576	>sp|P04003|C4BPA_HUMAN C4b-binding protein alpha chain OS=Homo sapiens OX=9606 GN=C4BPA PE=1 SV=2	1	20220927_ex1_um8_fiala002_sa_ext00_c4bp_glyko_1.ScanId;v=1;d1=9505.9505.2	controllerType=0 controllerNumber=1 scan=9505	29.1867	20220927_EX1_UM8_Fiala002_SA_EXT00_c4bp_glyko_1
785	06250:1	1	Y.GFSVTYSC[+57.021]D.P		C[+57]	1035.41	1	1035.41	1035.41	0	-2.9	196	Non	303.44	265.17	265.17	4.17	576	>sp|P04003|C4BPA_HUMAN C4b-binding protein alpha chain OS=Homo sapiens OX=9606 GN=C4BPA PE=1 SV=2	1	20220927_ex1_um8_fiala002_sa_ext00_c4bp_glyko_1.ScanId;v=1;d1=9511.9511.2	controllerType=0 controllerNumber=1 scan=9511	29.2011	20220927_EX1_UM8_Fiala002_SA_EXT00_c4bp_glyko_1
786	06227:2	1	Y.GFSVTYSC[+57.021]D.P		C[+57]	518.207	2	1035.41	1035.41	0	-2.1	196	Non	348.49	222.67	222.67	3.66	576	>sp|P04003|C4BPA_HUMAN C4b-binding protein alpha chain OS=Homo sapiens OX=9606 GN=C4BPA PE=1 SV=2	1	20220927_ex1_um8_fiala002_sa_ext00_c4bp_glyko_1.ScanId;v=1;d1=9487.9487.2	controllerType=0 controllerNumber=1 scan=9487	29.1446	20220927_EX1_UM8_Fiala002_SA_EXT00_c4bp_glyko_1
787	15360:2	1	Y.GFSVTYSC[+57.021]DPR.F		C[+57]	644.785	2	1288.56	1288.56	0	0	196	NRagged	318.25	318.25	318.25	4.67	576	>sp|P04003|C4BPA_HUMAN C4b-binding protein alpha chain OS=Homo sapiens OX=9606 GN=C4BPA PE=1 SV=2	1	20220927_ex1_um8_fiala002_sa_ext00_c4bp_glyko_1.ScanId;v=1;d1=19087.19087.2	controllerType=0 controllerNumber=1 scan=19087	52.2925	20220927_EX1_UM8_Fiala002_SA_EXT00_c4bp_glyko_1
788	04802:2	1	Y.GFSVTYSC[+57.021]DPR.F		C[+57]	644.783	2	1288.56	1288.56	0	-2.6	196	NRagged	346.21	346.21	346.21	5.55	576	>sp|P04003|C4BPA_HUMAN C4b-binding protein alpha chain OS=Homo sapiens OX=9606 GN=C4BPA PE=1 SV=2	1	20220927_ex1_um8_fiala002_sa_ext00_c4bp_glyko_1.ScanId;v=1;d1=7966.7966.2	controllerType=0 controllerNumber=1 scan=7966	25.4054	20220927_EX1_UM8_Fiala002_SA_EXT00_c4bp_glyko_1
789	04785:2	1	Y.GFSVTYSC[+57.021]DPR.F		C[+57]	644.784	2	1288.56	1288.56	0	-1.6	196	NRagged	392.48	392.48	392.48	6.69	576	>sp|P04003|C4BPA_HUMAN C4b-binding protein alpha chain OS=Homo sapiens OX=9606 GN=C4BPA PE=1 SV=2	1	20220927_ex1_um8_fiala002_sa_ext00_c4bp_glyko_1.ScanId;v=1;d1=7948.7948.2	controllerType=0 controllerNumber=1 scan=7948	25.361	20220927_EX1_UM8_Fiala002_SA_EXT00_c4bp_glyko_1
790	04872:2	1	Y.GFSVTYSC[+57.021]DPR.F		C[+57]	644.785	2	1288.56	1288.56	0	-0.1	196	NRagged	578.07	548.61	548.61	8.21	576	>sp|P04003|C4BPA_HUMAN C4b-binding protein alpha chain OS=Homo sapiens OX=9606 GN=C4BPA PE=1 SV=2	1	20220927_ex1_um8_fiala002_sa_ext00_c4bp_glyko_1.ScanId;v=1;d1=8052.8052.2	controllerType=0 controllerNumber=1 scan=8052	25.6514	20220927_EX1_UM8_Fiala002_SA_EXT00_c4bp_glyko_1
791	04699:2	1	Y.GFSVTYSC[+57.021]DPR.F		C[+57]	644.784	2	1288.56	1288.56	0	-2	196	NRagged	595.12	534.67	534.67	8.68	576	>sp|P04003|C4BPA_HUMAN C4b-binding protein alpha chain OS=Homo sapiens OX=9606 GN=C4BPA PE=1 SV=2	1	20220927_ex1_um8_fiala002_sa_ext00_c4bp_glyko_1.ScanId;v=1;d1=7858.7858.2	controllerType=0 controllerNumber=1 scan=7858	25.1485	20220927_EX1_UM8_Fiala002_SA_EXT00_c4bp_glyko_1
792	11715:4	1	Y.GFSVTYSC[+57.021]DPRFSLLGHASISC[+57.021]TVEN[+1620.495]ETIGVWRPSPPTC[+57.021]EK.I	HexNAc(2)Hex(7)Phospho(1)	C[+57]*3, N[+1620]	1566.41	4	6262.63	6262.67	0	-7.2	196	NRagged	77.25	40.95	40.95	0.36	576	>sp|P04003|C4BPA_HUMAN C4b-binding protein alpha chain OS=Homo sapiens OX=9606 GN=C4BPA PE=1 SV=2	1	20220927_ex1_um8_fiala002_sa_ext00_c4bp_glyko_1.ScanId;v=1;d1=15241.15241.4	controllerType=0 controllerNumber=1 scan=15241	42.8808	20220927_EX1_UM8_Fiala002_SA_EXT00_c4bp_glyko_1
793	09735:2	1	F.SVTYSC[+57.021]DPR.F		C[+57]	542.739	2	1084.47	1084.47	0	-2.9	198	NRagged	21.27	21.27	21.27	0.48	576	>sp|P04003|C4BPA_HUMAN C4b-binding protein alpha chain OS=Homo sapiens OX=9606 GN=C4BPA PE=1 SV=2	1	20220927_ex1_um8_fiala002_sa_ext00_c4bp_glyko_1.ScanId;v=1;d1=13167.13167.2	controllerType=0 controllerNumber=1 scan=13167	37.9444	20220927_EX1_UM8_Fiala002_SA_EXT00_c4bp_glyko_1
794	00905:2	1	F.SVTYSC[+57.021]DPR.F		C[+57]	542.739	2	1084.47	1084.47	0	-2.4	198	NRagged	311.91	311.91	311.91	5.41	576	>sp|P04003|C4BPA_HUMAN C4b-binding protein alpha chain OS=Homo sapiens OX=9606 GN=C4BPA PE=1 SV=2	1	20220927_ex1_um8_fiala002_sa_ext00_c4bp_glyko_1.ScanId;v=1;d1=3843.3843.3	controllerType=0 controllerNumber=1 scan=3843	15.2991	20220927_EX1_UM8_Fiala002_SA_EXT00_c4bp_glyko_1
795	00823:2	1	F.SVTYSC[+57.021]DPR.F		C[+57]	542.737	2	1084.47	1084.47	0	-5	198	NRagged	315.81	315.81	315.81	4.82	576	>sp|P04003|C4BPA_HUMAN C4b-binding protein alpha chain OS=Homo sapiens OX=9606 GN=C4BPA PE=1 SV=2	1	20220927_ex1_um8_fiala002_sa_ext00_c4bp_glyko_1.ScanId;v=1;d1=3751.3751.3	controllerType=0 controllerNumber=1 scan=3751	15.0585	20220927_EX1_UM8_Fiala002_SA_EXT00_c4bp_glyko_1
796	00813:2	1	F.SVTYSC[+57.021]DPR.F		C[+57]	542.737	2	1084.47	1084.47	0	-5	198	NRagged	356.46	356.46	356.46	5.34	576	>sp|P04003|C4BPA_HUMAN C4b-binding protein alpha chain OS=Homo sapiens OX=9606 GN=C4BPA PE=1 SV=2	1	20220927_ex1_um8_fiala002_sa_ext00_c4bp_glyko_1.ScanId;v=1;d1=3741.3741.2	controllerType=0 controllerNumber=1 scan=3741	15.0363	20220927_EX1_UM8_Fiala002_SA_EXT00_c4bp_glyko_1
797	10217:3	1	F.SVTYSC[+57.021]DPRFSLLGH.A		C[+57]	580.279	3	1738.82	1738.82	0	0.3	198	Non	75.17	58.39	58.39	0.17	576	>sp|P04003|C4BPA_HUMAN C4b-binding protein alpha chain OS=Homo sapiens OX=9606 GN=C4BPA PE=1 SV=2	1	20220927_ex1_um8_fiala002_sa_ext00_c4bp_glyko_1.ScanId;v=1;d1=13673.13673.3	controllerType=0 controllerNumber=1 scan=13673	39.1467	20220927_EX1_UM8_Fiala002_SA_EXT00_c4bp_glyko_1
798	12093:6	1	F.SVTYSC[+57.021]DPRFSLLGHASISC[+57.021]TVEN[+1823.574]ETIGVWRPSPPTC[+57.021]EK.I	HexNAc(3)Hex(7)Phospho(1)	C[+57]*3, N[+1824]	1044.61	6	6262.63	6261.66	1	-6.4	198	NRagged	129.12	23.43	23.43	0.33	576	>sp|P04003|C4BPA_HUMAN C4b-binding protein alpha chain OS=Homo sapiens OX=9606 GN=C4BPA PE=1 SV=2	1	20220927_ex1_um8_fiala002_sa_ext00_c4bp_glyko_1.ScanId;v=1;d1=15637.15637.6	controllerType=0 controllerNumber=1 scan=15637	43.8229	20220927_EX1_UM8_Fiala002_SA_EXT00_c4bp_glyko_1
799	12105:4	1	V.TYSC[+57.021]DPRFSLLGHASISC[+57.021]TVEN[+2026.687]ETIGVWRPSPPTC[+57.021]EK.I	HexNAc(2)Hex(10)	C[+57]*3, N[+2027]	1570.41	4	6278.62	6278.68	0	-8.9	200	NRagged	70.35	70.35	70.35	0.36	576	>sp|P04003|C4BPA_HUMAN C4b-binding protein alpha chain OS=Homo sapiens OX=9606 GN=C4BPA PE=1 SV=2	1	20220927_ex1_um8_fiala002_sa_ext00_c4bp_glyko_1.ScanId;v=1;d1=15650.15650.4	controllerType=0 controllerNumber=1 scan=15650	43.8539	20220927_EX1_UM8_Fiala002_SA_EXT00_c4bp_glyko_1
800	11294:5	1	V.TYSC[+57.021]DPRFSLLGHASISC[+57.021]TVEN[+1864.634]ETIGVWRPSPPTC[+57.021]EK.I	HexNAc(2)Hex(9)	C[+57]*3, N[+1865]	1224.32	5	6117.59	6116.62	1	-6.5	200	NRagged	82.65	82.65	82.65	0.48	576	>sp|P04003|C4BPA_HUMAN C4b-binding protein alpha chain OS=Homo sapiens OX=9606 GN=C4BPA PE=1 SV=2	1	20220927_ex1_um8_fiala002_sa_ext00_c4bp_glyko_1.ScanId;v=1;d1=14801.14801.5	controllerType=0 controllerNumber=1 scan=14801	41.8342	20220927_EX1_UM8_Fiala002_SA_EXT00_c4bp_glyko_1
801	12133:5	1	V.TYSC[+57.021]DPRFSLLGHASISC[+57.021]TVEN[+2026.687]ETIGVWRPSPPTC[+57.021]EK.I	HexNAc(2)Hex(10)	C[+57]*3, N[+2027]	1256.53	5	6278.64	6278.68	0	-6.6	200	NRagged	103.11	85.14	85.14	0.48	576	>sp|P04003|C4BPA_HUMAN C4b-binding protein alpha chain OS=Homo sapiens OX=9606 GN=C4BPA PE=1 SV=2	1	20220927_ex1_um8_fiala002_sa_ext00_c4bp_glyko_1.ScanId;v=1;d1=15679.15679.5	controllerType=0 controllerNumber=1 scan=15679	43.9228	20220927_EX1_UM8_Fiala002_SA_EXT00_c4bp_glyko_1
802	11459:5	1	V.TYSC[+57.021]DPRFSLLGHASISC[+57.021]TVEN[+1499.469]ETIGVWRPSPPTC[+57.021]EK.I	HexNAc(3)Hex(5)Phospho(1)	C[+57]*3, N[+1499]	1151.1	5	5751.45	5751.46	0	-1.7	200	NRagged	135.26	135.26	34.53	2.3	576	>sp|P04003|C4BPA_HUMAN C4b-binding protein alpha chain OS=Homo sapiens OX=9606 GN=C4BPA PE=1 SV=2	1	20220927_ex1_um8_fiala002_sa_ext00_c4bp_glyko_1.ScanId;v=1;d1=14973.14973.5	controllerType=0 controllerNumber=1 scan=14973	42.2395	20220927_EX1_UM8_Fiala002_SA_EXT00_c4bp_glyko_1
803	11401:4	1	V.TYSC[+57.021]DPRFSLLGHASISC[+57.021]TVEN[+1499.469]ETIGVWRPSPPTC[+57.021]EK.I	HexNAc(3)Hex(5)Phospho(1)	C[+57]*3, N[+1499]	1438.62	4	5751.46	5751.46	0	-0.2	200	NRagged	146.26	96.66	25.2	0.51	576	>sp|P04003|C4BPA_HUMAN C4b-binding protein alpha chain OS=Homo sapiens OX=9606 GN=C4BPA PE=1 SV=2	1	20220927_ex1_um8_fiala002_sa_ext00_c4bp_glyko_1.ScanId;v=1;d1=14913.14913.4	controllerType=0 controllerNumber=1 scan=14913	42.0994	20220927_EX1_UM8_Fiala002_SA_EXT00_c4bp_glyko_1
804	10934:5	1	Y.SC[+57.021]DPRFSLLGHASISC[+57.021]TVEN[+2350.830]ETIGVWRPSPPTC[+57.021]EK.I	HexNAc(4)Hex(5)dHex(1)NeuAc(2)	C[+57]*3, N[+2351]	1268.55	5	6338.71	6338.71	0	-0.4	202	NRagged	425.8	282.6	9.2	4.22	576	>sp|P04003|C4BPA_HUMAN C4b-binding protein alpha chain OS=Homo sapiens OX=9606 GN=C4BPA PE=1 SV=2	1	20220927_ex1_um8_fiala002_sa_ext00_c4bp_glyko_1.ScanId;v=1;d1=14423.14423.5	controllerType=0 controllerNumber=1 scan=14423	40.9342	20220927_EX1_UM8_Fiala002_SA_EXT00_c4bp_glyko_1
805	10877:5	1	Y.SC[+57.021]DPRFSLLGHASISC[+57.021]TVEN[+2204.772]ETIGVWRPSPPTC[+57.021]EK.I	HexNAc(4)Hex(5)NeuAc(2)	C[+57]*3, N[+2205]	1239.33	5	6192.64	6192.65	0	-1.6	202	NRagged	466.99	241.89	17.2	4.59	576	>sp|P04003|C4BPA_HUMAN C4b-binding protein alpha chain OS=Homo sapiens OX=9606 GN=C4BPA PE=1 SV=2	1	20220927_ex1_um8_fiala002_sa_ext00_c4bp_glyko_1.ScanId;v=1;d1=14363.14363.5	controllerType=0 controllerNumber=1 scan=14363	40.7921	20220927_EX1_UM8_Fiala002_SA_EXT00_c4bp_glyko_1
806	10846:5	1	Y.SC[+57.021]DPRFSLLGHASISC[+57.021]TVEN[+2204.772]ETIGVWRPSPPTC[+57.021]EK.I	HexNAc(4)Hex(5)NeuAc(2)	C[+57]*3, N[+2205]	1239.53	5	6193.64	6192.65	1	-2.8	202	NRagged	509.83	203.65	17.2	4.45	576	>sp|P04003|C4BPA_HUMAN C4b-binding protein alpha chain OS=Homo sapiens OX=9606 GN=C4BPA PE=1 SV=2	1	20220927_ex1_um8_fiala002_sa_ext00_c4bp_glyko_1.ScanId;v=1;d1=14331.14331.5	controllerType=0 controllerNumber=1 scan=14331	40.7167	20220927_EX1_UM8_Fiala002_SA_EXT00_c4bp_glyko_1
807	11516:4	1	S.C[+57.021]DPRFSLLGHASISC[+57.021]TVEN[+1825.661]ETIGVWRPSPPTC[+57.021]EK.I	HexNAc(5)Hex(5)	C[+57]*3, N[+1826]	1432.62	4	5727.47	5726.51	1	-6.6	203	NRagged	102.6	70.21	70.21	0.48	576	>sp|P04003|C4BPA_HUMAN C4b-binding protein alpha chain OS=Homo sapiens OX=9606 GN=C4BPA PE=1 SV=2	1	20220927_ex1_um8_fiala002_sa_ext00_c4bp_glyko_1.ScanId;v=1;d1=15033.15033.4	controllerType=0 controllerNumber=1 scan=15033	42.3816	20220927_EX1_UM8_Fiala002_SA_EXT00_c4bp_glyko_1
808	10650:4	1	S.C[+57.021]DPRFSLLGHASISC[+57.021]TVEN[+1548.545]ETIGVWRPSPPTC[+57.021]EK.I	HexNAc(3)Hex(4)NeuAc(1)	C[+57]*3, N[+1549]	1363.34	4	5450.36	5449.39	1	-6.8	203	NRagged	151.68	32.93	17.64	0.34	576	>sp|P04003|C4BPA_HUMAN C4b-binding protein alpha chain OS=Homo sapiens OX=9606 GN=C4BPA PE=1 SV=2	1	20220927_ex1_um8_fiala002_sa_ext00_c4bp_glyko_1.ScanId;v=1;d1=14126.14126.4	controllerType=0 controllerNumber=1 scan=14126	40.2219	20220927_EX1_UM8_Fiala002_SA_EXT00_c4bp_glyko_1
809	12019:5	1	S.C[+57.021]DPRFSLLGHASISC[+57.021]TVEN[+2496.888]ETIGVWRPSPPTC[+57.021]EK.I	HexNAc(4)Hex(5)dHex(2)NeuAc(2)	C[+57]*3, N[+2497]	1280.15	5	6396.72	6397.73	-1	-2.5	203	NRagged	179.51	54.78	54.78	0.84	576	>sp|P04003|C4BPA_HUMAN C4b-binding protein alpha chain OS=Homo sapiens OX=9606 GN=C4BPA PE=1 SV=2	1	20220927_ex1_um8_fiala002_sa_ext00_c4bp_glyko_1.ScanId;v=1;d1=15560.15560.5	controllerType=0 controllerNumber=1 scan=15560	43.6409	20220927_EX1_UM8_Fiala002_SA_EXT00_c4bp_glyko_1
810	10584:5	1	S.C[+57.021]DPRFSLLGHASISC[+57.021]TVEN[+1548.545]ETIGVWRPSPPTC[+57.021]EK.I	HexNAc(3)Hex(4)NeuAc(1)	C[+57]*3, N[+1549]	1090.48	5	5448.37	5449.39	-1	-3.5	203	NRagged	214.46	131.38	131.38	0.86	576	>sp|P04003|C4BPA_HUMAN C4b-binding protein alpha chain OS=Homo sapiens OX=9606 GN=C4BPA PE=1 SV=2	1	20220927_ex1_um8_fiala002_sa_ext00_c4bp_glyko_1.ScanId;v=1;d1=14057.14057.5	controllerType=0 controllerNumber=1 scan=14057	40.0591	20220927_EX1_UM8_Fiala002_SA_EXT00_c4bp_glyko_1
811	11422:5	1	S.C[+57.021]DPRFSLLGHASISC[+57.021]TVEN[+1840.661]ETIGVWRPSPPTC[+57.021]EK.I	HexNAc(3)Hex(4)dHex(2)NeuAc(1)	C[+57]*3, N[+1841]	1148.9	5	5740.49	5741.51	-1	-3.2	203	NRagged	225.22	64.28	64.28	0.85	576	>sp|P04003|C4BPA_HUMAN C4b-binding protein alpha chain OS=Homo sapiens OX=9606 GN=C4BPA PE=1 SV=2	1	20220927_ex1_um8_fiala002_sa_ext00_c4bp_glyko_1.ScanId;v=1;d1=14935.14935.5	controllerType=0 controllerNumber=1 scan=14935	42.1512	20220927_EX1_UM8_Fiala002_SA_EXT00_c4bp_glyko_1
812	11304:4	1	S.C[+57.021]DPRFSLLGHASISC[+57.021]TVEN[+1702.581]ETIGVWRPSPPTC[+57.021]EK.I	HexNAc(2)Hex(8)	C[+57]*3, N[+1703]	1401.86	4	5604.4	5603.43	1	-5.5	203	NRagged	238.96	84.6	84.6	0.48	576	>sp|P04003|C4BPA_HUMAN C4b-binding protein alpha chain OS=Homo sapiens OX=9606 GN=C4BPA PE=1 SV=2	1	20220927_ex1_um8_fiala002_sa_ext00_c4bp_glyko_1.ScanId;v=1;d1=14811.14811.4	controllerType=0 controllerNumber=1 scan=14811	41.8564	20220927_EX1_UM8_Fiala002_SA_EXT00_c4bp_glyko_1
813	11097:5	1	C.DPRFSLLGHASISC[+57.021]TVEN[+1864.634]ETIGVWRPSPPTC[+57.021]EK.I	HexNAc(2)Hex(9)	C[+57]*2, N[+1865]	1121.88	5	5605.39	5605.45	0	-10	204	NRagged	85.29	32.28	32.28	0.43	576	>sp|P04003|C4BPA_HUMAN C4b-binding protein alpha chain OS=Homo sapiens OX=9606 GN=C4BPA PE=1 SV=2	1	20220927_ex1_um8_fiala002_sa_ext00_c4bp_glyko_1.ScanId;v=1;d1=14594.14594.5	controllerType=0 controllerNumber=1 scan=14594	41.3417	20220927_EX1_UM8_Fiala002_SA_EXT00_c4bp_glyko_1
814	11478:5	1	C.DPRFSLLGHASISC[+57.021]TVEN[+2026.687]ETIGVWRPSPPTC[+57.021]EK.I	HexNAc(2)Hex(10)	C[+57]*2, N[+2027]	1154.5	5	5768.48	5767.5	1	-5	204	NRagged	123.21	26.41	26.41	0.61	576	>sp|P04003|C4BPA_HUMAN C4b-binding protein alpha chain OS=Homo sapiens OX=9606 GN=C4BPA PE=1 SV=2	1	20220927_ex1_um8_fiala002_sa_ext00_c4bp_glyko_1.ScanId;v=1;d1=14993.14993.5	controllerType=0 controllerNumber=1 scan=14993	42.2872	20220927_EX1_UM8_Fiala002_SA_EXT00_c4bp_glyko_1
815	10902:5	1	D.PRFSLLGHASISC[+57.021]TVEN[+2592.778]ETIGVWRPSPPTC[+57.021]EK.I	HexNAc(4)Hex(10)Phospho(2)	C[+57]*2, N[+2593]	1244.73	5	6219.63	6218.57	1	9.4	205	NRagged	163.94	48.37	48.37	0.49	576	>sp|P04003|C4BPA_HUMAN C4b-binding protein alpha chain OS=Homo sapiens OX=9606 GN=C4BPA PE=1 SV=2	1	20220927_ex1_um8_fiala002_sa_ext00_c4bp_glyko_1.ScanId;v=1;d1=14390.14390.5	controllerType=0 controllerNumber=1 scan=14390	40.8576	20220927_EX1_UM8_Fiala002_SA_EXT00_c4bp_glyko_1
816	12107:1	1	R.FSLL.G			479.286	1	479.286	479.286	0	-1.1	207	CRagged	353.58	165.52	165.52	2.28	576	>sp|P04003|C4BPA_HUMAN C4b-binding protein alpha chain OS=Homo sapiens OX=9606 GN=C4BPA PE=1 SV=2	1	20220927_ex1_um8_fiala002_sa_ext00_c4bp_glyko_1.ScanId;v=1;d1=15652.15652.2	controllerType=0 controllerNumber=1 scan=15652	43.8584	20220927_EX1_UM8_Fiala002_SA_EXT00_c4bp_glyko_1
817	07788:2	1	R.FSLLGHA.S			372.705	2	744.403	744.404	0	-1.9	207	CRagged	285.14	152.16	152.16	3.57	576	>sp|P04003|C4BPA_HUMAN C4b-binding protein alpha chain OS=Homo sapiens OX=9606 GN=C4BPA PE=1 SV=2	1	20220927_ex1_um8_fiala002_sa_ext00_c4bp_glyko_1.ScanId;v=1;d1=11124.11124.2	controllerType=0 controllerNumber=1 scan=11124	33.0697	20220927_EX1_UM8_Fiala002_SA_EXT00_c4bp_glyko_1
818	07119:2	1	R.FSLLGHAS.I			416.22	2	831.433	831.436	0	-3	207	CRagged	265.86	150.03	150.03	3.22	576	>sp|P04003|C4BPA_HUMAN C4b-binding protein alpha chain OS=Homo sapiens OX=9606 GN=C4BPA PE=1 SV=2	1	20220927_ex1_um8_fiala002_sa_ext00_c4bp_glyko_1.ScanId;v=1;d1=10424.10424.2	controllerType=0 controllerNumber=1 scan=10424	31.4019	20220927_EX1_UM8_Fiala002_SA_EXT00_c4bp_glyko_1
819	08802:2	1	R.FSLLGHASIS.C			516.279	2	1031.55	1031.55	0	-1.9	207	CRagged	501.65	324.42	324.42	6.18	576	>sp|P04003|C4BPA_HUMAN C4b-binding protein alpha chain OS=Homo sapiens OX=9606 GN=C4BPA PE=1 SV=2	1	20220927_ex1_um8_fiala002_sa_ext00_c4bp_glyko_1.ScanId;v=1;d1=12189.12189.2	controllerType=0 controllerNumber=1 scan=12189	35.6054	20220927_EX1_UM8_Fiala002_SA_EXT00_c4bp_glyko_1
820	09019:2	1	R.FSLLGHASIS.C			516.279	2	1031.55	1031.55	0	-1.4	207	CRagged	501.75	352.84	352.84	5.69	576	>sp|P04003|C4BPA_HUMAN C4b-binding protein alpha chain OS=Homo sapiens OX=9606 GN=C4BPA PE=1 SV=2	1	20220927_ex1_um8_fiala002_sa_ext00_c4bp_glyko_1.ScanId;v=1;d1=12418.12418.2	controllerType=0 controllerNumber=1 scan=12418	36.1599	20220927_EX1_UM8_Fiala002_SA_EXT00_c4bp_glyko_1
821	11624:2	1	R.FSLLGHASISC[+57.021]TVEN[+1241.454].E	HexNAc(3)Hex(3)dHex(1)	C[+57], N[+1241]	1438.62	2	2876.24	2876.24	0	-1.3	207	CRagged	72.11	72.11	72.11	2.33	576	>sp|P04003|C4BPA_HUMAN C4b-binding protein alpha chain OS=Homo sapiens OX=9606 GN=C4BPA PE=1 SV=2	1	20220927_ex1_um8_fiala002_sa_ext00_c4bp_glyko_1.ScanId;v=1;d1=15146.15146.4	controllerType=0 controllerNumber=1 scan=15146	42.6555	20220927_EX1_UM8_Fiala002_SA_EXT00_c4bp_glyko_1
822	11353:2	1	R.FSLLGHASISC[+57.021]TVEN[+1257.449]ET.I	HexNAc(3)Hex(4)	C[+57], N[+1257]	1561.66	2	3122.31	3122.32	0	-4.3	207	CRagged	72.77	61.16	61.16	2.32	576	>sp|P04003|C4BPA_HUMAN C4b-binding protein alpha chain OS=Homo sapiens OX=9606 GN=C4BPA PE=1 SV=2	1	20220927_ex1_um8_fiala002_sa_ext00_c4bp_glyko_1.ScanId;v=1;d1=14862.14862.2	controllerType=0 controllerNumber=1 scan=14862	41.9774	20220927_EX1_UM8_Fiala002_SA_EXT00_c4bp_glyko_1
823	11408:2	1	R.FSLLGHASISC[+57.021]TVEN[+1694.603]ETIG.V	HexNAc(3)Hex(4)dHex(1)NeuAc(1)	C[+57], N[+1695]	1865.31	2	3729.61	3729.58	0	6.6	207	CRagged	73.64	8.37	8.37	0.3	576	>sp|P04003|C4BPA_HUMAN C4b-binding protein alpha chain OS=Homo sapiens OX=9606 GN=C4BPA PE=1 SV=2	1	20220927_ex1_um8_fiala002_sa_ext00_c4bp_glyko_1.ScanId;v=1;d1=14920.14920.2	controllerType=0 controllerNumber=1 scan=14920	42.115	20220927_EX1_UM8_Fiala002_SA_EXT00_c4bp_glyko_1
824	14027:3	1	R.FSLLGHASISC[+57.021]TVENETIGVW.R		C[+57]	774.048	3	2320.13	2320.13	0	0.3	207	CRagged	87.16	87.16	87.16	0.39	576	>sp|P04003|C4BPA_HUMAN C4b-binding protein alpha chain OS=Homo sapiens OX=9606 GN=C4BPA PE=1 SV=2	1	20220927_ex1_um8_fiala002_sa_ext00_c4bp_glyko_1.ScanId;v=1;d1=17674.17674.3	controllerType=0 controllerNumber=1 scan=17674	48.7955	20220927_EX1_UM8_Fiala002_SA_EXT00_c4bp_glyko_1
825	14209:4	1	R.FSLLGHASISC[+57.021]TVEN[+2569.905]ETIGVW.R	HexNAc(5)Hex(6)NeuAc(2)	C[+57], N[+2570]	1223.26	4	4890.02	4890.03	0	-1.9	207	CRagged	150.91	79.64	72.15	0.65	576	>sp|P04003|C4BPA_HUMAN C4b-binding protein alpha chain OS=Homo sapiens OX=9606 GN=C4BPA PE=1 SV=2	1	20220927_ex1_um8_fiala002_sa_ext00_c4bp_glyko_1.ScanId;v=1;d1=17866.17866.4	controllerType=0 controllerNumber=1 scan=17866	49.2686	20220927_EX1_UM8_Fiala002_SA_EXT00_c4bp_glyko_1
826	15103:4	1	R.FSLLGHASISC[+57.021]TVEN[+2861.000]ETIGVW.R	HexNAc(5)Hex(6)NeuAc(3)	C[+57], N[+2861]	1295.78	4	5180.11	5181.13	-1	-2.5	207	CRagged	207.58	112.72	112.72	0.51	576	>sp|P04003|C4BPA_HUMAN C4b-binding protein alpha chain OS=Homo sapiens OX=9606 GN=C4BPA PE=1 SV=2	1	20220927_ex1_um8_fiala002_sa_ext00_c4bp_glyko_1.ScanId;v=1;d1=18814.18814.2	controllerType=0 controllerNumber=1 scan=18814	51.6178	20220927_EX1_UM8_Fiala002_SA_EXT00_c4bp_glyko_1
827	13475:3	1	R.FSLLGHASISC[+57.021]TVEN[+1913.677]ETIGVW.R	HexNAc(4)Hex(5)NeuAc(1)	C[+57], N[+1914]	1411.6	3	4232.79	4233.8	-1	-1.8	207	CRagged	222.74	149.98	149.98	2.28	576	>sp|P04003|C4BPA_HUMAN C4b-binding protein alpha chain OS=Homo sapiens OX=9606 GN=C4BPA PE=1 SV=2	1	20220927_ex1_um8_fiala002_sa_ext00_c4bp_glyko_1.ScanId;v=1;d1=17091.17091.3	controllerType=0 controllerNumber=1 scan=17091	47.3546	20220927_EX1_UM8_Fiala002_SA_EXT00_c4bp_glyko_1
828	14333:4	1	R.FSLLGHASISC[+57.021]TVEN[+2351.851]ETIGVW.R	HexNAc(4)Hex(5)dHex(3)NeuAc(1)	C[+57], N[+2352]	1168.49	4	4670.95	4671.98	-1	-5	207	CRagged	296.02	177.18	9.59	2.36	576	>sp|P04003|C4BPA_HUMAN C4b-binding protein alpha chain OS=Homo sapiens OX=9606 GN=C4BPA PE=1 SV=2	1	20220927_ex1_um8_fiala002_sa_ext00_c4bp_glyko_1.ScanId;v=1;d1=17998.17998.4	controllerType=0 controllerNumber=1 scan=17998	49.5924	20220927_EX1_UM8_Fiala002_SA_EXT00_c4bp_glyko_1
829	13476:4	1	R.FSLLGHASISC[+57.021]TVEN[+1913.677]ETIGVW.R	HexNAc(4)Hex(5)NeuAc(1)	C[+57], N[+1914]	1059.2	4	4233.79	4233.8	0	-2.8	207	CRagged	317.8	180.41	124.79	2.72	576	>sp|P04003|C4BPA_HUMAN C4b-binding protein alpha chain OS=Homo sapiens OX=9606 GN=C4BPA PE=1 SV=2	1	20220927_ex1_um8_fiala002_sa_ext00_c4bp_glyko_1.ScanId;v=1;d1=17092.17092.4	controllerType=0 controllerNumber=1 scan=17092	47.3574	20220927_EX1_UM8_Fiala002_SA_EXT00_c4bp_glyko_1
830	14335:4	1	R.FSLLGHASISC[+57.021]TVEN[+2350.830]ETIGVW.R	HexNAc(4)Hex(5)dHex(1)NeuAc(2)	C[+57], N[+2351]	1168.49	4	4670.95	4670.96	0	-1.3	207	CRagged	435.88	210.25	27.07	3.21	576	>sp|P04003|C4BPA_HUMAN C4b-binding protein alpha chain OS=Homo sapiens OX=9606 GN=C4BPA PE=1 SV=2	1	20220927_ex1_um8_fiala002_sa_ext00_c4bp_glyko_1.ScanId;v=1;d1=18000.18000.4	controllerType=0 controllerNumber=1 scan=18000	49.5979	20220927_EX1_UM8_Fiala002_SA_EXT00_c4bp_glyko_1
831	14368:4	1	R.FSLLGHASISC[+57.021]TVEN[+2204.772]ETIGVW.R	HexNAc(4)Hex(5)NeuAc(2)	C[+57], N[+2205]	1131.98	4	4524.89	4524.9	0	-2.8	207	CRagged	480.18	273.08	58.48	4.04	576	>sp|P04003|C4BPA_HUMAN C4b-binding protein alpha chain OS=Homo sapiens OX=9606 GN=C4BPA PE=1 SV=2	1	20220927_ex1_um8_fiala002_sa_ext00_c4bp_glyko_1.ScanId;v=1;d1=18036.18036.4	controllerType=0 controllerNumber=1 scan=18036	49.6888	20220927_EX1_UM8_Fiala002_SA_EXT00_c4bp_glyko_1
832	13478:3	1	R.FSLLGHASISC[+57.021]TVEN[+1913.677]ETIGVW.R	HexNAc(4)Hex(5)NeuAc(1)	C[+57], N[+1914]	1411.6	3	4232.79	4233.8	-1	-1.8	207	CRagged	504.06	261.86	261.86	3.89	576	>sp|P04003|C4BPA_HUMAN C4b-binding protein alpha chain OS=Homo sapiens OX=9606 GN=C4BPA PE=1 SV=2	1	20220927_ex1_um8_fiala002_sa_ext00_c4bp_glyko_1.ScanId;v=1;d1=17094.17094.3	controllerType=0 controllerNumber=1 scan=17094	47.3652	20220927_EX1_UM8_Fiala002_SA_EXT00_c4bp_glyko_1
833	14353:3	1	R.FSLLGHASISC[+57.021]TVEN[+2204.772]ETIGVW.R	HexNAc(4)Hex(5)NeuAc(2)	C[+57], N[+2205]	1508.97	3	4524.89	4524.9	0	-1.9	207	CRagged	556.87	356.69	29.66	5.26	576	>sp|P04003|C4BPA_HUMAN C4b-binding protein alpha chain OS=Homo sapiens OX=9606 GN=C4BPA PE=1 SV=2	1	20220927_ex1_um8_fiala002_sa_ext00_c4bp_glyko_1.ScanId;v=1;d1=18020.18020.3	controllerType=0 controllerNumber=1 scan=18020	49.6492	20220927_EX1_UM8_Fiala002_SA_EXT00_c4bp_glyko_1
834	14364:4	1	R.FSLLGHASISC[+57.021]TVEN[+2204.772]ETIGVW.R	HexNAc(4)Hex(5)NeuAc(2)	C[+57], N[+2205]	1131.98	4	4524.89	4524.9	0	-2.8	207	CRagged	569.71	385.86	17.2	6.53	576	>sp|P04003|C4BPA_HUMAN C4b-binding protein alpha chain OS=Homo sapiens OX=9606 GN=C4BPA PE=1 SV=2	1	20220927_ex1_um8_fiala002_sa_ext00_c4bp_glyko_1.ScanId;v=1;d1=18032.18032.4	controllerType=0 controllerNumber=1 scan=18032	49.6794	20220927_EX1_UM8_Fiala002_SA_EXT00_c4bp_glyko_1
835	14359:3	1	R.FSLLGHASISC[+57.021]TVEN[+2204.772]ETIGVW.R	HexNAc(4)Hex(5)NeuAc(2)	C[+57], N[+2205]	1508.97	3	4524.89	4524.9	0	-1.9	207	CRagged	617.12	368.73	118.16	8.23	576	>sp|P04003|C4BPA_HUMAN C4b-binding protein alpha chain OS=Homo sapiens OX=9606 GN=C4BPA PE=1 SV=2	1	20220927_ex1_um8_fiala002_sa_ext00_c4bp_glyko_1.ScanId;v=1;d1=18026.18026.3	controllerType=0 controllerNumber=1 scan=18026	49.6631	20220927_EX1_UM8_Fiala002_SA_EXT00_c4bp_glyko_1
836	12567:4	1	R.FSLLGHASISC[+57.021]TVEN[+2350.830]ETIGVWRPSPPTC[+57.021].E	HexNAc(4)Hex(5)dHex(1)NeuAc(2)	C[+57]*2, N[+2351]	1367.09	4	5465.33	5466.33	-1	0.4	207	CRagged	236.52	176.62	176.62	1.11	576	>sp|P04003|C4BPA_HUMAN C4b-binding protein alpha chain OS=Homo sapiens OX=9606 GN=C4BPA PE=1 SV=2	1	20220927_ex1_um8_fiala002_sa_ext00_c4bp_glyko_1.ScanId;v=1;d1=16134.16134.4	controllerType=0 controllerNumber=1 scan=16134	45.0171	20220927_EX1_UM8_Fiala002_SA_EXT00_c4bp_glyko_1
837	12502:4	1	R.FSLLGHASISC[+57.021]TVEN[+2204.772]ETIGVWRPSPPTC[+57.021].E	HexNAc(4)Hex(5)NeuAc(2)	C[+57]*2, N[+2205]	1330.82	4	5320.26	5320.27	0	-1.1	207	CRagged	504.87	320.07	15.2	3.92	576	>sp|P04003|C4BPA_HUMAN C4b-binding protein alpha chain OS=Homo sapiens OX=9606 GN=C4BPA PE=1 SV=2	1	20220927_ex1_um8_fiala002_sa_ext00_c4bp_glyko_1.ScanId;v=1;d1=16066.16066.4	controllerType=0 controllerNumber=1 scan=16066	44.8561	20220927_EX1_UM8_Fiala002_SA_EXT00_c4bp_glyko_1
838	12701:4	1	R.FSLLGHASISC[+57.021]TVENETIGVWRPSPPTC[+57.021]EK.I		C[+57]*2	843.913	4	3372.63	3372.64	0	-1.3	207	Specific	380.25	380.25	380.25	5.76	576	>sp|P04003|C4BPA_HUMAN C4b-binding protein alpha chain OS=Homo sapiens OX=9606 GN=C4BPA PE=1 SV=2	1	20220927_ex1_um8_fiala002_sa_ext00_c4bp_glyko_1.ScanId;v=1;d1=16275.16275.2	controllerType=0 controllerNumber=1 scan=16275	45.3551	20220927_EX1_UM8_Fiala002_SA_EXT00_c4bp_glyko_1
839	13927:4	1	R.FSLLGHASISC[+57.021]TVENETIGVWRPSPPTC[+57.021]EK.I		C[+57]*2	843.914	4	3372.63	3372.64	0	-0.5	207	Specific	684.98	684.98	684.98	9.71	576	>sp|P04003|C4BPA_HUMAN C4b-binding protein alpha chain OS=Homo sapiens OX=9606 GN=C4BPA PE=1 SV=2	1	20220927_ex1_um8_fiala002_sa_ext00_c4bp_glyko_1.ScanId;v=1;d1=17568.17568.4	controllerType=0 controllerNumber=1 scan=17568	48.5327	20220927_EX1_UM8_Fiala002_SA_EXT00_c4bp_glyko_1
840	14136:4	1	R.FSLLGHASISC[+57.021]TVENETIGVWRPSPPTC[+57.021]EK.I		C[+57]*2	843.914	4	3372.63	3372.64	0	-0.3	207	Specific	691.07	691.07	691.07	9.71	576	>sp|P04003|C4BPA_HUMAN C4b-binding protein alpha chain OS=Homo sapiens OX=9606 GN=C4BPA PE=1 SV=2	1	20220927_ex1_um8_fiala002_sa_ext00_c4bp_glyko_1.ScanId;v=1;d1=17789.17789.4	controllerType=0 controllerNumber=1 scan=17789	49.0763	20220927_EX1_UM8_Fiala002_SA_EXT00_c4bp_glyko_1
841	14663:4	1	R.FSLLGHASISC[+57.021]TVENETIGVWRPSPPTC[+57.021]EK.I		C[+57]*2	843.914	4	3372.64	3372.64	0	0	207	Specific	698.62	698.62	698.62	9.71	576	>sp|P04003|C4BPA_HUMAN C4b-binding protein alpha chain OS=Homo sapiens OX=9606 GN=C4BPA PE=1 SV=2	1	20220927_ex1_um8_fiala002_sa_ext00_c4bp_glyko_1.ScanId;v=1;d1=18349.18349.4	controllerType=0 controllerNumber=1 scan=18349	50.4683	20220927_EX1_UM8_Fiala002_SA_EXT00_c4bp_glyko_1
842	13703:4	1	R.FSLLGHASISC[+57.021]TVENETIGVWRPSPPTC[+57.021]EK.I		C[+57]*2	843.912	4	3372.62	3372.64	0	-3.3	207	Specific	708.53	708.53	708.53	10.69	576	>sp|P04003|C4BPA_HUMAN C4b-binding protein alpha chain OS=Homo sapiens OX=9606 GN=C4BPA PE=1 SV=2	1	20220927_ex1_um8_fiala002_sa_ext00_c4bp_glyko_1.ScanId;v=1;d1=17332.17332.4	controllerType=0 controllerNumber=1 scan=17332	47.9551	20220927_EX1_UM8_Fiala002_SA_EXT00_c4bp_glyko_1
843	13188:4	1	R.FSLLGHASISC[+57.021]TVENETIGVWRPSPPTC[+57.021]EK.I		C[+57]*2	843.913	4	3372.63	3372.64	0	-1.2	207	Specific	735.48	735.48	735.48	10.71	576	>sp|P04003|C4BPA_HUMAN C4b-binding protein alpha chain OS=Homo sapiens OX=9606 GN=C4BPA PE=1 SV=2	1	20220927_ex1_um8_fiala002_sa_ext00_c4bp_glyko_1.ScanId;v=1;d1=16790.16790.4	controllerType=0 controllerNumber=1 scan=16790	46.6278	20220927_EX1_UM8_Fiala002_SA_EXT00_c4bp_glyko_1
844	14828:4	1	R.FSLLGHASISC[+57.021]TVENETIGVWRPSPPTC[+57.021]EK.I		C[+57]*2	843.913	4	3372.63	3372.64	0	-1.1	207	Specific	778.95	778.95	778.95	11.71	576	>sp|P04003|C4BPA_HUMAN C4b-binding protein alpha chain OS=Homo sapiens OX=9606 GN=C4BPA PE=1 SV=2	1	20220927_ex1_um8_fiala002_sa_ext00_c4bp_glyko_1.ScanId;v=1;d1=18525.18525.4	controllerType=0 controllerNumber=1 scan=18525	50.9086	20220927_EX1_UM8_Fiala002_SA_EXT00_c4bp_glyko_1
845	15671:4	1	R.FSLLGHASISC[+57.021]TVENETIGVWRPSPPTC[+57.021]EK.I		C[+57]*2	843.913	4	3372.63	3372.64	0	-1.1	207	Specific	820.32	820.32	820.32	12.71	576	>sp|P04003|C4BPA_HUMAN C4b-binding protein alpha chain OS=Homo sapiens OX=9606 GN=C4BPA PE=1 SV=2	1	20220927_ex1_um8_fiala002_sa_ext00_c4bp_glyko_1.ScanId;v=1;d1=19416.19416.4	controllerType=0 controllerNumber=1 scan=19416	53.117	20220927_EX1_UM8_Fiala002_SA_EXT00_c4bp_glyko_1
846	12565:4	1	R.FSLLGHASISC[+57.021]TVENETIGVWRPSPPTC[+57.021]EK.I		C[+57]*2	843.914	4	3372.64	3372.64	0	0.2	207	Specific	846.04	846.04	846.04	12.71	576	>sp|P04003|C4BPA_HUMAN C4b-binding protein alpha chain OS=Homo sapiens OX=9606 GN=C4BPA PE=1 SV=2	1	20220927_ex1_um8_fiala002_sa_ext00_c4bp_glyko_1.ScanId;v=1;d1=16132.16132.4	controllerType=0 controllerNumber=1 scan=16132	45.0126	20220927_EX1_UM8_Fiala002_SA_EXT00_c4bp_glyko_1
847	12324:4	1	R.FSLLGHASISC[+57.021]TVENETIGVWRPSPPTC[+57.021]EK.I		C[+57]*2	843.912	4	3372.63	3372.64	0	-2.1	207	Specific	853.37	853.37	853.37	14.18	576	>sp|P04003|C4BPA_HUMAN C4b-binding protein alpha chain OS=Homo sapiens OX=9606 GN=C4BPA PE=1 SV=2	1	20220927_ex1_um8_fiala002_sa_ext00_c4bp_glyko_1.ScanId;v=1;d1=15880.15880.4	controllerType=0 controllerNumber=1 scan=15880	44.4095	20220927_EX1_UM8_Fiala002_SA_EXT00_c4bp_glyko_1
848	15038:4	1	R.FSLLGHASISC[+57.021]TVENETIGVWRPSPPTC[+57.021]EK.I		C[+57]*2	843.913	4	3372.63	3372.64	0	-1.2	207	Specific	905.46	905.46	905.46	14.71	576	>sp|P04003|C4BPA_HUMAN C4b-binding protein alpha chain OS=Homo sapiens OX=9606 GN=C4BPA PE=1 SV=2	1	20220927_ex1_um8_fiala002_sa_ext00_c4bp_glyko_1.ScanId;v=1;d1=18746.18746.4	controllerType=0 controllerNumber=1 scan=18746	51.4504	20220927_EX1_UM8_Fiala002_SA_EXT00_c4bp_glyko_1
849	15452:4	1	R.FSLLGHASISC[+57.021]TVENETIGVWRPSPPTC[+57.021]EK.I		C[+57]*2	843.913	4	3372.63	3372.64	0	-0.9	207	Specific	979.13	979.13	979.13	15.71	576	>sp|P04003|C4BPA_HUMAN C4b-binding protein alpha chain OS=Homo sapiens OX=9606 GN=C4BPA PE=1 SV=2	1	20220927_ex1_um8_fiala002_sa_ext00_c4bp_glyko_1.ScanId;v=1;d1=19185.19185.4	controllerType=0 controllerNumber=1 scan=19185	52.5418	20220927_EX1_UM8_Fiala002_SA_EXT00_c4bp_glyko_1
850	12042:4	1	R.FSLLGHASISC[+57.021]TVENETIGVWRPSPPTC[+57.021]EK.I		C[+57]*2	843.913	4	3372.63	3372.64	0	-1.1	207	Specific	982.45	982.45	982.45	15.71	576	>sp|P04003|C4BPA_HUMAN C4b-binding protein alpha chain OS=Homo sapiens OX=9606 GN=C4BPA PE=1 SV=2	1	20220927_ex1_um8_fiala002_sa_ext00_c4bp_glyko_1.ScanId;v=1;d1=15584.15584.4	controllerType=0 controllerNumber=1 scan=15584	43.6975	20220927_EX1_UM8_Fiala002_SA_EXT00_c4bp_glyko_1
851	11749:4	1	R.FSLLGHASISC[+57.021]TVENETIGVWRPSPPTC[+57.021]EK.I		C[+57]*2	843.913	4	3372.63	3372.64	0	-1.3	207	Specific	998.24	998.24	998.24	15.71	576	>sp|P04003|C4BPA_HUMAN C4b-binding protein alpha chain OS=Homo sapiens OX=9606 GN=C4BPA PE=1 SV=2	1	20220927_ex1_um8_fiala002_sa_ext00_c4bp_glyko_1.ScanId;v=1;d1=15277.15277.4	controllerType=0 controllerNumber=1 scan=15277	42.9662	20220927_EX1_UM8_Fiala002_SA_EXT00_c4bp_glyko_1
852	11521:4	1	R.FSLLGHASISC[+57.021]TVENETIGVWRPSPPTC[+57.021]EK.I		C[+57]*2	843.914	4	3372.63	3372.64	0	-0.8	207	Specific	1062.38	1062.38	1062.38	17.71	576	>sp|P04003|C4BPA_HUMAN C4b-binding protein alpha chain OS=Homo sapiens OX=9606 GN=C4BPA PE=1 SV=2	1	20220927_ex1_um8_fiala002_sa_ext00_c4bp_glyko_1.ScanId;v=1;d1=15038.15038.4	controllerType=0 controllerNumber=1 scan=15038	42.3936	20220927_EX1_UM8_Fiala002_SA_EXT00_c4bp_glyko_1
853	10800:3	1	R.FSLLGHASISC[+57.021]TVENETIGVWRPSPPTC[+57.021]EK.I		C[+57]*2	1124.88	3	3372.63	3372.64	0	-1.2	207	Specific	1240.53	1240.53	1240.53	20.26	576	>sp|P04003|C4BPA_HUMAN C4b-binding protein alpha chain OS=Homo sapiens OX=9606 GN=C4BPA PE=1 SV=2	1	20220927_ex1_um8_fiala002_sa_ext00_c4bp_glyko_1.ScanId;v=1;d1=14283.14283.2	controllerType=0 controllerNumber=1 scan=14283	40.6035	20220927_EX1_UM8_Fiala002_SA_EXT00_c4bp_glyko_1
854	10819:3	1	R.FSLLGHASISC[+57.021]TVENETIGVWRPSPPTC[+57.021]EK.I		C[+57]*2	1124.88	3	3372.63	3372.64	0	-1.9	207	Specific	1251.2	1251.2	1251.2	21.72	576	>sp|P04003|C4BPA_HUMAN C4b-binding protein alpha chain OS=Homo sapiens OX=9606 GN=C4BPA PE=1 SV=2	1	20220927_ex1_um8_fiala002_sa_ext00_c4bp_glyko_1.ScanId;v=1;d1=14303.14303.3	controllerType=0 controllerNumber=1 scan=14303	40.6512	20220927_EX1_UM8_Fiala002_SA_EXT00_c4bp_glyko_1
855	11216:4	1	R.FSLLGHASISC[+57.021]TVENETIGVWRPSPPTC[+57.021]EK.I		C[+57]*2	843.914	4	3372.63	3372.64	0	-0.7	207	Specific	1263.09	1263.09	1263.09	21.71	576	>sp|P04003|C4BPA_HUMAN C4b-binding protein alpha chain OS=Homo sapiens OX=9606 GN=C4BPA PE=1 SV=2	1	20220927_ex1_um8_fiala002_sa_ext00_c4bp_glyko_1.ScanId;v=1;d1=14719.14719.4	controllerType=0 controllerNumber=1 scan=14719	41.639	20220927_EX1_UM8_Fiala002_SA_EXT00_c4bp_glyko_1
856	10870:4	1	R.FSLLGHASISC[+57.021]TVENETIGVWRPSPPTC[+57.021]EK.I		C[+57]*2	843.913	4	3372.63	3372.64	0	-1.6	207	Specific	1278.56	1278.56	1278.56	22.18	576	>sp|P04003|C4BPA_HUMAN C4b-binding protein alpha chain OS=Homo sapiens OX=9606 GN=C4BPA PE=1 SV=2	1	20220927_ex1_um8_fiala002_sa_ext00_c4bp_glyko_1.ScanId;v=1;d1=14356.14356.4	controllerType=0 controllerNumber=1 scan=14356	40.7755	20220927_EX1_UM8_Fiala002_SA_EXT00_c4bp_glyko_1
857	10776:4	1	R.FSLLGHASISC[+57.021]TVENETIGVWRPSPPTC[+57.021]EK.I		C[+57]*2	843.913	4	3372.63	3372.64	0	-1.3	207	Specific	1288.42	1288.42	1288.42	21.71	576	>sp|P04003|C4BPA_HUMAN C4b-binding protein alpha chain OS=Homo sapiens OX=9606 GN=C4BPA PE=1 SV=2	1	20220927_ex1_um8_fiala002_sa_ext00_c4bp_glyko_1.ScanId;v=1;d1=14258.14258.4	controllerType=0 controllerNumber=1 scan=14258	40.545	20220927_EX1_UM8_Fiala002_SA_EXT00_c4bp_glyko_1
858	10998:4	1	R.FSLLGHASISC[+57.021]TVENETIGVWRPSPPTC[+57.021]EK.I		C[+57]*2	843.912	4	3372.63	3372.64	0	-2.7	207	Specific	1289.48	1289.48	1289.48	22.18	576	>sp|P04003|C4BPA_HUMAN C4b-binding protein alpha chain OS=Homo sapiens OX=9606 GN=C4BPA PE=1 SV=2	1	20220927_ex1_um8_fiala002_sa_ext00_c4bp_glyko_1.ScanId;v=1;d1=14490.14490.4	controllerType=0 controllerNumber=1 scan=14490	41.0927	20220927_EX1_UM8_Fiala002_SA_EXT00_c4bp_glyko_1
859	10633:5	1	R.FSLLGHASISC[+57.021]TVEN[+2188.778]ETIGVWRPSPPTC[+57.021]EK.I	HexNAc(4)Hex(4)dHex(1)NeuAc(2)	C[+57]*2, N[+2189]	1112.88	5	5560.37	5561.41	-1	-7.2	207	Specific	99.59	99.59	99.59	0.32	576	>sp|P04003|C4BPA_HUMAN C4b-binding protein alpha chain OS=Homo sapiens OX=9606 GN=C4BPA PE=1 SV=2	1	20220927_ex1_um8_fiala002_sa_ext00_c4bp_glyko_1.ScanId;v=1;d1=14108.14108.5	controllerType=0 controllerNumber=1 scan=14108	40.1798	20220927_EX1_UM8_Fiala002_SA_EXT00_c4bp_glyko_1
860	15381:4	1	R.FSLLGHASISC[+57.021]TVEN[+2205.793]ETIGVWRPSPPTC[+57.021]EK.I	HexNAc(4)Hex(5)dHex(2)NeuAc(1)	C[+57]*2, N[+2206]	1395.61	4	5579.41	5578.43	1	-4.4	207	Specific	114.42	103.29	103.29	2.41	576	>sp|P04003|C4BPA_HUMAN C4b-binding protein alpha chain OS=Homo sapiens OX=9606 GN=C4BPA PE=1 SV=2	1	20220927_ex1_um8_fiala002_sa_ext00_c4bp_glyko_1.ScanId;v=1;d1=19109.19109.4	controllerType=0 controllerNumber=1 scan=19109	52.3463	20220927_EX1_UM8_Fiala002_SA_EXT00_c4bp_glyko_1
861	11735:4	1	R.FSLLGHASISC[+57.021]TVEN[+2262.814]ETIGVWRPSPPTC[+57.021]EK.I	HexNAc(5)Hex(5)dHex(1)NeuAc(1)	C[+57]*2, N[+2263]	1409.61	4	5635.4	5635.45	0	-8.9	207	Specific	116.27	84.18	84.18	0.89	576	>sp|P04003|C4BPA_HUMAN C4b-binding protein alpha chain OS=Homo sapiens OX=9606 GN=C4BPA PE=1 SV=2	1	20220927_ex1_um8_fiala002_sa_ext00_c4bp_glyko_1.ScanId;v=1;d1=15262.15262.4	controllerType=0 controllerNumber=1 scan=15262	42.9307	20220927_EX1_UM8_Fiala002_SA_EXT00_c4bp_glyko_1
862	12991:4	1	R.FSLLGHASISC[+57.021]TVEN[+2205.793]ETIGVWRPSPPTC[+57.021]EK.I	HexNAc(4)Hex(5)dHex(2)NeuAc(1)	C[+57]*2, N[+2206]	1395.6	4	5579.39	5578.43	1	-7.2	207	Specific	142.61	91.87	91.87	0.97	576	>sp|P04003|C4BPA_HUMAN C4b-binding protein alpha chain OS=Homo sapiens OX=9606 GN=C4BPA PE=1 SV=2	1	20220927_ex1_um8_fiala002_sa_ext00_c4bp_glyko_1.ScanId;v=1;d1=16578.16578.4	controllerType=0 controllerNumber=1 scan=16578	46.0908	20220927_EX1_UM8_Fiala002_SA_EXT00_c4bp_glyko_1
863	13289:4	1	R.FSLLGHASISC[+57.021]TVEN[+2205.793]ETIGVWRPSPPTC[+57.021]EK.I	HexNAc(4)Hex(5)dHex(2)NeuAc(1)	C[+57]*2, N[+2206]	1395.61	4	5579.4	5578.43	1	-5.9	207	Specific	190.08	107.52	107.52	2.29	576	>sp|P04003|C4BPA_HUMAN C4b-binding protein alpha chain OS=Homo sapiens OX=9606 GN=C4BPA PE=1 SV=2	1	20220927_ex1_um8_fiala002_sa_ext00_c4bp_glyko_1.ScanId;v=1;d1=16896.16896.4	controllerType=0 controllerNumber=1 scan=16896	46.8863	20220927_EX1_UM8_Fiala002_SA_EXT00_c4bp_glyko_1
864	15388:4	1	R.FSLLGHASISC[+57.021]TVEN[+2205.793]ETIGVWRPSPPTC[+57.021]EK.I	HexNAc(4)Hex(5)dHex(2)NeuAc(1)	C[+57]*2, N[+2206]	1395.61	4	5579.41	5578.43	1	-4.4	207	Specific	257.98	207.95	207.95	4.12	576	>sp|P04003|C4BPA_HUMAN C4b-binding protein alpha chain OS=Homo sapiens OX=9606 GN=C4BPA PE=1 SV=2	1	20220927_ex1_um8_fiala002_sa_ext00_c4bp_glyko_1.ScanId;v=1;d1=19116.19116.4	controllerType=0 controllerNumber=1 scan=19116	52.3664	20220927_EX1_UM8_Fiala002_SA_EXT00_c4bp_glyko_1
865	12999:4	1	R.FSLLGHASISC[+57.021]TVEN[+2205.793]ETIGVWRPSPPTC[+57.021]EK.I	HexNAc(4)Hex(5)dHex(2)NeuAc(1)	C[+57]*2, N[+2206]	1395.6	4	5579.39	5578.43	1	-7.2	207	Specific	262.55	227.9	222.14	3.37	576	>sp|P04003|C4BPA_HUMAN C4b-binding protein alpha chain OS=Homo sapiens OX=9606 GN=C4BPA PE=1 SV=2	1	20220927_ex1_um8_fiala002_sa_ext00_c4bp_glyko_1.ScanId;v=1;d1=16586.16586.4	controllerType=0 controllerNumber=1 scan=16586	46.1119	20220927_EX1_UM8_Fiala002_SA_EXT00_c4bp_glyko_1
866	11681:4	1	R.FSLLGHASISC[+57.021]TVEN[+1241.454]ETIGVWRPSPPTC[+57.021]EK.I	HexNAc(3)Hex(3)dHex(1)	C[+57]*2, N[+1241]	1154.02	4	4613.05	4614.09	-1	-7.8	207	Specific	296.49	219.65	219.65	2.49	576	>sp|P04003|C4BPA_HUMAN C4b-binding protein alpha chain OS=Homo sapiens OX=9606 GN=C4BPA PE=1 SV=2	1	20220927_ex1_um8_fiala002_sa_ext00_c4bp_glyko_1.ScanId;v=1;d1=15206.15206.4	controllerType=0 controllerNumber=1 scan=15206	42.7987	20220927_EX1_UM8_Fiala002_SA_EXT00_c4bp_glyko_1
867	11249:4	1	R.FSLLGHASISC[+57.021]TVEN[+2935.037]ETIGVWRPSPPTC[+57.021]EK.I	HexNAc(6)Hex(7)NeuAc(2)	C[+57]*2, N[+2935]	1577.92	4	6308.66	6307.67	1	-2.3	207	Specific	297.1	197.92	13.2	4.68	576	>sp|P04003|C4BPA_HUMAN C4b-binding protein alpha chain OS=Homo sapiens OX=9606 GN=C4BPA PE=1 SV=2	1	20220927_ex1_um8_fiala002_sa_ext00_c4bp_glyko_1.ScanId;v=1;d1=14753.14753.4	controllerType=0 controllerNumber=1 scan=14753	41.719	20220927_EX1_UM8_Fiala002_SA_EXT00_c4bp_glyko_1
868	12375:4	1	R.FSLLGHASISC[+57.021]TVEN[+2205.793]ETIGVWRPSPPTC[+57.021]EK.I	HexNAc(4)Hex(5)dHex(2)NeuAc(1)	C[+57]*2, N[+2206]	1395.61	4	5579.41	5578.43	1	-3	207	Specific	300.52	177.89	177.89	4.68	576	>sp|P04003|C4BPA_HUMAN C4b-binding protein alpha chain OS=Homo sapiens OX=9606 GN=C4BPA PE=1 SV=2	1	20220927_ex1_um8_fiala002_sa_ext00_c4bp_glyko_1.ScanId;v=1;d1=15933.15933.4	controllerType=0 controllerNumber=1 scan=15933	44.5338	20220927_EX1_UM8_Fiala002_SA_EXT00_c4bp_glyko_1
869	10524:4	1	R.FSLLGHASISC[+57.021]TVEN[+2424.867]ETIGVWRPSPPTC[+57.021]EK.I	HexNAc(5)Hex(6)dHex(1)NeuAc(1)	C[+57]*2, N[+2425]	1450.38	4	5798.49	5797.5	1	-2.3	207	Specific	301.8	203.68	50.95	4.78	576	>sp|P04003|C4BPA_HUMAN C4b-binding protein alpha chain OS=Homo sapiens OX=9606 GN=C4BPA PE=1 SV=2	1	20220927_ex1_um8_fiala002_sa_ext00_c4bp_glyko_1.ScanId;v=1;d1=13994.13994.4	controllerType=0 controllerNumber=1 scan=13994	39.9093	20220927_EX1_UM8_Fiala002_SA_EXT00_c4bp_glyko_1
870	12233:5	1	R.FSLLGHASISC[+57.021]TVEN[+3007.058]ETIGVWRPSPPTC[+57.021]EK.I	HexNAc(5)Hex(6)dHex(1)NeuAc(3)	C[+57]*2, N[+3007]	1276.54	5	6378.68	6379.69	-1	-1	207	Specific	305.15	219.32	219.32	3	576	>sp|P04003|C4BPA_HUMAN C4b-binding protein alpha chain OS=Homo sapiens OX=9606 GN=C4BPA PE=1 SV=2	1	20220927_ex1_um8_fiala002_sa_ext00_c4bp_glyko_1.ScanId;v=1;d1=15784.15784.5	controllerType=0 controllerNumber=1 scan=15784	44.181	20220927_EX1_UM8_Fiala002_SA_EXT00_c4bp_glyko_1
871	12332:4	1	R.FSLLGHASISC[+57.021]TVEN[+2204.772]ETIGVWRPSPPTC[+57.021]EK.I	HexNAc(4)Hex(5)NeuAc(2)	C[+57]*2, N[+2205]	1394.85	4	5576.39	5577.41	-1	-2.7	207	Specific	323.28	212	212	4.16	576	>sp|P04003|C4BPA_HUMAN C4b-binding protein alpha chain OS=Homo sapiens OX=9606 GN=C4BPA PE=1 SV=2	1	20220927_ex1_um8_fiala002_sa_ext00_c4bp_glyko_1.ScanId;v=1;d1=15888.15888.4	controllerType=0 controllerNumber=1 scan=15888	44.4273	20220927_EX1_UM8_Fiala002_SA_EXT00_c4bp_glyko_1
872	12771:5	1	R.FSLLGHASISC[+57.021]TVEN[+3517.228]ETIGVWRPSPPTC[+57.021]EK.I	HexNAc(6)Hex(7)NeuAc(4)	C[+57]*2, N[+3517]	1378.58	5	6888.85	6889.86	-1	-0.8	207	Specific	330.85	262.26	262.26	3.39	576	>sp|P04003|C4BPA_HUMAN C4b-binding protein alpha chain OS=Homo sapiens OX=9606 GN=C4BPA PE=1 SV=2	1	20220927_ex1_um8_fiala002_sa_ext00_c4bp_glyko_1.ScanId;v=1;d1=16348.16348.5	controllerType=0 controllerNumber=1 scan=16348	45.5322	20220927_EX1_UM8_Fiala002_SA_EXT00_c4bp_glyko_1
873	13294:4	1	R.FSLLGHASISC[+57.021]TVEN[+2205.793]ETIGVWRPSPPTC[+57.021]EK.I	HexNAc(4)Hex(5)dHex(2)NeuAc(1)	C[+57]*2, N[+2206]	1395.61	4	5579.4	5578.43	1	-5.9	207	Specific	336.32	236.61	193.92	3.78	576	>sp|P04003|C4BPA_HUMAN C4b-binding protein alpha chain OS=Homo sapiens OX=9606 GN=C4BPA PE=1 SV=2	1	20220927_ex1_um8_fiala002_sa_ext00_c4bp_glyko_1.ScanId;v=1;d1=16901.16901.4	controllerType=0 controllerNumber=1 scan=16901	46.898	20220927_EX1_UM8_Fiala002_SA_EXT00_c4bp_glyko_1
874	12308:4	1	R.FSLLGHASISC[+57.021]TVEN[+2861.000]ETIGVWRPSPPTC[+57.021]EK.I	HexNAc(5)Hex(6)NeuAc(3)	C[+57]*2, N[+2861]	1559.17	4	6233.65	6233.64	0	2	207	Specific	341.28	245.23	0.76	3.68	576	>sp|P04003|C4BPA_HUMAN C4b-binding protein alpha chain OS=Homo sapiens OX=9606 GN=C4BPA PE=1 SV=2	1	20220927_ex1_um8_fiala002_sa_ext00_c4bp_glyko_1.ScanId;v=1;d1=15863.15863.2	controllerType=0 controllerNumber=1 scan=15863	44.3685	20220927_EX1_UM8_Fiala002_SA_EXT00_c4bp_glyko_1
875	12031:5	1	R.FSLLGHASISC[+57.021]TVEN[+3227.153]ETIGVWRPSPPTC[+57.021]EK.I	HexNAc(6)Hex(7)dHex(2)NeuAc(2)	C[+57]*2, N[+3227]	1320.55	5	6598.74	6599.79	-1	-6.8	207	Specific	379.7	283.15	0.12	2.97	576	>sp|P04003|C4BPA_HUMAN C4b-binding protein alpha chain OS=Homo sapiens OX=9606 GN=C4BPA PE=1 SV=2	1	20220927_ex1_um8_fiala002_sa_ext00_c4bp_glyko_1.ScanId;v=1;d1=15572.15572.5	controllerType=0 controllerNumber=1 scan=15572	43.6686	20220927_EX1_UM8_Fiala002_SA_EXT00_c4bp_glyko_1
876	11244:5	1	R.FSLLGHASISC[+57.021]TVEN[+2935.037]ETIGVWRPSPPTC[+57.021]EK.I	HexNAc(6)Hex(7)NeuAc(2)	C[+57]*2, N[+2935]	1262.34	5	6307.66	6307.67	0	-1.9	207	Specific	392.9	268.61	17.2	4.76	576	>sp|P04003|C4BPA_HUMAN C4b-binding protein alpha chain OS=Homo sapiens OX=9606 GN=C4BPA PE=1 SV=2	1	20220927_ex1_um8_fiala002_sa_ext00_c4bp_glyko_1.ScanId;v=1;d1=14748.14748.5	controllerType=0 controllerNumber=1 scan=14748	41.7067	20220927_EX1_UM8_Fiala002_SA_EXT00_c4bp_glyko_1
877	12092:6	1	R.FSLLGHASISC[+57.021]TVEN[+2861.000]ETIGVWRPSPPTC[+57.021]EK.I	HexNAc(5)Hex(6)NeuAc(3)	C[+57]*2, N[+2861]	1039.61	6	6232.64	6233.64	-1	0.7	207	Specific	393.05	290.56	290.56	2.4	576	>sp|P04003|C4BPA_HUMAN C4b-binding protein alpha chain OS=Homo sapiens OX=9606 GN=C4BPA PE=1 SV=2	1	20220927_ex1_um8_fiala002_sa_ext00_c4bp_glyko_1.ScanId;v=1;d1=15636.15636.6	controllerType=0 controllerNumber=1 scan=15636	43.8207	20220927_EX1_UM8_Fiala002_SA_EXT00_c4bp_glyko_1
878	12200:5	1	R.FSLLGHASISC[+57.021]TVEN[+2861.000]ETIGVWRPSPPTC[+57.021]EK.I	HexNAc(5)Hex(6)NeuAc(3)	C[+57]*2, N[+2861]	1247.53	5	6233.63	6233.64	0	-0.4	207	Specific	393.64	287.7	0.11	4.5	576	>sp|P04003|C4BPA_HUMAN C4b-binding protein alpha chain OS=Homo sapiens OX=9606 GN=C4BPA PE=1 SV=2	1	20220927_ex1_um8_fiala002_sa_ext00_c4bp_glyko_1.ScanId;v=1;d1=15750.15750.5	controllerType=0 controllerNumber=1 scan=15750	44.0971	20220927_EX1_UM8_Fiala002_SA_EXT00_c4bp_glyko_1
879	11986:5	1	R.FSLLGHASISC[+57.021]TVEN[+2861.000]ETIGVWRPSPPTC[+57.021]EK.I	HexNAc(5)Hex(6)NeuAc(3)	C[+57]*2, N[+2861]	1247.53	5	6233.62	6233.64	0	-2.1	207	Specific	432.12	317.54	6.12	5.13	576	>sp|P04003|C4BPA_HUMAN C4b-binding protein alpha chain OS=Homo sapiens OX=9606 GN=C4BPA PE=1 SV=2	1	20220927_ex1_um8_fiala002_sa_ext00_c4bp_glyko_1.ScanId;v=1;d1=15525.15525.5	controllerType=0 controllerNumber=1 scan=15525	43.5584	20220927_EX1_UM8_Fiala002_SA_EXT00_c4bp_glyko_1
880	11370:5	1	R.FSLLGHASISC[+57.021]TVEN[+2268.673]ETIGVWRPSPPTC[+57.021]EK.I	HexNAc(4)Hex(8)Phospho(2)	C[+57]*2, N[+2269]	1129.07	5	5641.33	5641.31	0	4.6	207	Specific	439.89	294.11	284.46	3.21	576	>sp|P04003|C4BPA_HUMAN C4b-binding protein alpha chain OS=Homo sapiens OX=9606 GN=C4BPA PE=1 SV=2	1	20220927_ex1_um8_fiala002_sa_ext00_c4bp_glyko_1.ScanId;v=1;d1=14880.14880.5	controllerType=0 controllerNumber=1 scan=14880	42.0196	20220927_EX1_UM8_Fiala002_SA_EXT00_c4bp_glyko_1
881	11296:5	1	R.FSLLGHASISC[+57.021]TVEN[+2716.983]ETIGVWRPSPPTC[+57.021]EK.I	HexNAc(5)Hex(6)dHex(3)NeuAc(1)	C[+57]*2, N[+2717]	1218.92	5	6090.59	6089.62	1	-4.9	207	Specific	454.78	267.34	37.01	4.57	576	>sp|P04003|C4BPA_HUMAN C4b-binding protein alpha chain OS=Homo sapiens OX=9606 GN=C4BPA PE=1 SV=2	1	20220927_ex1_um8_fiala002_sa_ext00_c4bp_glyko_1.ScanId;v=1;d1=14803.14803.5	controllerType=0 controllerNumber=1 scan=14803	41.8387	20220927_EX1_UM8_Fiala002_SA_EXT00_c4bp_glyko_1
882	11997:5	1	R.FSLLGHASISC[+57.021]TVEN[+2861.000]ETIGVWRPSPPTC[+57.021]EK.I	HexNAc(5)Hex(6)NeuAc(3)	C[+57]*2, N[+2861]	1247.53	5	6233.62	6233.64	0	-2	207	Specific	458	344.59	9.23	5.44	576	>sp|P04003|C4BPA_HUMAN C4b-binding protein alpha chain OS=Homo sapiens OX=9606 GN=C4BPA PE=1 SV=2	1	20220927_ex1_um8_fiala002_sa_ext00_c4bp_glyko_1.ScanId;v=1;d1=15537.15537.5	controllerType=0 controllerNumber=1 scan=15537	43.5872	20220927_EX1_UM8_Fiala002_SA_EXT00_c4bp_glyko_1
883	10647:3	1	R.FSLLGHASISC[+57.021]TVEN[+1913.677]ETIGVWRPSPPTC[+57.021]EK.I	HexNAc(4)Hex(5)NeuAc(1)	C[+57]*2, N[+1914]	1763.1	3	5287.3	5286.31	1	-3.6	207	Specific	465.9	324.71	56.01	5.06	576	>sp|P04003|C4BPA_HUMAN C4b-binding protein alpha chain OS=Homo sapiens OX=9606 GN=C4BPA PE=1 SV=2	1	20220927_ex1_um8_fiala002_sa_ext00_c4bp_glyko_1.ScanId;v=1;d1=14123.14123.3	controllerType=0 controllerNumber=1 scan=14123	40.2153	20220927_EX1_UM8_Fiala002_SA_EXT00_c4bp_glyko_1
884	12003:5	1	R.FSLLGHASISC[+57.021]TVEN[+3008.078]ETIGVWRPSPPTC[+57.021]EK.I	HexNAc(5)Hex(6)dHex(3)NeuAc(2)	C[+57]*2, N[+3008]	1277.14	5	6381.69	6380.71	1	-3.9	207	Specific	466.41	311.73	5.2	4.76	576	>sp|P04003|C4BPA_HUMAN C4b-binding protein alpha chain OS=Homo sapiens OX=9606 GN=C4BPA PE=1 SV=2	1	20220927_ex1_um8_fiala002_sa_ext00_c4bp_glyko_1.ScanId;v=1;d1=15543.15543.5	controllerType=0 controllerNumber=1 scan=15543	43.6005	20220927_EX1_UM8_Fiala002_SA_EXT00_c4bp_glyko_1
885	12135:5	1	R.FSLLGHASISC[+57.021]TVEN[+2935.037]ETIGVWRPSPPTC[+57.021]EK.I	HexNAc(6)Hex(7)NeuAc(2)	C[+57]*2, N[+2935]	1262.13	5	6306.62	6307.67	-1	-7.3	207	Specific	475.26	347.42	347.42	3.37	576	>sp|P04003|C4BPA_HUMAN C4b-binding protein alpha chain OS=Homo sapiens OX=9606 GN=C4BPA PE=1 SV=2	1	20220927_ex1_um8_fiala002_sa_ext00_c4bp_glyko_1.ScanId;v=1;d1=15681.15681.5	controllerType=0 controllerNumber=1 scan=15681	43.9272	20220927_EX1_UM8_Fiala002_SA_EXT00_c4bp_glyko_1
886	11391:4	1	R.FSLLGHASISC[+57.021]TVEN[+2268.673]ETIGVWRPSPPTC[+57.021]EK.I	HexNAc(4)Hex(8)Phospho(2)	C[+57]*2, N[+2269]	1411.08	4	5641.31	5641.31	0	-0.1	207	Specific	480.38	296.07	296.07	5.4	576	>sp|P04003|C4BPA_HUMAN C4b-binding protein alpha chain OS=Homo sapiens OX=9606 GN=C4BPA PE=1 SV=2	1	20220927_ex1_um8_fiala002_sa_ext00_c4bp_glyko_1.ScanId;v=1;d1=14902.14902.4	controllerType=0 controllerNumber=1 scan=14902	42.0717	20220927_EX1_UM8_Fiala002_SA_EXT00_c4bp_glyko_1
887	11522:5	1	R.FSLLGHASISC[+57.021]TVEN[+2407.852]ETIGVWRPSPPTC[+57.021]EK.I	HexNAc(5)Hex(5)NeuAc(2)	C[+57]*2, N[+2408]	1157.1	5	5781.45	5780.49	1	-7.1	207	Specific	480.86	278.7	278.7	3.87	576	>sp|P04003|C4BPA_HUMAN C4b-binding protein alpha chain OS=Homo sapiens OX=9606 GN=C4BPA PE=1 SV=2	1	20220927_ex1_um8_fiala002_sa_ext00_c4bp_glyko_1.ScanId;v=1;d1=15039.15039.5	controllerType=0 controllerNumber=1 scan=15039	42.3958	20220927_EX1_UM8_Fiala002_SA_EXT00_c4bp_glyko_1
888	12110:4	1	R.FSLLGHASISC[+57.021]TVEN[+3154.136]ETIGVWRPSPPTC[+57.021]EK.I	HexNAc(5)Hex(6)dHex(4)NeuAc(2)	C[+57]*2, N[+3154]	1632.2	4	6525.77	6526.77	-1	-0.3	207	Specific	500.18	338.13	6.07	4.75	576	>sp|P04003|C4BPA_HUMAN C4b-binding protein alpha chain OS=Homo sapiens OX=9606 GN=C4BPA PE=1 SV=2	1	20220927_ex1_um8_fiala002_sa_ext00_c4bp_glyko_1.ScanId;v=1;d1=15655.15655.4	controllerType=0 controllerNumber=1 scan=15655	43.865	20220927_EX1_UM8_Fiala002_SA_EXT00_c4bp_glyko_1
889	11798:4	1	R.FSLLGHASISC[+57.021]TVEN[+2204.772]ETIGVWRPSPPTC[+57.021]EK.I	HexNAc(4)Hex(5)NeuAc(2)	C[+57]*2, N[+2205]	1395.1	4	5577.39	5577.41	0	-2.7	207	Specific	501.58	321.81	26.13	6.06	576	>sp|P04003|C4BPA_HUMAN C4b-binding protein alpha chain OS=Homo sapiens OX=9606 GN=C4BPA PE=1 SV=2	1	20220927_ex1_um8_fiala002_sa_ext00_c4bp_glyko_1.ScanId;v=1;d1=15328.15328.4	controllerType=0 controllerNumber=1 scan=15328	43.0877	20220927_EX1_UM8_Fiala002_SA_EXT00_c4bp_glyko_1
890	12212:5	1	R.FSLLGHASISC[+57.021]TVEN[+2861.000]ETIGVWRPSPPTC[+57.021]EK.I	HexNAc(5)Hex(6)NeuAc(3)	C[+57]*2, N[+2861]	1247.53	5	6233.63	6233.64	0	-0.4	207	Specific	510.77	323.21	39.5	5.04	576	>sp|P04003|C4BPA_HUMAN C4b-binding protein alpha chain OS=Homo sapiens OX=9606 GN=C4BPA PE=1 SV=2	1	20220927_ex1_um8_fiala002_sa_ext00_c4bp_glyko_1.ScanId;v=1;d1=15762.15762.5	controllerType=0 controllerNumber=1 scan=15762	44.1248	20220927_EX1_UM8_Fiala002_SA_EXT00_c4bp_glyko_1
891	11787:4	1	R.FSLLGHASISC[+57.021]TVEN[+2204.772]ETIGVWRPSPPTC[+57.021]EK.I	HexNAc(4)Hex(5)NeuAc(2)	C[+57]*2, N[+2205]	1395.1	4	5577.39	5577.41	0	-2.7	207	Specific	519.9	333.96	12.42	6.06	576	>sp|P04003|C4BPA_HUMAN C4b-binding protein alpha chain OS=Homo sapiens OX=9606 GN=C4BPA PE=1 SV=2	1	20220927_ex1_um8_fiala002_sa_ext00_c4bp_glyko_1.ScanId;v=1;d1=15317.15317.4	controllerType=0 controllerNumber=1 scan=15317	43.0617	20220927_EX1_UM8_Fiala002_SA_EXT00_c4bp_glyko_1
892	12083:5	1	R.FSLLGHASISC[+57.021]TVEN[+3155.132]ETIGVWRPSPPTC[+57.021]EK.I	HexNAc(7)Hex(8)dHex(1)NeuAc(1)	C[+57]*2, N[+3155]	1306.56	5	6528.77	6527.77	1	-0.8	207	Specific	522.49	367.09	66.75	6.27	576	>sp|P04003|C4BPA_HUMAN C4b-binding protein alpha chain OS=Homo sapiens OX=9606 GN=C4BPA PE=1 SV=2	1	20220927_ex1_um8_fiala002_sa_ext00_c4bp_glyko_1.ScanId;v=1;d1=15627.15627.5	controllerType=0 controllerNumber=1 scan=15627	43.7996	20220927_EX1_UM8_Fiala002_SA_EXT00_c4bp_glyko_1
893	12190:5	1	R.FSLLGHASISC[+57.021]TVEN[+3007.058]ETIGVWRPSPPTC[+57.021]EK.I	HexNAc(5)Hex(6)dHex(1)NeuAc(3)	C[+57]*2, N[+3007]	1276.94	5	6380.68	6379.69	1	-3	207	Specific	522.68	351.84	8.18	5.65	576	>sp|P04003|C4BPA_HUMAN C4b-binding protein alpha chain OS=Homo sapiens OX=9606 GN=C4BPA PE=1 SV=2	1	20220927_ex1_um8_fiala002_sa_ext00_c4bp_glyko_1.ScanId;v=1;d1=15739.15739.5	controllerType=0 controllerNumber=1 scan=15739	44.0648	20220927_EX1_UM8_Fiala002_SA_EXT00_c4bp_glyko_1
894	12782:5	1	R.FSLLGHASISC[+57.021]TVEN[+3517.228]ETIGVWRPSPPTC[+57.021]EK.I	HexNAc(6)Hex(7)NeuAc(4)	C[+57]*2, N[+3517]	1378.58	5	6888.85	6889.86	-1	-0.8	207	Specific	526.76	371.95	371.95	5.42	576	>sp|P04003|C4BPA_HUMAN C4b-binding protein alpha chain OS=Homo sapiens OX=9606 GN=C4BPA PE=1 SV=2	1	20220927_ex1_um8_fiala002_sa_ext00_c4bp_glyko_1.ScanId;v=1;d1=16359.16359.5	controllerType=0 controllerNumber=1 scan=16359	45.5617	20220927_EX1_UM8_Fiala002_SA_EXT00_c4bp_glyko_1
895	12271:4	1	R.FSLLGHASISC[+57.021]TVEN[+2204.772]ETIGVWRPSPPTC[+57.021]EK.I	HexNAc(4)Hex(5)NeuAc(2)	C[+57]*2, N[+2205]	1394.85	4	5576.39	5577.41	-1	-2.3	207	Specific	530.03	368.92	368.92	6.44	576	>sp|P04003|C4BPA_HUMAN C4b-binding protein alpha chain OS=Homo sapiens OX=9606 GN=C4BPA PE=1 SV=2	1	20220927_ex1_um8_fiala002_sa_ext00_c4bp_glyko_1.ScanId;v=1;d1=15824.15824.2	controllerType=0 controllerNumber=1 scan=15824	44.2753	20220927_EX1_UM8_Fiala002_SA_EXT00_c4bp_glyko_1
896	10512:4	1	R.FSLLGHASISC[+57.021]TVEN[+2278.809]ETIGVWRPSPPTC[+57.021]EK.I	HexNAc(5)Hex(6)NeuAc(1)	C[+57]*2, N[+2279]	1413.61	4	5651.44	5651.44	0	-1.4	207	Specific	533.93	346.55	49.96	6.21	576	>sp|P04003|C4BPA_HUMAN C4b-binding protein alpha chain OS=Homo sapiens OX=9606 GN=C4BPA PE=1 SV=2	1	20220927_ex1_um8_fiala002_sa_ext00_c4bp_glyko_1.ScanId;v=1;d1=13982.13982.4	controllerType=0 controllerNumber=1 scan=13982	39.8827	20220927_EX1_UM8_Fiala002_SA_EXT00_c4bp_glyko_1
897	12029:4	1	R.FSLLGHASISC[+57.021]TVEN[+3007.058]ETIGVWRPSPPTC[+57.021]EK.I	HexNAc(5)Hex(6)dHex(1)NeuAc(3)	C[+57]*2, N[+3007]	1595.68	4	6379.69	6379.69	0	-0.6	207	Specific	534.02	352.53	9.2	5.74	576	>sp|P04003|C4BPA_HUMAN C4b-binding protein alpha chain OS=Homo sapiens OX=9606 GN=C4BPA PE=1 SV=2	1	20220927_ex1_um8_fiala002_sa_ext00_c4bp_glyko_1.ScanId;v=1;d1=15570.15570.4	controllerType=0 controllerNumber=1 scan=15570	43.6642	20220927_EX1_UM8_Fiala002_SA_EXT00_c4bp_glyko_1
898	11272:4	1	R.FSLLGHASISC[+57.021]TVEN[+2569.905]ETIGVWRPSPPTC[+57.021]EK.I	HexNAc(5)Hex(6)NeuAc(2)	C[+57]*2, N[+2570]	1486.39	4	5942.53	5942.54	0	-1.3	207	Specific	541.11	367.85	13.2	6.82	576	>sp|P04003|C4BPA_HUMAN C4b-binding protein alpha chain OS=Homo sapiens OX=9606 GN=C4BPA PE=1 SV=2	1	20220927_ex1_um8_fiala002_sa_ext00_c4bp_glyko_1.ScanId;v=1;d1=14778.14778.4	controllerType=0 controllerNumber=1 scan=14778	41.78	20220927_EX1_UM8_Fiala002_SA_EXT00_c4bp_glyko_1
899	11309:5	1	R.FSLLGHASISC[+57.021]TVEN[+2569.905]ETIGVWRPSPPTC[+57.021]EK.I	HexNAc(5)Hex(6)NeuAc(2)	C[+57]*2, N[+2570]	1189.31	5	5942.53	5942.54	0	-1.1	207	Specific	549.12	354.58	17.2	5.19	576	>sp|P04003|C4BPA_HUMAN C4b-binding protein alpha chain OS=Homo sapiens OX=9606 GN=C4BPA PE=1 SV=2	1	20220927_ex1_um8_fiala002_sa_ext00_c4bp_glyko_1.ScanId;v=1;d1=14816.14816.5	controllerType=0 controllerNumber=1 scan=14816	41.8686	20220927_EX1_UM8_Fiala002_SA_EXT00_c4bp_glyko_1
900	12052:4	1	R.FSLLGHASISC[+57.021]TVEN[+2861.000]ETIGVWRPSPPTC[+57.021]EK.I	HexNAc(5)Hex(6)NeuAc(3)	C[+57]*2, N[+2861]	1559.16	4	6233.63	6233.64	0	-1.2	207	Specific	552.97	346.72	13.2	5.74	576	>sp|P04003|C4BPA_HUMAN C4b-binding protein alpha chain OS=Homo sapiens OX=9606 GN=C4BPA PE=1 SV=2	1	20220927_ex1_um8_fiala002_sa_ext00_c4bp_glyko_1.ScanId;v=1;d1=15594.15594.4	controllerType=0 controllerNumber=1 scan=15594	43.7208	20220927_EX1_UM8_Fiala002_SA_EXT00_c4bp_glyko_1
901	11558:4	1	R.FSLLGHASISC[+57.021]TVEN[+2204.772]ETIGVWRPSPPTC[+57.021]EK.I	HexNAc(4)Hex(5)NeuAc(2)	C[+57]*2, N[+2205]	1395.1	4	5577.39	5577.41	0	-2.3	207	Specific	582.26	371.97	13.2	8.18	576	>sp|P04003|C4BPA_HUMAN C4b-binding protein alpha chain OS=Homo sapiens OX=9606 GN=C4BPA PE=1 SV=2	1	20220927_ex1_um8_fiala002_sa_ext00_c4bp_glyko_1.ScanId;v=1;d1=15077.15077.4	controllerType=0 controllerNumber=1 scan=15077	42.4856	20220927_EX1_UM8_Fiala002_SA_EXT00_c4bp_glyko_1
902	11776:4	1	R.FSLLGHASISC[+57.021]TVEN[+2204.772]ETIGVWRPSPPTC[+57.021]EK.I	HexNAc(4)Hex(5)NeuAc(2)	C[+57]*2, N[+2205]	1395.1	4	5577.39	5577.41	0	-3.4	207	Specific	603.06	377.5	11.41	8.69	576	>sp|P04003|C4BPA_HUMAN C4b-binding protein alpha chain OS=Homo sapiens OX=9606 GN=C4BPA PE=1 SV=2	1	20220927_ex1_um8_fiala002_sa_ext00_c4bp_glyko_1.ScanId;v=1;d1=15305.15305.4	controllerType=0 controllerNumber=1 scan=15305	43.0328	20220927_EX1_UM8_Fiala002_SA_EXT00_c4bp_glyko_1
903	11520:4	1	R.FSLLGHASISC[+57.021]TVEN[+2407.852]ETIGVWRPSPPTC[+57.021]EK.I	HexNAc(5)Hex(5)NeuAc(2)	C[+57]*2, N[+2408]	1445.62	4	5779.45	5780.49	-1	-5.7	207	Specific	613.5	387.16	387.16	7.09	576	>sp|P04003|C4BPA_HUMAN C4b-binding protein alpha chain OS=Homo sapiens OX=9606 GN=C4BPA PE=1 SV=2	1	20220927_ex1_um8_fiala002_sa_ext00_c4bp_glyko_1.ScanId;v=1;d1=15037.15037.4	controllerType=0 controllerNumber=1 scan=15037	42.3913	20220927_EX1_UM8_Fiala002_SA_EXT00_c4bp_glyko_1
904	11363:4	1	R.FSLLGHASISC[+57.021]TVEN[+2188.778]ETIGVWRPSPPTC[+57.021]EK.I	HexNAc(4)Hex(4)dHex(1)NeuAc(2)	C[+57]*2, N[+2189]	1391.1	4	5561.38	5561.41	0	-5.1	207	Specific	619.09	343.91	14.03	6.86	576	>sp|P04003|C4BPA_HUMAN C4b-binding protein alpha chain OS=Homo sapiens OX=9606 GN=C4BPA PE=1 SV=2	1	20220927_ex1_um8_fiala002_sa_ext00_c4bp_glyko_1.ScanId;v=1;d1=14873.14873.4	controllerType=0 controllerNumber=1 scan=14873	42.004	20220927_EX1_UM8_Fiala002_SA_EXT00_c4bp_glyko_1
905	11333:4	1	R.FSLLGHASISC[+57.021]TVEN[+2204.772]ETIGVWRPSPPTC[+57.021]EK.I	HexNAc(4)Hex(5)NeuAc(2)	C[+57]*2, N[+2205]	1395.11	4	5577.4	5577.41	0	-1.3	207	Specific	619.62	407.84	13.2	8.71	576	>sp|P04003|C4BPA_HUMAN C4b-binding protein alpha chain OS=Homo sapiens OX=9606 GN=C4BPA PE=1 SV=2	1	20220927_ex1_um8_fiala002_sa_ext00_c4bp_glyko_1.ScanId;v=1;d1=14841.14841.4	controllerType=0 controllerNumber=1 scan=14841	41.9275	20220927_EX1_UM8_Fiala002_SA_EXT00_c4bp_glyko_1
906	11457:5	1	R.FSLLGHASISC[+57.021]TVEN[+2350.830]ETIGVWRPSPPTC[+57.021]EK.I	HexNAc(4)Hex(5)dHex(1)NeuAc(2)	C[+57]*2, N[+2351]	1145.5	5	5723.46	5723.47	0	-1.5	207	Specific	621.94	395.21	9.2	8.62	576	>sp|P04003|C4BPA_HUMAN C4b-binding protein alpha chain OS=Homo sapiens OX=9606 GN=C4BPA PE=1 SV=2	1	20220927_ex1_um8_fiala002_sa_ext00_c4bp_glyko_1.ScanId;v=1;d1=14971.14971.5	controllerType=0 controllerNumber=1 scan=14971	42.235	20220927_EX1_UM8_Fiala002_SA_EXT00_c4bp_glyko_1
907	11375:5	1	R.FSLLGHASISC[+57.021]TVEN[+2204.772]ETIGVWRPSPPTC[+57.021]EK.I	HexNAc(4)Hex(5)NeuAc(2)	C[+57]*2, N[+2205]	1116.28	5	5577.4	5577.41	0	-2.2	207	Specific	622.19	379.12	17.2	8.62	576	>sp|P04003|C4BPA_HUMAN C4b-binding protein alpha chain OS=Homo sapiens OX=9606 GN=C4BPA PE=1 SV=2	1	20220927_ex1_um8_fiala002_sa_ext00_c4bp_glyko_1.ScanId;v=1;d1=14885.14885.5	controllerType=0 controllerNumber=1 scan=14885	42.0318	20220927_EX1_UM8_Fiala002_SA_EXT00_c4bp_glyko_1
908	11438:4	1	R.FSLLGHASISC[+57.021]TVEN[+2350.830]ETIGVWRPSPPTC[+57.021]EK.I	HexNAc(4)Hex(5)dHex(1)NeuAc(2)	C[+57]*2, N[+2351]	1431.62	4	5723.46	5723.47	0	-1.3	207	Specific	623.27	409.09	9.2	8.71	576	>sp|P04003|C4BPA_HUMAN C4b-binding protein alpha chain OS=Homo sapiens OX=9606 GN=C4BPA PE=1 SV=2	1	20220927_ex1_um8_fiala002_sa_ext00_c4bp_glyko_1.ScanId;v=1;d1=14951.14951.4	controllerType=0 controllerNumber=1 scan=14951	42.1873	20220927_EX1_UM8_Fiala002_SA_EXT00_c4bp_glyko_1
909	12196:5	1	R.FSLLGHASISC[+57.021]TVEN[+3007.058]ETIGVWRPSPPTC[+57.021]EK.I	HexNAc(5)Hex(6)dHex(1)NeuAc(3)	C[+57]*2, N[+3007]	1276.94	5	6380.68	6379.69	1	-3	207	Specific	633.12	316.83	11.07	7.35	576	>sp|P04003|C4BPA_HUMAN C4b-binding protein alpha chain OS=Homo sapiens OX=9606 GN=C4BPA PE=1 SV=2	1	20220927_ex1_um8_fiala002_sa_ext00_c4bp_glyko_1.ScanId;v=1;d1=15745.15745.5	controllerType=0 controllerNumber=1 scan=15745	44.0837	20220927_EX1_UM8_Fiala002_SA_EXT00_c4bp_glyko_1
910	10616:4	1	R.FSLLGHASISC[+57.021]TVEN[+1913.677]ETIGVWRPSPPTC[+57.021]EK.I	HexNAc(4)Hex(5)NeuAc(1)	C[+57]*2, N[+1914]	1322.33	4	5286.3	5286.31	0	-1.6	207	Specific	633.14	349.11	50.55	8.09	576	>sp|P04003|C4BPA_HUMAN C4b-binding protein alpha chain OS=Homo sapiens OX=9606 GN=C4BPA PE=1 SV=2	1	20220927_ex1_um8_fiala002_sa_ext00_c4bp_glyko_1.ScanId;v=1;d1=14091.14091.4	controllerType=0 controllerNumber=1 scan=14091	40.141	20220927_EX1_UM8_Fiala002_SA_EXT00_c4bp_glyko_1
911	10606:4	1	R.FSLLGHASISC[+57.021]TVEN[+2059.735]ETIGVWRPSPPTC[+57.021]EK.I	HexNAc(4)Hex(5)dHex(1)NeuAc(1)	C[+57]*2, N[+2060]	1358.85	4	5432.36	5432.37	0	-2.2	207	Specific	647.38	328.53	48.55	8.09	576	>sp|P04003|C4BPA_HUMAN C4b-binding protein alpha chain OS=Homo sapiens OX=9606 GN=C4BPA PE=1 SV=2	1	20220927_ex1_um8_fiala002_sa_ext00_c4bp_glyko_1.ScanId;v=1;d1=14080.14080.4	controllerType=0 controllerNumber=1 scan=14080	40.1132	20220927_EX1_UM8_Fiala002_SA_EXT00_c4bp_glyko_1
912	10667:5	1	R.FSLLGHASISC[+57.021]TVEN[+2059.735]ETIGVWRPSPPTC[+57.021]EK.I	HexNAc(4)Hex(5)dHex(1)NeuAc(1)	C[+57]*2, N[+2060]	1087.28	5	5432.37	5432.37	0	0.1	207	Specific	659.07	376.98	48.72	9.16	576	>sp|P04003|C4BPA_HUMAN C4b-binding protein alpha chain OS=Homo sapiens OX=9606 GN=C4BPA PE=1 SV=2	1	20220927_ex1_um8_fiala002_sa_ext00_c4bp_glyko_1.ScanId;v=1;d1=14144.14144.5	controllerType=0 controllerNumber=1 scan=14144	40.2652	20220927_EX1_UM8_Fiala002_SA_EXT00_c4bp_glyko_1
913	11571:4	1	R.FSLLGHASISC[+57.021]TVEN[+2204.772]ETIGVWRPSPPTC[+57.021]EK.I	HexNAc(4)Hex(5)NeuAc(2)	C[+57]*2, N[+2205]	1395.1	4	5577.39	5577.41	0	-2.3	207	Specific	665.24	392.61	47.18	10.18	576	>sp|P04003|C4BPA_HUMAN C4b-binding protein alpha chain OS=Homo sapiens OX=9606 GN=C4BPA PE=1 SV=2	1	20220927_ex1_um8_fiala002_sa_ext00_c4bp_glyko_1.ScanId;v=1;d1=15090.15090.4	controllerType=0 controllerNumber=1 scan=15090	42.5184	20220927_EX1_UM8_Fiala002_SA_EXT00_c4bp_glyko_1
914	11652:5	1	R.FSLLGHASISC[+57.021]TVEN[+2204.772]ETIGVWRPSPPTC[+57.021]EK.I	HexNAc(4)Hex(5)NeuAc(2)	C[+57]*2, N[+2205]	1116.08	5	5576.39	5577.41	-1	-2.8	207	Specific	666.54	422.6	422.6	8.78	576	>sp|P04003|C4BPA_HUMAN C4b-binding protein alpha chain OS=Homo sapiens OX=9606 GN=C4BPA PE=1 SV=2	1	20220927_ex1_um8_fiala002_sa_ext00_c4bp_glyko_1.ScanId;v=1;d1=15175.15175.5	controllerType=0 controllerNumber=1 scan=15175	42.7243	20220927_EX1_UM8_Fiala002_SA_EXT00_c4bp_glyko_1
915	10649:5	1	R.FSLLGHASISC[+57.021]TVEN[+2059.735]ETIGVWRPSPPTC[+57.021]EK.I	HexNAc(4)Hex(5)dHex(1)NeuAc(1)	C[+57]*2, N[+2060]	1087.48	5	5433.36	5432.37	1	-2.5	207	Specific	689.37	376.5	49.14	9.62	576	>sp|P04003|C4BPA_HUMAN C4b-binding protein alpha chain OS=Homo sapiens OX=9606 GN=C4BPA PE=1 SV=2	1	20220927_ex1_um8_fiala002_sa_ext00_c4bp_glyko_1.ScanId;v=1;d1=14125.14125.5	controllerType=0 controllerNumber=1 scan=14125	40.2197	20220927_EX1_UM8_Fiala002_SA_EXT00_c4bp_glyko_1
916	10652:5	1	R.FSLLGHASISC[+57.021]TVEN[+1913.677]ETIGVWRPSPPTC[+57.021]EK.I	HexNAc(4)Hex(5)NeuAc(1)	C[+57]*2, N[+1914]	1058.06	5	5286.29	5286.31	0	-3.8	207	Specific	762.92	376.44	56.04	11.14	576	>sp|P04003|C4BPA_HUMAN C4b-binding protein alpha chain OS=Homo sapiens OX=9606 GN=C4BPA PE=1 SV=2	1	20220927_ex1_um8_fiala002_sa_ext00_c4bp_glyko_1.ScanId;v=1;d1=14128.14128.5	controllerType=0 controllerNumber=1 scan=14128	40.2275	20220927_EX1_UM8_Fiala002_SA_EXT00_c4bp_glyko_1
917	10681:5	1	R.FSLLGHASISC[+57.021]TVEN[+2059.735]ETIGVWRPSPPTC[+57.021]EK.I	HexNAc(4)Hex(5)dHex(1)NeuAc(1)	C[+57]*2, N[+2060]	1087.28	5	5432.37	5432.37	0	0.1	207	Specific	835.06	404.98	88.74	12.16	576	>sp|P04003|C4BPA_HUMAN C4b-binding protein alpha chain OS=Homo sapiens OX=9606 GN=C4BPA PE=1 SV=2	1	20220927_ex1_um8_fiala002_sa_ext00_c4bp_glyko_1.ScanId;v=1;d1=14158.14158.5	controllerType=0 controllerNumber=1 scan=14158	40.2996	20220927_EX1_UM8_Fiala002_SA_EXT00_c4bp_glyko_1
918	11386:4	1	R.FSLLGHASISC[+57.021]T[+79.966]VEN[+2205.793]ETIGVWRPSPPTC[+57.021]EK.I	HexNAc(4)Hex(5)dHex(2)NeuAc(1)	C[+57]*2, N[+2206], T[+80]	1415.36	4	5658.41	5658.39	0	2.1	207	Specific	211.59	67.52	5.2	0.66	576	>sp|P04003|C4BPA_HUMAN C4b-binding protein alpha chain OS=Homo sapiens OX=9606 GN=C4BPA PE=1 SV=2	1	20220927_ex1_um8_fiala002_sa_ext00_c4bp_glyko_1.ScanId;v=1;d1=14897.14897.4	controllerType=0 controllerNumber=1 scan=14897	42.0606	20220927_EX1_UM8_Fiala002_SA_EXT00_c4bp_glyko_1
919	10567:4	1	R.FSLLGHASIS[+79.966]C[+57.021]TVEN[+2116.756]ETIGVWRPSPPTC[+57.021]EK.I	HexNAc(5)Hex(5)NeuAc(1)	C[+57]*2, N[+2117], S[+80]	1392.85	4	5568.39	5569.36	-1	6.2	207	Specific	240.03	160.97	6.58	2.29	576	>sp|P04003|C4BPA_HUMAN C4b-binding protein alpha chain OS=Homo sapiens OX=9606 GN=C4BPA PE=1 SV=2	1	20220927_ex1_um8_fiala002_sa_ext00_c4bp_glyko_1.ScanId;v=1;d1=14039.14039.4	controllerType=0 controllerNumber=1 scan=14039	40.0158	20220927_EX1_UM8_Fiala002_SA_EXT00_c4bp_glyko_1
920	09689:5	1	R.FSLLGHASISC[+57.021]TVEN[+2205.793]ETIGVW[+15.995]RPSPPTC[+57.021]EK.I	HexNAc(4)Hex(5)dHex(2)NeuAc(1)	C[+57]*2, N[+2206], W[+16]	1119.88	5	5595.38	5594.42	1	-8.7	207	Specific	248.84	193.49	193.49	2.53	576	>sp|P04003|C4BPA_HUMAN C4b-binding protein alpha chain OS=Homo sapiens OX=9606 GN=C4BPA PE=1 SV=2	1	20220927_ex1_um8_fiala002_sa_ext00_c4bp_glyko_1.ScanId;v=1;d1=13119.13119.5	controllerType=0 controllerNumber=1 scan=13119	37.8307	20220927_EX1_UM8_Fiala002_SA_EXT00_c4bp_glyko_1
921	11491:5	1	R.FSLLGHASISC[+57.021]T[+79.966]VEN[+2205.793]ETIGVWRPSPPTC[+57.021]EK.I	HexNAc(4)Hex(5)dHex(2)NeuAc(1)	C[+57]*2, N[+2206], T[+80]	1132.68	5	5659.38	5658.39	1	-3.7	207	Specific	249.25	121.53	0.17	2.55	576	>sp|P04003|C4BPA_HUMAN C4b-binding protein alpha chain OS=Homo sapiens OX=9606 GN=C4BPA PE=1 SV=2	1	20220927_ex1_um8_fiala002_sa_ext00_c4bp_glyko_1.ScanId;v=1;d1=15007.15007.5	controllerType=0 controllerNumber=1 scan=15007	42.3205	20220927_EX1_UM8_Fiala002_SA_EXT00_c4bp_glyko_1
922	11368:5	1	R.FSLLGHASISC[+57.021]TVEN[+2862.021]ETIGVW[+15.995]RPSPPTC[+57.021]EK.I	HexNAc(5)Hex(6)dHex(2)NeuAc(2)	C[+57]*2, N[+2862], W[+16]	1250.93	5	6250.62	6250.65	0	-5.1	207	Specific	268.07	77.38	9.2	2.28	576	>sp|P04003|C4BPA_HUMAN C4b-binding protein alpha chain OS=Homo sapiens OX=9606 GN=C4BPA PE=1 SV=2	1	20220927_ex1_um8_fiala002_sa_ext00_c4bp_glyko_1.ScanId;v=1;d1=14878.14878.5	controllerType=0 controllerNumber=1 scan=14878	42.0151	20220927_EX1_UM8_Fiala002_SA_EXT00_c4bp_glyko_1
923	11311:5	1	R.FSLLGHASISC[+57.021]TVEN[+2204.772]ETIGVW[+15.995]RPSPPTC[+57.021]EK.I	HexNAc(4)Hex(5)NeuAc(2)	C[+57]*2, N[+2205], W[+16]	1119.49	5	5593.4	5593.4	0	-1	207	Specific	282.09	213.93	19.82	3.21	576	>sp|P04003|C4BPA_HUMAN C4b-binding protein alpha chain OS=Homo sapiens OX=9606 GN=C4BPA PE=1 SV=2	1	20220927_ex1_um8_fiala002_sa_ext00_c4bp_glyko_1.ScanId;v=1;d1=14818.14818.5	controllerType=0 controllerNumber=1 scan=14818	41.873	20220927_EX1_UM8_Fiala002_SA_EXT00_c4bp_glyko_1
924	11301:4	1	R.FSLLGHASISC[+57.021]TVEN[+2204.772]ETIGVW[+15.995]RPSPPTC[+57.021]EK.I	HexNAc(4)Hex(5)NeuAc(2)	C[+57]*2, N[+2205], W[+16]	1398.86	4	5592.4	5593.4	-1	0.3	207	Specific	337.22	258.29	258.29	3.45	576	>sp|P04003|C4BPA_HUMAN C4b-binding protein alpha chain OS=Homo sapiens OX=9606 GN=C4BPA PE=1 SV=2	1	20220927_ex1_um8_fiala002_sa_ext00_c4bp_glyko_1.ScanId;v=1;d1=14808.14808.4	controllerType=0 controllerNumber=1 scan=14808	41.8497	20220927_EX1_UM8_Fiala002_SA_EXT00_c4bp_glyko_1
925	11195:4	1	R.FSLLGHASIS[+79.966]C[+57.021]TVEN[+2026.725]ETIGVWRPSPPTC[+57.021]EK[+42.011]I.T	HexNAc(4)Hex(3)dHex(1)NeuAc(2)	C[+57]*2, K[+42], N[+2027], S[+80]	1409.6	4	5635.38	5634.42	1	-7.7	207	CRagged	233.26	82.84	10.58	0.46	576	>sp|P04003|C4BPA_HUMAN C4b-binding protein alpha chain OS=Homo sapiens OX=9606 GN=C4BPA PE=1 SV=2	1	20220927_ex1_um8_fiala002_sa_ext00_c4bp_glyko_1.ScanId;v=1;d1=14697.14697.4	controllerType=0 controllerNumber=1 scan=14697	41.5869	20220927_EX1_UM8_Fiala002_SA_EXT00_c4bp_glyko_1
926	10663:4	1	R.FSLLGHASISC[+57.021]TVEN[+1499.469]ETIGVW[+15.995]RPSPPTC[+57.021]EK[+42.011]ITC[+57.021]R.K	HexNAc(3)Hex(5)Phospho(1)	C[+57]*3, K[+42], N[+1499], W[+16]	1365.84	4	5460.35	5460.37	0	-4.9	207	Specific	39.34	11.26	11.26	0.51	576	>sp|P04003|C4BPA_HUMAN C4b-binding protein alpha chain OS=Homo sapiens OX=9606 GN=C4BPA PE=1 SV=2	1	20220927_ex1_um8_fiala002_sa_ext00_c4bp_glyko_1.ScanId;v=1;d1=14140.14140.2	controllerType=0 controllerNumber=1 scan=14140	40.2563	20220927_EX1_UM8_Fiala002_SA_EXT00_c4bp_glyko_1
927	11358:2	1	F.SLLGHASISC[+57.021]TVEN[+349.137]ETIGVW[+15.995]R.P	HexNAc(1)dHex(1)	C[+57], N[+349], W[+16]	1347.65	2	2694.28	2694.29	0	-2.9	208	NRagged	13.14	13.14	13.14	0.49	576	>sp|P04003|C4BPA_HUMAN C4b-binding protein alpha chain OS=Homo sapiens OX=9606 GN=C4BPA PE=1 SV=2	1	20220927_ex1_um8_fiala002_sa_ext00_c4bp_glyko_1.ScanId;v=1;d1=14868.14868.2	controllerType=0 controllerNumber=1 scan=14868	41.9929	20220927_EX1_UM8_Fiala002_SA_EXT00_c4bp_glyko_1
928	11476:5	1	F.SLLGHASISC[+57.021]TVEN[+2407.852]ETIGVWRPSPPTC[+57.021]EK.I	HexNAc(5)Hex(5)NeuAc(2)	C[+57]*2, N[+2408]	1127.28	5	5632.39	5633.42	-1	-5	208	NRagged	109.92	22.94	22.94	0.32	576	>sp|P04003|C4BPA_HUMAN C4b-binding protein alpha chain OS=Homo sapiens OX=9606 GN=C4BPA PE=1 SV=2	1	20220927_ex1_um8_fiala002_sa_ext00_c4bp_glyko_1.ScanId;v=1;d1=14991.14991.5	controllerType=0 controllerNumber=1 scan=14991	42.2828	20220927_EX1_UM8_Fiala002_SA_EXT00_c4bp_glyko_1
929	11453:4	1	F.SLLGHASISC[+57.021]TVEN[+2408.872]ETIGVWRPSPPTC[+57.021]EK.I	HexNAc(5)Hex(5)dHex(2)NeuAc(1)	C[+57]*2, N[+2409]	1409.1	4	5633.39	5634.44	-1	-8.2	208	NRagged	202.05	89.2	89.2	0.42	576	>sp|P04003|C4BPA_HUMAN C4b-binding protein alpha chain OS=Homo sapiens OX=9606 GN=C4BPA PE=1 SV=2	1	20220927_ex1_um8_fiala002_sa_ext00_c4bp_glyko_1.ScanId;v=1;d1=14967.14967.4	controllerType=0 controllerNumber=1 scan=14967	42.225	20220927_EX1_UM8_Fiala002_SA_EXT00_c4bp_glyko_1
930	11517:4	1	F.SLLGHASISC[+57.021]TVEN[+2408.872]ETIGVWRPSPPTC[+57.021]EK.I	HexNAc(5)Hex(5)dHex(2)NeuAc(1)	C[+57]*2, N[+2409]	1409.1	4	5633.4	5634.44	-1	-7.1	208	NRagged	212.42	48.31	48.31	0.42	576	>sp|P04003|C4BPA_HUMAN C4b-binding protein alpha chain OS=Homo sapiens OX=9606 GN=C4BPA PE=1 SV=2	1	20220927_ex1_um8_fiala002_sa_ext00_c4bp_glyko_1.ScanId;v=1;d1=15034.15034.4	controllerType=0 controllerNumber=1 scan=15034	42.3838	20220927_EX1_UM8_Fiala002_SA_EXT00_c4bp_glyko_1
931	10568:4	1	F.SLLGHASISC[+57.021]TVEN[+2117.777]ETIGVWRPSPPTC[+57.021]EK.I	HexNAc(5)Hex(5)dHex(2)	C[+57]*2, N[+2118]	1336.59	4	5343.33	5343.34	0	-2.9	208	NRagged	439.15	103.5	18.77	3.67	576	>sp|P04003|C4BPA_HUMAN C4b-binding protein alpha chain OS=Homo sapiens OX=9606 GN=C4BPA PE=1 SV=2	1	20220927_ex1_um8_fiala002_sa_ext00_c4bp_glyko_1.ScanId;v=1;d1=14040.14040.4	controllerType=0 controllerNumber=1 scan=14040	40.0192	20220927_EX1_UM8_Fiala002_SA_EXT00_c4bp_glyko_1
932	11298:4	1	F.SLLGHASISC[+57.021]TVEN[+2408.872]ETIGVWRPSPPTC[+57.021]EK.I	HexNAc(5)Hex(5)dHex(2)NeuAc(1)	C[+57]*2, N[+2409]	1409.36	4	5634.43	5634.44	0	-2	208	NRagged	471.3	147.92	39.61	4.27	576	>sp|P04003|C4BPA_HUMAN C4b-binding protein alpha chain OS=Homo sapiens OX=9606 GN=C4BPA PE=1 SV=2	1	20220927_ex1_um8_fiala002_sa_ext00_c4bp_glyko_1.ScanId;v=1;d1=14805.14805.4	controllerType=0 controllerNumber=1 scan=14805	41.8431	20220927_EX1_UM8_Fiala002_SA_EXT00_c4bp_glyko_1
933	09837:4	1	F.SLLGHASISC[+57.021]TVEN[+2204.772]ETIGVWRPSPPTC[+57.021]EK.I	HexNAc(4)Hex(5)NeuAc(2)	C[+57]*2, N[+2205]	1358.34	4	5430.33	5430.34	0	-2.1	208	NRagged	517.81	337.02	17.2	5.7	576	>sp|P04003|C4BPA_HUMAN C4b-binding protein alpha chain OS=Homo sapiens OX=9606 GN=C4BPA PE=1 SV=2	1	20220927_ex1_um8_fiala002_sa_ext00_c4bp_glyko_1.ScanId;v=1;d1=13274.13274.4	controllerType=0 controllerNumber=1 scan=13274	38.1974	20220927_EX1_UM8_Fiala002_SA_EXT00_c4bp_glyko_1
934	11101:4	1	F.SLLGHASISC[+57.021]TVEN[+2116.756]ETIGVWRPSPPTC[+57.021]EK.I	HexNAc(5)Hex(5)NeuAc(1)	C[+57]*2, N[+2117]	1336.59	4	5343.33	5342.32	1	0.2	208	NRagged	758.66	254.96	35.44	9.88	576	>sp|P04003|C4BPA_HUMAN C4b-binding protein alpha chain OS=Homo sapiens OX=9606 GN=C4BPA PE=1 SV=2	1	20220927_ex1_um8_fiala002_sa_ext00_c4bp_glyko_1.ScanId;v=1;d1=14598.14598.2	controllerType=0 controllerNumber=1 scan=14598	41.3517	20220927_EX1_UM8_Fiala002_SA_EXT00_c4bp_glyko_1
935	11415:4	1	S.LLGHASISC[+57.021]TVEN[+2861.000]ETIGVWRPSPPTC[+57.021]EK.I	HexNAc(5)Hex(6)NeuAc(3)	C[+57]*2, N[+2861]	1500.63	4	5999.51	5999.53	0	-3.6	209	NRagged	90.14	0.54	0.54	0.68	576	>sp|P04003|C4BPA_HUMAN C4b-binding protein alpha chain OS=Homo sapiens OX=9606 GN=C4BPA PE=1 SV=2	1	20220927_ex1_um8_fiala002_sa_ext00_c4bp_glyko_1.ScanId;v=1;d1=14927.14927.4	controllerType=0 controllerNumber=1 scan=14927	42.1313	20220927_EX1_UM8_Fiala002_SA_EXT00_c4bp_glyko_1
936	11835:5	1	S.LLGHASISC[+57.021]TVEN[+2521.920]ETIGVWRPSPPTC[+57.021]EK.I	HexNAc(5)Hex(3)dHex(3)NeuAc(2)	C[+57]*2, N[+2522]	1133.09	5	5661.41	5660.45	1	-8.3	209	NRagged	247.51	52.65	52.65	0.93	576	>sp|P04003|C4BPA_HUMAN C4b-binding protein alpha chain OS=Homo sapiens OX=9606 GN=C4BPA PE=1 SV=2	1	20220927_ex1_um8_fiala002_sa_ext00_c4bp_glyko_1.ScanId;v=1;d1=15367.15367.5	controllerType=0 controllerNumber=1 scan=15367	43.1832	20220927_EX1_UM8_Fiala002_SA_EXT00_c4bp_glyko_1
937	10214:4	1	L.LGHASISC[+57.021]TVEN[+349.137]ETIGVWRPSPPTC[+57.021]EK.I	HexNAc(1)dHex(1)	C[+57]*2, N[+349]	844.409	4	3374.62	3374.59	0	8.2	210	NRagged	421.34	421.34	421.34	4.46	576	>sp|P04003|C4BPA_HUMAN C4b-binding protein alpha chain OS=Homo sapiens OX=9606 GN=C4BPA PE=1 SV=2	1	20220927_ex1_um8_fiala002_sa_ext00_c4bp_glyko_1.ScanId;v=1;d1=13669.13669.4	controllerType=0 controllerNumber=1 scan=13669	39.1356	20220927_EX1_UM8_Fiala002_SA_EXT00_c4bp_glyko_1
938	12583:4	1	L.LGHASISC[+57.021]TVEN[+2862.021]ETIGVWRPSPPTC[+57.021]EKITC[+57.021].R	HexNAc(5)Hex(6)dHex(2)NeuAc(2)	C[+57]*3, N[+2862]	1566.41	4	6262.63	6261.63	1	-1.2	210	Non	29.16	24.38	9.2	0.29	576	>sp|P04003|C4BPA_HUMAN C4b-binding protein alpha chain OS=Homo sapiens OX=9606 GN=C4BPA PE=1 SV=2	1	20220927_ex1_um8_fiala002_sa_ext00_c4bp_glyko_1.ScanId;v=1;d1=16151.16151.4	controllerType=0 controllerNumber=1 scan=16151	45.057	20220927_EX1_UM8_Fiala002_SA_EXT00_c4bp_glyko_1
939	11562:4	1	L.LGHASISC[+57.021]TVEN[+2350.830]ETIGVWRPSPPTC[+57.021]EKITC[+57.021].R	HexNAc(4)Hex(5)dHex(1)NeuAc(2)	C[+57]*3, N[+2351]	1438.62	4	5751.45	5750.44	1	0.1	210	Non	175.66	88.22	7.14	0.45	576	>sp|P04003|C4BPA_HUMAN C4b-binding protein alpha chain OS=Homo sapiens OX=9606 GN=C4BPA PE=1 SV=2	1	20220927_ex1_um8_fiala002_sa_ext00_c4bp_glyko_1.ScanId;v=1;d1=15081.15081.4	controllerType=0 controllerNumber=1 scan=15081	42.4956	20220927_EX1_UM8_Fiala002_SA_EXT00_c4bp_glyko_1
940	11980:5	1	L.LGHASISC[+57.021]TVEN[+2205.793]ETIGVWRPSPPTC[+57.021]EKITC[+57.021].R	HexNAc(4)Hex(5)dHex(2)NeuAc(1)	C[+57]*3, N[+2206]	1122.08	5	5606.39	5605.41	1	-2.7	210	Non	177.08	1.43	1.43	0.28	576	>sp|P04003|C4BPA_HUMAN C4b-binding protein alpha chain OS=Homo sapiens OX=9606 GN=C4BPA PE=1 SV=2	1	20220927_ex1_um8_fiala002_sa_ext00_c4bp_glyko_1.ScanId;v=1;d1=15519.15519.5	controllerType=0 controllerNumber=1 scan=15519	43.544	20220927_EX1_UM8_Fiala002_SA_EXT00_c4bp_glyko_1
941	11574:4	1	L.LGHASISC[+57.021]TVEN[+2350.830]ETIGVWRPSPPTC[+57.021]EKITC[+57.021].R	HexNAc(4)Hex(5)dHex(1)NeuAc(2)	C[+57]*3, N[+2351]	1438.62	4	5751.45	5750.44	1	0.1	210	Non	193.63	48.68	48.68	0.46	576	>sp|P04003|C4BPA_HUMAN C4b-binding protein alpha chain OS=Homo sapiens OX=9606 GN=C4BPA PE=1 SV=2	1	20220927_ex1_um8_fiala002_sa_ext00_c4bp_glyko_1.ScanId;v=1;d1=15093.15093.4	controllerType=0 controllerNumber=1 scan=15093	42.529	20220927_EX1_UM8_Fiala002_SA_EXT00_c4bp_glyko_1
942	07471:3	1	L.GHASISC[+57.021]TVENETIGVWRPSPPTC[+57.021]EK.I		C[+57]*2	971.457	3	2912.36	2912.37	0	-3.7	211	NRagged	774.54	774.54	774.54	11.63	576	>sp|P04003|C4BPA_HUMAN C4b-binding protein alpha chain OS=Homo sapiens OX=9606 GN=C4BPA PE=1 SV=2	1	20220927_ex1_um8_fiala002_sa_ext00_c4bp_glyko_1.ScanId;v=1;d1=10792.10792.3	controllerType=0 controllerNumber=1 scan=10792	32.2748	20220927_EX1_UM8_Fiala002_SA_EXT00_c4bp_glyko_1
943	11258:5	1	L.GHASISC[+57.021]TVEN[+3302.210]ETIGVWRPSPPTC[+57.021]EK.I	HexNAc(7)Hex(8)dHex(4)	C[+57]*2, N[+3302]	1243.93	5	6215.61	6214.58	1	4.9	211	NRagged	119.83	119.83	119.83	0.48	576	>sp|P04003|C4BPA_HUMAN C4b-binding protein alpha chain OS=Homo sapiens OX=9606 GN=C4BPA PE=1 SV=2	1	20220927_ex1_um8_fiala002_sa_ext00_c4bp_glyko_1.ScanId;v=1;d1=14763.14763.5	controllerType=0 controllerNumber=1 scan=14763	41.7434	20220927_EX1_UM8_Fiala002_SA_EXT00_c4bp_glyko_1
944	08014:4	1	L.GHASISC[+57.021]TVEN[+2262.814]ETIGVWRPSPPTC[+57.021]EK.I	HexNAc(5)Hex(5)dHex(1)NeuAc(1)	C[+57]*2, N[+2263]	1294.29	4	5174.15	5175.18	-1	-6.1	211	NRagged	460.03	194.88	194.88	3.15	576	>sp|P04003|C4BPA_HUMAN C4b-binding protein alpha chain OS=Homo sapiens OX=9606 GN=C4BPA PE=1 SV=2	1	20220927_ex1_um8_fiala002_sa_ext00_c4bp_glyko_1.ScanId;v=1;d1=11361.11361.4	controllerType=0 controllerNumber=1 scan=11361	33.6302	20220927_EX1_UM8_Fiala002_SA_EXT00_c4bp_glyko_1
945	07938:4	1	L.GHASISC[+57.021]TVEN[+2569.905]ETIGVWRPSPPTC[+57.021]EK.I	HexNAc(5)Hex(6)NeuAc(2)	C[+57]*2, N[+2570]	1371.32	4	5482.26	5482.27	0	-2	211	NRagged	472.2	271.64	17.2	5.99	576	>sp|P04003|C4BPA_HUMAN C4b-binding protein alpha chain OS=Homo sapiens OX=9606 GN=C4BPA PE=1 SV=2	1	20220927_ex1_um8_fiala002_sa_ext00_c4bp_glyko_1.ScanId;v=1;d1=11281.11281.4	controllerType=0 controllerNumber=1 scan=11281	33.4404	20220927_EX1_UM8_Fiala002_SA_EXT00_c4bp_glyko_1
946	08085:4	1	L.GHASISC[+57.021]TVEN[+2352.846]ETIGVWRPSPPTC[+57.021]EK.I	HexNAc(6)Hex(7)	C[+57]*2, N[+2353]	1317.3	4	5266.2	5265.21	1	-3.6	211	NRagged	517.04	353.57	353.57	5.97	576	>sp|P04003|C4BPA_HUMAN C4b-binding protein alpha chain OS=Homo sapiens OX=9606 GN=C4BPA PE=1 SV=2	1	20220927_ex1_um8_fiala002_sa_ext00_c4bp_glyko_1.ScanId;v=1;d1=11435.11435.4	controllerType=0 controllerNumber=1 scan=11435	33.8055	20220927_EX1_UM8_Fiala002_SA_EXT00_c4bp_glyko_1
947	07197:4	1	L.GHASISC[+57.021]TVEN[+1913.677]ETIGVWRPSPPTC[+57.021]EK.I	HexNAc(4)Hex(5)NeuAc(1)	C[+57]*2, N[+1914]	1207.26	4	4826.03	4826.04	0	-1.8	211	NRagged	684.35	485.82	54.83	10.56	576	>sp|P04003|C4BPA_HUMAN C4b-binding protein alpha chain OS=Homo sapiens OX=9606 GN=C4BPA PE=1 SV=2	1	20220927_ex1_um8_fiala002_sa_ext00_c4bp_glyko_1.ScanId;v=1;d1=10505.10505.4	controllerType=0 controllerNumber=1 scan=10505	31.5921	20220927_EX1_UM8_Fiala002_SA_EXT00_c4bp_glyko_1
948	07999:4	1	L.GHASISC[+57.021]TVEN[+2204.772]ETIGVWRPSPPTC[+57.021]EK.I	HexNAc(4)Hex(5)NeuAc(2)	C[+57]*2, N[+2205]	1280.04	4	5117.13	5117.14	0	-2.1	211	NRagged	718.3	516.1	17.2	11.56	576	>sp|P04003|C4BPA_HUMAN C4b-binding protein alpha chain OS=Homo sapiens OX=9606 GN=C4BPA PE=1 SV=2	1	20220927_ex1_um8_fiala002_sa_ext00_c4bp_glyko_1.ScanId;v=1;d1=11345.11345.4	controllerType=0 controllerNumber=1 scan=11345	33.5924	20220927_EX1_UM8_Fiala002_SA_EXT00_c4bp_glyko_1
949	07635:4	1	A.SISC[+57.021]TVEN[+2862.021]E.T	HexNAc(5)Hex(6)dHex(2)NeuAc(2)	C[+57], N[+2862]	975.869	4	3900.45	3900.46	0	-2	214	Non	9.45	1.13	1.13	0.33	576	>sp|P04003|C4BPA_HUMAN C4b-binding protein alpha chain OS=Homo sapiens OX=9606 GN=C4BPA PE=1 SV=2	1	20220927_ex1_um8_fiala002_sa_ext00_c4bp_glyko_1.ScanId;v=1;d1=10964.10964.2	controllerType=0 controllerNumber=1 scan=10964	32.684	20220927_EX1_UM8_Fiala002_SA_EXT00_c4bp_glyko_1
950	14466:2	1	A.SISC[+57.021]TVEN[+552.217]ETIGVWR.P	HexNAc(2)dHex(1)	C[+57], N[+552]	1152.03	2	2303.06	2303.06	0	0	214	NRagged	61.57	61.57	61.57	0.51	576	>sp|P04003|C4BPA_HUMAN C4b-binding protein alpha chain OS=Homo sapiens OX=9606 GN=C4BPA PE=1 SV=2	1	20220927_ex1_um8_fiala002_sa_ext00_c4bp_glyko_1.ScanId;v=1;d1=18140.18140.2	controllerType=0 controllerNumber=1 scan=18140	49.9534	20220927_EX1_UM8_Fiala002_SA_EXT00_c4bp_glyko_1
951	08280:3	1	A.SISC[+57.021]TVENETIGVWRPSPPTC[+57.021]EK.I		C[+57]*2	883.087	3	2647.25	2647.25	0	-1.5	214	NRagged	1059.33	1059.33	1059.33	18.56	576	>sp|P04003|C4BPA_HUMAN C4b-binding protein alpha chain OS=Homo sapiens OX=9606 GN=C4BPA PE=1 SV=2	1	20220927_ex1_um8_fiala002_sa_ext00_c4bp_glyko_1.ScanId;v=1;d1=11640.11640.3	controllerType=0 controllerNumber=1 scan=11640	34.2914	20220927_EX1_UM8_Fiala002_SA_EXT00_c4bp_glyko_1
952	12009:3	1	A.SISC[+57.021]TVEN[+2026.725]ETIGVWRPSPPTC[+57.021]EK.I	HexNAc(4)Hex(3)dHex(1)NeuAc(2)	C[+57]*2, N[+2027]	1558.66	3	4673.98	4673.97	0	0.5	214	NRagged	234.02	8.33	6.99	0.91	576	>sp|P04003|C4BPA_HUMAN C4b-binding protein alpha chain OS=Homo sapiens OX=9606 GN=C4BPA PE=1 SV=2	1	20220927_ex1_um8_fiala002_sa_ext00_c4bp_glyko_1.ScanId;v=1;d1=15549.15549.3	controllerType=0 controllerNumber=1 scan=15549	43.6143	20220927_EX1_UM8_Fiala002_SA_EXT00_c4bp_glyko_1
953	08605:4	1	A.SISC[+57.021]TVEN[+2204.772]ETIGVWRPSPPTC[+57.021]EK.I	HexNAc(4)Hex(5)NeuAc(2)	C[+57]*2, N[+2205]	1213.76	4	4852.02	4852.02	0	-1.1	214	NRagged	469.49	352.29	17.2	5.36	576	>sp|P04003|C4BPA_HUMAN C4b-binding protein alpha chain OS=Homo sapiens OX=9606 GN=C4BPA PE=1 SV=2	1	20220927_ex1_um8_fiala002_sa_ext00_c4bp_glyko_1.ScanId;v=1;d1=11982.11982.4	controllerType=0 controllerNumber=1 scan=11982	35.1092	20220927_EX1_UM8_Fiala002_SA_EXT00_c4bp_glyko_1
954	08612:4	1	A.SISC[+57.021]TVEN[+2204.772]ETIGVWRPSPPTC[+57.021]EK.I	HexNAc(4)Hex(5)NeuAc(2)	C[+57]*2, N[+2205]	1213.76	4	4852.02	4852.02	0	-1.1	214	NRagged	697.95	461.24	65.86	9.55	576	>sp|P04003|C4BPA_HUMAN C4b-binding protein alpha chain OS=Homo sapiens OX=9606 GN=C4BPA PE=1 SV=2	1	20220927_ex1_um8_fiala002_sa_ext00_c4bp_glyko_1.ScanId;v=1;d1=11989.11989.4	controllerType=0 controllerNumber=1 scan=11989	35.1303	20220927_EX1_UM8_Fiala002_SA_EXT00_c4bp_glyko_1
955	01337:4	1	S.IS[+79.966]C[+57.021]TVEN[+2407.852]ET.I	HexNAc(5)Hex(5)NeuAc(2)	C[+57], N[+2408], S[+80]	885.819	4	3540.25	3540.27	0	-6.2	215	Non	74.17	2.63	2.63	0.46	576	>sp|P04003|C4BPA_HUMAN C4b-binding protein alpha chain OS=Homo sapiens OX=9606 GN=C4BPA PE=1 SV=2	1	20220927_ex1_um8_fiala002_sa_ext00_c4bp_glyko_1.ScanId;v=1;d1=4308.4308.4	controllerType=0 controllerNumber=1 scan=4308	16.4826	20220927_EX1_UM8_Fiala002_SA_EXT00_c4bp_glyko_1
956	07823:4	1	S.ISC[+57.021]TVEN[+2204.772]ETIGVWRPSPPTC[+57.021]EK.I	HexNAc(4)Hex(5)NeuAc(2)	C[+57]*2, N[+2205]	1192	4	4764.98	4764.99	0	-2.5	215	NRagged	463.6	245.67	17.2	5.24	576	>sp|P04003|C4BPA_HUMAN C4b-binding protein alpha chain OS=Homo sapiens OX=9606 GN=C4BPA PE=1 SV=2	1	20220927_ex1_um8_fiala002_sa_ext00_c4bp_glyko_1.ScanId;v=1;d1=11161.11161.4	controllerType=0 controllerNumber=1 scan=11161	33.1574	20220927_EX1_UM8_Fiala002_SA_EXT00_c4bp_glyko_1
957	09069:5	1	S.ISC[+57.021]TVEN[+2204.772]ETIGVWRPSPPTC[+57.021]EKIT.C	HexNAc(4)Hex(5)NeuAc(2)	C[+57]*2, N[+2205]	996.828	5	4980.11	4979.12	1	-2.3	215	Non	92.51	1.95	1.95	0.28	576	>sp|P04003|C4BPA_HUMAN C4b-binding protein alpha chain OS=Homo sapiens OX=9606 GN=C4BPA PE=1 SV=2	1	20220927_ex1_um8_fiala002_sa_ext00_c4bp_glyko_1.ScanId;v=1;d1=12470.12470.5	controllerType=0 controllerNumber=1 scan=12470	36.2817	20220927_EX1_UM8_Fiala002_SA_EXT00_c4bp_glyko_1
[truncated: 23,897 more rows]
