# Supplementary material for: Higher-order structure and proteoforms of co-occurring C4b-binding protein assemblies in human serum
Source: EMBO J. 2024 May 29;43(14):10. doi: 10.1038/s44318-024-00128-y (PMC11251186; doi:10.1038/s44318-024-00128-y)
Supplement: Supplementary file 10 — Source data Fig. 6 [file 44318_2024_128_MOESM10_ESM.zip › Figure 6/C4BP_7A1B1S_fl_glyco.pdb]

ATOM      1  N   SER H  18       6.152  46.268  21.232  1.00  1.00           N
ATOM      2  HT1 SER H  18       5.675  46.093  20.325  1.00  0.00           H
ATOM      3  HT2 SER H  18       5.876  45.535  21.916  1.00  0.00           H
ATOM      4  HT3 SER H  18       7.182  46.241  21.093  1.00  0.00           H
ATOM      5  CA  SER H  18       5.761  47.589  21.745  1.00  1.00           C
ATOM      6  HA  SER H  18       4.689  47.584  21.879  1.00  0.00           H
ATOM      7  CB  SER H  18       6.462  47.898  23.074  1.00  1.00           C
ATOM      8  HB1 SER H  18       5.942  47.354  23.891  1.00  0.00           H
ATOM      9  HB2 SER H  18       6.408  48.991  23.264  1.00  0.00           H
ATOM     10  OG  SER H  18       7.825  47.517  23.093  1.00  1.00           O
ATOM     11  HG1 SER H  18       8.277  48.122  22.501  1.00  0.00           H
ATOM     12  C   SER H  18       6.022  48.733  20.765  1.00  1.00           C
ATOM     13  O   SER H  18       5.481  49.819  20.956  1.00  1.00           O
ATOM     14  N   ASP H  19       6.835  48.535  19.726  1.00  1.00           N
ATOM     15  HN  ASP H  19       7.225  47.639  19.532  1.00  0.00           H
ATOM     16  CA  ASP H  19       7.214  49.604  18.800  1.00  1.00           C
ATOM     17  HA  ASP H  19       7.346  50.512  19.370  1.00  0.00           H
ATOM     18  CB  ASP H  19       8.513  49.236  18.069  1.00  1.00           C
ATOM     19  HB1 ASP H  19       8.713  49.981  17.270  1.00  0.00           H
ATOM     20  HB2 ASP H  19       8.409  48.229  17.611  1.00  0.00           H
ATOM     21  CG  ASP H  19       9.701  49.221  19.052  1.00  1.00           C
ATOM     22  OD1 ASP H  19       9.796  50.175  19.861  1.00  1.00           O
ATOM     23  OD2 ASP H  19      10.482  48.238  19.058  1.00  1.00           O
ATOM     24  C   ASP H  19       6.059  50.082  17.903  1.00  1.00           C
ATOM     25  O   ASP H  19       6.071  51.230  17.465  1.00  1.00           O
ATOM     26  N   ALA H  20       4.985  49.301  17.744  1.00  1.00           N
ATOM     27  HN  ALA H  20       4.953  48.366  18.088  1.00  0.00           H
ATOM     28  CA  ALA H  20       3.786  49.776  17.051  1.00  1.00           C
ATOM     29  HA  ALA H  20       4.093  50.291  16.153  1.00  0.00           H
ATOM     30  CB  ALA H  20       2.893  48.580  16.709  1.00  1.00           C
ATOM     31  HB1 ALA H  20       2.593  48.049  17.638  1.00  0.00           H
ATOM     32  HB2 ALA H  20       3.445  47.870  16.057  1.00  0.00           H
ATOM     33  HB3 ALA H  20       1.976  48.930  16.189  1.00  0.00           H
ATOM     34  C   ALA H  20       3.023  50.881  17.797  1.00  1.00           C
ATOM     35  O   ALA H  20       2.466  51.768  17.152  1.00  1.00           O
ATOM     36  N   GLU H  21       3.052  50.898  19.137  1.00  1.00           N
ATOM     37  HN  GLU H  21       3.440  50.147  19.665  1.00  0.00           H
ATOM     38  CA  GLU H  21       2.514  52.025  19.921  1.00  1.00           C
ATOM     39  HA  GLU H  21       1.527  52.246  19.544  1.00  0.00           H
ATOM     40  CB  GLU H  21       2.443  51.694  21.429  1.00  1.00           C
ATOM     41  HB1 GLU H  21       2.306  52.645  21.985  1.00  0.00           H
ATOM     42  HB2 GLU H  21       3.410  51.237  21.728  1.00  0.00           H
ATOM     43  CG  GLU H  21       1.314  50.734  21.838  1.00  1.00           C
ATOM     44  HG1 GLU H  21       1.566  49.714  21.477  1.00  0.00           H
ATOM     45  HG2 GLU H  21       0.371  51.069  21.357  1.00  0.00           H
ATOM     46  CD  GLU H  21       1.078  50.661  23.370  1.00  1.00           C
ATOM     47  OE1 GLU H  21       0.349  49.742  23.805  1.00  1.00           O
ATOM     48  OE2 GLU H  21       1.564  51.530  24.143  1.00  1.00           O
ATOM     49  C   GLU H  21       3.342  53.310  19.748  1.00  1.00           C
ATOM     50  O   GLU H  21       2.919  54.375  20.193  1.00  1.00           O
ATOM     51  N   HSD H  22       4.535  53.231  19.151  1.00  1.00           N
ATOM     52  HN  HSD H  22       4.857  52.390  18.724  1.00  0.00           H
ATOM     53  CA  HSD H  22       5.445  54.370  19.084  1.00  1.00           C
ATOM     54  HA  HSD H  22       5.169  55.066  19.862  1.00  0.00           H
ATOM     55  CB  HSD H  22       6.885  53.911  19.269  1.00  1.00           C
ATOM     56  HB1 HSD H  22       7.562  54.764  19.050  1.00  0.00           H
ATOM     57  HB2 HSD H  22       7.092  53.088  18.552  1.00  0.00           H
ATOM     58  ND1 HSD H  22       7.145  52.120  21.085  1.00  1.00           N
ATOM     59  HD1 HSD H  22       6.817  51.346  20.544  1.00  0.00           H
ATOM     60  CG  HSD H  22       7.185  53.416  20.652  1.00  1.00           C
ATOM     61  CE1 HSD H  22       7.613  52.072  22.335  1.00  1.00           C
ATOM     62  HE1 HSD H  22       7.726  51.148  22.902  1.00  0.00           H
ATOM     63  NE2 HSD H  22       7.913  53.309  22.767  1.00  1.00           N
ATOM     64  CD2 HSD H  22       7.596  54.167  21.714  1.00  1.00           C
ATOM     65  HD2 HSD H  22       7.695  55.240  21.825  1.00  0.00           H
ATOM     66  C   HSD H  22       5.322  55.206  17.817  1.00  1.00           C
ATOM     67  O   HSD H  22       5.913  56.288  17.778  1.00  1.00           O
ATOM     68  N   CYS H  23       4.591  54.756  16.799  1.00  1.00           N
ATOM     69  HN  CYS H  23       4.296  53.808  16.712  1.00  0.00           H
ATOM     70  CA  CYS H  23       4.191  55.680  15.748  1.00  1.00           C
ATOM     71  HA  CYS H  23       5.053  56.269  15.473  1.00  0.00           H
ATOM     72  CB  CYS H  23       3.663  54.911  14.538  1.00  1.00           C
ATOM     73  HB1 CYS H  23       3.399  55.637  13.740  1.00  0.00           H
ATOM     74  HB2 CYS H  23       2.743  54.365  14.835  1.00  0.00           H
ATOM     75  SG  CYS H  23       4.883  53.735  13.903  1.00  1.00           S
ATOM     76  C   CYS H  23       3.165  56.646  16.368  1.00  1.00           C
ATOM     77  O   CYS H  23       2.200  56.180  16.978  1.00  1.00           O
ATOM     78  N   PRO H  24       3.371  57.972  16.278  1.00  1.00           N
ATOM     79  CD  PRO H  24       4.426  58.635  15.547  1.00  1.00           C
ATOM     80  HD1 PRO H  24       4.583  58.119  14.576  1.00  0.00           H
ATOM     81  HD2 PRO H  24       5.362  58.610  16.145  1.00  0.00           H
ATOM     82  CA  PRO H  24       2.464  58.959  16.844  1.00  1.00           C
ATOM     83  HA  PRO H  24       2.306  58.749  17.889  1.00  0.00           H
ATOM     84  CB  PRO H  24       3.107  60.324  16.572  1.00  1.00           C
ATOM     85  HB1 PRO H  24       3.737  60.648  17.428  1.00  0.00           H
ATOM     86  HB2 PRO H  24       2.335  61.100  16.380  1.00  0.00           H
ATOM     87  CG  PRO H  24       3.952  60.071  15.333  1.00  1.00           C
ATOM     88  HG1 PRO H  24       3.348  60.164  14.405  1.00  0.00           H
ATOM     89  HG2 PRO H  24       4.809  60.776  15.277  1.00  0.00           H
ATOM     90  C   PRO H  24       1.074  58.836  16.225  1.00  1.00           C
ATOM     91  O   PRO H  24       0.867  58.119  15.236  1.00  1.00           O
ATOM     92  N   GLU H  25       0.123  59.555  16.823  1.00  1.00           N
ATOM     93  HN  GLU H  25       0.319  60.119  17.621  1.00  0.00           H
ATOM     94  CA  GLU H  25      -1.259  59.572  16.363  1.00  1.00           C
ATOM     95  HA  GLU H  25      -1.675  58.591  16.537  1.00  0.00           H
ATOM     96  CB  GLU H  25      -2.094  60.631  17.091  1.00  1.00           C
ATOM     97  HB1 GLU H  25      -3.039  60.797  16.531  1.00  0.00           H
ATOM     98  HB2 GLU H  25      -1.524  61.584  17.124  1.00  0.00           H
ATOM     99  CG  GLU H  25      -2.429  60.197  18.523  1.00  1.00           C
ATOM    100  HG1 GLU H  25      -1.505  60.232  19.139  1.00  0.00           H
ATOM    101  HG2 GLU H  25      -2.817  59.156  18.506  1.00  0.00           H
ATOM    102  CD  GLU H  25      -3.484  61.104  19.168  1.00  1.00           C
ATOM    103  OE1 GLU H  25      -4.280  60.556  19.961  1.00  1.00           O
ATOM    104  OE2 GLU H  25      -3.497  62.314  18.852  1.00  1.00           O
ATOM    105  C   GLU H  25      -1.338  59.781  14.850  1.00  1.00           C
ATOM    106  O   GLU H  25      -0.812  60.740  14.284  1.00  1.00           O
ATOM    107  N   LEU H  26      -1.983  58.810  14.210  1.00  1.00           N
ATOM    108  HN  LEU H  26      -2.344  58.028  14.710  1.00  0.00           H
ATOM    109  CA  LEU H  26      -2.227  58.773  12.778  1.00  1.00           C
ATOM    110  HA  LEU H  26      -1.282  58.666  12.266  1.00  0.00           H
ATOM    111  CB  LEU H  26      -3.146  57.578  12.492  1.00  1.00           C
ATOM    112  HB1 LEU H  26      -3.503  57.644  11.443  1.00  0.00           H
ATOM    113  HB2 LEU H  26      -4.021  57.628  13.174  1.00  0.00           H
ATOM    114  CG  LEU H  26      -2.442  56.231  12.690  1.00  1.00           C
ATOM    115  HG  LEU H  26      -1.767  56.289  13.570  1.00  0.00           H
ATOM    116  CD1 LEU H  26      -3.486  55.139  12.915  1.00  1.00           C
ATOM    117 HD11 LEU H  26      -4.163  55.071  12.037  1.00  0.00           H
ATOM    118 HD12 LEU H  26      -4.094  55.377  13.814  1.00  0.00           H
ATOM    119 HD13 LEU H  26      -2.983  54.158  13.052  1.00  0.00           H
ATOM    120  CD2 LEU H  26      -1.607  55.909  11.461  1.00  1.00           C
ATOM    121 HD21 LEU H  26      -0.843  56.699  11.301  1.00  0.00           H
ATOM    122 HD22 LEU H  26      -2.259  55.859  10.563  1.00  0.00           H
ATOM    123 HD23 LEU H  26      -1.088  54.937  11.601  1.00  0.00           H
ATOM    124  C   LEU H  26      -2.910  60.068  12.320  1.00  1.00           C
ATOM    125  O   LEU H  26      -3.870  60.485  12.979  1.00  1.00           O
ATOM    126  N   PRO H  27      -2.497  60.656  11.182  1.00  1.00           N
ATOM    127  CD  PRO H  27      -1.353  60.290  10.362  1.00  1.00           C
ATOM    128  HD1 PRO H  27      -1.581  59.360   9.800  1.00  0.00           H
ATOM    129  HD2 PRO H  27      -0.466  60.132  11.011  1.00  0.00           H
ATOM    130  CA  PRO H  27      -3.212  61.780  10.596  1.00  1.00           C
ATOM    131  HA  PRO H  27      -3.196  62.613  11.278  1.00  0.00           H
ATOM    132  CB  PRO H  27      -2.533  62.063   9.251  1.00  1.00           C
ATOM    133  HB1 PRO H  27      -2.478  63.155   9.054  1.00  0.00           H
ATOM    134  HB2 PRO H  27      -3.081  61.575   8.417  1.00  0.00           H
ATOM    135  CG  PRO H  27      -1.137  61.465   9.414  1.00  1.00           C
ATOM    136  HG1 PRO H  27      -0.734  61.121   8.438  1.00  0.00           H
ATOM    137  HG2 PRO H  27      -0.434  62.206   9.851  1.00  0.00           H
ATOM    138  C   PRO H  27      -4.693  61.414  10.416  1.00  1.00           C
ATOM    139  O   PRO H  27      -4.986  60.393   9.797  1.00  1.00           O
ATOM    140  N   PRO H  28      -5.644  62.179  10.965  1.00  1.00           N
ATOM    141  CD  PRO H  28      -5.446  63.401  11.727  1.00  1.00           C
ATOM    142  HD1 PRO H  28      -4.747  64.070  11.182  1.00  0.00           H
ATOM    143  HD2 PRO H  28      -5.030  63.153  12.727  1.00  0.00           H
ATOM    144  CA  PRO H  28      -7.055  61.842  10.862  1.00  1.00           C
ATOM    145  HA  PRO H  28      -7.206  60.802  11.101  1.00  0.00           H
ATOM    146  CB  PRO H  28      -7.747  62.819  11.816  1.00  1.00           C
ATOM    147  HB1 PRO H  28      -7.853  62.375  12.829  1.00  0.00           H
ATOM    148  HB2 PRO H  28      -8.754  63.095  11.438  1.00  0.00           H
ATOM    149  CG  PRO H  28      -6.828  64.033  11.849  1.00  1.00           C
ATOM    150  HG1 PRO H  28      -7.035  64.720  11.001  1.00  0.00           H
ATOM    151  HG2 PRO H  28      -6.933  64.595  12.801  1.00  0.00           H
ATOM    152  C   PRO H  28      -7.530  61.978   9.409  1.00  1.00           C
ATOM    153  O   PRO H  28      -7.511  63.071   8.852  1.00  1.00           O
ATOM    154  N   VAL H  29      -7.969  60.874   8.801  1.00  1.00           N
ATOM    155  HN  VAL H  29      -7.860  59.976   9.220  1.00  0.00           H
ATOM    156  CA  VAL H  29      -8.637  60.877   7.490  1.00  1.00           C
ATOM    157  HA  VAL H  29      -8.647  61.895   7.131  1.00  0.00           H
ATOM    158  CB  VAL H  29      -7.928  59.968   6.467  1.00  1.00           C
ATOM    159  HB  VAL H  29      -7.991  58.912   6.807  1.00  0.00           H
ATOM    160  CG1 VAL H  29      -8.584  60.097   5.085  1.00  1.00           C
ATOM    161 HG11 VAL H  29      -8.521  61.148   4.729  1.00  0.00           H
ATOM    162 HG12 VAL H  29      -9.655  59.807   5.146  1.00  0.00           H
ATOM    163 HG13 VAL H  29      -8.060  59.443   4.355  1.00  0.00           H
ATOM    164  CG2 VAL H  29      -6.444  60.324   6.325  1.00  1.00           C
ATOM    165 HG21 VAL H  29      -5.893  60.039   7.247  1.00  0.00           H
ATOM    166 HG22 VAL H  29      -6.331  61.418   6.168  1.00  0.00           H
ATOM    167 HG23 VAL H  29      -6.004  59.775   5.465  1.00  0.00           H
ATOM    168  C   VAL H  29     -10.091  60.477   7.698  1.00  1.00           C
ATOM    169  O   VAL H  29     -10.392  59.325   8.016  1.00  1.00           O
ATOM    170  N   ASP H  30     -11.002  61.430   7.558  1.00  1.00           N
ATOM    171  HN  ASP H  30     -10.755  62.358   7.290  1.00  0.00           H
ATOM    172  CA  ASP H  30     -12.427  61.192   7.785  1.00  1.00           C
ATOM    173  HA  ASP H  30     -12.535  60.653   8.715  1.00  0.00           H
ATOM    174  CB  ASP H  30     -13.181  62.524   7.848  1.00  1.00           C
ATOM    175  HB1 ASP H  30     -14.267  62.318   7.957  1.00  0.00           H
ATOM    176  HB2 ASP H  30     -13.008  63.080   6.902  1.00  0.00           H
ATOM    177  CG  ASP H  30     -12.737  63.408   9.017  1.00  1.00           C
ATOM    178  OD1 ASP H  30     -12.117  62.875   9.975  1.00  1.00           O
ATOM    179  OD2 ASP H  30     -13.060  64.612   8.943  1.00  1.00           O
ATOM    180  C   ASP H  30     -13.020  60.280   6.710  1.00  1.00           C
ATOM    181  O   ASP H  30     -12.552  60.266   5.574  1.00  1.00           O
ATOM    182  N   ASN H  31     -14.079  59.537   7.049  1.00  1.00           N
ATOM    183  HN  ASN H  31     -14.476  59.593   7.961  1.00  0.00           H
ATOM    184  CA  ASN H  31     -14.742  58.594   6.138  1.00  1.00           C
ATOM    185  HA  ASN H  31     -15.413  57.980   6.720  1.00  0.00           H
ATOM    186  CB  ASN H  31     -15.520  59.360   5.052  1.00  1.00           C
ATOM    187  HB1 ASN H  31     -16.131  58.642   4.464  1.00  0.00           H
ATOM    188  HB2 ASN H  31     -14.800  59.867   4.375  1.00  0.00           H
ATOM    189  CG  ASN H  31     -16.436  60.399   5.653  1.00  1.00           C
ATOM    190  OD1 ASN H  31     -17.417  60.089   6.307  1.00  1.00           O
ATOM    191  ND2 ASN H  31     -16.111  61.663   5.505  1.00  1.00           N
ATOM    192 HD21 ASN H  31     -16.695  62.378   5.890  1.00  0.00           H
ATOM    193 HD22 ASN H  31     -15.280  61.911   5.007  1.00  0.00           H
ATOM    194  C   ASN H  31     -13.775  57.531   5.587  1.00  1.00           C
ATOM    195  O   ASN H  31     -13.833  57.149   4.414  1.00  1.00           O
ATOM    196  N   SER H  32     -12.869  57.061   6.445  1.00  1.00           N
ATOM    197  HN  SER H  32     -12.860  57.354   7.397  1.00  0.00           H
ATOM    198  CA  SER H  32     -11.835  56.101   6.081  1.00  1.00           C
ATOM    199  HA  SER H  32     -12.184  55.542   5.226  1.00  0.00           H
ATOM    200  CB  SER H  32     -10.522  56.820   5.747  1.00  1.00           C
ATOM    201  HB1 SER H  32     -10.748  57.800   5.276  1.00  0.00           H
ATOM    202  HB2 SER H  32      -9.931  56.198   5.041  1.00  0.00           H
ATOM    203  OG  SER H  32      -9.744  57.048   6.899  1.00  1.00           O
ATOM    204  HG1 SER H  32      -9.428  56.186   7.180  1.00  0.00           H
ATOM    205  C   SER H  32     -11.630  55.023   7.143  1.00  1.00           C
ATOM    206  O   SER H  32     -12.054  55.130   8.300  1.00  1.00           O
ATOM    207  N   ILE H  33     -10.964  53.962   6.709  1.00  1.00           N
ATOM    208  HN  ILE H  33     -10.760  53.869   5.739  1.00  0.00           H
ATOM    209  CA  ILE H  33     -10.471  52.862   7.519  1.00  1.00           C
ATOM    210  HA  ILE H  33     -10.722  53.070   8.548  1.00  0.00           H
ATOM    211  CB  ILE H  33     -11.093  51.520   7.081  1.00  1.00           C
ATOM    212  HB  ILE H  33     -10.740  51.259   6.060  1.00  0.00           H
ATOM    213  CG2 ILE H  33     -10.672  50.419   8.073  1.00  1.00           C
ATOM    214 HG21 ILE H  33     -11.025  50.671   9.096  1.00  0.00           H
ATOM    215 HG22 ILE H  33      -9.565  50.330   8.092  1.00  0.00           H
ATOM    216 HG23 ILE H  33     -11.120  49.448   7.772  1.00  0.00           H
ATOM    217  CG1 ILE H  33     -12.631  51.610   6.959  1.00  1.00           C
ATOM    218 HG11 ILE H  33     -12.888  52.506   6.355  1.00  0.00           H
ATOM    219 HG12 ILE H  33     -13.062  51.726   7.976  1.00  0.00           H
ATOM    220  CD  ILE H  33     -13.256  50.379   6.299  1.00  1.00           C
ATOM    221  HD1 ILE H  33     -13.183  49.503   6.978  1.00  0.00           H
ATOM    222  HD2 ILE H  33     -12.719  50.142   5.356  1.00  0.00           H
ATOM    223  HD3 ILE H  33     -14.329  50.570   6.081  1.00  0.00           H
ATOM    224  C   ILE H  33      -8.959  52.843   7.348  1.00  1.00           C
ATOM    225  O   ILE H  33      -8.455  52.849   6.225  1.00  1.00           O
ATOM    226  N   PHE H  34      -8.239  52.799   8.459  1.00  1.00           N
ATOM    227  HN  PHE H  34      -8.667  52.892   9.354  1.00  0.00           H
ATOM    228  CA  PHE H  34      -6.800  52.616   8.481  1.00  1.00           C
ATOM    229  HA  PHE H  34      -6.425  52.743   7.476  1.00  0.00           H
ATOM    230  CB  PHE H  34      -6.179  53.641   9.420  1.00  1.00           C
ATOM    231  HB1 PHE H  34      -6.595  53.508  10.441  1.00  0.00           H
ATOM    232  HB2 PHE H  34      -6.399  54.665   9.049  1.00  0.00           H
ATOM    233  CG  PHE H  34      -4.680  53.507   9.520  1.00  1.00           C
ATOM    234  CD1 PHE H  34      -3.858  54.057   8.521  1.00  1.00           C
ATOM    235  HD1 PHE H  34      -4.299  54.565   7.676  1.00  0.00           H
ATOM    236  CE1 PHE H  34      -2.465  53.945   8.623  1.00  1.00           C
ATOM    237  HE1 PHE H  34      -1.830  54.383   7.867  1.00  0.00           H
ATOM    238  CZ  PHE H  34      -1.894  53.261   9.712  1.00  1.00           C
ATOM    239  HZ  PHE H  34      -0.821  53.168   9.787  1.00  0.00           H
ATOM    240  CD2 PHE H  34      -4.111  52.808  10.599  1.00  1.00           C
ATOM    241  HD2 PHE H  34      -4.746  52.356  11.347  1.00  0.00           H
ATOM    242  CE2 PHE H  34      -2.717  52.699  10.701  1.00  1.00           C
ATOM    243  HE2 PHE H  34      -2.276  52.182  11.541  1.00  0.00           H
ATOM    244  C   PHE H  34      -6.459  51.195   8.913  1.00  1.00           C
ATOM    245  O   PHE H  34      -6.982  50.703   9.916  1.00  1.00           O
ATOM    246  N   VAL H  35      -5.550  50.556   8.183  1.00  1.00           N
ATOM    247  HN  VAL H  35      -5.168  50.973   7.362  1.00  0.00           H
ATOM    248  CA  VAL H  35      -5.032  49.222   8.495  1.00  1.00           C
ATOM    249  HA  VAL H  35      -5.455  48.914   9.440  1.00  0.00           H
ATOM    250  CB  VAL H  35      -5.400  48.214   7.394  1.00  1.00           C
ATOM    251  HB  VAL H  35      -4.841  48.464   6.467  1.00  0.00           H
ATOM    252  CG1 VAL H  35      -5.054  46.781   7.823  1.00  1.00           C
ATOM    253 HG11 VAL H  35      -5.467  46.575   8.834  1.00  0.00           H
ATOM    254 HG12 VAL H  35      -3.951  46.653   7.858  1.00  0.00           H
ATOM    255 HG13 VAL H  35      -5.493  46.055   7.106  1.00  0.00           H
ATOM    256  CG2 VAL H  35      -6.877  48.305   6.980  1.00  1.00           C
ATOM    257 HG21 VAL H  35      -7.062  49.252   6.430  1.00  0.00           H
ATOM    258 HG22 VAL H  35      -7.524  48.287   7.883  1.00  0.00           H
ATOM    259 HG23 VAL H  35      -7.137  47.453   6.316  1.00  0.00           H
ATOM    260  C   VAL H  35      -3.521  49.305   8.649  1.00  1.00           C
ATOM    261  O   VAL H  35      -2.849  49.837   7.765  1.00  1.00           O
ATOM    262  N   ALA H  36      -2.987  48.764   9.743  1.00  1.00           N
ATOM    263  HN  ALA H  36      -3.555  48.398  10.476  1.00  0.00           H
ATOM    264  CA  ALA H  36      -1.544  48.666   9.952  1.00  1.00           C
ATOM    265  HA  ALA H  36      -1.054  49.233   9.175  1.00  0.00           H
ATOM    266  CB  ALA H  36      -1.163  49.211  11.328  1.00  1.00           C
ATOM    267  HB1 ALA H  36      -1.527  48.527  12.124  1.00  0.00           H
ATOM    268  HB2 ALA H  36      -1.625  50.210  11.480  1.00  0.00           H
ATOM    269  HB3 ALA H  36      -0.058  49.293  11.409  1.00  0.00           H
ATOM    270  C   ALA H  36      -1.059  47.227   9.791  1.00  1.00           C
ATOM    271  O   ALA H  36      -1.683  46.284  10.286  1.00  1.00           O
ATOM    272  N   LYS H  37       0.098  47.075   9.152  1.00  1.00           N
ATOM    273  HN  LYS H  37       0.535  47.844   8.694  1.00  0.00           H
ATOM    274  CA  LYS H  37       0.822  45.812   9.058  1.00  1.00           C
ATOM    275  HA  LYS H  37       0.517  45.177   9.877  1.00  0.00           H
ATOM    276  CB  LYS H  37       0.486  45.165   7.711  1.00  1.00           C
ATOM    277  HB1 LYS H  37       0.752  45.873   6.898  1.00  0.00           H
ATOM    278  HB2 LYS H  37      -0.606  44.966   7.672  1.00  0.00           H
ATOM    279  CG  LYS H  37       1.237  43.848   7.485  1.00  1.00           C
ATOM    280  HG1 LYS H  37       0.916  43.099   8.240  1.00  0.00           H
ATOM    281  HG2 LYS H  37       2.330  44.017   7.589  1.00  0.00           H
ATOM    282  CD  LYS H  37       0.929  43.331   6.087  1.00  1.00           C
ATOM    283  HD1 LYS H  37       1.059  44.155   5.353  1.00  0.00           H
ATOM    284  HD2 LYS H  37      -0.124  42.979   6.049  1.00  0.00           H
ATOM    285  CE  LYS H  37       1.861  42.178   5.723  1.00  1.00           C
ATOM    286  HE1 LYS H  37       1.659  41.296   6.367  1.00  0.00           H
ATOM    287  HE2 LYS H  37       2.923  42.489   5.822  1.00  0.00           H
ATOM    288  NZ  LYS H  37       1.609  41.804   4.319  1.00  1.00           N
ATOM    289  HZ1 LYS H  37       1.796  42.621   3.703  1.00  0.00           H
ATOM    290  HZ2 LYS H  37       0.618  41.508   4.212  1.00  0.00           H
ATOM    291  HZ3 LYS H  37       2.236  41.018   4.052  1.00  0.00           H
ATOM    292  C   LYS H  37       2.315  46.062   9.218  1.00  1.00           C
ATOM    293  O   LYS H  37       2.846  47.037   8.699  1.00  1.00           O
ATOM    294  N   GLU H  38       2.993  45.153   9.897  1.00  1.00           N
ATOM    295  HN  GLU H  38       2.532  44.430  10.406  1.00  0.00           H
ATOM    296  CA  GLU H  38       4.451  45.134   9.956  1.00  1.00           C
ATOM    297  HA  GLU H  38       4.815  46.149   9.892  1.00  0.00           H
ATOM    298  CB  GLU H  38       4.857  44.489  11.283  1.00  1.00           C
ATOM    299  HB1 GLU H  38       4.700  43.392  11.211  1.00  0.00           H
ATOM    300  HB2 GLU H  38       4.211  44.893  12.091  1.00  0.00           H
ATOM    301  CG  GLU H  38       6.322  44.756  11.642  1.00  1.00           C
ATOM    302  HG1 GLU H  38       6.489  45.853  11.688  1.00  0.00           H
ATOM    303  HG2 GLU H  38       6.973  44.321  10.854  1.00  0.00           H
ATOM    304  CD  GLU H  38       6.715  44.143  12.996  1.00  1.00           C
ATOM    305  OE1 GLU H  38       7.918  44.239  13.323  1.00  1.00           O
ATOM    306  OE2 GLU H  38       5.834  43.565  13.678  1.00  1.00           O
ATOM    307  C   GLU H  38       5.021  44.412   8.720  1.00  1.00           C
ATOM    308  O   GLU H  38       4.608  43.295   8.394  1.00  1.00           O
ATOM    309  N   VAL H  39       5.941  45.059   8.006  1.00  1.00           N
ATOM    310  HN  VAL H  39       6.198  45.988   8.253  1.00  0.00           H
ATOM    311  CA  VAL H  39       6.658  44.534   6.835  1.00  1.00           C
ATOM    312  HA  VAL H  39       6.557  43.459   6.842  1.00  0.00           H
ATOM    313  CB  VAL H  39       6.098  45.111   5.513  1.00  1.00           C
ATOM    314  HB  VAL H  39       6.282  46.206   5.482  1.00  0.00           H
ATOM    315  CG1 VAL H  39       6.774  44.448   4.305  1.00  1.00           C
ATOM    316 HG11 VAL H  39       6.591  43.352   4.319  1.00  0.00           H
ATOM    317 HG12 VAL H  39       7.870  44.625   4.341  1.00  0.00           H
ATOM    318 HG13 VAL H  39       6.359  44.865   3.363  1.00  0.00           H
ATOM    319  CG2 VAL H  39       4.585  44.889   5.366  1.00  1.00           C
ATOM    320 HG21 VAL H  39       4.044  45.381   6.202  1.00  0.00           H
ATOM    321 HG22 VAL H  39       4.358  43.802   5.388  1.00  0.00           H
ATOM    322 HG23 VAL H  39       4.230  45.325   4.408  1.00  0.00           H
ATOM    323  C   VAL H  39       8.134  44.901   6.992  1.00  1.00           C
ATOM    324  O   VAL H  39       8.461  46.075   7.118  1.00  1.00           O
ATOM    325  N   GLU H  40       9.027  43.906   7.020  1.00  1.00           N
ATOM    326  HN  GLU H  40       8.735  42.956   6.955  1.00  0.00           H
ATOM    327  CA  GLU H  40      10.490  44.100   7.145  1.00  1.00           C
ATOM    328  HA  GLU H  40      10.920  43.173   7.494  1.00  0.00           H
ATOM    329  CB  GLU H  40      11.112  44.500   5.793  1.00  1.00           C
ATOM    330  HB1 GLU H  40      12.198  44.684   5.938  1.00  0.00           H
ATOM    331  HB2 GLU H  40      10.633  45.438   5.441  1.00  0.00           H
ATOM    332  CG  GLU H  40      10.931  43.417   4.719  1.00  1.00           C
ATOM    333  HG1 GLU H  40       9.850  43.323   4.481  1.00  0.00           H
ATOM    334  HG2 GLU H  40      11.302  42.449   5.118  1.00  0.00           H
ATOM    335  CD  GLU H  40      11.690  43.730   3.418  1.00  1.00           C
ATOM    336  OE1 GLU H  40      11.843  42.781   2.617  1.00  1.00           O
ATOM    337  OE2 GLU H  40      12.113  44.892   3.225  1.00  1.00           O
ATOM    338  C   GLU H  40      10.924  45.027   8.306  1.00  1.00           C
ATOM    339  O   GLU H  40      11.875  45.798   8.197  1.00  1.00           O
ATOM    340  N   GLY H  41      10.220  44.965   9.442  1.00  1.00           N
ATOM    341  HN  GLY H  41       9.453  44.337   9.541  1.00  0.00           H
ATOM    342  CA  GLY H  41      10.505  45.796  10.620  1.00  1.00           C
ATOM    343  HA1 GLY H  41      11.575  45.791  10.768  1.00  0.00           H
ATOM    344  HA2 GLY H  41      10.010  45.340  11.464  1.00  0.00           H
ATOM    345  C   GLY H  41      10.035  47.252  10.507  1.00  1.00           C
ATOM    346  O   GLY H  41      10.309  48.051  11.401  1.00  1.00           O
ATOM    347  N   GLN H  42       9.321  47.611   9.437  1.00  1.00           N
ATOM    348  HN  GLN H  42       9.243  47.005   8.650  1.00  0.00           H
ATOM    349  CA  GLN H  42       8.605  48.879   9.306  1.00  1.00           C
ATOM    350  HA  GLN H  42       8.855  49.493  10.159  1.00  0.00           H
ATOM    351  CB  GLN H  42       8.992  49.594   8.005  1.00  1.00           C
ATOM    352  HB1 GLN H  42       8.319  50.465   7.854  1.00  0.00           H
ATOM    353  HB2 GLN H  42       8.868  48.892   7.153  1.00  0.00           H
ATOM    354  CG  GLN H  42      10.445  50.082   8.047  1.00  1.00           C
ATOM    355  HG1 GLN H  42      11.119  49.201   8.102  1.00  0.00           H
ATOM    356  HG2 GLN H  42      10.588  50.708   8.953  1.00  0.00           H
ATOM    357  CD  GLN H  42      10.831  50.908   6.825  1.00  1.00           C
ATOM    358  OE1 GLN H  42      10.116  51.055   5.849  1.00  1.00           O
ATOM    359  NE2 GLN H  42      12.000  51.509   6.832  1.00  1.00           N
ATOM    360 HE21 GLN H  42      12.284  52.059   6.046  1.00  0.00           H
ATOM    361 HE22 GLN H  42      12.605  51.417   7.623  1.00  0.00           H
ATOM    362  C   GLN H  42       7.097  48.652   9.369  1.00  1.00           C
ATOM    363  O   GLN H  42       6.579  47.631   8.920  1.00  1.00           O
ATOM    364  N   ILE H  43       6.368  49.624   9.912  1.00  1.00           N
ATOM    365  HN  ILE H  43       6.785  50.435  10.315  1.00  0.00           H
ATOM    366  CA  ILE H  43       4.907  49.567   9.954  1.00  1.00           C
ATOM    367  HA  ILE H  43       4.614  48.539   9.798  1.00  0.00           H
ATOM    368  CB  ILE H  43       4.352  50.075  11.293  1.00  1.00           C
ATOM    369  HB  ILE H  43       4.676  51.126  11.453  1.00  0.00           H
ATOM    370  CG2 ILE H  43       2.811  50.007  11.290  1.00  1.00           C
ATOM    371 HG21 ILE H  43       2.475  48.959  11.138  1.00  0.00           H
ATOM    372 HG22 ILE H  43       2.407  50.632  10.466  1.00  0.00           H
ATOM    373 HG23 ILE H  43       2.415  50.369  12.263  1.00  0.00           H
ATOM    374  CG1 ILE H  43       4.937  49.201  12.424  1.00  1.00           C
ATOM    375 HG11 ILE H  43       6.041  49.163  12.309  1.00  0.00           H
ATOM    376 HG12 ILE H  43       4.530  48.173  12.326  1.00  0.00           H
ATOM    377  CD  ILE H  43       4.610  49.723  13.812  1.00  1.00           C
ATOM    378  HD1 ILE H  43       3.509  49.757  13.958  1.00  0.00           H
ATOM    379  HD2 ILE H  43       5.016  50.750  13.935  1.00  0.00           H
ATOM    380  HD3 ILE H  43       5.049  49.052  14.581  1.00  0.00           H
ATOM    381  C   ILE H  43       4.373  50.313   8.739  1.00  1.00           C
ATOM    382  O   ILE H  43       4.524  51.532   8.619  1.00  1.00           O
ATOM    383  N   LEU H  44       3.746  49.556   7.846  1.00  1.00           N
ATOM    384  HN  LEU H  44       3.751  48.563   7.928  1.00  0.00           H
ATOM    385  CA  LEU H  44       3.016  50.065   6.702  1.00  1.00           C
ATOM    386  HA  LEU H  44       3.440  51.018   6.423  1.00  0.00           H
ATOM    387  CB  LEU H  44       3.130  49.062   5.546  1.00  1.00           C
ATOM    388  HB1 LEU H  44       2.595  48.130   5.827  1.00  0.00           H
ATOM    389  HB2 LEU H  44       4.203  48.826   5.382  1.00  0.00           H
ATOM    390  CG  LEU H  44       2.534  49.598   4.232  1.00  1.00           C
ATOM    391  HG  LEU H  44       1.545  50.058   4.441  1.00  0.00           H
ATOM    392  CD1 LEU H  44       3.447  50.639   3.598  1.00  1.00           C
ATOM    393 HD11 LEU H  44       4.439  50.191   3.374  1.00  0.00           H
ATOM    394 HD12 LEU H  44       3.592  51.490   4.297  1.00  0.00           H
ATOM    395 HD13 LEU H  44       3.001  51.006   2.649  1.00  0.00           H
ATOM    396  CD2 LEU H  44       2.387  48.458   3.227  1.00  1.00           C
ATOM    397 HD21 LEU H  44       1.714  47.674   3.635  1.00  0.00           H
ATOM    398 HD22 LEU H  44       3.380  48.003   3.023  1.00  0.00           H
ATOM    399 HD23 LEU H  44       1.950  48.842   2.281  1.00  0.00           H
ATOM    400  C   LEU H  44       1.565  50.310   7.114  1.00  1.00           C
ATOM    401  O   LEU H  44       0.850  49.394   7.528  1.00  1.00           O
ATOM    402  N   GLY H  45       1.136  51.557   6.989  1.00  1.00           N
ATOM    403  HN  GLY H  45       1.764  52.288   6.737  1.00  0.00           H
ATOM    404  CA  GLY H  45      -0.237  51.981   7.196  1.00  1.00           C
ATOM    405  HA1 GLY H  45      -0.227  52.910   7.747  1.00  0.00           H
ATOM    406  HA2 GLY H  45      -0.747  51.217   7.763  1.00  0.00           H
ATOM    407  C   GLY H  45      -0.948  52.187   5.867  1.00  1.00           C
ATOM    408  O   GLY H  45      -0.396  52.834   4.986  1.00  1.00           O
ATOM    409  N   THR H  46      -2.164  51.677   5.702  1.00  1.00           N
ATOM    410  HN  THR H  46      -2.607  51.145   6.419  1.00  0.00           H
ATOM    411  CA  THR H  46      -2.947  51.851   4.468  1.00  1.00           C
ATOM    412  HA  THR H  46      -2.439  52.578   3.852  1.00  0.00           H
ATOM    413  CB  THR H  46      -3.090  50.526   3.712  1.00  1.00           C
ATOM    414  HB  THR H  46      -3.732  49.831   4.294  1.00  0.00           H
ATOM    415  OG1 THR H  46      -1.831  49.929   3.524  1.00  1.00           O
ATOM    416  HG1 THR H  46      -1.474  49.782   4.403  1.00  0.00           H
ATOM    417  CG2 THR H  46      -3.670  50.699   2.312  1.00  1.00           C
ATOM    418 HG21 THR H  46      -3.012  51.357   1.705  1.00  0.00           H
ATOM    419 HG22 THR H  46      -4.677  51.164   2.375  1.00  0.00           H
ATOM    420 HG23 THR H  46      -3.745  49.711   1.809  1.00  0.00           H
ATOM    421  C   THR H  46      -4.321  52.423   4.784  1.00  1.00           C
ATOM    422  O   THR H  46      -5.057  51.847   5.586  1.00  1.00           O
ATOM    423  N   TYR H  47      -4.679  53.527   4.131  1.00  1.00           N
ATOM    424  HN  TYR H  47      -4.025  54.026   3.568  1.00  0.00           H
ATOM    425  CA  TYR H  47      -6.021  54.099   4.172  1.00  1.00           C
ATOM    426  HA  TYR H  47      -6.480  53.805   5.104  1.00  0.00           H
ATOM    427  CB  TYR H  47      -5.967  55.629   4.065  1.00  1.00           C
ATOM    428  HB1 TYR H  47      -6.980  56.017   3.827  1.00  0.00           H
ATOM    429  HB2 TYR H  47      -5.250  55.917   3.267  1.00  0.00           H
ATOM    430  CG  TYR H  47      -5.515  56.303   5.341  1.00  1.00           C
ATOM    431  CD1 TYR H  47      -6.351  56.269   6.474  1.00  1.00           C
ATOM    432  HD1 TYR H  47      -7.324  55.805   6.413  1.00  0.00           H
ATOM    433  CE1 TYR H  47      -5.918  56.839   7.683  1.00  1.00           C
ATOM    434  HE1 TYR H  47      -6.555  56.807   8.554  1.00  0.00           H
ATOM    435  CZ  TYR H  47      -4.655  57.451   7.758  1.00  1.00           C
ATOM    436  OH  TYR H  47      -4.213  57.911   8.949  1.00  1.00           O
ATOM    437  HH  TYR H  47      -3.343  58.293   8.815  1.00  0.00           H
ATOM    438  CD2 TYR H  47      -4.274  56.965   5.400  1.00  1.00           C
ATOM    439  HD2 TYR H  47      -3.644  57.015   4.524  1.00  0.00           H
ATOM    440  CE2 TYR H  47      -3.856  57.563   6.606  1.00  1.00           C
ATOM    441  HE2 TYR H  47      -2.924  58.106   6.645  1.00  0.00           H
ATOM    442  C   TYR H  47      -6.918  53.507   3.085  1.00  1.00           C
ATOM    443  O   TYR H  47      -6.510  53.312   1.938  1.00  1.00           O
ATOM    444  N   VAL H  48      -8.173  53.266   3.446  1.00  1.00           N
ATOM    445  HN  VAL H  48      -8.452  53.376   4.396  1.00  0.00           H
ATOM    446  CA  VAL H  48      -9.246  52.833   2.551  1.00  1.00           C
ATOM    447  HA  VAL H  48      -8.916  52.989   1.535  1.00  0.00           H
ATOM    448  CB  VAL H  48      -9.586  51.348   2.780  1.00  1.00           C
ATOM    449  HB  VAL H  48      -9.919  51.207   3.830  1.00  0.00           H
ATOM    450  CG1 VAL H  48     -10.698  50.883   1.831  1.00  1.00           C
ATOM    451 HG11 VAL H  48     -10.376  51.009   0.775  1.00  0.00           H
ATOM    452 HG12 VAL H  48     -11.614  51.489   1.997  1.00  0.00           H
ATOM    453 HG13 VAL H  48     -10.922  49.809   2.008  1.00  0.00           H
ATOM    454  CG2 VAL H  48      -8.366  50.440   2.560  1.00  1.00           C
ATOM    455 HG21 VAL H  48      -7.552  50.717   3.264  1.00  0.00           H
ATOM    456 HG22 VAL H  48      -7.991  50.556   1.521  1.00  0.00           H
ATOM    457 HG23 VAL H  48      -8.646  49.380   2.740  1.00  0.00           H
ATOM    458  C   VAL H  48     -10.456  53.715   2.819  1.00  1.00           C
ATOM    459  O   VAL H  48     -10.952  53.760   3.941  1.00  1.00           O
ATOM    460  N   CYS H  49     -10.941  54.424   1.805  1.00  1.00           N
ATOM    461  HN  CYS H  49     -10.496  54.449   0.913  1.00  0.00           H
ATOM    462  CA  CYS H  49     -12.161  55.213   1.939  1.00  1.00           C
ATOM    463  HA  CYS H  49     -12.137  55.710   2.897  1.00  0.00           H
ATOM    464  CB  CYS H  49     -12.250  56.235   0.810  1.00  1.00           C
ATOM    465  HB1 CYS H  49     -13.194  56.808   0.929  1.00  0.00           H
ATOM    466  HB2 CYS H  49     -12.289  55.689  -0.156  1.00  0.00           H
ATOM    467  SG  CYS H  49     -10.860  57.384   0.783  1.00  1.00           S
ATOM    468  C   CYS H  49     -13.396  54.314   1.978  1.00  1.00           C
ATOM    469  O   CYS H  49     -13.455  53.289   1.295  1.00  1.00           O
ATOM    470  N   ILE H  50     -14.396  54.713   2.759  1.00  1.00           N
ATOM    471  HN  ILE H  50     -14.315  55.505   3.359  1.00  0.00           H
ATOM    472  CA  ILE H  50     -15.681  54.014   2.787  1.00  1.00           C
ATOM    473  HA  ILE H  50     -15.479  52.953   2.800  1.00  0.00           H
ATOM    474  CB  ILE H  50     -16.515  54.409   4.021  1.00  1.00           C
ATOM    475  HB  ILE H  50     -17.463  53.830   4.033  1.00  0.00           H
ATOM    476  CG2 ILE H  50     -15.709  54.109   5.295  1.00  1.00           C
ATOM    477 HG21 ILE H  50     -14.856  54.815   5.382  1.00  0.00           H
ATOM    478 HG22 ILE H  50     -15.309  53.073   5.254  1.00  0.00           H
ATOM    479 HG23 ILE H  50     -16.358  54.225   6.189  1.00  0.00           H
ATOM    480  CG1 ILE H  50     -17.014  55.867   3.934  1.00  1.00           C
ATOM    481 HG11 ILE H  50     -17.690  55.952   3.057  1.00  0.00           H
ATOM    482 HG12 ILE H  50     -16.135  56.527   3.778  1.00  0.00           H
ATOM    483  CD  ILE H  50     -17.770  56.358   5.173  1.00  1.00           C
ATOM    484  HD1 ILE H  50     -17.069  56.474   6.027  1.00  0.00           H
ATOM    485  HD2 ILE H  50     -18.553  55.622   5.454  1.00  0.00           H
ATOM    486  HD3 ILE H  50     -18.240  57.343   4.964  1.00  0.00           H
ATOM    487  C   ILE H  50     -16.442  54.221   1.471  1.00  1.00           C
ATOM    488  O   ILE H  50     -16.169  55.144   0.699  1.00  1.00           O
ATOM    489  N   LYS H  51     -17.435  53.366   1.211  1.00  1.00           N
ATOM    490  HN  LYS H  51     -17.678  52.642   1.851  1.00  0.00           H
ATOM    491  CA  LYS H  51     -18.240  53.417  -0.018  1.00  1.00           C
ATOM    492  HA  LYS H  51     -17.589  53.248  -0.863  1.00  0.00           H
ATOM    493  CB  LYS H  51     -19.325  52.332   0.061  1.00  1.00           C
ATOM    494  HB1 LYS H  51     -20.090  52.638   0.806  1.00  0.00           H
ATOM    495  HB2 LYS H  51     -18.861  51.379   0.393  1.00  0.00           H
ATOM    496  CG  LYS H  51     -20.007  52.112  -1.295  1.00  1.00           C
ATOM    497  HG1 LYS H  51     -19.241  51.822  -2.046  1.00  0.00           H
ATOM    498  HG2 LYS H  51     -20.487  53.060  -1.620  1.00  0.00           H
ATOM    499  CD  LYS H  51     -21.071  51.012  -1.210  1.00  1.00           C
ATOM    500  HD1 LYS H  51     -21.860  51.307  -0.486  1.00  0.00           H
ATOM    501  HD2 LYS H  51     -20.605  50.064  -0.866  1.00  0.00           H
ATOM    502  CE  LYS H  51     -21.689  50.813  -2.599  1.00  1.00           C
ATOM    503  HE1 LYS H  51     -20.905  50.481  -3.312  1.00  0.00           H
ATOM    504  HE2 LYS H  51     -22.142  51.766  -2.946  1.00  0.00           H
ATOM    505  NZ  LYS H  51     -22.756  49.784  -2.593  1.00  1.00           N
ATOM    506  HZ1 LYS H  51     -23.513  50.072  -1.941  1.00  0.00           H
ATOM    507  HZ2 LYS H  51     -22.359  48.874  -2.282  1.00  0.00           H
ATOM    508  HZ3 LYS H  51     -23.145  49.682  -3.552  1.00  0.00           H
ATOM    509  C   LYS H  51     -18.835  54.820  -0.248  1.00  1.00           C
ATOM    510  O   LYS H  51     -19.435  55.392   0.656  1.00  1.00           O
ATOM    511  N   GLY H  52     -18.694  55.346  -1.469  1.00  1.00           N
ATOM    512  HN  GLY H  52     -18.266  54.821  -2.200  1.00  0.00           H
ATOM    513  CA  GLY H  52     -19.132  56.698  -1.862  1.00  1.00           C
ATOM    514  HA1 GLY H  52     -19.949  56.975  -1.212  1.00  0.00           H
ATOM    515  HA2 GLY H  52     -19.472  56.643  -2.885  1.00  0.00           H
ATOM    516  C   GLY H  52     -18.042  57.775  -1.765  1.00  1.00           C
ATOM    517  O   GLY H  52     -18.221  58.876  -2.291  1.00  1.00           O
ATOM    518  N   TYR H  53     -16.902  57.447  -1.151  1.00  1.00           N
ATOM    519  HN  TYR H  53     -16.797  56.559  -0.713  1.00  0.00           H
ATOM    520  CA  TYR H  53     -15.736  58.314  -1.058  1.00  1.00           C
ATOM    521  HA  TYR H  53     -15.979  59.256  -1.527  1.00  0.00           H
ATOM    522  CB  TYR H  53     -15.351  58.531   0.408  1.00  1.00           C
ATOM    523  HB1 TYR H  53     -14.414  59.126   0.450  1.00  0.00           H
ATOM    524  HB2 TYR H  53     -15.198  57.542   0.890  1.00  0.00           H
ATOM    525  CG  TYR H  53     -16.379  59.271   1.240  1.00  1.00           C
ATOM    526  CD1 TYR H  53     -17.532  58.605   1.697  1.00  1.00           C
ATOM    527  HD1 TYR H  53     -17.684  57.563   1.455  1.00  0.00           H
ATOM    528  CE1 TYR H  53     -18.487  59.293   2.468  1.00  1.00           C
ATOM    529  HE1 TYR H  53     -19.378  58.784   2.804  1.00  0.00           H
ATOM    530  CZ  TYR H  53     -18.281  60.646   2.801  1.00  1.00           C
ATOM    531  OH  TYR H  53     -19.197  61.302   3.557  1.00  1.00           O
ATOM    532  HH  TYR H  53     -18.890  62.203   3.679  1.00  0.00           H
ATOM    533  CD2 TYR H  53     -16.177  60.624   1.570  1.00  1.00           C
ATOM    534  HD2 TYR H  53     -15.293  61.136   1.220  1.00  0.00           H
ATOM    535  CE2 TYR H  53     -17.121  61.313   2.353  1.00  1.00           C
ATOM    536  HE2 TYR H  53     -16.958  62.349   2.610  1.00  0.00           H
ATOM    537  C   TYR H  53     -14.568  57.742  -1.868  1.00  1.00           C
ATOM    538  O   TYR H  53     -14.370  56.530  -1.923  1.00  1.00           O
ATOM    539  N   HSD H  54     -13.774  58.620  -2.477  1.00  1.00           N
ATOM    540  HN  HSD H  54     -13.989  59.593  -2.473  1.00  0.00           H
ATOM    541  CA  HSD H  54     -12.548  58.265  -3.190  1.00  1.00           C
ATOM    542  HA  HSD H  54     -12.435  57.192  -3.142  1.00  0.00           H
ATOM    543  CB  HSD H  54     -12.602  58.727  -4.652  1.00  1.00           C
ATOM    544  HB1 HSD H  54     -13.549  58.361  -5.103  1.00  0.00           H
ATOM    545  HB2 HSD H  54     -11.742  58.281  -5.195  1.00  0.00           H
ATOM    546  ND1 HSD H  54     -13.575  61.101  -4.608  1.00  1.00           N
ATOM    547  HD1 HSD H  54     -14.482  60.850  -4.271  1.00  0.00           H
ATOM    548  CG  HSD H  54     -12.545  60.222  -4.836  1.00  1.00           C
ATOM    549  CE1 HSD H  54     -13.149  62.334  -4.915  1.00  1.00           C
ATOM    550  HE1 HSD H  54     -13.780  63.221  -4.852  1.00  0.00           H
ATOM    551  NE2 HSD H  54     -11.867  62.307  -5.300  1.00  1.00           N
ATOM    552  CD2 HSD H  54     -11.476  60.961  -5.269  1.00  1.00           C
ATOM    553  HD2 HSD H  54     -10.476  60.663  -5.558  1.00  0.00           H
ATOM    554  C   HSD H  54     -11.334  58.827  -2.456  1.00  1.00           C
ATOM    555  O   HSD H  54     -11.400  59.902  -1.856  1.00  1.00           O
ATOM    556  N   LEU H  55     -10.231  58.083  -2.500  1.00  1.00           N
ATOM    557  HN  LEU H  55     -10.205  57.216  -2.991  1.00  0.00           H
ATOM    558  CA  LEU H  55      -8.992  58.471  -1.844  1.00  1.00           C
ATOM    559  HA  LEU H  55      -9.238  59.011  -0.942  1.00  0.00           H
ATOM    560  CB  LEU H  55      -8.177  57.208  -1.516  1.00  1.00           C
ATOM    561  HB1 LEU H  55      -7.774  56.786  -2.461  1.00  0.00           H
ATOM    562  HB2 LEU H  55      -8.850  56.459  -1.047  1.00  0.00           H
ATOM    563  CG  LEU H  55      -7.004  57.492  -0.558  1.00  1.00           C
ATOM    564  HG  LEU H  55      -7.220  58.408   0.032  1.00  0.00           H
ATOM    565  CD1 LEU H  55      -6.806  56.310   0.390  1.00  1.00           C
ATOM    566 HD11 LEU H  55      -6.582  55.389  -0.190  1.00  0.00           H
ATOM    567 HD12 LEU H  55      -7.731  56.141   0.982  1.00  0.00           H
ATOM    568 HD13 LEU H  55      -5.956  56.513   1.075  1.00  0.00           H
ATOM    569  CD2 LEU H  55      -5.692  57.720  -1.310  1.00  1.00           C
ATOM    570 HD21 LEU H  55      -5.791  58.589  -1.995  1.00  0.00           H
ATOM    571 HD22 LEU H  55      -5.440  56.821  -1.912  1.00  0.00           H
ATOM    572 HD23 LEU H  55      -4.874  57.928  -0.588  1.00  0.00           H
ATOM    573  C   LEU H  55      -8.243  59.470  -2.718  1.00  1.00           C
ATOM    574  O   LEU H  55      -7.899  59.174  -3.858  1.00  1.00           O
ATOM    575  N   VAL H  56      -7.965  60.638  -2.160  1.00  1.00           N
ATOM    576  HN  VAL H  56      -8.354  60.882  -1.276  1.00  0.00           H
ATOM    577  CA  VAL H  56      -7.099  61.657  -2.744  1.00  1.00           C
ATOM    578  HA  VAL H  56      -6.839  61.340  -3.743  1.00  0.00           H
ATOM    579  CB  VAL H  56      -7.806  63.022  -2.786  1.00  1.00           C
ATOM    580  HB  VAL H  56      -8.055  63.336  -1.750  1.00  0.00           H
ATOM    581  CG1 VAL H  56      -6.918  64.091  -3.436  1.00  1.00           C
ATOM    582 HG11 VAL H  56      -6.668  63.798  -4.478  1.00  0.00           H
ATOM    583 HG12 VAL H  56      -5.973  64.198  -2.861  1.00  0.00           H
ATOM    584 HG13 VAL H  56      -7.454  65.064  -3.460  1.00  0.00           H
ATOM    585  CG2 VAL H  56      -9.099  62.926  -3.600  1.00  1.00           C
ATOM    586 HG21 VAL H  56      -9.853  62.325  -3.049  1.00  0.00           H
ATOM    587 HG22 VAL H  56      -8.896  62.434  -4.575  1.00  0.00           H
ATOM    588 HG23 VAL H  56      -9.513  63.942  -3.773  1.00  0.00           H
ATOM    589  C   VAL H  56      -5.827  61.706  -1.915  1.00  1.00           C
ATOM    590  O   VAL H  56      -5.891  61.792  -0.694  1.00  1.00           O
ATOM    591  N   GLY H  57      -4.669  61.649  -2.568  1.00  1.00           N
ATOM    592  HN  GLY H  57      -4.635  61.620  -3.564  1.00  0.00           H
ATOM    593  CA  GLY H  57      -3.372  61.625  -1.894  1.00  1.00           C
ATOM    594  HA1 GLY H  57      -3.508  62.025  -0.900  1.00  0.00           H
ATOM    595  HA2 GLY H  57      -2.694  62.249  -2.457  1.00  0.00           H
ATOM    596  C   GLY H  57      -2.783  60.219  -1.789  1.00  1.00           C
ATOM    597  O   GLY H  57      -3.049  59.350  -2.619  1.00  1.00           O
ATOM    598  N   LYS H  58      -1.917  60.001  -0.798  1.00  1.00           N
ATOM    599  HN  LYS H  58      -1.721  60.695  -0.110  1.00  0.00           H
ATOM    600  CA  LYS H  58      -1.194  58.733  -0.649  1.00  1.00           C
ATOM    601  HA  LYS H  58      -1.030  58.323  -1.635  1.00  0.00           H
ATOM    602  CB  LYS H  58       0.143  58.957   0.063  1.00  1.00           C
ATOM    603  HB1 LYS H  58       0.391  58.043   0.643  1.00  0.00           H
ATOM    604  HB2 LYS H  58       0.030  59.809   0.766  1.00  0.00           H
ATOM    605  CG  LYS H  58       1.310  59.262  -0.890  1.00  1.00           C
ATOM    606  HG1 LYS H  58       1.069  60.147  -1.517  1.00  0.00           H
ATOM    607  HG2 LYS H  58       1.497  58.392  -1.555  1.00  0.00           H
ATOM    608  CD  LYS H  58       2.549  59.545  -0.034  1.00  1.00           C
ATOM    609  HD1 LYS H  58       2.578  58.795   0.784  1.00  0.00           H
ATOM    610  HD2 LYS H  58       2.435  60.557   0.408  1.00  0.00           H
ATOM    611  CE  LYS H  58       3.888  59.498  -0.762  1.00  1.00           C
ATOM    612  HE1 LYS H  58       3.965  60.334  -1.490  1.00  0.00           H
ATOM    613  HE2 LYS H  58       4.014  58.525  -1.283  1.00  0.00           H
ATOM    614  NZ  LYS H  58       4.976  59.642   0.241  1.00  1.00           N
ATOM    615  HZ1 LYS H  58       4.919  58.864   0.929  1.00  0.00           H
ATOM    616  HZ2 LYS H  58       4.873  60.551   0.736  1.00  0.00           H
ATOM    617  HZ3 LYS H  58       5.897  59.612  -0.240  1.00  0.00           H
ATOM    618  C   LYS H  58      -2.046  57.713   0.100  1.00  1.00           C
ATOM    619  O   LYS H  58      -2.445  57.930   1.240  1.00  1.00           O
ATOM    620  N   LYS H  59      -2.273  56.563  -0.530  1.00  1.00           N
ATOM    621  HN  LYS H  59      -1.968  56.416  -1.467  1.00  0.00           H
ATOM    622  CA  LYS H  59      -2.978  55.432   0.087  1.00  1.00           C
ATOM    623  HA  LYS H  59      -3.892  55.796   0.532  1.00  0.00           H
ATOM    624  CB  LYS H  59      -3.278  54.393  -1.007  1.00  1.00           C
ATOM    625  HB1 LYS H  59      -2.318  53.979  -1.382  1.00  0.00           H
ATOM    626  HB2 LYS H  59      -3.804  54.897  -1.846  1.00  0.00           H
ATOM    627  CG  LYS H  59      -4.151  53.237  -0.497  1.00  1.00           C
ATOM    628  HG1 LYS H  59      -5.153  53.635  -0.229  1.00  0.00           H
ATOM    629  HG2 LYS H  59      -3.681  52.807   0.412  1.00  0.00           H
ATOM    630  CD  LYS H  59      -4.323  52.122  -1.542  1.00  1.00           C
ATOM    631  HD1 LYS H  59      -3.322  51.766  -1.868  1.00  0.00           H
ATOM    632  HD2 LYS H  59      -4.865  52.525  -2.424  1.00  0.00           H
ATOM    633  CE  LYS H  59      -5.117  50.941  -0.952  1.00  1.00           C
ATOM    634  HE1 LYS H  59      -6.136  51.284  -0.671  1.00  0.00           H
ATOM    635  HE2 LYS H  59      -4.586  50.549  -0.058  1.00  0.00           H
ATOM    636  NZ  LYS H  59      -5.276  49.807  -1.911  1.00  1.00           N
ATOM    637  HZ1 LYS H  59      -4.338  49.451  -2.186  1.00  0.00           H
ATOM    638  HZ2 LYS H  59      -5.783  50.137  -2.757  1.00  0.00           H
ATOM    639  HZ3 LYS H  59      -5.818  49.043  -1.458  1.00  0.00           H
ATOM    640  C   LYS H  59      -2.179  54.827   1.244  1.00  1.00           C
ATOM    641  O   LYS H  59      -2.745  54.500   2.281  1.00  1.00           O
ATOM    642  N   THR H  60      -0.876  54.669   1.045  1.00  1.00           N
ATOM    643  HN  THR H  60      -0.445  55.017   0.217  1.00  0.00           H
ATOM    644  CA  THR H  60       0.040  53.999   1.971  1.00  1.00           C
ATOM    645  HA  THR H  60      -0.549  53.567   2.766  1.00  0.00           H
ATOM    646  CB  THR H  60       0.847  52.909   1.259  1.00  1.00           C
ATOM    647  HB  THR H  60       1.691  52.581   1.902  1.00  0.00           H
ATOM    648  OG1 THR H  60       1.362  53.424   0.049  1.00  1.00           O
ATOM    649  HG1 THR H  60       1.920  54.166   0.293  1.00  0.00           H
ATOM    650  CG2 THR H  60      -0.009  51.690   0.929  1.00  1.00           C
ATOM    651 HG21 THR H  60      -0.849  51.982   0.263  1.00  0.00           H
ATOM    652 HG22 THR H  60      -0.430  51.259   1.863  1.00  0.00           H
ATOM    653 HG23 THR H  60       0.606  50.926   0.408  1.00  0.00           H
ATOM    654  C   THR H  60       1.003  54.990   2.603  1.00  1.00           C
ATOM    655  O   THR H  60       1.592  55.809   1.893  1.00  1.00           O
ATOM    656  N   LEU H  61       1.198  54.859   3.910  1.00  1.00           N
ATOM    657  HN  LEU H  61       0.644  54.224   4.441  1.00  0.00           H
ATOM    658  CA  LEU H  61       2.188  55.584   4.687  1.00  1.00           C
ATOM    659  HA  LEU H  61       2.742  56.214   4.007  1.00  0.00           H
ATOM    660  CB  LEU H  61       1.544  56.435   5.781  1.00  1.00           C
ATOM    661  HB1 LEU H  61       2.356  56.906   6.373  1.00  0.00           H
ATOM    662  HB2 LEU H  61       0.960  55.761   6.442  1.00  0.00           H
ATOM    663  CG  LEU H  61       0.611  57.544   5.290  1.00  1.00           C
ATOM    664  HG  LEU H  61       0.882  57.814   4.247  1.00  0.00           H
ATOM    665  CD1 LEU H  61      -0.844  57.096   5.330  1.00  1.00           C
ATOM    666 HD11 LEU H  61      -1.134  56.831   6.369  1.00  0.00           H
ATOM    667 HD12 LEU H  61      -0.982  56.202   4.685  1.00  0.00           H
ATOM    668 HD13 LEU H  61      -1.503  57.918   4.977  1.00  0.00           H
ATOM    669  CD2 LEU H  61       0.753  58.720   6.247  1.00  1.00           C
ATOM    670 HD21 LEU H  61       1.750  59.194   6.124  1.00  0.00           H
ATOM    671 HD22 LEU H  61       0.654  58.368   7.296  1.00  0.00           H
ATOM    672 HD23 LEU H  61      -0.029  59.479   6.032  1.00  0.00           H
ATOM    673  C   LEU H  61       3.163  54.618   5.342  1.00  1.00           C
ATOM    674  O   LEU H  61       2.811  53.487   5.683  1.00  1.00           O
ATOM    675  N   PHE H  62       4.369  55.109   5.579  1.00  1.00           N
ATOM    676  HN  PHE H  62       4.619  56.031   5.294  1.00  0.00           H
ATOM    677  CA  PHE H  62       5.414  54.363   6.262  1.00  1.00           C
ATOM    678  HA  PHE H  62       5.025  53.388   6.513  1.00  0.00           H
ATOM    679  CB  PHE H  62       6.640  54.234   5.352  1.00  1.00           C
ATOM    680  HB1 PHE H  62       7.435  53.674   5.889  1.00  0.00           H
ATOM    681  HB2 PHE H  62       7.003  55.249   5.083  1.00  0.00           H
ATOM    682  CG  PHE H  62       6.373  53.496   4.053  1.00  1.00           C
ATOM    683  CD1 PHE H  62       5.845  54.185   2.943  1.00  1.00           C
ATOM    684  HD1 PHE H  62       5.630  55.241   3.018  1.00  0.00           H
ATOM    685  CE1 PHE H  62       5.597  53.503   1.738  1.00  1.00           C
ATOM    686  HE1 PHE H  62       5.176  54.030   0.895  1.00  0.00           H
ATOM    687  CZ  PHE H  62       5.898  52.134   1.633  1.00  1.00           C
ATOM    688  HZ  PHE H  62       5.704  51.607   0.711  1.00  0.00           H
ATOM    689  CD2 PHE H  62       6.666  52.125   3.947  1.00  1.00           C
ATOM    690  HD2 PHE H  62       7.055  51.588   4.800  1.00  0.00           H
ATOM    691  CE2 PHE H  62       6.452  51.453   2.730  1.00  1.00           C
ATOM    692  HE2 PHE H  62       6.715  50.409   2.638  1.00  0.00           H
ATOM    693  C   PHE H  62       5.745  55.072   7.566  1.00  1.00           C
ATOM    694  O   PHE H  62       6.066  56.262   7.567  1.00  1.00           O
ATOM    695  N   CYS H  63       5.699  54.348   8.680  1.00  1.00           N
ATOM    696  HN  CYS H  63       5.287  53.441   8.715  1.00  0.00           H
ATOM    697  CA  CYS H  63       6.259  54.857   9.920  1.00  1.00           C
ATOM    698  HA  CYS H  63       6.116  55.927   9.944  1.00  0.00           H
ATOM    699  CB  CYS H  63       5.561  54.197  11.098  1.00  1.00           C
ATOM    700  HB1 CYS H  63       5.745  53.104  11.042  1.00  0.00           H
ATOM    701  HB2 CYS H  63       4.470  54.376  11.000  1.00  0.00           H
ATOM    702  SG  CYS H  63       6.110  54.801  12.706  1.00  1.00           S
ATOM    703  C   CYS H  63       7.772  54.625   9.890  1.00  1.00           C
ATOM    704  O   CYS H  63       8.248  53.490   9.981  1.00  1.00           O
ATOM    705  N   ASN H  64       8.564  55.720   9.726  1.00  1.00           N
ATOM    706  HN  ASN H  64       8.183  56.639   9.667  1.00  0.00           H
ATOM    707  CA  ASN H  64      10.007  55.628   9.627  1.00  1.00           C
ATOM    708  HA  ASN H  64      10.224  54.670   9.179  1.00  0.00           H
ATOM    709  CB  ASN H  64      10.722  56.756   8.792  1.00  1.00           C
ATOM    710  HB1 ASN H  64      10.303  56.725   7.764  1.00  0.00           H
ATOM    711  HB2 ASN H  64      11.803  56.509   8.756  1.00  0.00           H
ATOM    712  CG  ASN H  64      10.610  58.222   9.280  1.00  1.00           C
ATOM    713  OD1 ASN H  64       9.982  58.531  10.290  1.00  1.00           O
ATOM    714  ND2 ASN H  64      11.273  59.133   8.509  1.00  1.00           N
ATOM    715 HD22 ASN H  64      11.812  58.825   7.731  1.00  0.00           H
ATOM    716  C   ASN H  64      10.574  55.433  11.011  1.00  1.00           C
ATOM    717  O   ASN H  64       9.848  55.502  12.003  1.00  1.00           O
ATOM    718  N   ALA H  65      11.897  55.159  11.102  1.00  1.00           N
ATOM    719  HN  ALA H  65      12.454  55.042  10.284  1.00  0.00           H
ATOM    720  CA  ALA H  65      12.620  55.012  12.372  1.00  1.00           C
ATOM    721  HA  ALA H  65      12.134  54.248  12.961  1.00  0.00           H
ATOM    722  CB  ALA H  65      14.068  54.619  12.052  1.00  1.00           C
ATOM    723  HB1 ALA H  65      14.549  55.406  11.432  1.00  0.00           H
ATOM    724  HB2 ALA H  65      14.084  53.663  11.486  1.00  0.00           H
ATOM    725  HB3 ALA H  65      14.646  54.506  12.994  1.00  0.00           H
ATOM    726  C   ALA H  65      12.583  56.279  13.256  1.00  1.00           C
ATOM    727  O   ALA H  65      12.810  56.203  14.462  1.00  1.00           O
ATOM    728  N   SER H  66      12.293  57.444  12.665  1.00  1.00           N
ATOM    729  HN  SER H  66      12.152  57.489  11.680  1.00  0.00           H
ATOM    730  CA  SER H  66      12.154  58.729  13.357  1.00  1.00           C
ATOM    731  HA  SER H  66      12.842  58.737  14.189  1.00  0.00           H
ATOM    732  CB  SER H  66      12.457  59.892  12.403  1.00  1.00           C
ATOM    733  HB1 SER H  66      12.524  60.841  12.976  1.00  0.00           H
ATOM    734  HB2 SER H  66      11.651  59.975  11.643  1.00  0.00           H
ATOM    735  OG  SER H  66      13.693  59.666  11.741  1.00  1.00           O
ATOM    736  HG1 SER H  66      13.539  58.937  11.136  1.00  0.00           H
ATOM    737  C   SER H  66      10.783  58.918  14.009  1.00  1.00           C
ATOM    738  O   SER H  66      10.549  59.975  14.588  1.00  1.00           O
ATOM    739  N   LYS H  67       9.911  57.898  13.965  1.00  1.00           N
ATOM    740  HN  LYS H  67      10.161  57.036  13.532  1.00  0.00           H
ATOM    741  CA  LYS H  67       8.553  57.929  14.521  1.00  1.00           C
ATOM    742  HA  LYS H  67       8.042  57.036  14.193  1.00  0.00           H
ATOM    743  CB  LYS H  67       8.570  57.994  16.058  1.00  1.00           C
ATOM    744  HB1 LYS H  67       7.522  57.955  16.422  1.00  0.00           H
ATOM    745  HB2 LYS H  67       9.022  58.961  16.363  1.00  0.00           H
ATOM    746  CG  LYS H  67       9.354  56.864  16.723  1.00  1.00           C
ATOM    747  HG1 LYS H  67      10.405  56.873  16.364  1.00  0.00           H
ATOM    748  HG2 LYS H  67       8.895  55.886  16.465  1.00  0.00           H
ATOM    749  CD  LYS H  67       9.323  57.067  18.239  1.00  1.00           C
ATOM    750  HD1 LYS H  67       8.271  57.112  18.593  1.00  0.00           H
ATOM    751  HD2 LYS H  67       9.832  58.018  18.504  1.00  0.00           H
ATOM    752  CE  LYS H  67      10.043  55.892  18.896  1.00  1.00           C
ATOM    753  HE1 LYS H  67      11.126  55.928  18.649  1.00  0.00           H
ATOM    754  HE2 LYS H  67       9.602  54.935  18.543  1.00  0.00           H
ATOM    755  NZ  LYS H  67       9.912  55.936  20.369  1.00  1.00           N
ATOM    756  HZ1 LYS H  67       8.906  55.894  20.629  1.00  0.00           H
ATOM    757  HZ2 LYS H  67      10.327  56.820  20.728  1.00  0.00           H
ATOM    758  HZ3 LYS H  67      10.412  55.125  20.786  1.00  0.00           H
ATOM    759  C   LYS H  67       7.714  59.058  13.932  1.00  1.00           C
ATOM    760  O   LYS H  67       6.898  59.639  14.628  1.00  1.00           O
ATOM    761  N   GLU H  68       7.899  59.387  12.663  1.00  1.00           N
ATOM    762  HN  GLU H  68       8.666  59.037  12.131  1.00  0.00           H
ATOM    763  CA  GLU H  68       6.989  60.285  11.962  1.00  1.00           C
ATOM    764  HA  GLU H  68       6.128  60.441  12.595  1.00  0.00           H
ATOM    765  CB  GLU H  68       7.655  61.632  11.636  1.00  1.00           C
ATOM    766  HB1 GLU H  68       7.020  62.186  10.912  1.00  0.00           H
ATOM    767  HB2 GLU H  68       8.647  61.445  11.174  1.00  0.00           H
ATOM    768  CG  GLU H  68       7.842  62.490  12.905  1.00  1.00           C
ATOM    769  HG1 GLU H  68       8.540  61.963  13.589  1.00  0.00           H
ATOM    770  HG2 GLU H  68       6.857  62.602  13.405  1.00  0.00           H
ATOM    771  CD  GLU H  68       8.406  63.898  12.636  1.00  1.00           C
ATOM    772  OE1 GLU H  68       8.382  64.721  13.581  1.00  1.00           O
ATOM    773  OE2 GLU H  68       8.874  64.155  11.502  1.00  1.00           O
ATOM    774  C   GLU H  68       6.449  59.549  10.742  1.00  1.00           C
ATOM    775  O   GLU H  68       7.205  58.968   9.958  1.00  1.00           O
ATOM    776  N   TRP H  69       5.124  59.543  10.604  1.00  1.00           N
ATOM    777  HN  TRP H  69       4.509  59.791  11.348  1.00  0.00           H
ATOM    778  CA  TRP H  69       4.497  59.169   9.344  1.00  1.00           C
ATOM    779  HA  TRP H  69       4.839  58.180   9.076  1.00  0.00           H
ATOM    780  CB  TRP H  69       2.973  59.187   9.496  1.00  1.00           C
ATOM    781  HB1 TRP H  69       2.515  59.020   8.498  1.00  0.00           H
ATOM    782  HB2 TRP H  69       2.666  60.184   9.877  1.00  0.00           H
ATOM    783  CG  TRP H  69       2.444  58.145  10.434  1.00  1.00           C
ATOM    784  CD1 TRP H  69       2.011  58.347  11.700  1.00  1.00           C
ATOM    785  HD1 TRP H  69       1.961  59.306  12.194  1.00  0.00           H
ATOM    786  NE1 TRP H  69       1.642  57.142  12.266  1.00  1.00           N
ATOM    787  HE1 TRP H  69       1.306  57.041  13.176  1.00  0.00           H
ATOM    788  CE2 TRP H  69       1.810  56.096  11.376  1.00  1.00           C
ATOM    789  CD2 TRP H  69       2.321  56.712  10.195  1.00  1.00           C
ATOM    790  CE3 TRP H  69       2.614  55.871   9.100  1.00  1.00           C
ATOM    791  HE3 TRP H  69       3.040  56.280   8.196  1.00  0.00           H
ATOM    792  CZ3 TRP H  69       2.361  54.487   9.155  1.00  1.00           C
ATOM    793  HZ3 TRP H  69       2.562  53.868   8.293  1.00  0.00           H
ATOM    794  CZ2 TRP H  69       1.585  54.713  11.452  1.00  1.00           C
ATOM    795  HZ2 TRP H  69       1.214  54.253  12.356  1.00  0.00           H
ATOM    796  CH2 TRP H  69       1.848  53.909  10.328  1.00  1.00           C
ATOM    797  HH2 TRP H  69       1.655  52.847  10.367  1.00  0.00           H
ATOM    798  C   TRP H  69       4.976  60.149   8.278  1.00  1.00           C
ATOM    799  O   TRP H  69       5.080  61.351   8.544  1.00  1.00           O
ATOM    800  N   ASP H  70       5.283  59.660   7.078  1.00  1.00           N
ATOM    801  HN  ASP H  70       5.326  58.683   6.884  1.00  0.00           H
ATOM    802  CA  ASP H  70       5.575  60.566   5.978  1.00  1.00           C
ATOM    803  HA  ASP H  70       6.367  61.226   6.297  1.00  0.00           H
ATOM    804  CB  ASP H  70       6.001  59.807   4.708  1.00  1.00           C
ATOM    805  HB1 ASP H  70       6.916  59.227   4.951  1.00  0.00           H
ATOM    806  HB2 ASP H  70       6.240  60.560   3.928  1.00  0.00           H
ATOM    807  CG  ASP H  70       4.986  58.825   4.100  1.00  1.00           C
ATOM    808  OD1 ASP H  70       4.383  58.028   4.850  1.00  1.00           O
ATOM    809  OD2 ASP H  70       4.907  58.819   2.840  1.00  1.00           O
ATOM    810  C   ASP H  70       4.393  61.534   5.805  1.00  1.00           C
ATOM    811  O   ASP H  70       3.235  61.140   5.856  1.00  1.00           O
ATOM    812  N   ASN H  71       4.655  62.851   5.650  1.00  1.00           N
ATOM    813  HN  ASN H  71       5.565  63.186   5.420  1.00  0.00           H
ATOM    814  CA  ASN H  71       3.624  63.860   5.808  1.00  1.00           C
ATOM    815  HA  ASN H  71       3.000  63.581   6.645  1.00  0.00           H
ATOM    816  CB  ASN H  71       4.294  65.244   6.059  1.00  1.00           C
ATOM    817  HB1 ASN H  71       4.759  65.576   5.107  1.00  0.00           H
ATOM    818  HB2 ASN H  71       5.085  65.107   6.825  1.00  0.00           H
ATOM    819  CG  ASN H  71       3.370  66.380   6.545  1.00  1.00           C
ATOM    820  OD1 ASN H  71       3.058  67.293   5.779  1.00  1.00           O
ATOM    821  ND2 ASN H  71       3.012  66.360   7.855  1.00  1.00           N
ATOM    822 HD22 ASN H  71       3.018  65.513   8.380  1.00  0.00           H
ATOM    823  C   ASN H  71       2.734  63.859   4.579  1.00  1.00           C
ATOM    824  O   ASN H  71       3.061  64.489   3.574  1.00  1.00           O
ATOM    825  N   THR H  72       1.594  63.111   4.641  1.00  1.00           N
ATOM    826  HN  THR H  72       1.317  62.650   5.480  1.00  0.00           H
ATOM    827  CA  THR H  72       0.697  62.929   3.490  1.00  1.00           C
ATOM    828  HA  THR H  72       1.169  63.398   2.640  1.00  0.00           H
ATOM    829  CB  THR H  72       0.396  61.461   3.163  1.00  1.00           C
ATOM    830  HB  THR H  72      -0.111  61.399   2.176  1.00  0.00           H
ATOM    831  OG1 THR H  72      -0.436  60.880   4.127  1.00  1.00           O
ATOM    832  HG1 THR H  72      -1.247  61.394   4.122  1.00  0.00           H
ATOM    833  CG2 THR H  72       1.644  60.590   3.048  1.00  1.00           C
ATOM    834 HG21 THR H  72       2.004  60.304   4.059  1.00  0.00           H
ATOM    835 HG22 THR H  72       2.450  61.151   2.530  1.00  0.00           H
ATOM    836 HG23 THR H  72       1.408  59.664   2.481  1.00  0.00           H
ATOM    837  C   THR H  72      -0.612  63.690   3.643  1.00  1.00           C
ATOM    838  O   THR H  72      -1.322  63.544   4.635  1.00  1.00           O
ATOM    839  N   THR H  73      -0.984  64.424   2.597  1.00  1.00           N
ATOM    840  HN  THR H  73      -0.346  64.584   1.850  1.00  0.00           H
ATOM    841  CA  THR H  73      -2.296  65.058   2.407  1.00  1.00           C
ATOM    842  HA  THR H  73      -2.639  65.424   3.363  1.00  0.00           H
ATOM    843  CB  THR H  73      -2.164  66.215   1.400  1.00  1.00           C
ATOM    844  HB  THR H  73      -3.171  66.596   1.124  1.00  0.00           H
ATOM    845  OG1 THR H  73      -1.512  65.745   0.236  1.00  1.00           O
ATOM    846  HG1 THR H  73      -2.065  65.041  -0.111  1.00  0.00           H
ATOM    847  CG2 THR H  73      -1.358  67.390   1.944  1.00  1.00           C
ATOM    848 HG21 THR H  73      -0.330  67.060   2.205  1.00  0.00           H
ATOM    849 HG22 THR H  73      -1.845  67.791   2.859  1.00  0.00           H
ATOM    850 HG23 THR H  73      -1.289  68.189   1.176  1.00  0.00           H
ATOM    851  C   THR H  73      -3.332  64.042   1.911  1.00  1.00           C
ATOM    852  O   THR H  73      -3.790  64.138   0.770  1.00  1.00           O
ATOM    853  N   THR H  74      -3.634  63.021   2.712  1.00  1.00           N
ATOM    854  HN  THR H  74      -3.210  62.912   3.608  1.00  0.00           H
ATOM    855  CA  THR H  74      -4.610  61.986   2.334  1.00  1.00           C
ATOM    856  HA  THR H  74      -4.689  61.989   1.257  1.00  0.00           H
ATOM    857  CB  THR H  74      -4.197  60.594   2.824  1.00  1.00           C
ATOM    858  HB  THR H  74      -4.116  60.575   3.932  1.00  0.00           H
ATOM    859  OG1 THR H  74      -2.937  60.332   2.247  1.00  1.00           O
ATOM    860  HG1 THR H  74      -2.352  61.024   2.564  1.00  0.00           H
ATOM    861  CG2 THR H  74      -5.153  59.493   2.358  1.00  1.00           C
ATOM    862 HG21 THR H  74      -5.325  59.574   1.263  1.00  0.00           H
ATOM    863 HG22 THR H  74      -6.129  59.595   2.878  1.00  0.00           H
ATOM    864 HG23 THR H  74      -4.715  58.495   2.575  1.00  0.00           H
ATOM    865  C   THR H  74      -6.008  62.385   2.790  1.00  1.00           C
ATOM    866  O   THR H  74      -6.210  62.707   3.954  1.00  1.00           O
ATOM    867  N   GLU H  75      -6.977  62.367   1.878  1.00  1.00           N
ATOM    868  HN  GLU H  75      -6.789  62.078   0.943  1.00  0.00           H
ATOM    869  CA  GLU H  75      -8.367  62.752   2.131  1.00  1.00           C
ATOM    870  HA  GLU H  75      -8.542  62.685   3.194  1.00  0.00           H
ATOM    871  CB  GLU H  75      -8.643  64.182   1.636  1.00  1.00           C
ATOM    872  HB1 GLU H  75      -9.739  64.358   1.667  1.00  0.00           H
ATOM    873  HB2 GLU H  75      -8.295  64.262   0.585  1.00  0.00           H
ATOM    874  CG  GLU H  75      -7.953  65.279   2.459  1.00  1.00           C
ATOM    875  HG1 GLU H  75      -6.855  65.114   2.431  1.00  0.00           H
ATOM    876  HG2 GLU H  75      -8.305  65.216   3.511  1.00  0.00           H
ATOM    877  CD  GLU H  75      -8.247  66.697   1.929  1.00  1.00           C
ATOM    878  OE1 GLU H  75      -7.796  67.662   2.582  1.00  1.00           O
ATOM    879  OE2 GLU H  75      -8.876  66.851   0.841  1.00  1.00           O
ATOM    880  C   GLU H  75      -9.320  61.795   1.415  1.00  1.00           C
ATOM    881  O   GLU H  75      -9.113  61.457   0.251  1.00  1.00           O
ATOM    882  N   CYS H  76     -10.409  61.405   2.072  1.00  1.00           N
ATOM    883  HN  CYS H  76     -10.518  61.563   3.050  1.00  0.00           H
ATOM    884  CA  CYS H  76     -11.515  60.723   1.412  1.00  1.00           C
ATOM    885  HA  CYS H  76     -11.148  60.281   0.498  1.00  0.00           H
ATOM    886  CB  CYS H  76     -12.066  59.650   2.346  1.00  1.00           C
ATOM    887  HB1 CYS H  76     -13.012  59.260   1.914  1.00  0.00           H
ATOM    888  HB2 CYS H  76     -12.294  60.120   3.326  1.00  0.00           H
ATOM    889  SG  CYS H  76     -10.921  58.279   2.600  1.00  1.00           S
ATOM    890  C   CYS H  76     -12.560  61.756   0.993  1.00  1.00           C
ATOM    891  O   CYS H  76     -13.217  62.367   1.837  1.00  1.00           O
ATOM    892  N   ARG H  77     -12.723  61.966  -0.316  1.00  1.00           N
ATOM    893  HN  ARG H  77     -12.206  61.446  -0.991  1.00  0.00           H
ATOM    894  CA  ARG H  77     -13.656  62.957  -0.869  1.00  1.00           C
ATOM    895  HA  ARG H  77     -14.031  63.557  -0.053  1.00  0.00           H
ATOM    896  CB  ARG H  77     -12.946  63.840  -1.899  1.00  1.00           C
ATOM    897  HB1 ARG H  77     -13.703  64.459  -2.427  1.00  0.00           H
ATOM    898  HB2 ARG H  77     -12.434  63.190  -2.640  1.00  0.00           H
ATOM    899  CG  ARG H  77     -11.914  64.763  -1.250  1.00  1.00           C
ATOM    900  HG1 ARG H  77     -11.054  64.163  -0.883  1.00  0.00           H
ATOM    901  HG2 ARG H  77     -12.375  65.293  -0.389  1.00  0.00           H
ATOM    902  CD  ARG H  77     -11.427  65.781  -2.278  1.00  1.00           C
ATOM    903  HD1 ARG H  77     -12.263  66.448  -2.579  1.00  0.00           H
ATOM    904  HD2 ARG H  77     -11.017  65.257  -3.168  1.00  0.00           H
ATOM    905  NE  ARG H  77     -10.361  66.615  -1.710  1.00  1.00           N
ATOM    906  HE  ARG H  77     -10.124  66.445  -0.755  1.00  0.00           H
ATOM    907  CZ  ARG H  77      -9.687  67.559  -2.322  1.00  1.00           C
ATOM    908  NH1 ARG H  77      -9.879  67.853  -3.583  1.00  1.00           N
ATOM    909 HH11 ARG H  77     -10.560  67.350  -4.115  1.00  0.00           H
ATOM    910 HH12 ARG H  77      -9.345  68.580  -4.014  1.00  0.00           H
ATOM    911  NH2 ARG H  77      -8.802  68.205  -1.627  1.00  1.00           N
ATOM    912 HH21 ARG H  77      -8.657  67.975  -0.665  1.00  0.00           H
ATOM    913 HH22 ARG H  77      -8.265  68.933  -2.054  1.00  0.00           H
ATOM    914  C   ARG H  77     -14.892  62.297  -1.461  1.00  1.00           C
ATOM    915  O   ARG H  77     -14.814  61.253  -2.100  1.00  1.00           O
ATOM    916  N   LEU H  78     -16.042  62.932  -1.285  1.00  1.00           N
ATOM    917  HN  LEU H  78     -16.100  63.760  -0.734  1.00  0.00           H
ATOM    918  CA  LEU H  78     -17.301  62.480  -1.874  1.00  1.00           C
ATOM    919  HA  LEU H  78     -17.398  61.415  -1.724  1.00  0.00           H
ATOM    920  CB  LEU H  78     -18.431  63.250  -1.158  1.00  1.00           C
ATOM    921  HB1 LEU H  78     -18.462  64.283  -1.565  1.00  0.00           H
ATOM    922  HB2 LEU H  78     -18.190  63.297  -0.075  1.00  0.00           H
ATOM    923  CG  LEU H  78     -19.828  62.627  -1.315  1.00  1.00           C
ATOM    924  HG  LEU H  78     -19.961  62.291  -2.365  1.00  0.00           H
ATOM    925  CD1 LEU H  78     -20.016  61.432  -0.379  1.00  1.00           C
ATOM    926 HD11 LEU H  78     -19.897  61.753   0.678  1.00  0.00           H
ATOM    927 HD12 LEU H  78     -19.255  60.654  -0.601  1.00  0.00           H
ATOM    928 HD13 LEU H  78     -21.034  61.007  -0.508  1.00  0.00           H
ATOM    929  CD2 LEU H  78     -20.898  63.665  -0.975  1.00  1.00           C
ATOM    930 HD21 LEU H  78     -20.813  64.539  -1.656  1.00  0.00           H
ATOM    931 HD22 LEU H  78     -20.765  64.016   0.071  1.00  0.00           H
ATOM    932 HD23 LEU H  78     -21.909  63.219  -1.095  1.00  0.00           H
ATOM    933  C   LEU H  78     -17.302  62.701  -3.409  1.00  1.00           C
ATOM    934  O   LEU H  78     -16.855  63.749  -3.878  1.00  1.00           O
ATOM    935  N   GLY H  79     -17.836  61.755  -4.195  1.00  1.00           N
ATOM    936  HN  GLY H  79     -17.826  60.793  -3.934  1.00  0.00           H
ATOM    937  CA  GLY H  79     -18.473  62.056  -5.493  1.00  1.00           C
ATOM    938  HA1 GLY H  79     -18.746  63.099  -5.447  1.00  0.00           H
ATOM    939  HA2 GLY H  79     -19.356  61.438  -5.533  1.00  0.00           H
ATOM    940  C   GLY H  79     -17.722  61.849  -6.827  1.00  1.00           C
ATOM    941  O   GLY H  79     -18.130  62.471  -7.803  1.00  1.00           O
ATOM    942  N   HSD H  80     -16.632  61.073  -6.925  1.00  1.00           N
ATOM    943  HN  HSD H  80     -16.266  60.586  -6.137  1.00  0.00           H
ATOM    944  CA  HSD H  80     -15.893  60.880  -8.199  1.00  1.00           C
ATOM    945  HA  HSD H  80     -16.516  61.246  -9.001  1.00  0.00           H
ATOM    946  CB  HSD H  80     -14.543  61.631  -8.189  1.00  1.00           C
ATOM    947  HB1 HSD H  80     -14.068  61.500  -9.184  1.00  0.00           H
ATOM    948  HB2 HSD H  80     -13.897  61.171  -7.412  1.00  0.00           H
ATOM    949  ND1 HSD H  80     -15.375  63.744  -6.939  1.00  1.00           N
ATOM    950  HD1 HSD H  80     -15.987  63.272  -6.305  1.00  0.00           H
ATOM    951  CG  HSD H  80     -14.616  63.122  -7.905  1.00  1.00           C
ATOM    952  CE1 HSD H  80     -15.157  65.062  -6.994  1.00  1.00           C
ATOM    953  HE1 HSD H  80     -15.664  65.785  -6.355  1.00  0.00           H
ATOM    954  NE2 HSD H  80     -14.243  65.341  -7.932  1.00  1.00           N
ATOM    955  CD2 HSD H  80     -13.897  64.114  -8.520  1.00  1.00           C
ATOM    956  HD2 HSD H  80     -13.170  64.068  -9.321  1.00  0.00           H
ATOM    957  C   HSD H  80     -15.708  59.382  -8.498  1.00  1.00           C
ATOM    958  O   HSD H  80     -15.495  58.604  -7.565  1.00  1.00           O
ATOM    959  N   CYS H  81     -15.809  58.969  -9.773  1.00  1.00           N
ATOM    960  HN  CYS H  81     -16.100  59.578 -10.507  1.00  0.00           H
ATOM    961  CA  CYS H  81     -15.495  57.588 -10.163  1.00  1.00           C
ATOM    962  HA  CYS H  81     -16.050  56.928  -9.513  1.00  0.00           H
ATOM    963  CB  CYS H  81     -15.859  57.311 -11.628  1.00  1.00           C
ATOM    964  HB1 CYS H  81     -15.211  56.488 -11.996  1.00  0.00           H
ATOM    965  HB2 CYS H  81     -15.638  58.225 -12.219  1.00  0.00           H
ATOM    966  SG  CYS H  81     -17.585  56.854 -11.883  1.00  1.00           S
ATOM    967  C   CYS H  81     -14.002  57.294  -9.936  1.00  1.00           C
ATOM    968  O   CYS H  81     -13.185  58.188 -10.149  1.00  1.00           O
ATOM    969  N   PRO H  82     -13.627  56.059  -9.552  1.00  1.00           N
ATOM    970  CD  PRO H  82     -14.503  54.949  -9.220  1.00  1.00           C
ATOM    971  HD1 PRO H  82     -14.899  54.496 -10.153  1.00  0.00           H
ATOM    972  HD2 PRO H  82     -15.342  55.313  -8.590  1.00  0.00           H
ATOM    973  CA  PRO H  82     -12.226  55.678  -9.392  1.00  1.00           C
ATOM    974  HA  PRO H  82     -11.759  56.318  -8.662  1.00  0.00           H
ATOM    975  CB  PRO H  82     -12.232  54.194  -9.008  1.00  1.00           C
ATOM    976  HB1 PRO H  82     -11.461  53.980  -8.238  1.00  0.00           H
ATOM    977  HB2 PRO H  82     -12.041  53.553  -9.895  1.00  0.00           H
ATOM    978  CG  PRO H  82     -13.634  53.958  -8.456  1.00  1.00           C
ATOM    979  HG1 PRO H  82     -13.964  52.914  -8.642  1.00  0.00           H
ATOM    980  HG2 PRO H  82     -13.670  54.157  -7.364  1.00  0.00           H
ATOM    981  C   PRO H  82     -11.425  55.893 -10.676  1.00  1.00           C
ATOM    982  O   PRO H  82     -11.942  55.641 -11.770  1.00  1.00           O
ATOM    983  N   ASP H  83     -10.159  56.283 -10.540  1.00  1.00           N
ATOM    984  HN  ASP H  83      -9.766  56.497  -9.649  1.00  0.00           H
ATOM    985  CA  ASP H  83      -9.261  56.424 -11.684  1.00  1.00           C
ATOM    986  HA  ASP H  83      -9.719  57.107 -12.384  1.00  0.00           H
ATOM    987  CB  ASP H  83      -7.886  56.955 -11.248  1.00  1.00           C
ATOM    988  HB1 ASP H  83      -7.182  56.861 -12.102  1.00  0.00           H
ATOM    989  HB2 ASP H  83      -7.518  56.337 -10.402  1.00  0.00           H
ATOM    990  CG  ASP H  83      -7.900  58.422 -10.798  1.00  1.00           C
ATOM    991  OD1 ASP H  83      -8.780  59.179 -11.264  1.00  1.00           O
ATOM    992  OD2 ASP H  83      -7.004  58.780 -10.002  1.00  1.00           O
ATOM    993  C   ASP H  83      -9.113  55.076 -12.425  1.00  1.00           C
ATOM    994  O   ASP H  83      -8.874  54.041 -11.790  1.00  1.00           O
ATOM    995  N   PRO H  84      -9.279  55.044 -13.759  1.00  1.00           N
ATOM    996  CD  PRO H  84      -9.699  56.148 -14.603  1.00  1.00           C
ATOM    997  HD1 PRO H  84      -9.062  57.035 -14.400  1.00  0.00           H
ATOM    998  HD2 PRO H  84     -10.763  56.391 -14.397  1.00  0.00           H
ATOM    999  CA  PRO H  84      -9.163  53.817 -14.535  1.00  1.00           C
ATOM   1000  HA  PRO H  84      -9.687  53.020 -14.033  1.00  0.00           H
ATOM   1001  CB  PRO H  84      -9.713  54.147 -15.924  1.00  1.00           C
ATOM   1002  HB1 PRO H  84     -10.787  53.876 -16.004  1.00  0.00           H
ATOM   1003  HB2 PRO H  84      -9.148  53.612 -16.716  1.00  0.00           H
ATOM   1004  CG  PRO H  84      -9.516  55.657 -16.032  1.00  1.00           C
ATOM   1005  HG1 PRO H  84      -8.501  55.901 -16.411  1.00  0.00           H
ATOM   1006  HG2 PRO H  84     -10.271  56.110 -16.709  1.00  0.00           H
ATOM   1007  C   PRO H  84      -7.729  53.276 -14.571  1.00  1.00           C
ATOM   1008  O   PRO H  84      -6.763  54.024 -14.705  1.00  1.00           O
ATOM   1009  N   VAL H  85      -7.600  51.948 -14.507  1.00  1.00           N
ATOM   1010  HN  VAL H  85      -8.397  51.363 -14.383  1.00  0.00           H
ATOM   1011  CA  VAL H  85      -6.320  51.232 -14.609  1.00  1.00           C
ATOM   1012  HA  VAL H  85      -5.584  51.925 -14.989  1.00  0.00           H
ATOM   1013  CB  VAL H  85      -5.865  50.673 -13.242  1.00  1.00           C
ATOM   1014  HB  VAL H  85      -6.589  49.903 -12.900  1.00  0.00           H
ATOM   1015  CG1 VAL H  85      -4.468  50.044 -13.351  1.00  1.00           C
ATOM   1016 HG11 VAL H  85      -3.731  50.806 -13.684  1.00  0.00           H
ATOM   1017 HG12 VAL H  85      -4.483  49.217 -14.092  1.00  0.00           H
ATOM   1018 HG13 VAL H  85      -4.151  49.653 -12.361  1.00  0.00           H
ATOM   1019  CG2 VAL H  85      -5.813  51.752 -12.152  1.00  1.00           C
ATOM   1020 HG21 VAL H  85      -6.819  52.202 -12.012  1.00  0.00           H
ATOM   1021 HG22 VAL H  85      -5.104  52.554 -12.448  1.00  0.00           H
ATOM   1022 HG23 VAL H  85      -5.489  51.302 -11.189  1.00  0.00           H
ATOM   1023  C   VAL H  85      -6.464  50.111 -15.636  1.00  1.00           C
ATOM   1024  O   VAL H  85      -7.393  49.310 -15.546  1.00  1.00           O
ATOM   1025  N   LEU H  86      -5.540  50.035 -16.598  1.00  1.00           N
ATOM   1026  HN  LEU H  86      -4.842  50.740 -16.692  1.00  0.00           H
ATOM   1027  CA  LEU H  86      -5.455  48.951 -17.579  1.00  1.00           C
ATOM   1028  HA  LEU H  86      -6.016  48.109 -17.203  1.00  0.00           H
ATOM   1029  CB  LEU H  86      -6.030  49.426 -18.928  1.00  1.00           C
ATOM   1030  HB1 LEU H  86      -5.406  50.264 -19.304  1.00  0.00           H
ATOM   1031  HB2 LEU H  86      -7.065  49.793 -18.763  1.00  0.00           H
ATOM   1032  CG  LEU H  86      -6.066  48.319 -20.002  1.00  1.00           C
ATOM   1033  HG  LEU H  86      -5.058  47.859 -20.084  1.00  0.00           H
ATOM   1034  CD1 LEU H  86      -7.086  47.231 -19.656  1.00  1.00           C
ATOM   1035 HD11 LEU H  86      -8.103  47.671 -19.581  1.00  0.00           H
ATOM   1036 HD12 LEU H  86      -6.828  46.767 -18.680  1.00  0.00           H
ATOM   1037 HD13 LEU H  86      -7.094  46.454 -20.450  1.00  0.00           H
ATOM   1038  CD2 LEU H  86      -6.462  48.914 -21.350  1.00  1.00           C
ATOM   1039 HD21 LEU H  86      -5.727  49.689 -21.656  1.00  0.00           H
ATOM   1040 HD22 LEU H  86      -7.465  49.386 -21.275  1.00  0.00           H
ATOM   1041 HD23 LEU H  86      -6.481  48.117 -22.124  1.00  0.00           H
ATOM   1042  C   LEU H  86      -3.997  48.497 -17.708  1.00  1.00           C
ATOM   1043  O   LEU H  86      -3.149  49.232 -18.204  1.00  1.00           O
ATOM   1044  N   VAL H  87      -3.695  47.283 -17.249  1.00  1.00           N
ATOM   1045  HN  VAL H  87      -4.369  46.718 -16.781  1.00  0.00           H
ATOM   1046  CA  VAL H  87      -2.358  46.689 -17.396  1.00  1.00           C
ATOM   1047  HA  VAL H  87      -1.628  47.463 -17.210  1.00  0.00           H
ATOM   1048  CB  VAL H  87      -2.160  45.521 -16.409  1.00  1.00           C
ATOM   1049  HB  VAL H  87      -2.891  44.719 -16.646  1.00  0.00           H
ATOM   1050  CG1 VAL H  87      -0.742  44.945 -16.487  1.00  1.00           C
ATOM   1051 HG11 VAL H  87       0.004  45.731 -16.242  1.00  0.00           H
ATOM   1052 HG12 VAL H  87      -0.541  44.574 -17.515  1.00  0.00           H
ATOM   1053 HG13 VAL H  87      -0.632  44.112 -15.760  1.00  0.00           H
ATOM   1054  CG2 VAL H  87      -2.394  45.969 -14.959  1.00  1.00           C
ATOM   1055 HG21 VAL H  87      -3.430  46.352 -14.840  1.00  0.00           H
ATOM   1056 HG22 VAL H  87      -1.683  46.781 -14.695  1.00  0.00           H
ATOM   1057 HG23 VAL H  87      -2.252  45.109 -14.270  1.00  0.00           H
ATOM   1058  C   VAL H  87      -2.161  46.248 -18.851  1.00  1.00           C
ATOM   1059  O   VAL H  87      -3.065  45.647 -19.427  1.00  1.00           O
ATOM   1060  N   ASN H  88      -0.985  46.516 -19.434  1.00  1.00           N
ATOM   1061  HN  ASN H  88      -0.257  46.957 -18.917  1.00  0.00           H
ATOM   1062  CA  ASN H  88      -0.636  46.210 -20.836  1.00  1.00           C
ATOM   1063  HA  ASN H  88       0.291  46.714 -21.067  1.00  0.00           H
ATOM   1064  CB  ASN H  88      -0.484  44.695 -21.041  1.00  1.00           C
ATOM   1065  HB1 ASN H  88      -0.164  44.502 -22.087  1.00  0.00           H
ATOM   1066  HB2 ASN H  88      -1.465  44.206 -20.863  1.00  0.00           H
ATOM   1067  CG  ASN H  88       0.533  44.083 -20.108  1.00  1.00           C
ATOM   1068  OD1 ASN H  88       1.585  44.641 -19.844  1.00  1.00           O
ATOM   1069  ND2 ASN H  88       0.240  42.930 -19.559  1.00  1.00           N
ATOM   1070 HD21 ASN H  88       0.889  42.494 -18.936  1.00  0.00           H
ATOM   1071 HD22 ASN H  88      -0.633  42.486 -19.763  1.00  0.00           H
ATOM   1072  C   ASN H  88      -1.553  46.863 -21.882  1.00  1.00           C
ATOM   1073  O   ASN H  88      -1.784  46.313 -22.962  1.00  1.00           O
ATOM   1074  N   GLY H  89      -2.072  48.043 -21.568  1.00  1.00           N
ATOM   1075  HN  GLY H  89      -1.941  48.445 -20.666  1.00  0.00           H
ATOM   1076  CA  GLY H  89      -2.859  48.833 -22.493  1.00  1.00           C
ATOM   1077  HA1 GLY H  89      -3.872  48.459 -22.475  1.00  0.00           H
ATOM   1078  HA2 GLY H  89      -2.436  48.714 -23.479  1.00  0.00           H
ATOM   1079  C   GLY H  89      -2.863  50.305 -22.125  1.00  1.00           C
ATOM   1080  O   GLY H  89      -2.291  50.727 -21.121  1.00  1.00           O
ATOM   1081  N   GLU H  90      -3.554  51.072 -22.949  1.00  1.00           N
ATOM   1082  HN  GLU H  90      -3.977  50.678 -23.760  1.00  0.00           H
ATOM   1083  CA  GLU H  90      -3.779  52.497 -22.799  1.00  1.00           C
ATOM   1084  HA  GLU H  90      -3.381  52.802 -21.843  1.00  0.00           H
ATOM   1085  CB  GLU H  90      -3.090  53.266 -23.936  1.00  1.00           C
ATOM   1086  HB1 GLU H  90      -3.312  54.348 -23.822  1.00  0.00           H
ATOM   1087  HB2 GLU H  90      -3.501  52.915 -24.906  1.00  0.00           H
ATOM   1088  CG  GLU H  90      -1.563  53.071 -23.945  1.00  1.00           C
ATOM   1089  HG1 GLU H  90      -1.338  52.013 -24.196  1.00  0.00           H
ATOM   1090  HG2 GLU H  90      -1.166  53.298 -22.933  1.00  0.00           H
ATOM   1091  CD  GLU H  90      -0.844  53.974 -24.962  1.00  1.00           C
ATOM   1092  OE1 GLU H  90       0.404  54.044 -24.888  1.00  1.00           O
ATOM   1093  OE2 GLU H  90      -1.536  54.624 -25.782  1.00  1.00           O
ATOM   1094  C   GLU H  90      -5.282  52.787 -22.759  1.00  1.00           C
ATOM   1095  O   GLU H  90      -6.121  52.013 -23.232  1.00  1.00           O
ATOM   1096  N   PHE H  91      -5.642  53.931 -22.190  1.00  1.00           N
ATOM   1097  HN  PHE H  91      -4.976  54.516 -21.734  1.00  0.00           H
ATOM   1098  CA  PHE H  91      -7.012  54.423 -22.181  1.00  1.00           C
ATOM   1099  HA  PHE H  91      -7.545  53.945 -22.989  1.00  0.00           H
ATOM   1100  CB  PHE H  91      -7.686  54.111 -20.838  1.00  1.00           C
ATOM   1101  HB1 PHE H  91      -7.740  53.009 -20.708  1.00  0.00           H
ATOM   1102  HB2 PHE H  91      -8.708  54.547 -20.837  1.00  0.00           H
ATOM   1103  CG  PHE H  91      -6.968  54.664 -19.623  1.00  1.00           C
ATOM   1104  CD1 PHE H  91      -7.250  55.964 -19.161  1.00  1.00           C
ATOM   1105  HD1 PHE H  91      -7.993  56.566 -19.662  1.00  0.00           H
ATOM   1106  CE1 PHE H  91      -6.564  56.477 -18.047  1.00  1.00           C
ATOM   1107  HE1 PHE H  91      -6.770  57.479 -17.701  1.00  0.00           H
ATOM   1108  CZ  PHE H  91      -5.611  55.687 -17.383  1.00  1.00           C
ATOM   1109  HZ  PHE H  91      -5.097  56.077 -16.517  1.00  0.00           H
ATOM   1110  CD2 PHE H  91      -6.002  53.880 -18.963  1.00  1.00           C
ATOM   1111  HD2 PHE H  91      -5.781  52.885 -19.319  1.00  0.00           H
ATOM   1112  CE2 PHE H  91      -5.326  54.391 -17.843  1.00  1.00           C
ATOM   1113  HE2 PHE H  91      -4.588  53.788 -17.336  1.00  0.00           H
ATOM   1114  C   PHE H  91      -7.052  55.906 -22.537  1.00  1.00           C
ATOM   1115  O   PHE H  91      -6.064  56.626 -22.390  1.00  1.00           O
ATOM   1116  N   SER H  92      -8.204  56.379 -23.011  1.00  1.00           N
ATOM   1117  HN  SER H  92      -8.981  55.781 -23.189  1.00  0.00           H
ATOM   1118  CA  SER H  92      -8.416  57.797 -23.304  1.00  1.00           C
ATOM   1119  HA  SER H  92      -7.597  58.136 -23.920  1.00  0.00           H
ATOM   1120  CB  SER H  92      -9.749  58.012 -24.028  1.00  1.00           C
ATOM   1121  HB1 SER H  92      -9.740  57.474 -25.000  1.00  0.00           H
ATOM   1122  HB2 SER H  92      -9.909  59.097 -24.207  1.00  0.00           H
ATOM   1123  OG  SER H  92     -10.814  57.517 -23.243  1.00  1.00           O
ATOM   1124  HG1 SER H  92     -10.727  56.561 -23.252  1.00  0.00           H
ATOM   1125  C   SER H  92      -8.351  58.605 -22.006  1.00  1.00           C
ATOM   1126  O   SER H  92      -9.317  58.654 -21.247  1.00  1.00           O
ATOM   1127  N   SER H  93      -7.200  59.211 -21.731  1.00  1.00           N
ATOM   1128  HN  SER H  93      -6.398  59.082 -22.308  1.00  0.00           H
ATOM   1129  CA  SER H  93      -7.006  60.100 -20.588  1.00  1.00           C
ATOM   1130  HA  SER H  93      -7.455  59.642 -19.719  1.00  0.00           H
ATOM   1131  CB  SER H  93      -5.508  60.320 -20.368  1.00  1.00           C
ATOM   1132  HB1 SER H  93      -5.031  60.622 -21.325  1.00  0.00           H
ATOM   1133  HB2 SER H  93      -5.043  59.379 -20.003  1.00  0.00           H
ATOM   1134  OG  SER H  93      -5.284  61.336 -19.411  1.00  1.00           O
ATOM   1135  HG1 SER H  93      -5.548  62.158 -19.831  1.00  0.00           H
ATOM   1136  C   SER H  93      -7.730  61.423 -20.834  1.00  1.00           C
ATOM   1137  O   SER H  93      -7.374  62.183 -21.734  1.00  1.00           O
ATOM   1138  N   SER H  94      -8.757  61.712 -20.041  1.00  1.00           N
ATOM   1139  HN  SER H  94      -9.107  61.048 -19.385  1.00  0.00           H
ATOM   1140  CA  SER H  94      -9.451  63.000 -20.057  1.00  1.00           C
ATOM   1141  HA  SER H  94      -8.767  63.739 -20.447  1.00  0.00           H
ATOM   1142  CB  SER H  94     -10.719  62.946 -20.922  1.00  1.00           C
ATOM   1143  HB1 SER H  94     -10.431  62.832 -21.989  1.00  0.00           H
ATOM   1144  HB2 SER H  94     -11.292  63.889 -20.792  1.00  0.00           H
ATOM   1145  OG  SER H  94     -11.555  61.866 -20.570  1.00  1.00           O
ATOM   1146  HG1 SER H  94     -11.095  61.072 -20.852  1.00  0.00           H
ATOM   1147  C   SER H  94      -9.699  63.477 -18.632  1.00  1.00           C
ATOM   1148  O   SER H  94     -10.841  63.604 -18.213  1.00  1.00           O
ATOM   1149  N   GLY H  95      -8.612  63.736 -17.896  1.00  1.00           N
ATOM   1150  HN  GLY H  95      -7.702  63.482 -18.213  1.00  0.00           H
ATOM   1151  CA  GLY H  95      -8.655  64.400 -16.590  1.00  1.00           C
ATOM   1152  HA1 GLY H  95      -8.972  65.419 -16.756  1.00  0.00           H
ATOM   1153  HA2 GLY H  95      -7.654  64.382 -16.186  1.00  0.00           H
ATOM   1154  C   GLY H  95      -9.607  63.751 -15.569  1.00  1.00           C
ATOM   1155  O   GLY H  95      -9.872  62.553 -15.652  1.00  1.00           O
ATOM   1156  N   PRO H  96     -10.107  64.529 -14.590  1.00  1.00           N
ATOM   1157  CD  PRO H  96      -9.784  65.919 -14.334  1.00  1.00           C
ATOM   1158  HD1 PRO H  96     -10.392  66.572 -14.995  1.00  0.00           H
ATOM   1159  HD2 PRO H  96      -8.703  66.092 -14.520  1.00  0.00           H
ATOM   1160  CA  PRO H  96     -11.094  64.059 -13.625  1.00  1.00           C
ATOM   1161  HA  PRO H  96     -10.745  63.147 -13.171  1.00  0.00           H
ATOM   1162  CB  PRO H  96     -11.313  65.203 -12.627  1.00  1.00           C
ATOM   1163  HB1 PRO H  96     -11.313  64.824 -11.583  1.00  0.00           H
ATOM   1164  HB2 PRO H  96     -12.277  65.720 -12.821  1.00  0.00           H
ATOM   1165  CG  PRO H  96     -10.133  66.142 -12.867  1.00  1.00           C
ATOM   1166  HG1 PRO H  96     -10.420  67.199 -12.682  1.00  0.00           H
ATOM   1167  HG2 PRO H  96      -9.276  65.882 -12.209  1.00  0.00           H
ATOM   1168  C   PRO H  96     -12.397  63.683 -14.331  1.00  1.00           C
ATOM   1169  O   PRO H  96     -12.966  64.483 -15.072  1.00  1.00           O
ATOM   1170  N   VAL H  97     -12.863  62.471 -14.066  1.00  1.00           N
ATOM   1171  HN  VAL H  97     -12.432  61.907 -13.367  1.00  0.00           H
ATOM   1172  CA  VAL H  97     -14.006  61.842 -14.729  1.00  1.00           C
ATOM   1173  HA  VAL H  97     -14.168  62.351 -15.668  1.00  0.00           H
ATOM   1174  CB  VAL H  97     -13.745  60.333 -14.975  1.00  1.00           C
ATOM   1175  HB  VAL H  97     -14.642  59.745 -14.686  1.00  0.00           H
ATOM   1176  CG1 VAL H  97     -13.440  60.116 -16.461  1.00  1.00           C
ATOM   1177 HG11 VAL H  97     -12.659  60.830 -16.799  1.00  0.00           H
ATOM   1178 HG12 VAL H  97     -14.358  60.283 -17.064  1.00  0.00           H
ATOM   1179 HG13 VAL H  97     -13.069  59.082 -16.624  1.00  0.00           H
ATOM   1180  CG2 VAL H  97     -12.548  59.769 -14.177  1.00  1.00           C
ATOM   1181 HG21 VAL H  97     -12.723  59.893 -13.087  1.00  0.00           H
ATOM   1182 HG22 VAL H  97     -11.620  60.314 -14.451  1.00  0.00           H
ATOM   1183 HG23 VAL H  97     -12.424  58.687 -14.395  1.00  0.00           H
ATOM   1184  C   VAL H  97     -15.276  62.115 -13.930  1.00  1.00           C
ATOM   1185  O   VAL H  97     -15.424  61.681 -12.787  1.00  1.00           O
ATOM   1186  N   ASN H  98     -16.218  62.882 -14.504  1.00  1.00           N
ATOM   1187  HN  ASN H  98     -16.063  63.301 -15.395  1.00  0.00           H
ATOM   1188  CA  ASN H  98     -17.500  63.166 -13.915  1.00  1.00           C
ATOM   1189  HA  ASN H  98     -17.343  63.332 -12.859  1.00  0.00           H
ATOM   1190  CB  ASN H  98     -18.185  64.409 -14.548  1.00  1.00           C
ATOM   1191  HB1 ASN H  98     -19.226  64.487 -14.170  1.00  0.00           H
ATOM   1192  HB2 ASN H  98     -18.206  64.294 -15.653  1.00  0.00           H
ATOM   1193  CG  ASN H  98     -17.431  65.701 -14.198  1.00  1.00           C
ATOM   1194  OD1 ASN H  98     -17.377  66.101 -13.034  1.00  1.00           O
ATOM   1195  ND2 ASN H  98     -16.881  66.384 -15.231  1.00  1.00           N
ATOM   1196 HD22 ASN H  98     -16.812  65.985 -16.142  1.00  0.00           H
ATOM   1197  C   ASN H  98     -18.384  61.974 -14.165  1.00  1.00           C
ATOM   1198  O   ASN H  98     -18.061  61.103 -14.968  1.00  1.00           O
ATOM   1199  N   VAL H  99     -19.551  61.939 -13.484  1.00  1.00           N
ATOM   1200  HN  VAL H  99     -19.687  62.523 -12.689  1.00  0.00           H
ATOM   1201  CA  VAL H  99     -20.695  61.087 -13.810  1.00  1.00           C
ATOM   1202  HA  VAL H  99     -20.379  60.057 -13.730  1.00  0.00           H
ATOM   1203  CB  VAL H  99     -21.863  61.362 -12.854  1.00  1.00           C
ATOM   1204  HB  VAL H  99     -22.120  62.442 -12.895  1.00  0.00           H
ATOM   1205  CG1 VAL H  99     -23.095  60.539 -13.227  1.00  1.00           C
ATOM   1206 HG11 VAL H  99     -22.816  59.472 -13.357  1.00  0.00           H
ATOM   1207 HG12 VAL H  99     -23.524  60.912 -14.181  1.00  0.00           H
ATOM   1208 HG13 VAL H  99     -23.856  60.611 -12.421  1.00  0.00           H
ATOM   1209  CG2 VAL H  99     -21.471  61.024 -11.409  1.00  1.00           C
ATOM   1210 HG21 VAL H  99     -20.603  61.642 -11.094  1.00  0.00           H
ATOM   1211 HG22 VAL H  99     -21.188  59.952 -11.335  1.00  0.00           H
ATOM   1212 HG23 VAL H  99     -22.323  61.234 -10.727  1.00  0.00           H
ATOM   1213  C   VAL H  99     -21.108  61.328 -15.262  1.00  1.00           C
ATOM   1214  O   VAL H  99     -21.213  62.469 -15.709  1.00  1.00           O
ATOM   1215  N   SER H 100     -21.416  60.251 -15.978  1.00  1.00           N
ATOM   1216  HN  SER H 100     -21.464  59.368 -15.523  1.00  0.00           H
ATOM   1217  CA  SER H 100     -21.710  60.173 -17.416  1.00  1.00           C
ATOM   1218  HA  SER H 100     -22.104  59.186 -17.607  1.00  0.00           H
ATOM   1219  CB  SER H 100     -22.713  61.231 -17.908  1.00  1.00           C
ATOM   1220  HB1 SER H 100     -23.356  60.779 -18.693  1.00  0.00           H
ATOM   1221  HB2 SER H 100     -22.151  62.087 -18.337  1.00  0.00           H
ATOM   1222  OG  SER H 100     -23.552  61.728 -16.894  1.00  1.00           O
ATOM   1223  HG1 SER H 100     -22.991  62.259 -16.323  1.00  0.00           H
ATOM   1224  C   SER H 100     -20.498  60.175 -18.347  1.00  1.00           C
ATOM   1225  O   SER H 100     -20.687  59.875 -19.532  1.00  1.00           O
ATOM   1226  N   ASP H 101     -19.284  60.457 -17.869  1.00  1.00           N
ATOM   1227  HN  ASP H 101     -19.130  60.674 -16.908  1.00  0.00           H
ATOM   1228  CA  ASP H 101     -18.100  60.465 -18.730  1.00  1.00           C
ATOM   1229  HA  ASP H 101     -18.358  60.994 -19.635  1.00  0.00           H
ATOM   1230  CB  ASP H 101     -16.891  61.137 -18.058  1.00  1.00           C
ATOM   1231  HB1 ASP H 101     -15.980  60.909 -18.651  1.00  0.00           H
ATOM   1232  HB2 ASP H 101     -16.774  60.721 -17.035  1.00  0.00           H
ATOM   1233  CG  ASP H 101     -17.022  62.663 -17.945  1.00  1.00           C
ATOM   1234  OD1 ASP H 101     -17.922  63.235 -18.599  1.00  1.00           O
ATOM   1235  OD2 ASP H 101     -16.183  63.275 -17.247  1.00  1.00           O
ATOM   1236  C   ASP H 101     -17.765  59.054 -19.218  1.00  1.00           C
ATOM   1237  O   ASP H 101     -17.945  58.060 -18.508  1.00  1.00           O
ATOM   1238  N   LYS H 102     -17.302  58.961 -20.469  1.00  1.00           N
ATOM   1239  HN  LYS H 102     -17.178  59.777 -21.027  1.00  0.00           H
ATOM   1240  CA  LYS H 102     -16.941  57.705 -21.132  1.00  1.00           C
ATOM   1241  HA  LYS H 102     -17.154  56.898 -20.447  1.00  0.00           H
ATOM   1242  CB  LYS H 102     -17.724  57.509 -22.437  1.00  1.00           C
ATOM   1243  HB1 LYS H 102     -17.317  56.627 -22.975  1.00  0.00           H
ATOM   1244  HB2 LYS H 102     -17.597  58.409 -23.075  1.00  0.00           H
ATOM   1245  CG  LYS H 102     -19.214  57.290 -22.173  1.00  1.00           C
ATOM   1246  HG1 LYS H 102     -19.626  58.181 -21.653  1.00  0.00           H
ATOM   1247  HG2 LYS H 102     -19.341  56.401 -21.519  1.00  0.00           H
ATOM   1248  CD  LYS H 102     -19.987  57.068 -23.475  1.00  1.00           C
ATOM   1249  HD1 LYS H 102     -19.620  56.153 -23.987  1.00  0.00           H
ATOM   1250  HD2 LYS H 102     -19.851  57.937 -24.154  1.00  0.00           H
ATOM   1251  CE  LYS H 102     -21.463  56.911 -23.109  1.00  1.00           C
ATOM   1252  HE1 LYS H 102     -21.805  57.807 -22.547  1.00  0.00           H
ATOM   1253  HE2 LYS H 102     -21.598  55.998 -22.491  1.00  0.00           H
ATOM   1254  NZ  LYS H 102     -22.327  56.775 -24.302  1.00  1.00           N
ATOM   1255  HZ1 LYS H 102     -22.040  55.936 -24.845  1.00  0.00           H
ATOM   1256  HZ2 LYS H 102     -22.232  57.622 -24.897  1.00  0.00           H
ATOM   1257  HZ3 LYS H 102     -23.318  56.672 -24.003  1.00  0.00           H
ATOM   1258  C   LYS H 102     -15.450  57.670 -21.409  1.00  1.00           C
ATOM   1259  O   LYS H 102     -14.905  58.622 -21.956  1.00  1.00           O
ATOM   1260  N   ILE H 103     -14.842  56.531 -21.125  1.00  1.00           N
ATOM   1261  HN  ILE H 103     -15.332  55.796 -20.665  1.00  0.00           H
ATOM   1262  CA  ILE H 103     -13.446  56.228 -21.437  1.00  1.00           C
ATOM   1263  HA  ILE H 103     -13.049  57.059 -22.000  1.00  0.00           H
ATOM   1264  CB  ILE H 103     -12.601  56.001 -20.166  1.00  1.00           C
ATOM   1265  HB  ILE H 103     -11.675  55.446 -20.427  1.00  0.00           H
ATOM   1266  CG2 ILE H 103     -12.232  57.359 -19.549  1.00  1.00           C
ATOM   1267 HG21 ILE H 103     -13.135  57.840 -19.117  1.00  0.00           H
ATOM   1268 HG22 ILE H 103     -11.813  58.028 -20.331  1.00  0.00           H
ATOM   1269 HG23 ILE H 103     -11.485  57.216 -18.739  1.00  0.00           H
ATOM   1270  CG1 ILE H 103     -13.330  55.072 -19.172  1.00  1.00           C
ATOM   1271 HG11 ILE H 103     -13.506  54.095 -19.669  1.00  0.00           H
ATOM   1272 HG12 ILE H 103     -14.310  55.529 -18.918  1.00  0.00           H
ATOM   1273  CD  ILE H 103     -12.564  54.823 -17.877  1.00  1.00           C
ATOM   1274  HD1 ILE H 103     -12.387  55.783 -17.347  1.00  0.00           H
ATOM   1275  HD2 ILE H 103     -11.581  54.356 -18.103  1.00  0.00           H
ATOM   1276  HD3 ILE H 103     -13.152  54.155 -17.212  1.00  0.00           H
ATOM   1277  C   ILE H 103     -13.379  55.038 -22.382  1.00  1.00           C
ATOM   1278  O   ILE H 103     -14.192  54.115 -22.300  1.00  1.00           O
ATOM   1279  N   THR H 104     -12.417  55.081 -23.295  1.00  1.00           N
ATOM   1280  HN  THR H 104     -11.841  55.889 -23.381  1.00  0.00           H
ATOM   1281  CA  THR H 104     -12.097  54.008 -24.240  1.00  1.00           C
ATOM   1282  HA  THR H 104     -12.842  53.235 -24.120  1.00  0.00           H
ATOM   1283  CB  THR H 104     -12.079  54.494 -25.697  1.00  1.00           C
ATOM   1284  HB  THR H 104     -11.466  53.799 -26.309  1.00  0.00           H
ATOM   1285  OG1 THR H 104     -11.534  55.786 -25.812  1.00  1.00           O
ATOM   1286  HG1 THR H 104     -10.638  55.726 -25.473  1.00  0.00           H
ATOM   1287  CG2 THR H 104     -13.489  54.557 -26.278  1.00  1.00           C
ATOM   1288 HG21 THR H 104     -14.115  55.258 -25.686  1.00  0.00           H
ATOM   1289 HG22 THR H 104     -13.957  53.550 -26.245  1.00  0.00           H
ATOM   1290 HG23 THR H 104     -13.450  54.917 -27.328  1.00  0.00           H
ATOM   1291  C   THR H 104     -10.760  53.375 -23.896  1.00  1.00           C
ATOM   1292  O   THR H 104      -9.835  54.083 -23.515  1.00  1.00           O
ATOM   1293  N   PHE H 105     -10.665  52.062 -24.071  1.00  1.00           N
ATOM   1294  HN  PHE H 105     -11.434  51.558 -24.453  1.00  0.00           H
ATOM   1295  CA  PHE H 105      -9.512  51.224 -23.755  1.00  1.00           C
ATOM   1296  HA  PHE H 105      -8.753  51.839 -23.294  1.00  0.00           H
ATOM   1297  CB  PHE H 105      -9.972  50.116 -22.800  1.00  1.00           C
ATOM   1298  HB1 PHE H 105      -9.112  49.449 -22.580  1.00  0.00           H
ATOM   1299  HB2 PHE H 105     -10.789  49.539 -23.283  1.00  0.00           H
ATOM   1300  CG  PHE H 105     -10.505  50.603 -21.465  1.00  1.00           C
ATOM   1301  CD1 PHE H 105      -9.623  51.014 -20.449  1.00  1.00           C
ATOM   1302  HD1 PHE H 105      -8.556  50.961 -20.611  1.00  0.00           H
ATOM   1303  CE1 PHE H 105     -10.120  51.492 -19.226  1.00  1.00           C
ATOM   1304  HE1 PHE H 105      -9.439  51.800 -18.447  1.00  0.00           H
ATOM   1305  CZ  PHE H 105     -11.505  51.568 -19.021  1.00  1.00           C
ATOM   1306  HZ  PHE H 105     -11.891  51.954 -18.089  1.00  0.00           H
ATOM   1307  CD2 PHE H 105     -11.893  50.659 -21.244  1.00  1.00           C
ATOM   1308  HD2 PHE H 105     -12.576  50.329 -22.013  1.00  0.00           H
ATOM   1309  CE2 PHE H 105     -12.391  51.143 -20.025  1.00  1.00           C
ATOM   1310  HE2 PHE H 105     -13.457  51.189 -19.858  1.00  0.00           H
ATOM   1311  C   PHE H 105      -8.926  50.610 -25.034  1.00  1.00           C
ATOM   1312  O   PHE H 105      -9.673  50.221 -25.935  1.00  1.00           O
ATOM   1313  N   MET H 106      -7.604  50.469 -25.087  1.00  1.00           N
ATOM   1314  HN  MET H 106      -7.034  50.857 -24.369  1.00  0.00           H
ATOM   1315  CA  MET H 106      -6.852  49.774 -26.133  1.00  1.00           C
ATOM   1316  HA  MET H 106      -7.526  49.095 -26.634  1.00  0.00           H
ATOM   1317  CB  MET H 106      -6.263  50.778 -27.136  1.00  1.00           C
ATOM   1318  HB1 MET H 106      -5.254  50.431 -27.447  1.00  0.00           H
ATOM   1319  HB2 MET H 106      -6.166  51.769 -26.644  1.00  0.00           H
ATOM   1320  CG  MET H 106      -7.148  50.920 -28.377  1.00  1.00           C
ATOM   1321  HG1 MET H 106      -8.144  51.279 -28.043  1.00  0.00           H
ATOM   1322  HG2 MET H 106      -7.270  49.911 -28.822  1.00  0.00           H
ATOM   1323  SD  MET H 106      -6.521  52.049 -29.656  1.00  1.00           S
ATOM   1324  CE  MET H 106      -4.840  51.404 -29.917  1.00  1.00           C
ATOM   1325  HE1 MET H 106      -4.850  50.305 -30.080  1.00  0.00           H
ATOM   1326  HE2 MET H 106      -4.207  51.613 -29.029  1.00  0.00           H
ATOM   1327  HE3 MET H 106      -4.381  51.879 -30.810  1.00  0.00           H
ATOM   1328  C   MET H 106      -5.721  48.970 -25.497  1.00  1.00           C
ATOM   1329  O   MET H 106      -5.060  49.455 -24.592  1.00  1.00           O
ATOM   1330  N   CYS H 107      -5.475  47.753 -25.969  1.00  1.00           N
ATOM   1331  HN  CYS H 107      -6.061  47.318 -26.648  1.00  0.00           H
ATOM   1332  CA  CYS H 107      -4.323  46.975 -25.517  1.00  1.00           C
ATOM   1333  HA  CYS H 107      -4.072  47.290 -24.515  1.00  0.00           H
ATOM   1334  CB  CYS H 107      -4.670  45.489 -25.541  1.00  1.00           C
ATOM   1335  HB1 CYS H 107      -3.767  44.909 -25.256  1.00  0.00           H
ATOM   1336  HB2 CYS H 107      -4.955  45.208 -26.577  1.00  0.00           H
ATOM   1337  SG  CYS H 107      -6.022  45.081 -24.417  1.00  1.00           S
ATOM   1338  C   CYS H 107      -3.079  47.302 -26.343  1.00  1.00           C
ATOM   1339  O   CYS H 107      -3.195  47.706 -27.500  1.00  1.00           O
ATOM   1340  N   ASN H 108      -1.906  47.102 -25.748  1.00  1.00           N
ATOM   1341  HN  ASN H 108      -1.849  46.860 -24.783  1.00  0.00           H
ATOM   1342  CA  ASN H 108      -0.627  47.217 -26.440  1.00  1.00           C
ATOM   1343  HA  ASN H 108      -0.600  48.166 -26.955  1.00  0.00           H
ATOM   1344  CB  ASN H 108       0.510  47.125 -25.403  1.00  1.00           C
ATOM   1345  HB1 ASN H 108       1.481  47.086 -25.941  1.00  0.00           H
ATOM   1346  HB2 ASN H 108       0.381  46.192 -24.814  1.00  0.00           H
ATOM   1347  CG  ASN H 108       0.547  48.296 -24.437  1.00  1.00           C
ATOM   1348  OD1 ASN H 108      -0.122  49.299 -24.588  1.00  1.00           O
ATOM   1349  ND2 ASN H 108       1.343  48.214 -23.398  1.00  1.00           N
ATOM   1350 HD21 ASN H 108       1.390  48.969 -22.743  1.00  0.00           H
ATOM   1351 HD22 ASN H 108       1.903  47.397 -23.260  1.00  0.00           H
ATOM   1352  C   ASN H 108      -0.489  46.129 -27.517  1.00  1.00           C
ATOM   1353  O   ASN H 108      -1.190  45.113 -27.494  1.00  1.00           O
ATOM   1354  N   ASP H 109       0.469  46.305 -28.427  1.00  1.00           N
ATOM   1355  HN  ASP H 109       0.991  47.152 -28.484  1.00  0.00           H
ATOM   1356  CA  ASP H 109       0.820  45.272 -29.402  1.00  1.00           C
ATOM   1357  HA  ASP H 109      -0.044  45.093 -30.025  1.00  0.00           H
ATOM   1358  CB  ASP H 109       2.013  45.718 -30.261  1.00  1.00           C
ATOM   1359  HB1 ASP H 109       2.376  44.846 -30.845  1.00  0.00           H
ATOM   1360  HB2 ASP H 109       2.824  46.070 -29.588  1.00  0.00           H
ATOM   1361  CG  ASP H 109       1.682  46.847 -31.242  1.00  1.00           C
ATOM   1362  OD1 ASP H 109       0.498  46.964 -31.626  1.00  1.00           O
ATOM   1363  OD2 ASP H 109       2.636  47.555 -31.631  1.00  1.00           O
ATOM   1364  C   ASP H 109       1.138  43.941 -28.703  1.00  1.00           C
ATOM   1365  O   ASP H 109       1.769  43.918 -27.646  1.00  1.00           O
ATOM   1366  N   HSD H 110       0.737  42.828 -29.324  1.00  1.00           N
ATOM   1367  HN  HSD H 110       0.364  42.882 -30.245  1.00  0.00           H
ATOM   1368  CA  HSD H 110       0.783  41.456 -28.779  1.00  1.00           C
ATOM   1369  HA  HSD H 110       0.415  40.791 -29.546  1.00  0.00           H
ATOM   1370  CB  HSD H 110       2.198  41.027 -28.353  1.00  1.00           C
ATOM   1371  HB1 HSD H 110       2.203  39.928 -28.196  1.00  0.00           H
ATOM   1372  HB2 HSD H 110       2.450  41.533 -27.397  1.00  0.00           H
ATOM   1373  ND1 HSD H 110       3.888  42.579 -29.480  1.00  1.00           N
ATOM   1374  HD1 HSD H 110       3.720  43.376 -28.900  1.00  0.00           H
ATOM   1375  CG  HSD H 110       3.265  41.362 -29.355  1.00  1.00           C
ATOM   1376  CE1 HSD H 110       4.748  42.499 -30.506  1.00  1.00           C
ATOM   1377  HE1 HSD H 110       5.375  43.329 -30.833  1.00  0.00           H
ATOM   1378  NE2 HSD H 110       4.715  41.272 -31.050  1.00  1.00           N
ATOM   1379  CD2 HSD H 110       3.781  40.535 -30.313  1.00  1.00           C
ATOM   1380  HD2 HSD H 110       3.577  39.497 -30.544  1.00  0.00           H
ATOM   1381  C   HSD H 110      -0.235  41.141 -27.675  1.00  1.00           C
ATOM   1382  O   HSD H 110      -0.280  40.005 -27.210  1.00  1.00           O
ATOM   1383  N   TYR H 111      -1.101  42.083 -27.305  1.00  1.00           N
ATOM   1384  HN  TYR H 111      -1.027  43.017 -27.644  1.00  0.00           H
ATOM   1385  CA  TYR H 111      -2.211  41.836 -26.390  1.00  1.00           C
ATOM   1386  HA  TYR H 111      -2.183  40.796 -26.101  1.00  0.00           H
ATOM   1387  CB  TYR H 111      -2.093  42.736 -25.157  1.00  1.00           C
ATOM   1388  HB1 TYR H 111      -2.999  42.610 -24.526  1.00  0.00           H
ATOM   1389  HB2 TYR H 111      -2.001  43.793 -25.486  1.00  0.00           H
ATOM   1390  CG  TYR H 111      -0.895  42.437 -24.280  1.00  1.00           C
ATOM   1391  CD1 TYR H 111       0.360  42.991 -24.593  1.00  1.00           C
ATOM   1392  HD1 TYR H 111       0.462  43.643 -25.448  1.00  0.00           H
ATOM   1393  CE1 TYR H 111       1.482  42.698 -23.796  1.00  1.00           C
ATOM   1394  HE1 TYR H 111       2.445  43.123 -24.038  1.00  0.00           H
ATOM   1395  CZ  TYR H 111       1.345  41.847 -22.679  1.00  1.00           C
ATOM   1396  OH  TYR H 111       2.413  41.569 -21.889  1.00  1.00           O
ATOM   1397  HH  TYR H 111       2.120  40.979 -21.191  1.00  0.00           H
ATOM   1398  CD2 TYR H 111      -1.032  41.597 -23.159  1.00  1.00           C
ATOM   1399  HD2 TYR H 111      -1.998  41.185 -22.909  1.00  0.00           H
ATOM   1400  CE2 TYR H 111       0.087  41.294 -22.364  1.00  1.00           C
ATOM   1401  HE2 TYR H 111      -0.017  40.638 -21.512  1.00  0.00           H
ATOM   1402  C   TYR H 111      -3.560  41.993 -27.096  1.00  1.00           C
ATOM   1403  O   TYR H 111      -3.696  42.683 -28.106  1.00  1.00           O
ATOM   1404  N   ILE H 112      -4.580  41.344 -26.547  1.00  1.00           N
ATOM   1405  HN  ILE H 112      -4.447  40.809 -25.718  1.00  0.00           H
ATOM   1406  CA  ILE H 112      -5.950  41.330 -27.057  1.00  1.00           C
ATOM   1407  HA  ILE H 112      -5.989  42.021 -27.885  1.00  0.00           H
ATOM   1408  CB  ILE H 112      -6.432  39.937 -27.524  1.00  1.00           C
ATOM   1409  HB  ILE H 112      -7.039  39.458 -26.726  1.00  0.00           H
ATOM   1410  CG2 ILE H 112      -7.287  40.127 -28.795  1.00  1.00           C
ATOM   1411 HG21 ILE H 112      -6.681  40.604 -29.595  1.00  0.00           H
ATOM   1412 HG22 ILE H 112      -8.157  40.780 -28.571  1.00  0.00           H
ATOM   1413 HG23 ILE H 112      -7.644  39.141 -29.161  1.00  0.00           H
ATOM   1414  CG1 ILE H 112      -5.301  38.946 -27.807  1.00  1.00           C
ATOM   1415 HG11 ILE H 112      -4.529  39.048 -27.015  1.00  0.00           H
ATOM   1416 HG12 ILE H 112      -4.844  39.195 -28.788  1.00  0.00           H
ATOM   1417  CD  ILE H 112      -5.780  37.504 -27.842  1.00  1.00           C
ATOM   1418  HD1 ILE H 112      -6.544  37.375 -28.638  1.00  0.00           H
ATOM   1419  HD2 ILE H 112      -6.235  37.233 -26.866  1.00  0.00           H
ATOM   1420  HD3 ILE H 112      -4.926  36.827 -28.057  1.00  0.00           H
ATOM   1421  C   ILE H 112      -6.880  41.832 -25.970  1.00  1.00           C
ATOM   1422  O   ILE H 112      -6.820  41.389 -24.819  1.00  1.00           O
ATOM   1423  N   LEU H 113      -7.781  42.732 -26.353  1.00  1.00           N
ATOM   1424  HN  LEU H 113      -7.820  43.063 -27.292  1.00  0.00           H
ATOM   1425  CA  LEU H 113      -8.767  43.298 -25.448  1.00  1.00           C
ATOM   1426  HA  LEU H 113      -8.316  43.413 -24.473  1.00  0.00           H
ATOM   1427  CB  LEU H 113      -9.211  44.660 -26.013  1.00  1.00           C
ATOM   1428  HB1 LEU H 113      -9.873  44.484 -26.887  1.00  0.00           H
ATOM   1429  HB2 LEU H 113      -8.310  45.216 -26.350  1.00  0.00           H
ATOM   1430  CG  LEU H 113      -9.967  45.523 -24.989  1.00  1.00           C
ATOM   1431  HG  LEU H 113      -9.594  45.297 -23.967  1.00  0.00           H
ATOM   1432  CD1 LEU H 113      -9.753  47.003 -25.294  1.00  1.00           C
ATOM   1433 HD11 LEU H 113     -10.129  47.241 -26.312  1.00  0.00           H
ATOM   1434 HD12 LEU H 113      -8.670  47.245 -25.250  1.00  0.00           H
ATOM   1435 HD13 LEU H 113     -10.306  47.625 -24.558  1.00  0.00           H
ATOM   1436  CD2 LEU H 113     -11.472  45.256 -25.002  1.00  1.00           C
ATOM   1437 HD21 LEU H 113     -11.673  44.191 -24.759  1.00  0.00           H
ATOM   1438 HD22 LEU H 113     -11.886  45.474 -26.010  1.00  0.00           H
ATOM   1439 HD23 LEU H 113     -11.976  45.894 -24.244  1.00  0.00           H
ATOM   1440  C   LEU H 113      -9.895  42.289 -25.223  1.00  1.00           C
ATOM   1441  O   LEU H 113     -10.736  42.071 -26.095  1.00  1.00           O
ATOM   1442  N   LYS H 114      -9.925  41.680 -24.037  1.00  1.00           N
ATOM   1443  HN  LYS H 114      -9.170  41.769 -23.393  1.00  0.00           H
ATOM   1444  CA  LYS H 114     -11.040  40.845 -23.578  1.00  1.00           C
ATOM   1445  HA  LYS H 114     -11.628  40.565 -24.439  1.00  0.00           H
ATOM   1446  CB  LYS H 114     -10.502  39.590 -22.861  1.00  1.00           C
ATOM   1447  HB1 LYS H 114     -11.346  39.105 -22.327  1.00  0.00           H
ATOM   1448  HB2 LYS H 114      -9.742  39.911 -22.118  1.00  0.00           H
ATOM   1449  CG  LYS H 114      -9.854  38.544 -23.799  1.00  1.00           C
ATOM   1450  HG1 LYS H 114      -9.116  37.963 -23.207  1.00  0.00           H
ATOM   1451  HG2 LYS H 114      -9.321  39.090 -24.605  1.00  0.00           H
ATOM   1452  CD  LYS H 114     -10.828  37.541 -24.465  1.00  1.00           C
ATOM   1453  HD1 LYS H 114     -11.572  38.095 -25.076  1.00  0.00           H
ATOM   1454  HD2 LYS H 114     -11.364  36.967 -23.680  1.00  0.00           H
ATOM   1455  CE  LYS H 114     -10.036  36.565 -25.372  1.00  1.00           C
ATOM   1456  HE1 LYS H 114      -9.138  36.217 -24.819  1.00  0.00           H
ATOM   1457  HE2 LYS H 114      -9.732  37.105 -26.294  1.00  0.00           H
ATOM   1458  NZ  LYS H 114     -10.764  35.335 -25.819  1.00  1.00           N
ATOM   1459  HZ1 LYS H 114     -11.607  35.609 -26.362  1.00  0.00           H
ATOM   1460  HZ2 LYS H 114     -11.052  34.781 -24.987  1.00  0.00           H
ATOM   1461  HZ3 LYS H 114     -10.138  34.760 -26.418  1.00  0.00           H
ATOM   1462  C   LYS H 114     -11.950  41.710 -22.703  1.00  1.00           C
ATOM   1463  O   LYS H 114     -11.575  42.121 -21.607  1.00  1.00           O
ATOM   1464  N   GLY H 115     -13.147  42.005 -23.206  1.00  1.00           N
ATOM   1465  HN  GLY H 115     -13.431  41.643 -24.090  1.00  0.00           H
ATOM   1466  CA  GLY H 115     -14.140  42.858 -22.546  1.00  1.00           C
ATOM   1467  HA1 GLY H 115     -13.682  43.280 -21.663  1.00  0.00           H
ATOM   1468  HA2 GLY H 115     -14.980  42.238 -22.270  1.00  0.00           H
ATOM   1469  C   GLY H 115     -14.629  43.992 -23.446  1.00  1.00           C
ATOM   1470  O   GLY H 115     -14.417  43.982 -24.656  1.00  1.00           O
ATOM   1471  N   SER H 116     -15.310  44.974 -22.858  1.00  1.00           N
ATOM   1472  HN  SER H 116     -15.558  44.940 -21.893  1.00  0.00           H
ATOM   1473  CA  SER H 116     -15.740  46.169 -23.589  1.00  1.00           C
ATOM   1474  HA  SER H 116     -16.076  45.862 -24.568  1.00  0.00           H
ATOM   1475  CB  SER H 116     -16.867  46.871 -22.834  1.00  1.00           C
ATOM   1476  HB1 SER H 116     -16.505  47.180 -21.830  1.00  0.00           H
ATOM   1477  HB2 SER H 116     -17.727  46.177 -22.720  1.00  0.00           H
ATOM   1478  OG  SER H 116     -17.306  48.023 -23.530  1.00  1.00           O
ATOM   1479  HG1 SER H 116     -16.592  48.661 -23.462  1.00  0.00           H
ATOM   1480  C   SER H 116     -14.565  47.123 -23.764  1.00  1.00           C
ATOM   1481  O   SER H 116     -13.909  47.480 -22.792  1.00  1.00           O
ATOM   1482  N   ASN H 117     -14.373  47.673 -24.984  1.00  1.00           N
ATOM   1483  HN  ASN H 117     -14.923  47.404 -25.771  1.00  0.00           H
ATOM   1484  CA  ASN H 117     -13.365  48.685 -25.241  1.00  1.00           C
ATOM   1485  HA  ASN H 117     -12.545  48.505 -24.562  1.00  0.00           H
ATOM   1486  CB  ASN H 117     -12.847  48.662 -26.713  1.00  1.00           C
ATOM   1487  HB1 ASN H 117     -12.218  47.758 -26.849  1.00  0.00           H
ATOM   1488  HB2 ASN H 117     -12.226  49.568 -26.879  1.00  0.00           H
ATOM   1489  CG  ASN H 117     -13.950  48.640 -27.789  1.00  1.00           C
ATOM   1490  OD1 ASN H 117     -14.618  47.623 -27.986  1.00  1.00           O
ATOM   1491  ND2 ASN H 117     -14.094  49.754 -28.544  1.00  1.00           N
ATOM   1492 HD22 ASN H 117     -13.665  50.619 -28.298  1.00  0.00           H
ATOM   1493  C   ASN H 117     -13.859  50.071 -24.862  1.00  1.00           C
ATOM   1494  O   ASN H 117     -13.335  51.071 -25.347  1.00  1.00           O
ATOM   1495  N   ARG H 118     -14.869  50.150 -23.961  1.00  1.00           N
ATOM   1496  HN  ARG H 118     -15.312  49.323 -23.627  1.00  0.00           H
ATOM   1497  CA  ARG H 118     -15.403  51.391 -23.400  1.00  1.00           C
ATOM   1498  HA  ARG H 118     -14.571  52.014 -23.107  1.00  0.00           H
ATOM   1499  CB  ARG H 118     -16.273  52.112 -24.446  1.00  1.00           C
ATOM   1500  HB1 ARG H 118     -15.650  52.326 -25.340  1.00  0.00           H
ATOM   1501  HB2 ARG H 118     -16.626  53.073 -24.014  1.00  0.00           H
ATOM   1502  CG  ARG H 118     -17.497  51.290 -24.884  1.00  1.00           C
ATOM   1503  HG1 ARG H 118     -18.179  51.161 -24.016  1.00  0.00           H
ATOM   1504  HG2 ARG H 118     -17.160  50.289 -25.227  1.00  0.00           H
ATOM   1505  CD  ARG H 118     -18.254  51.979 -26.018  1.00  1.00           C
ATOM   1506  HD1 ARG H 118     -17.586  52.115 -26.895  1.00  0.00           H
ATOM   1507  HD2 ARG H 118     -18.640  52.963 -25.676  1.00  0.00           H
ATOM   1508  NE  ARG H 118     -19.403  51.158 -26.441  1.00  1.00           N
ATOM   1509  HE  ARG H 118     -19.595  50.342 -25.899  1.00  0.00           H
ATOM   1510  CZ  ARG H 118     -20.203  51.392 -27.464  1.00  1.00           C
ATOM   1511  NH1 ARG H 118     -20.063  52.452 -28.213  1.00  1.00           N
ATOM   1512 HH11 ARG H 118     -19.336  53.110 -28.017  1.00  0.00           H
ATOM   1513 HH12 ARG H 118     -20.683  52.606 -28.983  1.00  0.00           H
ATOM   1514  NH2 ARG H 118     -21.162  50.559 -27.756  1.00  1.00           N
ATOM   1515 HH21 ARG H 118     -21.295  49.736 -27.203  1.00  0.00           H
ATOM   1516 HH22 ARG H 118     -21.765  50.743 -28.533  1.00  0.00           H
ATOM   1517  C   ARG H 118     -16.163  51.154 -22.098  1.00  1.00           C
ATOM   1518  O   ARG H 118     -16.908  50.175 -22.006  1.00  1.00           O
ATOM   1519  N   SER H 119     -16.061  52.101 -21.172  1.00  1.00           N
ATOM   1520  HN  SER H 119     -15.432  52.863 -21.296  1.00  0.00           H
ATOM   1521  CA  SER H 119     -16.825  52.139 -19.916  1.00  1.00           C
ATOM   1522  HA  SER H 119     -17.707  51.530 -20.046  1.00  0.00           H
ATOM   1523  CB  SER H 119     -15.991  51.617 -18.742  1.00  1.00           C
ATOM   1524  HB1 SER H 119     -16.578  51.689 -17.801  1.00  0.00           H
ATOM   1525  HB2 SER H 119     -15.061  52.217 -18.644  1.00  0.00           H
ATOM   1526  OG  SER H 119     -15.643  50.266 -18.963  1.00  1.00           O
ATOM   1527  HG1 SER H 119     -16.458  49.765 -18.877  1.00  0.00           H
ATOM   1528  C   SER H 119     -17.310  53.558 -19.623  1.00  1.00           C
ATOM   1529  O   SER H 119     -16.721  54.529 -20.098  1.00  1.00           O
ATOM   1530  N   GLN H 120     -18.399  53.678 -18.865  1.00  1.00           N
ATOM   1531  HN  GLN H 120     -18.862  52.869 -18.515  1.00  0.00           H
ATOM   1532  CA  GLN H 120     -19.016  54.944 -18.474  1.00  1.00           C
ATOM   1533  HA  GLN H 120     -18.377  55.751 -18.799  1.00  0.00           H
ATOM   1534  CB  GLN H 120     -20.400  55.049 -19.131  1.00  1.00           C
ATOM   1535  HB1 GLN H 120     -21.077  54.297 -18.672  1.00  0.00           H
ATOM   1536  HB2 GLN H 120     -20.303  54.830 -20.216  1.00  0.00           H
ATOM   1537  CG  GLN H 120     -21.011  56.446 -18.955  1.00  1.00           C
ATOM   1538  HG1 GLN H 120     -20.256  57.206 -19.249  1.00  0.00           H
ATOM   1539  HG2 GLN H 120     -21.275  56.588 -17.886  1.00  0.00           H
ATOM   1540  CD  GLN H 120     -22.265  56.669 -19.792  1.00  1.00           C
ATOM   1541  OE1 GLN H 120     -22.944  55.768 -20.259  1.00  1.00           O
ATOM   1542  NE2 GLN H 120     -22.591  57.900 -20.109  1.00  1.00           N
ATOM   1543 HE21 GLN H 120     -23.409  58.075 -20.657  1.00  0.00           H
ATOM   1544 HE22 GLN H 120     -22.022  58.663 -19.802  1.00  0.00           H
ATOM   1545  C   GLN H 120     -19.110  55.063 -16.950  1.00  1.00           C
ATOM   1546  O   GLN H 120     -19.477  54.089 -16.293  1.00  1.00           O
ATOM   1547  N   CYS H 121     -18.800  56.242 -16.411  1.00  1.00           N
ATOM   1548  HN  CYS H 121     -18.421  56.980 -16.964  1.00  0.00           H
ATOM   1549  CA  CYS H 121     -18.982  56.554 -14.998  1.00  1.00           C
ATOM   1550  HA  CYS H 121     -18.642  55.711 -14.415  1.00  0.00           H
ATOM   1551  CB  CYS H 121     -18.172  57.813 -14.657  1.00  1.00           C
ATOM   1552  HB1 CYS H 121     -18.496  58.626 -15.340  1.00  0.00           H
ATOM   1553  HB2 CYS H 121     -17.101  57.596 -14.851  1.00  0.00           H
ATOM   1554  SG  CYS H 121     -18.351  58.382 -12.947  1.00  1.00           S
ATOM   1555  C   CYS H 121     -20.481  56.736 -14.726  1.00  1.00           C
ATOM   1556  O   CYS H 121     -21.124  57.594 -15.331  1.00  1.00           O
ATOM   1557  N   LEU H 122     -21.064  55.907 -13.871  1.00  1.00           N
ATOM   1558  HN  LEU H 122     -20.541  55.189 -13.420  1.00  0.00           H
ATOM   1559  CA  LEU H 122     -22.478  55.952 -13.511  1.00  1.00           C
ATOM   1560  HA  LEU H 122     -23.033  56.362 -14.342  1.00  0.00           H
ATOM   1561  CB  LEU H 122     -22.942  54.523 -13.195  1.00  1.00           C
ATOM   1562  HB1 LEU H 122     -23.987  54.583 -12.827  1.00  0.00           H
ATOM   1563  HB2 LEU H 122     -22.294  54.131 -12.384  1.00  0.00           H
ATOM   1564  CG  LEU H 122     -22.912  53.506 -14.346  1.00  1.00           C
ATOM   1565  HG  LEU H 122     -21.864  53.321 -14.664  1.00  0.00           H
ATOM   1566  CD1 LEU H 122     -23.544  52.208 -13.837  1.00  1.00           C
ATOM   1567 HD11 LEU H 122     -24.521  52.423 -13.355  1.00  0.00           H
ATOM   1568 HD12 LEU H 122     -22.876  51.731 -13.088  1.00  0.00           H
ATOM   1569 HD13 LEU H 122     -23.713  51.511 -14.686  1.00  0.00           H
ATOM   1570  CD2 LEU H 122     -23.693  53.972 -15.579  1.00  1.00           C
ATOM   1571 HD21 LEU H 122     -23.265  54.921 -15.966  1.00  0.00           H
ATOM   1572 HD22 LEU H 122     -24.757  54.146 -15.309  1.00  0.00           H
ATOM   1573 HD23 LEU H 122     -23.631  53.203 -16.379  1.00  0.00           H
ATOM   1574  C   LEU H 122     -22.729  56.909 -12.335  1.00  1.00           C
ATOM   1575  O   LEU H 122     -21.799  57.367 -11.673  1.00  1.00           O
ATOM   1576  N   GLU H 123     -24.003  57.214 -12.067  1.00  1.00           N
ATOM   1577  HN  GLU H 123     -24.748  56.865 -12.630  1.00  0.00           H
ATOM   1578  CA  GLU H 123     -24.415  58.075 -10.941  1.00  1.00           C
ATOM   1579  HA  GLU H 123     -23.917  59.027 -11.047  1.00  0.00           H
ATOM   1580  CB  GLU H 123     -25.940  58.266 -10.941  1.00  1.00           C
ATOM   1581  HB1 GLU H 123     -26.246  58.680  -9.957  1.00  0.00           H
ATOM   1582  HB2 GLU H 123     -26.422  57.275 -11.080  1.00  0.00           H
ATOM   1583  CG  GLU H 123     -26.435  59.210 -12.045  1.00  1.00           C
ATOM   1584  HG1 GLU H 123     -26.251  58.735 -13.032  1.00  0.00           H
ATOM   1585  HG2 GLU H 123     -25.864  60.161 -11.986  1.00  0.00           H
ATOM   1586  CD  GLU H 123     -27.934  59.538 -11.938  1.00  1.00           C
ATOM   1587  OE1 GLU H 123     -28.370  60.448 -12.678  1.00  1.00           O
ATOM   1588  OE2 GLU H 123     -28.644  58.882 -11.141  1.00  1.00           O
ATOM   1589  C   GLU H 123     -24.009  57.516  -9.574  1.00  1.00           C
ATOM   1590  O   GLU H 123     -23.807  58.274  -8.631  1.00  1.00           O
ATOM   1591  N   ASP H 124     -23.847  56.199  -9.467  1.00  1.00           N
ATOM   1592  HN  ASP H 124     -24.060  55.591 -10.227  1.00  0.00           H
ATOM   1593  CA  ASP H 124     -23.356  55.536  -8.260  1.00  1.00           C
ATOM   1594  HA  ASP H 124     -23.670  56.112  -7.402  1.00  0.00           H
ATOM   1595  CB  ASP H 124     -23.931  54.113  -8.197  1.00  1.00           C
ATOM   1596  HB1 ASP H 124     -25.032  54.171  -8.327  1.00  0.00           H
ATOM   1597  HB2 ASP H 124     -23.703  53.684  -7.198  1.00  0.00           H
ATOM   1598  CG  ASP H 124     -23.378  53.161  -9.260  1.00  1.00           C
ATOM   1599  OD1 ASP H 124     -22.606  53.606 -10.139  1.00  1.00           O
ATOM   1600  OD2 ASP H 124     -23.723  51.964  -9.186  1.00  1.00           O
ATOM   1601  C   ASP H 124     -21.820  55.575  -8.126  1.00  1.00           C
ATOM   1602  O   ASP H 124     -21.258  54.918  -7.248  1.00  1.00           O
ATOM   1603  N   HSD H 125     -21.150  56.351  -8.985  1.00  1.00           N
ATOM   1604  HN  HSD H 125     -21.650  56.912  -9.638  1.00  0.00           H
ATOM   1605  CA  HSD H 125     -19.699  56.481  -9.086  1.00  1.00           C
ATOM   1606  HA  HSD H 125     -19.474  56.997 -10.008  1.00  0.00           H
ATOM   1607  CB  HSD H 125     -19.132  57.259  -7.890  1.00  1.00           C
ATOM   1608  HB1 HSD H 125     -18.046  57.426  -8.051  1.00  0.00           H
ATOM   1609  HB2 HSD H 125     -19.276  56.658  -6.967  1.00  0.00           H
ATOM   1610  ND1 HSD H 125     -19.697  59.677  -8.539  1.00  1.00           N
ATOM   1611  HD1 HSD H 125     -19.133  59.717  -9.364  1.00  0.00           H
ATOM   1612  CG  HSD H 125     -19.797  58.596  -7.697  1.00  1.00           C
ATOM   1613  CE1 HSD H 125     -20.484  60.651  -8.056  1.00  1.00           C
ATOM   1614  HE1 HSD H 125     -20.612  61.617  -8.544  1.00  0.00           H
ATOM   1615  NE2 HSD H 125     -21.071  60.261  -6.914  1.00  1.00           N
ATOM   1616  CD2 HSD H 125     -20.663  58.941  -6.696  1.00  1.00           C
ATOM   1617  HD2 HSD H 125     -21.030  58.376  -5.848  1.00  0.00           H
ATOM   1618  C   HSD H 125     -18.976  55.158  -9.382  1.00  1.00           C
ATOM   1619  O   HSD H 125     -17.824  54.965  -8.987  1.00  1.00           O
ATOM   1620  N   THR H 126     -19.633  54.244 -10.102  1.00  1.00           N
ATOM   1621  HN  THR H 126     -20.597  54.362 -10.327  1.00  0.00           H
ATOM   1622  CA  THR H 126     -19.021  53.015 -10.617  1.00  1.00           C
ATOM   1623  HA  THR H 126     -18.009  52.972 -10.242  1.00  0.00           H
ATOM   1624  CB  THR H 126     -19.789  51.758 -10.191  1.00  1.00           C
ATOM   1625  HB  THR H 126     -19.177  50.859 -10.417  1.00  0.00           H
ATOM   1626  OG1 THR H 126     -21.015  51.639 -10.863  1.00  1.00           O
ATOM   1627  HG1 THR H 126     -20.801  51.593 -11.798  1.00  0.00           H
ATOM   1628  CG2 THR H 126     -20.016  51.673  -8.682  1.00  1.00           C
ATOM   1629 HG21 THR H 126     -20.748  52.445  -8.362  1.00  0.00           H
ATOM   1630 HG22 THR H 126     -19.059  51.847  -8.145  1.00  0.00           H
ATOM   1631 HG23 THR H 126     -20.417  50.672  -8.416  1.00  0.00           H
ATOM   1632  C   THR H 126     -18.851  53.050 -12.134  1.00  1.00           C
ATOM   1633  O   THR H 126     -19.504  53.814 -12.841  1.00  1.00           O
ATOM   1634  N   TRP H 127     -17.953  52.213 -12.652  1.00  1.00           N
ATOM   1635  HN  TRP H 127     -17.375  51.646 -12.071  1.00  0.00           H
ATOM   1636  CA  TRP H 127     -17.744  52.059 -14.088  1.00  1.00           C
ATOM   1637  HA  TRP H 127     -18.092  52.955 -14.580  1.00  0.00           H
ATOM   1638  CB  TRP H 127     -16.259  51.836 -14.364  1.00  1.00           C
ATOM   1639  HB1 TRP H 127     -16.134  51.492 -15.413  1.00  0.00           H
ATOM   1640  HB2 TRP H 127     -15.877  51.052 -13.675  1.00  0.00           H
ATOM   1641  CG  TRP H 127     -15.446  53.073 -14.171  1.00  1.00           C
ATOM   1642  CD1 TRP H 127     -14.641  53.359 -13.123  1.00  1.00           C
ATOM   1643  HD1 TRP H 127     -14.490  52.727 -12.261  1.00  0.00           H
ATOM   1644  NE1 TRP H 127     -14.041  54.587 -13.328  1.00  1.00           N
ATOM   1645  HE1 TRP H 127     -13.393  54.990 -12.721  1.00  0.00           H
ATOM   1646  CE2 TRP H 127     -14.474  55.168 -14.496  1.00  1.00           C
ATOM   1647  CD2 TRP H 127     -15.372  54.222 -15.059  1.00  1.00           C
ATOM   1648  CE3 TRP H 127     -15.981  54.552 -16.286  1.00  1.00           C
ATOM   1649  HE3 TRP H 127     -16.637  53.851 -16.780  1.00  0.00           H
ATOM   1650  CZ3 TRP H 127     -15.749  55.798 -16.893  1.00  1.00           C
ATOM   1651  HZ3 TRP H 127     -16.254  56.049 -17.814  1.00  0.00           H
ATOM   1652  CZ2 TRP H 127     -14.209  56.392 -15.111  1.00  1.00           C
ATOM   1653  HZ2 TRP H 127     -13.508  57.094 -14.684  1.00  0.00           H
ATOM   1654  CH2 TRP H 127     -14.866  56.718 -16.309  1.00  1.00           C
ATOM   1655  HH2 TRP H 127     -14.692  57.675 -16.779  1.00  0.00           H
ATOM   1656  C   TRP H 127     -18.596  50.926 -14.652  1.00  1.00           C
ATOM   1657  O   TRP H 127     -18.505  49.788 -14.188  1.00  1.00           O
ATOM   1658  N   ALA H 128     -19.372  51.220 -15.696  1.00  1.00           N
ATOM   1659  HN  ALA H 128     -19.450  52.152 -16.041  1.00  0.00           H
ATOM   1660  CA  ALA H 128     -20.158  50.219 -16.407  1.00  1.00           C
ATOM   1661  HA  ALA H 128     -19.763  49.243 -16.169  1.00  0.00           H
ATOM   1662  CB  ALA H 128     -21.617  50.327 -15.979  1.00  1.00           C
ATOM   1663  HB1 ALA H 128     -22.011  51.338 -16.217  1.00  0.00           H
ATOM   1664  HB2 ALA H 128     -21.703  50.161 -14.884  1.00  0.00           H
ATOM   1665  HB3 ALA H 128     -22.227  49.573 -16.521  1.00  0.00           H
ATOM   1666  C   ALA H 128     -20.013  50.328 -17.939  1.00  1.00           C
ATOM   1667  O   ALA H 128     -20.093  51.429 -18.490  1.00  1.00           O
ATOM   1668  N   PRO H 129     -19.856  49.199 -18.660  1.00  1.00           N
ATOM   1669  CD  PRO H 129     -19.852  49.188 -20.112  1.00  1.00           C
ATOM   1670  HD1 PRO H 129     -19.286  50.066 -20.489  1.00  0.00           H
ATOM   1671  HD2 PRO H 129     -20.897  49.223 -20.487  1.00  0.00           H
ATOM   1672  CA  PRO H 129     -19.494  47.877 -18.134  1.00  1.00           C
ATOM   1673  HA  PRO H 129     -20.184  47.590 -17.358  1.00  0.00           H
ATOM   1674  CB  PRO H 129     -19.496  46.947 -19.354  1.00  1.00           C
ATOM   1675  HB1 PRO H 129     -20.489  46.469 -19.493  1.00  0.00           H
ATOM   1676  HB2 PRO H 129     -18.726  46.153 -19.254  1.00  0.00           H
ATOM   1677  CG  PRO H 129     -19.171  47.886 -20.509  1.00  1.00           C
ATOM   1678  HG1 PRO H 129     -18.074  48.025 -20.615  1.00  0.00           H
ATOM   1679  HG2 PRO H 129     -19.578  47.498 -21.467  1.00  0.00           H
ATOM   1680  C   PRO H 129     -18.123  47.900 -17.418  1.00  1.00           C
ATOM   1681  O   PRO H 129     -17.403  48.896 -17.532  1.00  1.00           O
ATOM   1682  N   PRO H 130     -17.758  46.838 -16.676  1.00  1.00           N
ATOM   1683  CD  PRO H 130     -18.560  45.658 -16.397  1.00  1.00           C
ATOM   1684  HD1 PRO H 130     -18.576  44.999 -17.291  1.00  0.00           H
ATOM   1685  HD2 PRO H 130     -19.594  45.965 -16.134  1.00  0.00           H
ATOM   1686  CA  PRO H 130     -16.453  46.730 -16.025  1.00  1.00           C
ATOM   1687  HA  PRO H 130     -16.338  47.527 -15.309  1.00  0.00           H
ATOM   1688  CB  PRO H 130     -16.405  45.327 -15.410  1.00  1.00           C
ATOM   1689  HB1 PRO H 130     -15.867  45.335 -14.438  1.00  0.00           H
ATOM   1690  HB2 PRO H 130     -15.904  44.608 -16.093  1.00  0.00           H
ATOM   1691  CG  PRO H 130     -17.876  44.969 -15.220  1.00  1.00           C
ATOM   1692  HG1 PRO H 130     -18.029  43.869 -15.255  1.00  0.00           H
ATOM   1693  HG2 PRO H 130     -18.260  45.354 -14.252  1.00  0.00           H
ATOM   1694  C   PRO H 130     -15.293  46.928 -17.005  1.00  1.00           C
ATOM   1695  O   PRO H 130     -15.440  46.684 -18.207  1.00  1.00           O
ATOM   1696  N   PHE H 131     -14.138  47.341 -16.485  1.00  1.00           N
ATOM   1697  HN  PHE H 131     -14.039  47.542 -15.514  1.00  0.00           H
ATOM   1698  CA  PHE H 131     -12.941  47.527 -17.300  1.00  1.00           C
ATOM   1699  HA  PHE H 131     -13.180  48.216 -18.096  1.00  0.00           H
ATOM   1700  CB  PHE H 131     -11.795  48.077 -16.444  1.00  1.00           C
ATOM   1701  HB1 PHE H 131     -10.894  48.187 -17.084  1.00  0.00           H
ATOM   1702  HB2 PHE H 131     -11.593  47.362 -15.619  1.00  0.00           H
ATOM   1703  CG  PHE H 131     -12.035  49.427 -15.798  1.00  1.00           C
ATOM   1704  CD1 PHE H 131     -12.967  50.344 -16.326  1.00  1.00           C
ATOM   1705  HD1 PHE H 131     -13.587  50.062 -17.164  1.00  0.00           H
ATOM   1706  CE1 PHE H 131     -13.089  51.620 -15.764  1.00  1.00           C
ATOM   1707  HE1 PHE H 131     -13.795  52.326 -16.175  1.00  0.00           H
ATOM   1708  CZ  PHE H 131     -12.294  51.981 -14.666  1.00  1.00           C
ATOM   1709  HZ  PHE H 131     -12.359  52.980 -14.261  1.00  0.00           H
ATOM   1710  CD2 PHE H 131     -11.271  49.783 -14.673  1.00  1.00           C
ATOM   1711  HD2 PHE H 131     -10.570  49.077 -14.254  1.00  0.00           H
ATOM   1712  CE2 PHE H 131     -11.416  51.052 -14.093  1.00  1.00           C
ATOM   1713  HE2 PHE H 131     -10.853  51.312 -13.209  1.00  0.00           H
ATOM   1714  C   PHE H 131     -12.518  46.225 -17.994  1.00  1.00           C
ATOM   1715  O   PHE H 131     -12.624  45.149 -17.398  1.00  1.00           O
ATOM   1716  N   PRO H 132     -12.050  46.302 -19.252  1.00  1.00           N
ATOM   1717  CD  PRO H 132     -11.871  47.505 -20.058  1.00  1.00           C
ATOM   1718  HD1 PRO H 132     -11.316  48.266 -19.470  1.00  0.00           H
ATOM   1719  HD2 PRO H 132     -12.864  47.905 -20.353  1.00  0.00           H
ATOM   1720  CA  PRO H 132     -11.526  45.142 -19.952  1.00  1.00           C
ATOM   1721  HA  PRO H 132     -12.172  44.294 -19.795  1.00  0.00           H
ATOM   1722  CB  PRO H 132     -11.413  45.586 -21.409  1.00  1.00           C
ATOM   1723  HB1 PRO H 132     -12.371  45.438 -21.951  1.00  0.00           H
ATOM   1724  HB2 PRO H 132     -10.611  45.030 -21.939  1.00  0.00           H
ATOM   1725  CG  PRO H 132     -11.070  47.069 -21.283  1.00  1.00           C
ATOM   1726  HG1 PRO H 132      -9.981  47.218 -21.125  1.00  0.00           H
ATOM   1727  HG2 PRO H 132     -11.382  47.632 -22.188  1.00  0.00           H
ATOM   1728  C   PRO H 132     -10.170  44.715 -19.377  1.00  1.00           C
ATOM   1729  O   PRO H 132      -9.525  45.444 -18.627  1.00  1.00           O
ATOM   1730  N   ILE H 133      -9.715  43.536 -19.789  1.00  1.00           N
ATOM   1731  HN  ILE H 133     -10.290  42.934 -20.336  1.00  0.00           H
ATOM   1732  CA  ILE H 133      -8.378  43.008 -19.502  1.00  1.00           C
ATOM   1733  HA  ILE H 133      -7.820  43.784 -18.999  1.00  0.00           H
ATOM   1734  CB  ILE H 133      -8.432  41.736 -18.617  1.00  1.00           C
ATOM   1735  HB  ILE H 133      -7.591  41.060 -18.882  1.00  0.00           H
ATOM   1736  CG2 ILE H 133      -8.324  42.142 -17.139  1.00  1.00           C
ATOM   1737 HG21 ILE H 133      -9.165  42.815 -16.865  1.00  0.00           H
ATOM   1738 HG22 ILE H 133      -7.368  42.680 -16.963  1.00  0.00           H
ATOM   1739 HG23 ILE H 133      -8.369  41.238 -16.494  1.00  0.00           H
ATOM   1740  CG1 ILE H 133      -9.692  40.875 -18.880  1.00  1.00           C
ATOM   1741 HG11 ILE H 133      -9.791  40.728 -19.976  1.00  0.00           H
ATOM   1742 HG12 ILE H 133     -10.578  41.432 -18.509  1.00  0.00           H
ATOM   1743  CD  ILE H 133      -9.674  39.498 -18.210  1.00  1.00           C
ATOM   1744  HD1 ILE H 133      -9.593  39.611 -17.108  1.00  0.00           H
ATOM   1745  HD2 ILE H 133      -8.801  38.913 -18.571  1.00  0.00           H
ATOM   1746  HD3 ILE H 133     -10.613  38.952 -18.443  1.00  0.00           H
ATOM   1747  C   ILE H 133      -7.629  42.763 -20.812  1.00  1.00           C
ATOM   1748  O   ILE H 133      -8.199  42.255 -21.779  1.00  1.00           O
ATOM   1749  N   CYS H 134      -6.342  43.103 -20.834  1.00  1.00           N
ATOM   1750  HN  CYS H 134      -5.920  43.568 -20.061  1.00  0.00           H
ATOM   1751  CA  CYS H 134      -5.450  42.836 -21.958  1.00  1.00           C
ATOM   1752  HA  CYS H 134      -6.046  42.733 -22.853  1.00  0.00           H
ATOM   1753  CB  CYS H 134      -4.466  44.002 -22.092  1.00  1.00           C
ATOM   1754  HB1 CYS H 134      -3.699  43.732 -22.848  1.00  0.00           H
ATOM   1755  HB2 CYS H 134      -3.960  44.151 -21.115  1.00  0.00           H
ATOM   1756  SG  CYS H 134      -5.271  45.540 -22.585  1.00  1.00           S
ATOM   1757  C   CYS H 134      -4.754  41.489 -21.762  1.00  1.00           C
ATOM   1758  O   CYS H 134      -3.792  41.386 -21.001  1.00  1.00           O
ATOM   1759  N   LYS H 135      -5.254  40.444 -22.431  1.00  1.00           N
ATOM   1760  HN  LYS H 135      -6.084  40.526 -22.976  1.00  0.00           H
ATOM   1761  CA  LYS H 135      -4.634  39.109 -22.420  1.00  1.00           C
ATOM   1762  HA  LYS H 135      -4.137  38.983 -21.470  1.00  0.00           H
ATOM   1763  CB  LYS H 135      -5.685  38.002 -22.620  1.00  1.00           C
ATOM   1764  HB1 LYS H 135      -5.273  37.235 -23.309  1.00  0.00           H
ATOM   1765  HB2 LYS H 135      -6.593  38.447 -23.079  1.00  0.00           H
ATOM   1766  CG  LYS H 135      -6.077  37.324 -21.296  1.00  1.00           C
ATOM   1767  HG1 LYS H 135      -6.779  37.981 -20.739  1.00  0.00           H
ATOM   1768  HG2 LYS H 135      -5.167  37.165 -20.679  1.00  0.00           H
ATOM   1769  CD  LYS H 135      -6.752  35.970 -21.569  1.00  1.00           C
ATOM   1770  HD1 LYS H 135      -6.127  35.391 -22.282  1.00  0.00           H
ATOM   1771  HD2 LYS H 135      -7.748  36.148 -22.027  1.00  0.00           H
ATOM   1772  CE  LYS H 135      -6.931  35.152 -20.283  1.00  1.00           C
ATOM   1773  HE1 LYS H 135      -7.837  35.496 -19.739  1.00  0.00           H
ATOM   1774  HE2 LYS H 135      -6.034  35.262 -19.638  1.00  0.00           H
ATOM   1775  NZ  LYS H 135      -7.102  33.705 -20.587  1.00  1.00           N
ATOM   1776  HZ1 LYS H 135      -6.262  33.354 -21.089  1.00  0.00           H
ATOM   1777  HZ2 LYS H 135      -7.943  33.573 -21.184  1.00  0.00           H
ATOM   1778  HZ3 LYS H 135      -7.221  33.176 -19.700  1.00  0.00           H
ATOM   1779  C   LYS H 135      -3.545  39.017 -23.485  1.00  1.00           C
ATOM   1780  O   LYS H 135      -3.692  39.620 -24.543  1.00  1.00           O
ATOM   1781  N   SER H 136      -2.475  38.271 -23.211  1.00  1.00           N
ATOM   1782  HN  SER H 136      -2.324  37.879 -22.307  1.00  0.00           H
ATOM   1783  CA  SER H 136      -1.448  37.976 -24.219  1.00  1.00           C
ATOM   1784  HA  SER H 136      -1.052  38.915 -24.575  1.00  0.00           H
ATOM   1785  CB  SER H 136      -0.325  37.119 -23.625  1.00  1.00           C
ATOM   1786  HB1 SER H 136      -0.703  36.101 -23.390  1.00  0.00           H
ATOM   1787  HB2 SER H 136       0.068  37.590 -22.699  1.00  0.00           H
ATOM   1788  OG  SER H 136       0.713  37.023 -24.577  1.00  1.00           O
ATOM   1789  HG1 SER H 136       0.372  36.472 -25.285  1.00  0.00           H
ATOM   1790  C   SER H 136      -2.059  37.249 -25.423  1.00  1.00           C
ATOM   1791  O   SER H 136      -3.047  36.527 -25.279  1.00  1.00           O
ATOM   1792  N   ARG H 137      -1.475  37.453 -26.606  1.00  1.00           N
ATOM   1793  HN  ARG H 137      -0.785  38.163 -26.717  1.00  0.00           H
ATOM   1794  CA  ARG H 137      -1.771  36.685 -27.828  1.00  1.00           C
ATOM   1795  HA  ARG H 137      -2.831  36.482 -27.852  1.00  0.00           H
ATOM   1796  CB  ARG H 137      -1.350  37.493 -29.061  1.00  1.00           C
ATOM   1797  HB1 ARG H 137      -1.305  36.830 -29.951  1.00  0.00           H
ATOM   1798  HB2 ARG H 137      -0.346  37.940 -28.896  1.00  0.00           H
ATOM   1799  CG  ARG H 137      -2.376  38.591 -29.284  1.00  1.00           C
ATOM   1800  HG1 ARG H 137      -2.365  39.265 -28.402  1.00  0.00           H
ATOM   1801  HG2 ARG H 137      -3.379  38.122 -29.367  1.00  0.00           H
ATOM   1802  CD  ARG H 137      -2.133  39.431 -30.534  1.00  1.00           C
ATOM   1803  HD1 ARG H 137      -1.140  39.192 -30.971  1.00  0.00           H
ATOM   1804  HD2 ARG H 137      -2.191  40.513 -30.288  1.00  0.00           H
ATOM   1805  NE  ARG H 137      -3.164  39.130 -31.537  1.00  1.00           N
ATOM   1806  HE  ARG H 137      -3.757  38.356 -31.328  1.00  0.00           H
ATOM   1807  CZ  ARG H 137      -3.408  39.742 -32.669  1.00  1.00           C
ATOM   1808  NH1 ARG H 137      -2.657  40.716 -33.104  1.00  1.00           N
ATOM   1809 HH11 ARG H 137      -1.868  41.016 -32.569  1.00  0.00           H
ATOM   1810 HH12 ARG H 137      -2.871  41.163 -33.973  1.00  0.00           H
ATOM   1811  NH2 ARG H 137      -4.425  39.353 -33.377  1.00  1.00           N
ATOM   1812 HH21 ARG H 137      -5.001  38.602 -33.054  1.00  0.00           H
ATOM   1813 HH22 ARG H 137      -4.632  39.804 -34.245  1.00  0.00           H
ATOM   1814  C   ARG H 137      -1.110  35.318 -27.865  1.00  1.00           C
ATOM   1815  O   ARG H 137      -1.503  34.490 -28.685  1.00  1.00           O
ATOM   1816  N   ASP H 138      -0.133  35.105 -26.999  1.00  1.00           N
ATOM   1817  HN  ASP H 138       0.235  35.843 -26.439  1.00  0.00           H
ATOM   1818  CA  ASP H 138       0.477  33.802 -26.793  1.00  1.00           C
ATOM   1819  HA  ASP H 138       0.541  33.304 -27.749  1.00  0.00           H
ATOM   1820  CB  ASP H 138       1.871  33.966 -26.181  1.00  1.00           C
ATOM   1821  HB1 ASP H 138       2.326  32.963 -26.040  1.00  0.00           H
ATOM   1822  HB2 ASP H 138       1.778  34.466 -25.194  1.00  0.00           H
ATOM   1823  CG  ASP H 138       2.798  34.803 -27.068  1.00  1.00           C
ATOM   1824  OD1 ASP H 138       2.679  34.710 -28.317  1.00  1.00           O
ATOM   1825  OD2 ASP H 138       3.633  35.527 -26.486  1.00  1.00           O
ATOM   1826  C   ASP H 138      -0.438  32.939 -25.928  1.00  1.00           C
ATOM   1827  O   ASP H 138      -1.154  33.439 -25.055  1.00  1.00           O
ATOM   1828  N   CYS H 139      -0.433  31.642 -26.198  1.00  1.00           N
ATOM   1829  HN  CYS H 139       0.141  31.263 -26.919  1.00  0.00           H
ATOM   1830  CA  CYS H 139      -1.245  30.683 -25.482  1.00  1.00           C
ATOM   1831  HA  CYS H 139      -2.143  31.182 -25.150  1.00  0.00           H
ATOM   1832  CB  CYS H 139      -1.592  29.507 -26.398  1.00  1.00           C
ATOM   1833  HB1 CYS H 139      -2.128  28.740 -25.800  1.00  0.00           H
ATOM   1834  HB2 CYS H 139      -0.647  29.062 -26.774  1.00  0.00           H
ATOM   1835  SG  CYS H 139      -2.623  29.991 -27.806  1.00  1.00           S
ATOM   1836  C   CYS H 139      -0.528  30.238 -24.212  1.00  1.00           C
ATOM   1837  O   CYS H 139       0.695  30.089 -24.177  1.00  1.00           O
ATOM   1838  N   ASP H 140      -1.311  29.968 -23.173  1.00  1.00           N
ATOM   1839  HN  ASP H 140      -2.263  30.261 -23.128  1.00  0.00           H
ATOM   1840  CA  ASP H 140      -0.806  29.218 -22.032  1.00  1.00           C
ATOM   1841  HA  ASP H 140       0.133  29.656 -21.729  1.00  0.00           H
ATOM   1842  CB  ASP H 140      -1.821  29.270 -20.879  1.00  1.00           C
ATOM   1843  HB1 ASP H 140      -1.461  28.619 -20.054  1.00  0.00           H
ATOM   1844  HB2 ASP H 140      -2.799  28.890 -21.244  1.00  0.00           H
ATOM   1845  CG  ASP H 140      -2.029  30.688 -20.323  1.00  1.00           C
ATOM   1846  OD1 ASP H 140      -1.016  31.365 -20.042  1.00  1.00           O
ATOM   1847  OD2 ASP H 140      -3.209  31.083 -20.136  1.00  1.00           O
ATOM   1848  C   ASP H 140      -0.481  27.773 -22.478  1.00  1.00           C
ATOM   1849  O   ASP H 140      -1.110  27.264 -23.422  1.00  1.00           O
ATOM   1850  N   PRO H 141       0.480  27.092 -21.822  1.00  1.00           N
ATOM   1851  CD  PRO H 141       1.336  27.591 -20.758  1.00  1.00           C
ATOM   1852  HD1 PRO H 141       0.741  27.709 -19.827  1.00  0.00           H
ATOM   1853  HD2 PRO H 141       1.768  28.569 -21.057  1.00  0.00           H
ATOM   1854  CA  PRO H 141       0.784  25.696 -22.108  1.00  1.00           C
ATOM   1855  HA  PRO H 141       1.177  25.610 -23.107  1.00  0.00           H
ATOM   1856  CB  PRO H 141       1.754  25.239 -21.017  1.00  1.00           C
ATOM   1857  HB1 PRO H 141       2.496  24.516 -21.418  1.00  0.00           H
ATOM   1858  HB2 PRO H 141       1.212  24.765 -20.171  1.00  0.00           H
ATOM   1859  CG  PRO H 141       2.429  26.539 -20.581  1.00  1.00           C
ATOM   1860  HG1 PRO H 141       2.760  26.481 -19.522  1.00  0.00           H
ATOM   1861  HG2 PRO H 141       3.309  26.766 -21.220  1.00  0.00           H
ATOM   1862  C   PRO H 141      -0.496  24.839 -22.120  1.00  1.00           C
ATOM   1863  O   PRO H 141      -1.331  24.975 -21.218  1.00  1.00           O
ATOM   1864  N   PRO H 142      -0.680  23.979 -23.131  1.00  1.00           N
ATOM   1865  CD  PRO H 142       0.286  23.660 -24.165  1.00  1.00           C
ATOM   1866  HD1 PRO H 142       1.287  23.508 -23.709  1.00  0.00           H
ATOM   1867  HD2 PRO H 142       0.329  24.487 -24.905  1.00  0.00           H
ATOM   1868  CA  PRO H 142      -1.864  23.137 -23.252  1.00  1.00           C
ATOM   1869  HA  PRO H 142      -2.753  23.734 -23.127  1.00  0.00           H
ATOM   1870  CB  PRO H 142      -1.741  22.472 -24.626  1.00  1.00           C
ATOM   1871  HB1 PRO H 142      -2.205  23.092 -25.421  1.00  0.00           H
ATOM   1872  HB2 PRO H 142      -2.211  21.466 -24.634  1.00  0.00           H
ATOM   1873  CG  PRO H 142      -0.228  22.384 -24.798  1.00  1.00           C
ATOM   1874  HG1 PRO H 142       0.180  21.490 -24.280  1.00  0.00           H
ATOM   1875  HG2 PRO H 142       0.048  22.334 -25.873  1.00  0.00           H
ATOM   1876  C   PRO H 142      -1.931  22.114 -22.104  1.00  1.00           C
ATOM   1877  O   PRO H 142      -0.914  21.733 -21.522  1.00  1.00           O
ATOM   1878  N   GLY H 143      -3.139  21.658 -21.764  1.00  1.00           N
ATOM   1879  HN  GLY H 143      -3.975  22.056 -22.133  1.00  0.00           H
ATOM   1880  CA  GLY H 143      -3.318  20.543 -20.827  1.00  1.00           C
ATOM   1881  HA1 GLY H 143      -4.345  20.547 -20.492  1.00  0.00           H
ATOM   1882  HA2 GLY H 143      -2.652  20.696 -19.990  1.00  0.00           H
ATOM   1883  C   GLY H 143      -3.004  19.194 -21.484  1.00  1.00           C
ATOM   1884  O   GLY H 143      -3.069  19.077 -22.701  1.00  1.00           O
ATOM   1885  N   ASN H 144      -2.718  18.158 -20.694  1.00  1.00           N
ATOM   1886  HN  ASN H 144      -2.553  18.271 -19.718  1.00  0.00           H
ATOM   1887  CA  ASN H 144      -2.627  16.784 -21.204  1.00  1.00           C
ATOM   1888  HA  ASN H 144      -2.314  16.829 -22.236  1.00  0.00           H
ATOM   1889  CB  ASN H 144      -1.620  15.968 -20.374  1.00  1.00           C
ATOM   1890  HB1 ASN H 144      -1.807  14.887 -20.549  1.00  0.00           H
ATOM   1891  HB2 ASN H 144      -1.777  16.196 -19.298  1.00  0.00           H
ATOM   1892  CG  ASN H 144      -0.171  16.261 -20.716  1.00  1.00           C
ATOM   1893  OD1 ASN H 144       0.160  16.863 -21.716  1.00  1.00           O
ATOM   1894  ND2 ASN H 144       0.759  15.816 -19.909  1.00  1.00           N
ATOM   1895 HD21 ASN H 144       1.722  15.994 -20.110  1.00  0.00           H
ATOM   1896 HD22 ASN H 144       0.506  15.298 -19.092  1.00  0.00           H
ATOM   1897  C   ASN H 144      -4.013  16.108 -21.208  1.00  1.00           C
ATOM   1898  O   ASN H 144      -4.760  16.275 -20.237  1.00  1.00           O
ATOM   1899  N   PRO H 145      -4.369  15.326 -22.246  1.00  1.00           N
ATOM   1900  CD  PRO H 145      -3.692  15.210 -23.525  1.00  1.00           C
ATOM   1901  HD1 PRO H 145      -2.824  14.524 -23.427  1.00  0.00           H
ATOM   1902  HD2 PRO H 145      -3.347  16.212 -23.857  1.00  0.00           H
ATOM   1903  CA  PRO H 145      -5.510  14.414 -22.203  1.00  1.00           C
ATOM   1904  HA  PRO H 145      -6.402  14.963 -21.949  1.00  0.00           H
ATOM   1905  CB  PRO H 145      -5.565  13.736 -23.578  1.00  1.00           C
ATOM   1906  HB1 PRO H 145      -6.612  13.664 -23.943  1.00  0.00           H
ATOM   1907  HB2 PRO H 145      -5.129  12.715 -23.534  1.00  0.00           H
ATOM   1908  CG  PRO H 145      -4.735  14.643 -24.482  1.00  1.00           C
ATOM   1909  HG1 PRO H 145      -4.258  14.066 -25.303  1.00  0.00           H
ATOM   1910  HG2 PRO H 145      -5.357  15.450 -24.924  1.00  0.00           H
ATOM   1911  C   PRO H 145      -5.343  13.359 -21.102  1.00  1.00           C
ATOM   1912  O   PRO H 145      -4.228  12.991 -20.742  1.00  1.00           O
ATOM   1913  N   VAL H 146      -6.450  12.807 -20.605  1.00  1.00           N
ATOM   1914  HN  VAL H 146      -7.358  13.175 -20.789  1.00  0.00           H
ATOM   1915  CA  VAL H 146      -6.391  11.610 -19.748  1.00  1.00           C
ATOM   1916  HA  VAL H 146      -5.642  11.782 -18.989  1.00  0.00           H
ATOM   1917  CB  VAL H 146      -7.756  11.322 -19.091  1.00  1.00           C
ATOM   1918  HB  VAL H 146      -8.497  11.081 -19.882  1.00  0.00           H
ATOM   1919  CG1 VAL H 146      -7.669  10.149 -18.112  1.00  1.00           C
ATOM   1920 HG11 VAL H 146      -6.939  10.377 -17.307  1.00  0.00           H
ATOM   1921 HG12 VAL H 146      -7.334   9.235 -18.646  1.00  0.00           H
ATOM   1922 HG13 VAL H 146      -8.663   9.968 -17.649  1.00  0.00           H
ATOM   1923  CG2 VAL H 146      -8.272  12.530 -18.295  1.00  1.00           C
ATOM   1924 HG21 VAL H 146      -8.393  13.406 -18.967  1.00  0.00           H
ATOM   1925 HG22 VAL H 146      -7.547  12.794 -17.496  1.00  0.00           H
ATOM   1926 HG23 VAL H 146      -9.258  12.291 -17.842  1.00  0.00           H
ATOM   1927  C   VAL H 146      -5.913  10.430 -20.604  1.00  1.00           C
ATOM   1928  O   VAL H 146      -6.509  10.187 -21.652  1.00  1.00           O
ATOM   1929  N   HSD H 147      -4.860   9.724 -20.171  1.00  1.00           N
ATOM   1930  HN  HSD H 147      -4.489   9.885 -19.261  1.00  0.00           H
ATOM   1931  CA  HSD H 147      -4.152   8.677 -20.937  1.00  1.00           C
ATOM   1932  HA  HSD H 147      -3.259   8.414 -20.390  1.00  0.00           H
ATOM   1933  CB  HSD H 147      -5.035   7.433 -21.138  1.00  1.00           C
ATOM   1934  HB1 HSD H 147      -4.433   6.635 -21.622  1.00  0.00           H
ATOM   1935  HB2 HSD H 147      -5.888   7.697 -21.798  1.00  0.00           H
ATOM   1936  ND1 HSD H 147      -4.817   6.411 -18.816  1.00  1.00           N
ATOM   1937  HD1 HSD H 147      -3.822   6.308 -18.826  1.00  0.00           H
ATOM   1938  CG  HSD H 147      -5.577   6.905 -19.844  1.00  1.00           C
ATOM   1939  CE1 HSD H 147      -5.652   6.098 -17.811  1.00  1.00           C
ATOM   1940  HE1 HSD H 147      -5.317   5.675 -16.864  1.00  0.00           H
ATOM   1941  NE2 HSD H 147      -6.926   6.377 -18.141  1.00  1.00           N
ATOM   1942  CD2 HSD H 147      -6.886   6.867 -19.452  1.00  1.00           C
ATOM   1943  HD2 HSD H 147      -7.794   7.140 -19.975  1.00  0.00           H
ATOM   1944  C   HSD H 147      -3.502   9.171 -22.240  1.00  1.00           C
ATOM   1945  O   HSD H 147      -3.475   8.462 -23.248  1.00  1.00           O
ATOM   1946  N   GLY H 148      -3.003  10.408 -22.241  1.00  1.00           N
ATOM   1947  HN  GLY H 148      -3.094  11.007 -21.449  1.00  0.00           H
ATOM   1948  CA  GLY H 148      -2.295  10.978 -23.379  1.00  1.00           C
ATOM   1949  HA1 GLY H 148      -3.034  11.321 -24.088  1.00  0.00           H
ATOM   1950  HA2 GLY H 148      -1.693  10.196 -23.817  1.00  0.00           H
ATOM   1951  C   GLY H 148      -1.390  12.146 -23.006  1.00  1.00           C
ATOM   1952  O   GLY H 148      -1.334  12.597 -21.863  1.00  1.00           O
ATOM   1953  N   TYR H 149      -0.676  12.651 -24.002  1.00  1.00           N
ATOM   1954  HN  TYR H 149      -0.761  12.282 -24.923  1.00  0.00           H
ATOM   1955  CA  TYR H 149       0.274  13.754 -23.877  1.00  1.00           C
ATOM   1956  HA  TYR H 149      -0.071  14.415 -23.095  1.00  0.00           H
ATOM   1957  CB  TYR H 149       1.665  13.188 -23.536  1.00  1.00           C
ATOM   1958  HB1 TYR H 149       1.602  12.640 -22.572  1.00  0.00           H
ATOM   1959  HB2 TYR H 149       2.383  14.031 -23.450  1.00  0.00           H
ATOM   1960  CG  TYR H 149       2.245  12.220 -24.553  1.00  1.00           C
ATOM   1961  CD1 TYR H 149       1.932  10.846 -24.481  1.00  1.00           C
ATOM   1962  HD1 TYR H 149       1.273  10.483 -23.706  1.00  0.00           H
ATOM   1963  CE1 TYR H 149       2.477   9.947 -25.418  1.00  1.00           C
ATOM   1964  HE1 TYR H 149       2.226   8.898 -25.368  1.00  0.00           H
ATOM   1965  CZ  TYR H 149       3.350  10.416 -26.421  1.00  1.00           C
ATOM   1966  OH  TYR H 149       3.873   9.550 -27.325  1.00  1.00           O
ATOM   1967  HH  TYR H 149       4.437  10.048 -27.921  1.00  0.00           H
ATOM   1968  CD2 TYR H 149       3.113  12.689 -25.560  1.00  1.00           C
ATOM   1969  HD2 TYR H 149       3.353  13.740 -25.617  1.00  0.00           H
ATOM   1970  CE2 TYR H 149       3.668  11.790 -26.492  1.00  1.00           C
ATOM   1971  HE2 TYR H 149       4.336  12.151 -27.260  1.00  0.00           H
ATOM   1972  C   TYR H 149       0.284  14.599 -25.154  1.00  1.00           C
ATOM   1973  O   TYR H 149      -0.330  14.232 -26.156  1.00  1.00           O
ATOM   1974  N   PHE H 150       0.957  15.748 -25.127  1.00  1.00           N
ATOM   1975  HN  PHE H 150       1.297  16.132 -24.272  1.00  0.00           H
ATOM   1976  CA  PHE H 150       1.249  16.531 -26.328  1.00  1.00           C
ATOM   1977  HA  PHE H 150       0.888  15.976 -27.181  1.00  0.00           H
ATOM   1978  CB  PHE H 150       0.577  17.913 -26.271  1.00  1.00           C
ATOM   1979  HB1 PHE H 150      -0.498  17.785 -26.021  1.00  0.00           H
ATOM   1980  HB2 PHE H 150       0.682  18.409 -27.259  1.00  0.00           H
ATOM   1981  CG  PHE H 150       1.166  18.852 -25.236  1.00  1.00           C
ATOM   1982  CD1 PHE H 150       0.663  18.852 -23.925  1.00  1.00           C
ATOM   1983  HD1 PHE H 150      -0.195  18.244 -23.679  1.00  0.00           H
ATOM   1984  CE1 PHE H 150       1.269  19.639 -22.930  1.00  1.00           C
ATOM   1985  HE1 PHE H 150       0.897  19.610 -21.916  1.00  0.00           H
ATOM   1986  CZ  PHE H 150       2.359  20.463 -23.256  1.00  1.00           C
ATOM   1987  HZ  PHE H 150       2.829  21.067 -22.494  1.00  0.00           H
ATOM   1988  CD2 PHE H 150       2.244  19.694 -25.567  1.00  1.00           C
ATOM   1989  HD2 PHE H 150       2.617  19.722 -26.580  1.00  0.00           H
ATOM   1990  CE2 PHE H 150       2.835  20.499 -24.577  1.00  1.00           C
ATOM   1991  HE2 PHE H 150       3.659  21.148 -24.834  1.00  0.00           H
ATOM   1992  C   PHE H 150       2.757  16.641 -26.563  1.00  1.00           C
ATOM   1993  O   PHE H 150       3.549  16.629 -25.622  1.00  1.00           O
ATOM   1994  N   GLU H 151       3.147  16.803 -27.822  1.00  1.00           N
ATOM   1995  HN  GLU H 151       2.522  16.615 -28.575  1.00  0.00           H
ATOM   1996  CA  GLU H 151       4.472  17.253 -28.231  1.00  1.00           C
ATOM   1997  HA  GLU H 151       5.101  17.259 -27.353  1.00  0.00           H
ATOM   1998  CB  GLU H 151       5.082  16.351 -29.304  1.00  1.00           C
ATOM   1999  HB1 GLU H 151       5.999  16.838 -29.699  1.00  0.00           H
ATOM   2000  HB2 GLU H 151       4.350  16.238 -30.132  1.00  0.00           H
ATOM   2001  CG  GLU H 151       5.452  14.958 -28.783  1.00  1.00           C
ATOM   2002  HG1 GLU H 151       4.529  14.425 -28.472  1.00  0.00           H
ATOM   2003  HG2 GLU H 151       6.126  15.061 -27.906  1.00  0.00           H
ATOM   2004  CD  GLU H 151       6.164  14.130 -29.863  1.00  1.00           C
ATOM   2005  OE1 GLU H 151       7.078  13.366 -29.483  1.00  1.00           O
ATOM   2006  OE2 GLU H 151       5.802  14.283 -31.057  1.00  1.00           O
ATOM   2007  C   GLU H 151       4.405  18.685 -28.761  1.00  1.00           C
ATOM   2008  O   GLU H 151       3.513  19.056 -29.528  1.00  1.00           O
ATOM   2009  N   GLY H 152       5.385  19.487 -28.353  1.00  1.00           N
ATOM   2010  HN  GLY H 152       6.097  19.149 -27.744  1.00  0.00           H
ATOM   2011  CA  GLY H 152       5.524  20.886 -28.732  1.00  1.00           C
ATOM   2012  HA1 GLY H 152       4.574  21.231 -29.113  1.00  0.00           H
ATOM   2013  HA2 GLY H 152       6.281  20.957 -29.499  1.00  0.00           H
ATOM   2014  C   GLY H 152       5.931  21.738 -27.535  1.00  1.00           C
ATOM   2015  O   GLY H 152       5.382  21.638 -26.446  1.00  1.00           O
ATOM   2016  N   ASN H 153       6.938  22.572 -27.729  1.00  1.00           N
ATOM   2017  HN  ASN H 153       7.315  22.699 -28.642  1.00  0.00           H
ATOM   2018  CA  ASN H 153       7.592  23.370 -26.692  1.00  1.00           C
ATOM   2019  HA  ASN H 153       7.014  23.288 -25.784  1.00  0.00           H
ATOM   2020  CB  ASN H 153       9.031  22.844 -26.472  1.00  1.00           C
ATOM   2021  HB1 ASN H 153       8.968  21.945 -25.824  1.00  0.00           H
ATOM   2022  HB2 ASN H 153       9.605  23.636 -25.947  1.00  0.00           H
ATOM   2023  CG  ASN H 153       9.828  22.453 -27.715  1.00  1.00           C
ATOM   2024  OD1 ASN H 153       9.349  22.335 -28.831  1.00  1.00           O
ATOM   2025  ND2 ASN H 153      11.101  22.185 -27.563  1.00  1.00           N
ATOM   2026 HD21 ASN H 153      11.655  21.925 -28.354  1.00  0.00           H
ATOM   2027 HD22 ASN H 153      11.519  22.240 -26.656  1.00  0.00           H
ATOM   2028  C   ASN H 153       7.492  24.878 -26.968  1.00  1.00           C
ATOM   2029  O   ASN H 153       8.119  25.678 -26.276  1.00  1.00           O
ATOM   2030  N   ASN H 154       6.628  25.280 -27.934  1.00  1.00           N
ATOM   2031  HN  ASN H 154       6.075  24.625 -28.441  1.00  0.00           H
ATOM   2032  CA  ASN H 154       6.441  26.665 -28.301  1.00  1.00           C
ATOM   2033  HA  ASN H 154       6.906  27.282 -27.546  1.00  0.00           H
ATOM   2034  CB  ASN H 154       7.084  26.930 -29.694  1.00  1.00           C
ATOM   2035  HB1 ASN H 154       6.344  26.670 -30.480  1.00  0.00           H
ATOM   2036  HB2 ASN H 154       7.975  26.276 -29.802  1.00  0.00           H
ATOM   2037  CG  ASN H 154       7.530  28.383 -29.923  1.00  1.00           C
ATOM   2038  OD1 ASN H 154       7.248  28.973 -30.967  1.00  1.00           O
ATOM   2039  ND2 ASN H 154       8.293  28.947 -28.958  1.00  1.00           N
ATOM   2040 HD22 ASN H 154       8.469  28.482 -28.094  1.00  0.00           H
ATOM   2041  C   ASN H 154       4.949  26.921 -28.299  1.00  1.00           C
ATOM   2042  O   ASN H 154       4.188  26.182 -28.921  1.00  1.00           O
ATOM   2043  N   PHE H 155       4.506  27.960 -27.540  1.00  1.00           N
ATOM   2044  HN  PHE H 155       5.160  28.547 -27.072  1.00  0.00           H
ATOM   2045  CA  PHE H 155       3.106  28.335 -27.319  1.00  1.00           C
ATOM   2046  HA  PHE H 155       2.487  27.723 -27.958  1.00  0.00           H
ATOM   2047  CB  PHE H 155       2.737  28.119 -25.843  1.00  1.00           C
ATOM   2048  HB1 PHE H 155       1.631  28.088 -25.749  1.00  0.00           H
ATOM   2049  HB2 PHE H 155       3.149  28.957 -25.242  1.00  0.00           H
ATOM   2050  CG  PHE H 155       3.269  26.833 -25.231  1.00  1.00           C
ATOM   2051  CD1 PHE H 155       3.031  25.592 -25.854  1.00  1.00           C
ATOM   2052  HD1 PHE H 155       2.432  25.548 -26.752  1.00  0.00           H
ATOM   2053  CE1 PHE H 155       3.568  24.412 -25.314  1.00  1.00           C
ATOM   2054  HE1 PHE H 155       3.384  23.464 -25.798  1.00  0.00           H
ATOM   2055  CZ  PHE H 155       4.344  24.465 -24.145  1.00  1.00           C
ATOM   2056  HZ  PHE H 155       4.754  23.558 -23.726  1.00  0.00           H
ATOM   2057  CD2 PHE H 155       4.048  26.882 -24.061  1.00  1.00           C
ATOM   2058  HD2 PHE H 155       4.233  27.829 -23.577  1.00  0.00           H
ATOM   2059  CE2 PHE H 155       4.587  25.701 -23.520  1.00  1.00           C
ATOM   2060  HE2 PHE H 155       5.188  25.743 -22.624  1.00  0.00           H
ATOM   2061  C   PHE H 155       2.812  29.763 -27.791  1.00  1.00           C
ATOM   2062  O   PHE H 155       1.765  30.327 -27.476  1.00  1.00           O
ATOM   2063  N   THR H 156       3.733  30.371 -28.543  1.00  1.00           N
ATOM   2064  HN  THR H 156       4.611  29.947 -28.753  1.00  0.00           H
ATOM   2065  CA  THR H 156       3.509  31.702 -29.107  1.00  1.00           C
ATOM   2066  HA  THR H 156       3.097  32.321 -28.324  1.00  0.00           H
ATOM   2067  CB  THR H 156       4.791  32.340 -29.651  1.00  1.00           C
ATOM   2068  HB  THR H 156       4.559  33.349 -30.053  1.00  0.00           H
ATOM   2069  OG1 THR H 156       5.359  31.567 -30.686  1.00  1.00           O
ATOM   2070  HG1 THR H 156       4.694  31.520 -31.377  1.00  0.00           H
ATOM   2071  CG2 THR H 156       5.846  32.542 -28.566  1.00  1.00           C
ATOM   2072 HG21 THR H 156       6.121  31.565 -28.115  1.00  0.00           H
ATOM   2073 HG22 THR H 156       5.445  33.202 -27.767  1.00  0.00           H
ATOM   2074 HG23 THR H 156       6.758  32.999 -29.006  1.00  0.00           H
ATOM   2075  C   THR H 156       2.449  31.675 -30.199  1.00  1.00           C
ATOM   2076  O   THR H 156       2.178  30.624 -30.792  1.00  1.00           O
ATOM   2077  N   LEU H 157       1.874  32.840 -30.499  1.00  1.00           N
ATOM   2078  HN  LEU H 157       2.086  33.670 -29.989  1.00  0.00           H
ATOM   2079  CA  LEU H 157       0.902  33.000 -31.581  1.00  1.00           C
ATOM   2080  HA  LEU H 157      -0.017  32.511 -31.292  1.00  0.00           H
ATOM   2081  CB  LEU H 157       0.670  34.501 -31.818  1.00  1.00           C
ATOM   2082  HB1 LEU H 157       1.631  34.962 -32.130  1.00  0.00           H
ATOM   2083  HB2 LEU H 157       0.343  34.963 -30.863  1.00  0.00           H
ATOM   2084  CG  LEU H 157      -0.390  34.801 -32.895  1.00  1.00           C
ATOM   2085  HG  LEU H 157      -0.145  34.226 -33.813  1.00  0.00           H
ATOM   2086  CD1 LEU H 157      -1.799  34.424 -32.432  1.00  1.00           C
ATOM   2087 HD11 LEU H 157      -2.068  34.998 -31.520  1.00  0.00           H
ATOM   2088 HD12 LEU H 157      -1.841  33.340 -32.194  1.00  0.00           H
ATOM   2089 HD13 LEU H 157      -2.535  34.661 -33.230  1.00  0.00           H
ATOM   2090  CD2 LEU H 157      -0.376  36.290 -33.239  1.00  1.00           C
ATOM   2091 HD21 LEU H 157       0.623  36.583 -33.626  1.00  0.00           H
ATOM   2092 HD22 LEU H 157      -0.595  36.890 -32.330  1.00  0.00           H
ATOM   2093 HD23 LEU H 157      -1.136  36.505 -34.021  1.00  0.00           H
ATOM   2094  C   LEU H 157       1.363  32.305 -32.876  1.00  1.00           C
ATOM   2095  O   LEU H 157       2.452  32.564 -33.390  1.00  1.00           O
ATOM   2096  N   GLY H 158       0.504  31.444 -33.423  1.00  1.00           N
ATOM   2097  HN  GLY H 158      -0.386  31.274 -33.007  1.00  0.00           H
ATOM   2098  CA  GLY H 158       0.768  30.686 -34.646  1.00  1.00           C
ATOM   2099  HA1 GLY H 158       1.331  31.330 -35.305  1.00  0.00           H
ATOM   2100  HA2 GLY H 158      -0.189  30.446 -35.086  1.00  0.00           H
ATOM   2101  C   GLY H 158       1.553  29.383 -34.456  1.00  1.00           C
ATOM   2102  O   GLY H 158       1.652  28.623 -35.418  1.00  1.00           O
ATOM   2103  N   SER H 159       2.065  29.086 -33.258  1.00  1.00           N
ATOM   2104  HN  SER H 159       2.013  29.729 -32.499  1.00  0.00           H
ATOM   2105  CA  SER H 159       2.737  27.811 -32.958  1.00  1.00           C
ATOM   2106  HA  SER H 159       3.458  27.625 -33.740  1.00  0.00           H
ATOM   2107  CB  SER H 159       3.436  27.853 -31.598  1.00  1.00           C
ATOM   2108  HB1 SER H 159       3.946  26.885 -31.404  1.00  0.00           H
ATOM   2109  HB2 SER H 159       2.692  28.046 -30.795  1.00  0.00           H
ATOM   2110  OG  SER H 159       4.394  28.887 -31.596  1.00  1.00           O
ATOM   2111  HG1 SER H 159       3.897  29.708 -31.602  1.00  0.00           H
ATOM   2112  C   SER H 159       1.763  26.637 -32.968  1.00  1.00           C
ATOM   2113  O   SER H 159       0.597  26.800 -32.602  1.00  1.00           O
ATOM   2114  N   THR H 160       2.246  25.458 -33.358  1.00  1.00           N
ATOM   2115  HN  THR H 160       3.195  25.371 -33.648  1.00  0.00           H
ATOM   2116  CA  THR H 160       1.478  24.207 -33.406  1.00  1.00           C
ATOM   2117  HA  THR H 160       0.486  24.417 -33.036  1.00  0.00           H
ATOM   2118  CB  THR H 160       1.396  23.632 -34.831  1.00  1.00           C
ATOM   2119  HB  THR H 160       1.175  22.544 -34.780  1.00  0.00           H
ATOM   2120  OG1 THR H 160       2.613  23.812 -35.526  1.00  1.00           O
ATOM   2121  HG1 THR H 160       3.280  23.347 -35.016  1.00  0.00           H
ATOM   2122  CG2 THR H 160       0.305  24.315 -35.651  1.00  1.00           C
ATOM   2123 HG21 THR H 160       0.512  25.404 -35.730  1.00  0.00           H
ATOM   2124 HG22 THR H 160      -0.681  24.177 -35.158  1.00  0.00           H
ATOM   2125 HG23 THR H 160       0.276  23.884 -36.675  1.00  0.00           H
ATOM   2126  C   THR H 160       2.026  23.154 -32.444  1.00  1.00           C
ATOM   2127  O   THR H 160       3.236  23.060 -32.244  1.00  1.00           O
ATOM   2128  N   ILE H 161       1.121  22.360 -31.873  1.00  1.00           N
ATOM   2129  HN  ILE H 161       0.152  22.532 -32.021  1.00  0.00           H
ATOM   2130  CA  ILE H 161       1.390  21.201 -31.007  1.00  1.00           C
ATOM   2131  HA  ILE H 161       2.450  20.998 -31.045  1.00  0.00           H
ATOM   2132  CB  ILE H 161       0.952  21.473 -29.547  1.00  1.00           C
ATOM   2133  HB  ILE H 161       1.135  20.566 -28.932  1.00  0.00           H
ATOM   2134  CG2 ILE H 161       1.744  22.656 -28.962  1.00  1.00           C
ATOM   2135 HG21 ILE H 161       1.563  23.572 -29.565  1.00  0.00           H
ATOM   2136 HG22 ILE H 161       2.831  22.429 -28.979  1.00  0.00           H
ATOM   2137 HG23 ILE H 161       1.419  22.849 -27.917  1.00  0.00           H
ATOM   2138  CG1 ILE H 161      -0.582  21.685 -29.461  1.00  1.00           C
ATOM   2139 HG11 ILE H 161      -1.077  20.818 -29.947  1.00  0.00           H
ATOM   2140 HG12 ILE H 161      -0.834  22.607 -30.025  1.00  0.00           H
ATOM   2141  CD  ILE H 161      -1.148  21.823 -28.054  1.00  1.00           C
ATOM   2142  HD1 ILE H 161      -0.830  22.790 -27.608  1.00  0.00           H
ATOM   2143  HD2 ILE H 161      -0.774  20.996 -27.413  1.00  0.00           H
ATOM   2144  HD3 ILE H 161      -2.258  21.796 -28.089  1.00  0.00           H
ATOM   2145  C   ILE H 161       0.657  19.972 -31.554  1.00  1.00           C
ATOM   2146  O   ILE H 161      -0.358  20.133 -32.236  1.00  1.00           O
ATOM   2147  N   SER H 162       1.106  18.771 -31.190  1.00  1.00           N
ATOM   2148  HN  SER H 162       1.911  18.676 -30.611  1.00  0.00           H
ATOM   2149  CA  SER H 162       0.476  17.505 -31.595  1.00  1.00           C
ATOM   2150  HA  SER H 162      -0.471  17.735 -32.060  1.00  0.00           H
ATOM   2151  CB  SER H 162       1.379  16.746 -32.573  1.00  1.00           C
ATOM   2152  HB1 SER H 162       0.902  15.785 -32.862  1.00  0.00           H
ATOM   2153  HB2 SER H 162       2.364  16.543 -32.101  1.00  0.00           H
ATOM   2154  OG  SER H 162       1.575  17.531 -33.730  1.00  1.00           O
ATOM   2155  HG1 SER H 162       0.731  17.543 -34.188  1.00  0.00           H
ATOM   2156  C   SER H 162       0.167  16.626 -30.385  1.00  1.00           C
ATOM   2157  O   SER H 162       1.048  16.386 -29.569  1.00  1.00           O
ATOM   2158  N   TYR H 163      -1.064  16.127 -30.260  1.00  1.00           N
ATOM   2159  HN  TYR H 163      -1.787  16.369 -30.902  1.00  0.00           H
ATOM   2160  CA  TYR H 163      -1.460  15.198 -29.193  1.00  1.00           C
ATOM   2161  HA  TYR H 163      -0.815  15.369 -28.344  1.00  0.00           H
ATOM   2162  CB  TYR H 163      -2.924  15.420 -28.802  1.00  1.00           C
ATOM   2163  HB1 TYR H 163      -3.252  14.593 -28.137  1.00  0.00           H
ATOM   2164  HB2 TYR H 163      -3.547  15.441 -29.721  1.00  0.00           H
ATOM   2165  CG  TYR H 163      -3.180  16.716 -28.061  1.00  1.00           C
ATOM   2166  CD1 TYR H 163      -2.911  16.797 -26.682  1.00  1.00           C
ATOM   2167  HD1 TYR H 163      -2.521  15.938 -26.156  1.00  0.00           H
ATOM   2168  CE1 TYR H 163      -3.151  18.000 -25.988  1.00  1.00           C
ATOM   2169  HE1 TYR H 163      -2.951  18.062 -24.928  1.00  0.00           H
ATOM   2170  CZ  TYR H 163      -3.652  19.122 -26.677  1.00  1.00           C
ATOM   2171  OH  TYR H 163      -3.882  20.293 -26.033  1.00  1.00           O
ATOM   2172  HH  TYR H 163      -3.647  20.175 -25.110  1.00  0.00           H
ATOM   2173  CD2 TYR H 163      -3.684  17.837 -28.746  1.00  1.00           C
ATOM   2174  HD2 TYR H 163      -3.891  17.774 -29.804  1.00  0.00           H
ATOM   2175  CE2 TYR H 163      -3.918  19.039 -28.056  1.00  1.00           C
ATOM   2176  HE2 TYR H 163      -4.302  19.899 -28.585  1.00  0.00           H
ATOM   2177  C   TYR H 163      -1.210  13.729 -29.557  1.00  1.00           C
ATOM   2178  O   TYR H 163      -1.285  13.340 -30.721  1.00  1.00           O
ATOM   2179  N   TYR H 164      -0.984  12.898 -28.544  1.00  1.00           N
ATOM   2180  HN  TYR H 164      -0.915  13.249 -27.615  1.00  0.00           H
ATOM   2181  CA  TYR H 164      -0.817  11.449 -28.650  1.00  1.00           C
ATOM   2182  HA  TYR H 164      -1.336  11.112 -29.535  1.00  0.00           H
ATOM   2183  CB  TYR H 164       0.675  11.104 -28.737  1.00  1.00           C
ATOM   2184  HB1 TYR H 164       0.788  10.006 -28.861  1.00  0.00           H
ATOM   2185  HB2 TYR H 164       1.181  11.438 -27.806  1.00  0.00           H
ATOM   2186  CG  TYR H 164       1.399  11.761 -29.898  1.00  1.00           C
ATOM   2187  CD1 TYR H 164       1.452  11.138 -31.162  1.00  1.00           C
ATOM   2188  HD1 TYR H 164       0.954  10.193 -31.319  1.00  0.00           H
ATOM   2189  CE1 TYR H 164       2.155  11.748 -32.222  1.00  1.00           C
ATOM   2190  HE1 TYR H 164       2.187  11.277 -33.193  1.00  0.00           H
ATOM   2191  CZ  TYR H 164       2.816  12.977 -32.008  1.00  1.00           C
ATOM   2192  OH  TYR H 164       3.611  13.521 -32.963  1.00  1.00           O
ATOM   2193  HH  TYR H 164       3.961  14.347 -32.622  1.00  0.00           H
ATOM   2194  CD2 TYR H 164       2.015  13.011 -29.706  1.00  1.00           C
ATOM   2195  HD2 TYR H 164       1.950  13.504 -28.747  1.00  0.00           H
ATOM   2196  CE2 TYR H 164       2.714  13.616 -30.760  1.00  1.00           C
ATOM   2197  HE2 TYR H 164       3.178  14.580 -30.612  1.00  0.00           H
ATOM   2198  C   TYR H 164      -1.476  10.757 -27.449  1.00  1.00           C
ATOM   2199  O   TYR H 164      -1.672  11.373 -26.400  1.00  1.00           O
ATOM   2200  N   CYS H 165      -1.834   9.485 -27.609  1.00  1.00           N
ATOM   2201  HN  CYS H 165      -1.748   9.035 -28.494  1.00  0.00           H
ATOM   2202  CA  CYS H 165      -2.372   8.646 -26.539  1.00  1.00           C
ATOM   2203  HA  CYS H 165      -2.539   9.269 -25.673  1.00  0.00           H
ATOM   2204  CB  CYS H 165      -3.680   7.997 -26.991  1.00  1.00           C
ATOM   2205  HB1 CYS H 165      -4.017   7.298 -26.197  1.00  0.00           H
ATOM   2206  HB2 CYS H 165      -3.480   7.411 -27.913  1.00  0.00           H
ATOM   2207  SG  CYS H 165      -4.992   9.191 -27.323  1.00  1.00           S
ATOM   2208  C   CYS H 165      -1.350   7.593 -26.116  1.00  1.00           C
ATOM   2209  O   CYS H 165      -0.480   7.229 -26.903  1.00  1.00           O
ATOM   2210  N   GLU H 166      -1.476   7.110 -24.884  1.00  1.00           N
ATOM   2211  HN  GLU H 166      -2.116   7.514 -24.236  1.00  0.00           H
ATOM   2212  CA  GLU H 166      -0.709   5.971 -24.373  1.00  1.00           C
ATOM   2213  HA  GLU H 166       0.335   6.135 -24.593  1.00  0.00           H
ATOM   2214  CB  GLU H 166      -0.933   5.855 -22.854  1.00  1.00           C
ATOM   2215  HB1 GLU H 166      -0.477   4.907 -22.497  1.00  0.00           H
ATOM   2216  HB2 GLU H 166      -2.025   5.826 -22.655  1.00  0.00           H
ATOM   2217  CG  GLU H 166      -0.316   7.029 -22.070  1.00  1.00           C
ATOM   2218  HG1 GLU H 166      -0.628   7.980 -22.551  1.00  0.00           H
ATOM   2219  HG2 GLU H 166       0.790   6.943 -22.115  1.00  0.00           H
ATOM   2220  CD  GLU H 166      -0.733   7.082 -20.587  1.00  1.00           C
ATOM   2221  OE1 GLU H 166      -0.359   8.080 -19.930  1.00  1.00           O
ATOM   2222  OE2 GLU H 166      -1.495   6.206 -20.111  1.00  1.00           O
ATOM   2223  C   GLU H 166      -1.103   4.662 -25.082  1.00  1.00           C
ATOM   2224  O   GLU H 166      -2.186   4.550 -25.666  1.00  1.00           O
ATOM   2225  N   ASP H 167      -0.238   3.648 -24.999  1.00  1.00           N
ATOM   2226  HN  ASP H 167       0.643   3.751 -24.545  1.00  0.00           H
ATOM   2227  CA  ASP H 167      -0.508   2.322 -25.559  1.00  1.00           C
ATOM   2228  HA  ASP H 167      -0.632   2.429 -26.626  1.00  0.00           H
ATOM   2229  CB  ASP H 167       0.646   1.353 -25.251  1.00  1.00           C
ATOM   2230  HB1 ASP H 167       0.299   0.315 -25.437  1.00  0.00           H
ATOM   2231  HB2 ASP H 167       0.924   1.459 -24.181  1.00  0.00           H
ATOM   2232  CG  ASP H 167       1.898   1.600 -26.099  1.00  1.00           C
ATOM   2233  OD1 ASP H 167       1.738   2.056 -27.252  1.00  1.00           O
ATOM   2234  OD2 ASP H 167       2.995   1.289 -25.591  1.00  1.00           O
ATOM   2235  C   ASP H 167      -1.838   1.740 -25.050  1.00  1.00           C
ATOM   2236  O   ASP H 167      -2.237   1.936 -23.901  1.00  1.00           O
ATOM   2237  N   ARG H 168      -2.527   0.985 -25.918  1.00  1.00           N
ATOM   2238  HN  ARG H 168      -2.102   0.707 -26.774  1.00  0.00           H
ATOM   2239  CA  ARG H 168      -3.915   0.487 -25.754  1.00  1.00           C
ATOM   2240  HA  ARG H 168      -4.159  -0.090 -26.633  1.00  0.00           H
ATOM   2241  CB  ARG H 168      -4.089  -0.382 -24.493  1.00  1.00           C
ATOM   2242  HB1 ARG H 168      -5.059  -0.916 -24.571  1.00  0.00           H
ATOM   2243  HB2 ARG H 168      -4.117   0.290 -23.609  1.00  0.00           H
ATOM   2244  CG  ARG H 168      -2.985  -1.422 -24.270  1.00  1.00           C
ATOM   2245  HG1 ARG H 168      -2.014  -0.908 -24.105  1.00  0.00           H
ATOM   2246  HG2 ARG H 168      -2.898  -2.073 -25.166  1.00  0.00           H
ATOM   2247  CD  ARG H 168      -3.333  -2.272 -23.046  1.00  1.00           C
ATOM   2248  HD1 ARG H 168      -4.155  -2.976 -23.297  1.00  0.00           H
ATOM   2249  HD2 ARG H 168      -3.638  -1.614 -22.205  1.00  0.00           H
ATOM   2250  NE  ARG H 168      -2.177  -3.069 -22.600  1.00  1.00           N
ATOM   2251  HE  ARG H 168      -1.364  -3.049 -23.179  1.00  0.00           H
ATOM   2252  CZ  ARG H 168      -2.113  -3.808 -21.507  1.00  1.00           C
ATOM   2253  NH1 ARG H 168      -3.137  -3.952 -20.712  1.00  1.00           N
ATOM   2254 HH11 ARG H 168      -4.002  -3.496 -20.923  1.00  0.00           H
ATOM   2255 HH12 ARG H 168      -3.057  -4.518 -19.892  1.00  0.00           H
ATOM   2256  NH2 ARG H 168      -1.010  -4.427 -21.193  1.00  1.00           N
ATOM   2257 HH21 ARG H 168      -0.205  -4.344 -21.781  1.00  0.00           H
ATOM   2258 HH22 ARG H 168      -0.968  -4.985 -20.364  1.00  0.00           H
ATOM   2259  C   ARG H 168      -5.011   1.557 -25.813  1.00  1.00           C
ATOM   2260  O   ARG H 168      -6.191   1.200 -25.751  1.00  1.00           O
ATOM   2261  N   TYR H 169      -4.660   2.830 -25.990  1.00  1.00           N
ATOM   2262  HN  TYR H 169      -3.705   3.111 -25.957  1.00  0.00           H
ATOM   2263  CA  TYR H 169      -5.615   3.904 -26.242  1.00  1.00           C
ATOM   2264  HA  TYR H 169      -6.605   3.473 -26.237  1.00  0.00           H
ATOM   2265  CB  TYR H 169      -5.515   5.007 -25.181  1.00  1.00           C
ATOM   2266  HB1 TYR H 169      -6.234   5.816 -25.432  1.00  0.00           H
ATOM   2267  HB2 TYR H 169      -4.478   5.406 -25.172  1.00  0.00           H
ATOM   2268  CG  TYR H 169      -5.829   4.561 -23.767  1.00  1.00           C
ATOM   2269  CD1 TYR H 169      -4.841   3.908 -23.008  1.00  1.00           C
ATOM   2270  HD1 TYR H 169      -3.860   3.746 -23.430  1.00  0.00           H
ATOM   2271  CE1 TYR H 169      -5.123   3.466 -21.705  1.00  1.00           C
ATOM   2272  HE1 TYR H 169      -4.363   2.960 -21.128  1.00  0.00           H
ATOM   2273  CZ  TYR H 169      -6.402   3.685 -21.153  1.00  1.00           C
ATOM   2274  OH  TYR H 169      -6.688   3.249 -19.900  1.00  1.00           O
ATOM   2275  HH  TYR H 169      -7.597   3.488 -19.703  1.00  0.00           H
ATOM   2276  CD2 TYR H 169      -7.095   4.811 -23.202  1.00  1.00           C
ATOM   2277  HD2 TYR H 169      -7.842   5.346 -23.769  1.00  0.00           H
ATOM   2278  CE2 TYR H 169      -7.387   4.364 -21.900  1.00  1.00           C
ATOM   2279  HE2 TYR H 169      -8.363   4.541 -21.474  1.00  0.00           H
ATOM   2280  C   TYR H 169      -5.472   4.466 -27.660  1.00  1.00           C
ATOM   2281  O   TYR H 169      -4.395   4.487 -28.246  1.00  1.00           O
ATOM   2282  N   TYR H 170      -6.574   4.961 -28.219  1.00  1.00           N
ATOM   2283  HN  TYR H 170      -7.460   4.873 -27.772  1.00  0.00           H
ATOM   2284  CA  TYR H 170      -6.597   5.659 -29.501  1.00  1.00           C
ATOM   2285  HA  TYR H 170      -5.576   5.843 -29.802  1.00  0.00           H
ATOM   2286  CB  TYR H 170      -7.321   4.812 -30.555  1.00  1.00           C
ATOM   2287  HB1 TYR H 170      -6.929   3.774 -30.514  1.00  0.00           H
ATOM   2288  HB2 TYR H 170      -7.137   5.251 -31.559  1.00  0.00           H
ATOM   2289  CG  TYR H 170      -8.826   4.722 -30.382  1.00  1.00           C
ATOM   2290  CD1 TYR H 170      -9.388   3.761 -29.520  1.00  1.00           C
ATOM   2291  HD1 TYR H 170      -8.745   3.074 -28.990  1.00  0.00           H
ATOM   2292  CE1 TYR H 170     -10.784   3.691 -29.345  1.00  1.00           C
ATOM   2293  HE1 TYR H 170     -11.211   2.970 -28.664  1.00  0.00           H
ATOM   2294  CZ  TYR H 170     -11.620   4.568 -30.065  1.00  1.00           C
ATOM   2295  OH  TYR H 170     -12.972   4.511 -29.931  1.00  1.00           O
ATOM   2296  HH  TYR H 170     -13.355   5.183 -30.499  1.00  0.00           H
ATOM   2297  CD2 TYR H 170      -9.663   5.604 -31.090  1.00  1.00           C
ATOM   2298  HD2 TYR H 170      -9.233   6.349 -31.743  1.00  0.00           H
ATOM   2299  CE2 TYR H 170     -11.059   5.517 -30.948  1.00  1.00           C
ATOM   2300  HE2 TYR H 170     -11.702   6.175 -31.514  1.00  0.00           H
ATOM   2301  C   TYR H 170      -7.183   7.068 -29.350  1.00  1.00           C
ATOM   2302  O   TYR H 170      -8.091   7.305 -28.546  1.00  1.00           O
ATOM   2303  N   LEU H 171      -6.651   8.015 -30.127  1.00  1.00           N
ATOM   2304  HN  LEU H 171      -5.970   7.789 -30.818  1.00  0.00           H
ATOM   2305  CA  LEU H 171      -7.003   9.433 -30.045  1.00  1.00           C
ATOM   2306  HA  LEU H 171      -7.176   9.683 -29.009  1.00  0.00           H
ATOM   2307  CB  LEU H 171      -5.847  10.275 -30.623  1.00  1.00           C
ATOM   2308  HB1 LEU H 171      -5.812  10.121 -31.722  1.00  0.00           H
ATOM   2309  HB2 LEU H 171      -4.893   9.920 -30.179  1.00  0.00           H
ATOM   2310  CG  LEU H 171      -5.989  11.788 -30.341  1.00  1.00           C
ATOM   2311  HG  LEU H 171      -6.950  11.969 -29.813  1.00  0.00           H
ATOM   2312  CD1 LEU H 171      -4.842  12.319 -29.482  1.00  1.00           C
ATOM   2313 HD11 LEU H 171      -3.872  12.158 -29.999  1.00  0.00           H
ATOM   2314 HD12 LEU H 171      -4.819  11.783 -28.509  1.00  0.00           H
ATOM   2315 HD13 LEU H 171      -4.974  13.408 -29.307  1.00  0.00           H
ATOM   2316  CD2 LEU H 171      -6.013  12.595 -31.640  1.00  1.00           C
ATOM   2317 HD21 LEU H 171      -6.870  12.277 -32.271  1.00  0.00           H
ATOM   2318 HD22 LEU H 171      -5.073  12.426 -32.208  1.00  0.00           H
ATOM   2319 HD23 LEU H 171      -6.123  13.677 -31.411  1.00  0.00           H
ATOM   2320  C   LEU H 171      -8.342   9.723 -30.735  1.00  1.00           C
ATOM   2321  O   LEU H 171      -8.561   9.367 -31.892  1.00  1.00           O
ATOM   2322  N   VAL H 172      -9.227  10.428 -30.034  1.00  1.00           N
ATOM   2323  HN  VAL H 172      -9.056  10.643 -29.077  1.00  0.00           H
ATOM   2324  CA  VAL H 172     -10.494  10.948 -30.553  1.00  1.00           C
ATOM   2325  HA  VAL H 172     -10.539  10.721 -31.608  1.00  0.00           H
ATOM   2326  CB  VAL H 172     -11.696  10.319 -29.823  1.00  1.00           C
ATOM   2327  HB  VAL H 172     -11.649  10.584 -28.745  1.00  0.00           H
ATOM   2328  CG1 VAL H 172     -13.023  10.824 -30.411  1.00  1.00           C
ATOM   2329 HG11 VAL H 172     -13.089  10.558 -31.488  1.00  0.00           H
ATOM   2330 HG12 VAL H 172     -13.083  11.929 -30.314  1.00  0.00           H
ATOM   2331 HG13 VAL H 172     -13.876  10.354 -29.877  1.00  0.00           H
ATOM   2332  CG2 VAL H 172     -11.691   8.791 -29.951  1.00  1.00           C
ATOM   2333 HG21 VAL H 172     -10.761   8.374 -29.510  1.00  0.00           H
ATOM   2334 HG22 VAL H 172     -11.736   8.501 -31.023  1.00  0.00           H
ATOM   2335 HG23 VAL H 172     -12.563   8.363 -29.411  1.00  0.00           H
ATOM   2336  C   VAL H 172     -10.495  12.469 -30.429  1.00  1.00           C
ATOM   2337  O   VAL H 172     -10.564  13.015 -29.328  1.00  1.00           O
ATOM   2338  N   GLY H 173     -10.447  13.160 -31.568  1.00  1.00           N
ATOM   2339  HN  GLY H 173     -10.430  12.694 -32.448  1.00  0.00           H
ATOM   2340  CA  GLY H 173     -10.416  14.621 -31.644  1.00  1.00           C
ATOM   2341  HA1 GLY H 173     -10.167  15.003 -30.665  1.00  0.00           H
ATOM   2342  HA2 GLY H 173     -11.397  14.963 -31.938  1.00  0.00           H
ATOM   2343  C   GLY H 173      -9.386  15.118 -32.655  1.00  1.00           C
ATOM   2344  O   GLY H 173      -8.931  14.362 -33.511  1.00  1.00           O
ATOM   2345  N   VAL H 174      -9.036  16.401 -32.564  1.00  1.00           N
ATOM   2346  HN  VAL H 174      -9.453  17.011 -31.895  1.00  0.00           H
ATOM   2347  CA  VAL H 174      -8.020  17.009 -33.432  1.00  1.00           C
ATOM   2348  HA  VAL H 174      -8.032  16.478 -34.372  1.00  0.00           H
ATOM   2349  CB  VAL H 174      -8.285  18.508 -33.670  1.00  1.00           C
ATOM   2350  HB  VAL H 174      -8.102  19.071 -32.730  1.00  0.00           H
ATOM   2351  CG1 VAL H 174      -7.359  19.031 -34.768  1.00  1.00           C
ATOM   2352 HG11 VAL H 174      -7.539  18.478 -35.715  1.00  0.00           H
ATOM   2353 HG12 VAL H 174      -6.299  18.887 -34.469  1.00  0.00           H
ATOM   2354 HG13 VAL H 174      -7.554  20.110 -34.945  1.00  0.00           H
ATOM   2355  CG2 VAL H 174      -9.726  18.775 -34.129  1.00  1.00           C
ATOM   2356 HG21 VAL H 174     -10.444  18.422 -33.358  1.00  0.00           H
ATOM   2357 HG22 VAL H 174      -9.928  18.232 -35.077  1.00  0.00           H
ATOM   2358 HG23 VAL H 174      -9.878  19.865 -34.282  1.00  0.00           H
ATOM   2359  C   VAL H 174      -6.640  16.787 -32.817  1.00  1.00           C
ATOM   2360  O   VAL H 174      -6.404  17.202 -31.682  1.00  1.00           O
ATOM   2361  N   GLN H 175      -5.752  16.132 -33.569  1.00  1.00           N
ATOM   2362  HN  GLN H 175      -5.981  15.817 -34.486  1.00  0.00           H
ATOM   2363  CA  GLN H 175      -4.395  15.825 -33.123  1.00  1.00           C
ATOM   2364  HA  GLN H 175      -4.441  15.491 -32.097  1.00  0.00           H
ATOM   2365  CB  GLN H 175      -3.800  14.731 -34.022  1.00  1.00           C
ATOM   2366  HB1 GLN H 175      -3.532  15.164 -35.009  1.00  0.00           H
ATOM   2367  HB2 GLN H 175      -4.549  13.925 -34.175  1.00  0.00           H
ATOM   2368  CG  GLN H 175      -2.549  14.151 -33.359  1.00  1.00           C
ATOM   2369  HG1 GLN H 175      -2.835  13.739 -32.368  1.00  0.00           H
ATOM   2370  HG2 GLN H 175      -1.814  14.971 -33.216  1.00  0.00           H
ATOM   2371  CD  GLN H 175      -1.868  13.043 -34.150  1.00  1.00           C
ATOM   2372  OE1 GLN H 175      -2.362  12.555 -35.154  1.00  1.00           O
ATOM   2373  NE2 GLN H 175      -0.718  12.595 -33.702  1.00  1.00           N
ATOM   2374 HE21 GLN H 175      -0.239  11.868 -34.193  1.00  0.00           H
ATOM   2375 HE22 GLN H 175      -0.321  12.981 -32.869  1.00  0.00           H
ATOM   2376  C   GLN H 175      -3.502  17.069 -33.103  1.00  1.00           C
ATOM   2377  O   GLN H 175      -2.894  17.362 -32.079  1.00  1.00           O
ATOM   2378  N   GLU H 176      -3.444  17.807 -34.212  1.00  1.00           N
ATOM   2379  HN  GLU H 176      -3.939  17.542 -35.035  1.00  0.00           H
ATOM   2380  CA  GLU H 176      -2.668  19.045 -34.322  1.00  1.00           C
ATOM   2381  HA  GLU H 176      -1.857  18.993 -33.611  1.00  0.00           H
ATOM   2382  CB  GLU H 176      -2.117  19.229 -35.743  1.00  1.00           C
ATOM   2383  HB1 GLU H 176      -2.017  20.315 -35.953  1.00  0.00           H
ATOM   2384  HB2 GLU H 176      -2.833  18.787 -36.468  1.00  0.00           H
ATOM   2385  CG  GLU H 176      -0.749  18.559 -35.923  1.00  1.00           C
ATOM   2386  HG1 GLU H 176      -0.860  17.464 -35.770  1.00  0.00           H
ATOM   2387  HG2 GLU H 176      -0.046  18.964 -35.164  1.00  0.00           H
ATOM   2388  CD  GLU H 176      -0.151  18.798 -37.319  1.00  1.00           C
ATOM   2389  OE1 GLU H 176       1.087  18.667 -37.451  1.00  1.00           O
ATOM   2390  OE2 GLU H 176      -0.924  19.111 -38.255  1.00  1.00           O
ATOM   2391  C   GLU H 176      -3.505  20.264 -33.930  1.00  1.00           C
ATOM   2392  O   GLU H 176      -4.585  20.488 -34.476  1.00  1.00           O
ATOM   2393  N   GLN H 177      -2.995  21.092 -33.019  1.00  1.00           N
ATOM   2394  HN  GLN H 177      -2.139  20.889 -32.551  1.00  0.00           H
ATOM   2395  CA  GLN H 177      -3.639  22.347 -32.636  1.00  1.00           C
ATOM   2396  HA  GLN H 177      -4.436  22.537 -33.339  1.00  0.00           H
ATOM   2397  CB  GLN H 177      -4.197  22.281 -31.214  1.00  1.00           C
ATOM   2398  HB1 GLN H 177      -4.612  23.273 -30.937  1.00  0.00           H
ATOM   2399  HB2 GLN H 177      -3.377  22.026 -30.510  1.00  0.00           H
ATOM   2400  CG  GLN H 177      -5.300  21.225 -31.108  1.00  1.00           C
ATOM   2401  HG1 GLN H 177      -4.834  20.217 -31.087  1.00  0.00           H
ATOM   2402  HG2 GLN H 177      -5.961  21.303 -31.998  1.00  0.00           H
ATOM   2403  CD  GLN H 177      -6.150  21.388 -29.862  1.00  1.00           C
ATOM   2404  OE1 GLN H 177      -6.049  22.343 -29.112  1.00  1.00           O
ATOM   2405  NE2 GLN H 177      -7.035  20.451 -29.628  1.00  1.00           N
ATOM   2406 HE21 GLN H 177      -7.622  20.508 -28.821  1.00  0.00           H
ATOM   2407 HE22 GLN H 177      -7.123  19.679 -30.257  1.00  0.00           H
ATOM   2408  C   GLN H 177      -2.695  23.528 -32.764  1.00  1.00           C
ATOM   2409  O   GLN H 177      -1.511  23.424 -32.465  1.00  1.00           O
ATOM   2410  N   GLN H 178      -3.247  24.673 -33.161  1.00  1.00           N
ATOM   2411  HN  GLN H 178      -4.218  24.727 -33.377  1.00  0.00           H
ATOM   2412  CA  GLN H 178      -2.511  25.921 -33.315  1.00  1.00           C
ATOM   2413  HA  GLN H 178      -1.466  25.730 -33.121  1.00  0.00           H
ATOM   2414  CB  GLN H 178      -2.713  26.439 -34.744  1.00  1.00           C
ATOM   2415  HB1 GLN H 178      -3.743  26.842 -34.841  1.00  0.00           H
ATOM   2416  HB2 GLN H 178      -2.588  25.596 -35.456  1.00  0.00           H
ATOM   2417  CG  GLN H 178      -1.708  27.543 -35.094  1.00  1.00           C
ATOM   2418  HG1 GLN H 178      -0.685  27.194 -34.840  1.00  0.00           H
ATOM   2419  HG2 GLN H 178      -1.943  28.449 -34.496  1.00  0.00           H
ATOM   2420  CD  GLN H 178      -1.740  27.915 -36.570  1.00  1.00           C
ATOM   2421  OE1 GLN H 178      -2.740  27.813 -37.262  1.00  1.00           O
ATOM   2422  NE2 GLN H 178      -0.641  28.384 -37.115  1.00  1.00           N
ATOM   2423 HE21 GLN H 178       0.186  28.488 -36.563  1.00  0.00           H
ATOM   2424 HE22 GLN H 178      -0.631  28.637 -38.082  1.00  0.00           H
ATOM   2425  C   GLN H 178      -2.924  26.951 -32.262  1.00  1.00           C
ATOM   2426  O   GLN H 178      -4.103  27.041 -31.911  1.00  1.00           O
ATOM   2427  N   CYS H 179      -1.972  27.755 -31.793  1.00  1.00           N
ATOM   2428  HN  CYS H 179      -1.010  27.602 -32.002  1.00  0.00           H
ATOM   2429  CA  CYS H 179      -2.257  28.906 -30.949  1.00  1.00           C
ATOM   2430  HA  CYS H 179      -3.023  28.624 -30.242  1.00  0.00           H
ATOM   2431  CB  CYS H 179      -0.990  29.349 -30.216  1.00  1.00           C
ATOM   2432  HB1 CYS H 179      -0.213  29.611 -30.965  1.00  0.00           H
ATOM   2433  HB2 CYS H 179      -0.615  28.503 -29.602  1.00  0.00           H
ATOM   2434  SG  CYS H 179      -1.312  30.774 -29.153  1.00  1.00           S
ATOM   2435  C   CYS H 179      -2.844  30.054 -31.781  1.00  1.00           C
ATOM   2436  O   CYS H 179      -2.174  30.606 -32.661  1.00  1.00           O
ATOM   2437  N   VAL H 180      -4.089  30.429 -31.492  1.00  1.00           N
ATOM   2438  HN  VAL H 180      -4.588  29.992 -30.749  1.00  0.00           H
ATOM   2439  CA  VAL H 180      -4.837  31.474 -32.193  1.00  1.00           C
ATOM   2440  HA  VAL H 180      -4.148  31.999 -32.837  1.00  0.00           H
ATOM   2441  CB  VAL H 180      -5.991  30.875 -33.024  1.00  1.00           C
ATOM   2442  HB  VAL H 180      -6.728  30.400 -32.342  1.00  0.00           H
ATOM   2443  CG1 VAL H 180      -6.687  31.972 -33.843  1.00  1.00           C
ATOM   2444 HG11 VAL H 180      -5.961  32.450 -34.535  1.00  0.00           H
ATOM   2445 HG12 VAL H 180      -7.095  32.750 -33.163  1.00  0.00           H
ATOM   2446 HG13 VAL H 180      -7.511  31.531 -34.443  1.00  0.00           H
ATOM   2447  CG2 VAL H 180      -5.496  29.807 -34.010  1.00  1.00           C
ATOM   2448 HG21 VAL H 180      -5.006  28.976 -33.459  1.00  0.00           H
ATOM   2449 HG22 VAL H 180      -4.757  30.252 -34.710  1.00  0.00           H
ATOM   2450 HG23 VAL H 180      -6.354  29.395 -34.583  1.00  0.00           H
ATOM   2451  C   VAL H 180      -5.362  32.478 -31.175  1.00  1.00           C
ATOM   2452  O   VAL H 180      -6.297  32.197 -30.433  1.00  1.00           O
ATOM   2453  N   ASP H 181      -4.773  33.676 -31.161  1.00  1.00           N
ATOM   2454  HN  ASP H 181      -3.989  33.875 -31.743  1.00  0.00           H
ATOM   2455  CA  ASP H 181      -5.218  34.783 -30.306  1.00  1.00           C
ATOM   2456  HA  ASP H 181      -4.408  35.491 -30.218  1.00  0.00           H
ATOM   2457  CB  ASP H 181      -6.463  35.455 -30.935  1.00  1.00           C
ATOM   2458  HB1 ASP H 181      -7.037  35.966 -30.133  1.00  0.00           H
ATOM   2459  HB2 ASP H 181      -7.099  34.670 -31.396  1.00  0.00           H
ATOM   2460  CG  ASP H 181      -6.116  36.488 -32.013  1.00  1.00           C
ATOM   2461  OD1 ASP H 181      -5.037  37.126 -31.927  1.00  1.00           O
ATOM   2462  OD2 ASP H 181      -6.950  36.742 -32.906  1.00  1.00           O
ATOM   2463  C   ASP H 181      -5.365  34.372 -28.823  1.00  1.00           C
ATOM   2464  O   ASP H 181      -6.384  34.615 -28.171  1.00  1.00           O
ATOM   2465  N   GLY H 182      -4.309  33.755 -28.286  1.00  1.00           N
ATOM   2466  HN  GLY H 182      -3.511  33.537 -28.841  1.00  0.00           H
ATOM   2467  CA  GLY H 182      -4.210  33.348 -26.884  1.00  1.00           C
ATOM   2468  HA1 GLY H 182      -4.539  34.183 -26.283  1.00  0.00           H
ATOM   2469  HA2 GLY H 182      -3.171  33.132 -26.685  1.00  0.00           H
ATOM   2470  C   GLY H 182      -5.042  32.120 -26.504  1.00  1.00           C
ATOM   2471  O   GLY H 182      -5.079  31.759 -25.328  1.00  1.00           O
ATOM   2472  N   GLU H 183      -5.711  31.473 -27.462  1.00  1.00           N
ATOM   2473  HN  GLU H 183      -5.732  31.821 -28.395  1.00  0.00           H
ATOM   2474  CA  GLU H 183      -6.456  30.231 -27.250  1.00  1.00           C
ATOM   2475  HA  GLU H 183      -6.144  29.812 -26.305  1.00  0.00           H
ATOM   2476  CB  GLU H 183      -7.977  30.496 -27.241  1.00  1.00           C
ATOM   2477  HB1 GLU H 183      -8.517  29.526 -27.220  1.00  0.00           H
ATOM   2478  HB2 GLU H 183      -8.258  31.044 -28.166  1.00  0.00           H
ATOM   2479  CG  GLU H 183      -8.388  31.333 -26.009  1.00  1.00           C
ATOM   2480  HG1 GLU H 183      -7.883  32.319 -26.076  1.00  0.00           H
ATOM   2481  HG2 GLU H 183      -8.038  30.804 -25.098  1.00  0.00           H
ATOM   2482  CD  GLU H 183      -9.898  31.590 -25.851  1.00  1.00           C
ATOM   2483  OE1 GLU H 183     -10.250  32.638 -25.231  1.00  1.00           O
ATOM   2484  OE2 GLU H 183     -10.720  30.784 -26.333  1.00  1.00           O
ATOM   2485  C   GLU H 183      -6.049  29.161 -28.271  1.00  1.00           C
ATOM   2486  O   GLU H 183      -5.715  29.446 -29.422  1.00  1.00           O
ATOM   2487  N   TRP H 184      -6.061  27.900 -27.848  1.00  1.00           N
ATOM   2488  HN  TRP H 184      -6.249  27.661 -26.899  1.00  0.00           H
ATOM   2489  CA  TRP H 184      -5.799  26.785 -28.751  1.00  1.00           C
ATOM   2490  HA  TRP H 184      -4.984  27.064 -29.402  1.00  0.00           H
ATOM   2491  CB  TRP H 184      -5.439  25.529 -27.953  1.00  1.00           C
ATOM   2492  HB1 TRP H 184      -5.405  24.663 -28.647  1.00  0.00           H
ATOM   2493  HB2 TRP H 184      -6.226  25.354 -27.189  1.00  0.00           H
ATOM   2494  CG  TRP H 184      -4.117  25.623 -27.254  1.00  1.00           C
ATOM   2495  CD1 TRP H 184      -3.912  25.869 -25.938  1.00  1.00           C
ATOM   2496  HD1 TRP H 184      -4.690  25.968 -25.196  1.00  0.00           H
ATOM   2497  NE1 TRP H 184      -2.555  25.975 -25.688  1.00  1.00           N
ATOM   2498  HE1 TRP H 184      -2.168  26.155 -24.810  1.00  0.00           H
ATOM   2499  CE2 TRP H 184      -1.821  25.794 -26.840  1.00  1.00           C
ATOM   2500  CD2 TRP H 184      -2.790  25.542 -27.855  1.00  1.00           C
ATOM   2501  CE3 TRP H 184      -2.312  25.316 -29.165  1.00  1.00           C
ATOM   2502  HE3 TRP H 184      -2.999  25.105 -29.971  1.00  0.00           H
ATOM   2503  CZ3 TRP H 184      -0.933  25.360 -29.451  1.00  1.00           C
ATOM   2504  HZ3 TRP H 184      -0.587  25.178 -30.458  1.00  0.00           H
ATOM   2505  CZ2 TRP H 184      -0.451  25.858 -27.117  1.00  1.00           C
ATOM   2506  HZ2 TRP H 184       0.270  26.071 -26.342  1.00  0.00           H
ATOM   2507  CH2 TRP H 184      -0.006  25.640 -28.432  1.00  1.00           C
ATOM   2508  HH2 TRP H 184       1.049  25.688 -28.660  1.00  0.00           H
ATOM   2509  C   TRP H 184      -6.985  26.577 -29.698  1.00  1.00           C
ATOM   2510  O   TRP H 184      -8.146  26.646 -29.301  1.00  1.00           O
ATOM   2511  N   SER H 185      -6.683  26.308 -30.967  1.00  1.00           N
ATOM   2512  HN  SER H 185      -5.740  26.129 -31.233  1.00  0.00           H
ATOM   2513  CA  SER H 185      -7.650  26.245 -32.075  1.00  1.00           C
ATOM   2514  HA  SER H 185      -8.126  27.209 -32.176  1.00  0.00           H
ATOM   2515  CB  SER H 185      -6.885  25.876 -33.349  1.00  1.00           C
ATOM   2516  HB1 SER H 185      -6.123  26.653 -33.572  1.00  0.00           H
ATOM   2517  HB2 SER H 185      -7.590  25.794 -34.204  1.00  0.00           H
ATOM   2518  OG  SER H 185      -6.235  24.631 -33.165  1.00  1.00           O
ATOM   2519  HG1 SER H 185      -5.528  24.792 -32.535  1.00  0.00           H
ATOM   2520  C   SER H 185      -8.803  25.245 -31.909  1.00  1.00           C
ATOM   2521  O   SER H 185      -9.781  25.307 -32.653  1.00  1.00           O
ATOM   2522  N   SER H 186      -8.688  24.273 -31.006  1.00  1.00           N
ATOM   2523  HN  SER H 186      -7.890  24.217 -30.412  1.00  0.00           H
ATOM   2524  CA  SER H 186      -9.685  23.225 -30.800  1.00  1.00           C
ATOM   2525  HA  SER H 186     -10.659  23.636 -31.019  1.00  0.00           H
ATOM   2526  CB  SER H 186      -9.384  22.037 -31.720  1.00  1.00           C
ATOM   2527  HB1 SER H 186      -9.974  21.150 -31.404  1.00  0.00           H
ATOM   2528  HB2 SER H 186      -8.301  21.792 -31.685  1.00  0.00           H
ATOM   2529  OG  SER H 186      -9.739  22.383 -33.044  1.00  1.00           O
ATOM   2530  HG1 SER H 186      -9.098  23.039 -33.327  1.00  0.00           H
ATOM   2531  C   SER H 186      -9.727  22.800 -29.335  1.00  1.00           C
ATOM   2532  O   SER H 186      -8.816  23.075 -28.561  1.00  1.00           O
ATOM   2533  N   ALA H 187     -10.807  22.130 -28.935  1.00  1.00           N
ATOM   2534  HN  ALA H 187     -11.594  21.991 -29.531  1.00  0.00           H
ATOM   2535  CA  ALA H 187     -10.907  21.556 -27.596  1.00  1.00           C
ATOM   2536  HA  ALA H 187     -10.625  22.311 -26.877  1.00  0.00           H
ATOM   2537  CB  ALA H 187     -12.349  21.095 -27.361  1.00  1.00           C
ATOM   2538  HB1 ALA H 187     -12.633  20.329 -28.114  1.00  0.00           H
ATOM   2539  HB2 ALA H 187     -13.042  21.958 -27.455  1.00  0.00           H
ATOM   2540  HB3 ALA H 187     -12.443  20.648 -26.348  1.00  0.00           H
ATOM   2541  C   ALA H 187      -9.895  20.412 -27.401  1.00  1.00           C
ATOM   2542  O   ALA H 187      -9.459  19.792 -28.371  1.00  1.00           O
ATOM   2543  N   LEU H 188      -9.550  20.116 -26.147  1.00  1.00           N
ATOM   2544  HN  LEU H 188      -9.909  20.638 -25.378  1.00  0.00           H
ATOM   2545  CA  LEU H 188      -8.639  19.029 -25.787  1.00  1.00           C
ATOM   2546  HA  LEU H 188      -7.683  19.211 -26.254  1.00  0.00           H
ATOM   2547  CB  LEU H 188      -8.504  19.000 -24.251  1.00  1.00           C
ATOM   2548  HB1 LEU H 188      -9.380  18.468 -23.823  1.00  0.00           H
ATOM   2549  HB2 LEU H 188      -8.497  20.044 -23.871  1.00  0.00           H
ATOM   2550  CG  LEU H 188      -7.221  18.295 -23.790  1.00  1.00           C
ATOM   2551  HG  LEU H 188      -7.013  17.428 -24.453  1.00  0.00           H
ATOM   2552  CD1 LEU H 188      -6.056  19.274 -23.847  1.00  1.00           C
ATOM   2553 HD11 LEU H 188      -6.167  20.046 -23.056  1.00  0.00           H
ATOM   2554 HD12 LEU H 188      -6.036  19.780 -24.836  1.00  0.00           H
ATOM   2555 HD13 LEU H 188      -5.099  18.733 -23.684  1.00  0.00           H
ATOM   2556  CD2 LEU H 188      -7.359  17.796 -22.356  1.00  1.00           C
ATOM   2557 HD21 LEU H 188      -8.201  17.075 -22.282  1.00  0.00           H
ATOM   2558 HD22 LEU H 188      -7.563  18.651 -21.676  1.00  0.00           H
ATOM   2559 HD23 LEU H 188      -6.425  17.283 -22.043  1.00  0.00           H
ATOM   2560  C   LEU H 188      -9.160  17.670 -26.315  1.00  1.00           C
ATOM   2561  O   LEU H 188     -10.328  17.351 -26.066  1.00  1.00           O
ATOM   2562  N   PRO H 189      -8.349  16.872 -27.036  1.00  1.00           N
ATOM   2563  CD  PRO H 189      -6.991  17.170 -27.474  1.00  1.00           C
ATOM   2564  HD1 PRO H 189      -6.378  17.472 -26.599  1.00  0.00           H
ATOM   2565  HD2 PRO H 189      -7.015  17.992 -28.221  1.00  0.00           H
ATOM   2566  CA  PRO H 189      -8.759  15.544 -27.496  1.00  1.00           C
ATOM   2567  HA  PRO H 189      -9.766  15.584 -27.876  1.00  0.00           H
ATOM   2568  CB  PRO H 189      -7.712  15.135 -28.535  1.00  1.00           C
ATOM   2569  HB1 PRO H 189      -8.022  15.442 -29.556  1.00  0.00           H
ATOM   2570  HB2 PRO H 189      -7.547  14.037 -28.524  1.00  0.00           H
ATOM   2571  CG  PRO H 189      -6.457  15.882 -28.096  1.00  1.00           C
ATOM   2572  HG1 PRO H 189      -5.882  15.290 -27.353  1.00  0.00           H
ATOM   2573  HG2 PRO H 189      -5.801  16.102 -28.965  1.00  0.00           H
ATOM   2574  C   PRO H 189      -8.883  14.540 -26.336  1.00  1.00           C
ATOM   2575  O   PRO H 189      -8.458  14.808 -25.213  1.00  1.00           O
ATOM   2576  N   VAL H 190      -9.477  13.371 -26.610  1.00  1.00           N
ATOM   2577  HN  VAL H 190      -9.793  13.166 -27.532  1.00  0.00           H
ATOM   2578  CA  VAL H 190      -9.721  12.301 -25.623  1.00  1.00           C
ATOM   2579  HA  VAL H 190      -9.212  12.570 -24.709  1.00  0.00           H
ATOM   2580  CB  VAL H 190     -11.232  12.121 -25.359  1.00  1.00           C
ATOM   2581  HB  VAL H 190     -11.728  11.802 -26.300  1.00  0.00           H
ATOM   2582  CG1 VAL H 190     -11.503  11.072 -24.270  1.00  1.00           C
ATOM   2583 HG11 VAL H 190     -11.024  11.380 -23.316  1.00  0.00           H
ATOM   2584 HG12 VAL H 190     -11.083  10.091 -24.577  1.00  0.00           H
ATOM   2585 HG13 VAL H 190     -12.597  10.975 -24.102  1.00  0.00           H
ATOM   2586  CG2 VAL H 190     -11.898  13.430 -24.912  1.00  1.00           C
ATOM   2587 HG21 VAL H 190     -11.780  14.206 -25.698  1.00  0.00           H
ATOM   2588 HG22 VAL H 190     -11.422  13.796 -23.977  1.00  0.00           H
ATOM   2589 HG23 VAL H 190     -12.983  13.263 -24.739  1.00  0.00           H
ATOM   2590  C   VAL H 190      -9.114  10.983 -26.102  1.00  1.00           C
ATOM   2591  O   VAL H 190      -9.319  10.600 -27.251  1.00  1.00           O
ATOM   2592  N   CYS H 191      -8.433  10.256 -25.218  1.00  1.00           N
ATOM   2593  HN  CYS H 191      -8.263  10.598 -24.298  1.00  0.00           H
ATOM   2594  CA  CYS H 191      -7.882   8.928 -25.492  1.00  1.00           C
ATOM   2595  HA  CYS H 191      -7.793   8.800 -26.560  1.00  0.00           H
ATOM   2596  CB  CYS H 191      -6.512   8.853 -24.811  1.00  1.00           C
ATOM   2597  HB1 CYS H 191      -6.114   7.822 -24.925  1.00  0.00           H
ATOM   2598  HB2 CYS H 191      -6.642   9.062 -23.728  1.00  0.00           H
ATOM   2599  SG  CYS H 191      -5.334  10.030 -25.511  1.00  1.00           S
ATOM   2600  C   CYS H 191      -8.850   7.825 -25.030  1.00  1.00           C
ATOM   2601  O   CYS H 191      -9.264   7.808 -23.871  1.00  1.00           O
ATOM   2602  N   LYS H 192      -9.252   6.914 -25.929  1.00  1.00           N
ATOM   2603  HN  LYS H 192      -8.910   6.938 -26.864  1.00  0.00           H
ATOM   2604  CA  LYS H 192     -10.206   5.818 -25.648  1.00  1.00           C
ATOM   2605  HA  LYS H 192     -10.568   5.939 -24.638  1.00  0.00           H
ATOM   2606  CB  LYS H 192     -11.374   5.856 -26.641  1.00  1.00           C
ATOM   2607  HB1 LYS H 192     -11.926   4.895 -26.577  1.00  0.00           H
ATOM   2608  HB2 LYS H 192     -10.965   5.968 -27.667  1.00  0.00           H
ATOM   2609  CG  LYS H 192     -12.354   7.003 -26.376  1.00  1.00           C
ATOM   2610  HG1 LYS H 192     -11.903   7.965 -26.700  1.00  0.00           H
ATOM   2611  HG2 LYS H 192     -12.581   7.061 -25.290  1.00  0.00           H
ATOM   2612  CD  LYS H 192     -13.643   6.743 -27.162  1.00  1.00           C
ATOM   2613  HD1 LYS H 192     -14.084   5.776 -26.838  1.00  0.00           H
ATOM   2614  HD2 LYS H 192     -13.408   6.685 -28.246  1.00  0.00           H
ATOM   2615  CE  LYS H 192     -14.651   7.865 -26.922  1.00  1.00           C
ATOM   2616  HE1 LYS H 192     -14.258   8.823 -27.325  1.00  0.00           H
ATOM   2617  HE2 LYS H 192     -14.859   7.965 -25.835  1.00  0.00           H
ATOM   2618  NZ  LYS H 192     -15.929   7.566 -27.609  1.00  1.00           N
ATOM   2619  HZ1 LYS H 192     -16.320   6.675 -27.242  1.00  0.00           H
ATOM   2620  HZ2 LYS H 192     -15.760   7.475 -28.631  1.00  0.00           H
ATOM   2621  HZ3 LYS H 192     -16.604   8.338 -27.437  1.00  0.00           H
ATOM   2622  C   LYS H 192      -9.541   4.444 -25.719  1.00  1.00           C
ATOM   2623  O   LYS H 192      -8.750   4.216 -26.619  1.00  1.00           O
ATOM   2624  N   LEU H 193      -9.899   3.531 -24.815  1.00  1.00           N
ATOM   2625  HN  LEU H 193     -10.563   3.751 -24.105  1.00  0.00           H
ATOM   2626  CA  LEU H 193      -9.378   2.157 -24.765  1.00  1.00           C
ATOM   2627  HA  LEU H 193      -8.301   2.191 -24.829  1.00  0.00           H
ATOM   2628  CB  LEU H 193      -9.832   1.527 -23.432  1.00  1.00           C
ATOM   2629  HB1 LEU H 193     -10.924   1.333 -23.491  1.00  0.00           H
ATOM   2630  HB2 LEU H 193      -9.640   2.257 -22.618  1.00  0.00           H
ATOM   2631  CG  LEU H 193      -9.123   0.205 -23.076  1.00  1.00           C
ATOM   2632  HG  LEU H 193      -9.001  -0.403 -23.997  1.00  0.00           H
ATOM   2633  CD1 LEU H 193      -7.748   0.464 -22.459  1.00  1.00           C
ATOM   2634 HD11 LEU H 193      -7.853   1.064 -21.530  1.00  0.00           H
ATOM   2635 HD12 LEU H 193      -7.112   1.027 -23.175  1.00  0.00           H
ATOM   2636 HD13 LEU H 193      -7.260  -0.501 -22.205  1.00  0.00           H
ATOM   2637  CD2 LEU H 193      -9.964  -0.580 -22.068  1.00  1.00           C
ATOM   2638 HD21 LEU H 193     -10.961  -0.810 -22.500  1.00  0.00           H
ATOM   2639 HD22 LEU H 193     -10.107   0.022 -21.145  1.00  0.00           H
ATOM   2640 HD23 LEU H 193      -9.457  -1.536 -21.816  1.00  0.00           H
ATOM   2641  C   LEU H 193      -9.859   1.318 -25.970  1.00  1.00           C
ATOM   2642  O   LEU H 193     -11.030   1.402 -26.347  1.00  1.00           O
ATOM   2643  N   ILE H 194      -8.984   0.490 -26.543  1.00  1.00           N
ATOM   2644  HN  ILE H 194      -8.025   0.504 -26.276  1.00  0.00           H
ATOM   2645  CA  ILE H 194      -9.314  -0.497 -27.589  1.00  1.00           C
ATOM   2646  HA  ILE H 194     -10.056  -0.064 -28.243  1.00  0.00           H
ATOM   2647  CB  ILE H 194      -8.030  -0.859 -28.384  1.00  1.00           C
ATOM   2648  HB  ILE H 194      -7.275  -1.284 -27.689  1.00  0.00           H
ATOM   2649  CG2 ILE H 194      -8.344  -1.888 -29.486  1.00  1.00           C
ATOM   2650 HG21 ILE H 194      -9.092  -1.473 -30.194  1.00  0.00           H
ATOM   2651 HG22 ILE H 194      -8.760  -2.813 -29.032  1.00  0.00           H
ATOM   2652 HG23 ILE H 194      -7.419  -2.132 -30.050  1.00  0.00           H
ATOM   2653  CG1 ILE H 194      -7.370   0.401 -29.010  1.00  1.00           C
ATOM   2654 HG11 ILE H 194      -7.312   1.189 -28.230  1.00  0.00           H
ATOM   2655 HG12 ILE H 194      -8.017   0.760 -29.838  1.00  0.00           H
ATOM   2656  CD  ILE H 194      -5.959   0.167 -29.566  1.00  1.00           C
ATOM   2657  HD1 ILE H 194      -5.986  -0.606 -30.363  1.00  0.00           H
ATOM   2658  HD2 ILE H 194      -5.286  -0.183 -28.754  1.00  0.00           H
ATOM   2659  HD3 ILE H 194      -5.562   1.110 -30.000  1.00  0.00           H
ATOM   2660  C   ILE H 194      -9.974  -1.730 -26.928  1.00  1.00           C
ATOM   2661  O   ILE H 194      -9.407  -2.292 -25.997  1.00  1.00           O
ATOM   2662  N   GLN H 195     -11.176  -2.140 -27.360  1.00  1.00           N
ATOM   2663  HN  GLN H 195     -11.663  -1.639 -28.070  1.00  0.00           H
ATOM   2664  CA  GLN H 195     -11.879  -3.336 -26.845  1.00  1.00           C
ATOM   2665  HA  GLN H 195     -11.546  -3.510 -25.833  1.00  0.00           H
ATOM   2666  CB  GLN H 195     -13.410  -3.124 -26.877  1.00  1.00           C
ATOM   2667  HB1 GLN H 195     -13.907  -4.111 -26.764  1.00  0.00           H
ATOM   2668  HB2 GLN H 195     -13.688  -2.692 -27.862  1.00  0.00           H
ATOM   2669  CG  GLN H 195     -13.920  -2.187 -25.769  1.00  1.00           C
ATOM   2670  HG1 GLN H 195     -13.423  -1.200 -25.882  1.00  0.00           H
ATOM   2671  HG2 GLN H 195     -13.649  -2.622 -24.784  1.00  0.00           H
ATOM   2672  CD  GLN H 195     -15.436  -1.963 -25.791  1.00  1.00           C
ATOM   2673  OE1 GLN H 195     -16.138  -2.110 -26.778  1.00  1.00           O
ATOM   2674  NE2 GLN H 195     -16.019  -1.546 -24.687  1.00  1.00           N
ATOM   2675 HE21 GLN H 195     -15.474  -1.384 -23.864  1.00  0.00           H
ATOM   2676 HE22 GLN H 195     -17.007  -1.391 -24.671  1.00  0.00           H
ATOM   2677  C   GLN H 195     -11.501  -4.597 -27.649  1.00  1.00           C
ATOM   2678  O   GLN H 195     -11.558  -4.560 -28.877  1.00  1.00           O
ATOM   2679  N   GLU H 196     -11.160  -5.698 -26.968  1.00  1.00           N
ATOM   2680  HN  GLU H 196     -11.037  -5.660 -25.981  1.00  0.00           H
ATOM   2681  CA  GLU H 196     -10.935  -7.036 -27.558  1.00  1.00           C
ATOM   2682  HA  GLU H 196     -10.382  -6.912 -28.477  1.00  0.00           H
ATOM   2683  CB  GLU H 196     -10.147  -7.919 -26.568  1.00  1.00           C
ATOM   2684  HB1 GLU H 196     -10.254  -8.982 -26.871  1.00  0.00           H
ATOM   2685  HB2 GLU H 196     -10.576  -7.790 -25.552  1.00  0.00           H
ATOM   2686  CG  GLU H 196      -8.651  -7.562 -26.525  1.00  1.00           C
ATOM   2687  HG1 GLU H 196      -8.550  -6.476 -26.314  1.00  0.00           H
ATOM   2688  HG2 GLU H 196      -8.204  -7.784 -27.517  1.00  0.00           H
ATOM   2689  CD  GLU H 196      -7.857  -8.336 -25.455  1.00  1.00           C
ATOM   2690  OE1 GLU H 196      -6.609  -8.262 -25.518  1.00  1.00           O
ATOM   2691  OE2 GLU H 196      -8.489  -8.880 -24.519  1.00  1.00           O
ATOM   2692  C   GLU H 196     -12.251  -7.732 -27.981  1.00  1.00           C
ATOM   2693  O   GLU H 196     -13.340  -7.354 -27.534  1.00  1.00           O
ATOM   2694  N   ALA H 197     -12.159  -8.736 -28.865  1.00  1.00           N
ATOM   2695  HN  ALA H 197     -11.272  -9.016 -29.221  1.00  0.00           H
ATOM   2696  CA  ALA H 197     -13.294  -9.504 -29.389  1.00  1.00           C
ATOM   2697  HA  ALA H 197     -14.128  -8.835 -29.537  1.00  0.00           H
ATOM   2698  CB  ALA H 197     -12.855 -10.141 -30.718  1.00  1.00           C
ATOM   2699  HB1 ALA H 197     -11.986 -10.813 -30.551  1.00  0.00           H
ATOM   2700  HB2 ALA H 197     -12.558  -9.348 -31.437  1.00  0.00           H
ATOM   2701  HB3 ALA H 197     -13.689 -10.739 -31.144  1.00  0.00           H
ATOM   2702  C   ALA H 197     -13.830 -10.557 -28.375  1.00  1.00           C
ATOM   2703  O   ALA H 197     -13.139 -10.922 -27.428  1.00  1.00           O
ATOM   2704  N   PRO H 198     -15.088 -11.036 -28.505  1.00  1.00           N
ATOM   2705  CD  PRO H 198     -16.097 -10.514 -29.412  1.00  1.00           C
ATOM   2706  HD1 PRO H 198     -15.738 -10.609 -30.459  1.00  0.00           H
ATOM   2707  HD2 PRO H 198     -16.291  -9.447 -29.174  1.00  0.00           H
ATOM   2708  CA  PRO H 198     -15.662 -12.045 -27.600  1.00  1.00           C
ATOM   2709  HA  PRO H 198     -15.305 -11.884 -26.596  1.00  0.00           H
ATOM   2710  CB  PRO H 198     -17.180 -11.897 -27.763  1.00  1.00           C
ATOM   2711  HB1 PRO H 198     -17.593 -11.185 -27.017  1.00  0.00           H
ATOM   2712  HB2 PRO H 198     -17.690 -12.876 -27.645  1.00  0.00           H
ATOM   2713  CG  PRO H 198     -17.347 -11.360 -29.185  1.00  1.00           C
ATOM   2714  HG1 PRO H 198     -17.403 -12.191 -29.920  1.00  0.00           H
ATOM   2715  HG2 PRO H 198     -18.266 -10.742 -29.271  1.00  0.00           H
ATOM   2716  C   PRO H 198     -15.176 -13.495 -27.864  1.00  1.00           C
ATOM   2717  O   PRO H 198     -15.029 -13.905 -29.012  1.00  1.00           O
ATOM   2718  N   LYS H 199     -15.023 -14.294 -26.790  1.00  1.00           N
ATOM   2719  HN  LYS H 199     -15.283 -13.954 -25.892  1.00  0.00           H
ATOM   2720  CA  LYS H 199     -14.493 -15.684 -26.758  1.00  1.00           C
ATOM   2721  HA  LYS H 199     -13.640 -15.740 -27.418  1.00  0.00           H
ATOM   2722  CB  LYS H 199     -14.087 -16.034 -25.307  1.00  1.00           C
ATOM   2723  HB1 LYS H 199     -13.753 -17.093 -25.284  1.00  0.00           H
ATOM   2724  HB2 LYS H 199     -14.982 -15.925 -24.659  1.00  0.00           H
ATOM   2725  CG  LYS H 199     -12.961 -15.160 -24.727  1.00  1.00           C
ATOM   2726  HG1 LYS H 199     -13.299 -14.103 -24.683  1.00  0.00           H
ATOM   2727  HG2 LYS H 199     -12.068 -15.224 -25.385  1.00  0.00           H
ATOM   2728  CD  LYS H 199     -12.590 -15.636 -23.314  1.00  1.00           C
ATOM   2729  HD1 LYS H 199     -12.260 -16.696 -23.357  1.00  0.00           H
ATOM   2730  HD2 LYS H 199     -13.482 -15.565 -22.655  1.00  0.00           H
ATOM   2731  CE  LYS H 199     -11.462 -14.776 -22.736  1.00  1.00           C
ATOM   2732  HE1 LYS H 199     -11.837 -13.752 -22.526  1.00  0.00           H
ATOM   2733  HE2 LYS H 199     -10.614 -14.733 -23.453  1.00  0.00           H
ATOM   2734  NZ  LYS H 199     -10.956 -15.346 -21.464  1.00  1.00           N
ATOM   2735  HZ1 LYS H 199     -10.590 -16.304 -21.634  1.00  0.00           H
ATOM   2736  HZ2 LYS H 199     -11.730 -15.389 -20.771  1.00  0.00           H
ATOM   2737  HZ3 LYS H 199     -10.193 -14.744 -21.094  1.00  0.00           H
ATOM   2738  C   LYS H 199     -15.456 -16.794 -27.303  1.00  1.00           C
ATOM   2739  O   LYS H 199     -16.666 -16.673 -27.105  1.00  1.00           O
ATOM   2740  N   PRO H 200     -14.954 -17.904 -27.901  1.00  1.00           N
ATOM   2741  CD  PRO H 200     -13.548 -18.057 -28.113  1.00  1.00           C
ATOM   2742  HD1 PRO H 200     -13.033 -17.925 -27.137  1.00  0.00           H
ATOM   2743  HD2 PRO H 200     -13.217 -17.271 -28.824  1.00  0.00           H
ATOM   2744  CA  PRO H 200     -15.651 -19.106 -28.390  1.00  1.00           C
ATOM   2745  HA  PRO H 200     -16.276 -18.844 -29.227  1.00  0.00           H
ATOM   2746  CB  PRO H 200     -14.563 -20.130 -28.724  1.00  1.00           C
ATOM   2747  HB1 PRO H 200     -14.736 -20.551 -29.737  1.00  0.00           H
ATOM   2748  HB2 PRO H 200     -14.581 -20.958 -27.984  1.00  0.00           H
ATOM   2749  CG  PRO H 200     -13.232 -19.428 -28.679  1.00  1.00           C
ATOM   2750  HG1 PRO H 200     -12.519 -19.972 -28.024  1.00  0.00           H
ATOM   2751  HG2 PRO H 200     -12.793 -19.345 -29.696  1.00  0.00           H
ATOM   2752  C   PRO H 200     -16.507 -19.888 -27.408  1.00  1.00           C
ATOM   2753  O   PRO H 200     -16.314 -19.823 -26.201  1.00  1.00           O
ATOM   2754  N   GLU H 201     -17.305 -20.810 -27.959  1.00  1.00           N
ATOM   2755  HN  GLU H 201     -17.427 -20.856 -28.947  1.00  0.00           H
ATOM   2756  CA  GLU H 201     -18.058 -21.815 -27.197  1.00  1.00           C
ATOM   2757  HA  GLU H 201     -18.308 -21.396 -26.234  1.00  0.00           H
ATOM   2758  CB  GLU H 201     -19.331 -22.190 -27.971  1.00  1.00           C
ATOM   2759  HB1 GLU H 201     -19.781 -23.097 -27.515  1.00  0.00           H
ATOM   2760  HB2 GLU H 201     -19.063 -22.413 -29.026  1.00  0.00           H
ATOM   2761  CG  GLU H 201     -20.363 -21.046 -27.943  1.00  1.00           C
ATOM   2762  HG1 GLU H 201     -19.874 -20.118 -28.308  1.00  0.00           H
ATOM   2763  HG2 GLU H 201     -20.697 -20.895 -26.895  1.00  0.00           H
ATOM   2764  CD  GLU H 201     -21.607 -21.304 -28.809  1.00  1.00           C
ATOM   2765  OE1 GLU H 201     -22.568 -20.514 -28.656  1.00  1.00           O
ATOM   2766  OE2 GLU H 201     -21.560 -22.216 -29.664  1.00  1.00           O
ATOM   2767  C   GLU H 201     -17.266 -23.079 -26.794  1.00  1.00           C
ATOM   2768  O   GLU H 201     -17.420 -23.513 -25.661  1.00  1.00           O
ATOM   2769  N   CYS H 202     -16.406 -23.698 -27.625  1.00  1.00           N
ATOM   2770  HN  CYS H 202     -16.152 -23.335 -28.518  1.00  0.00           H
ATOM   2771  CA  CYS H 202     -15.791 -24.987 -27.215  1.00  1.00           C
ATOM   2772  HA  CYS H 202     -16.573 -25.591 -26.780  1.00  0.00           H
ATOM   2773  CB  CYS H 202     -15.132 -25.755 -28.375  1.00  1.00           C
ATOM   2774  HB1 CYS H 202     -15.927 -26.073 -29.081  1.00  0.00           H
ATOM   2775  HB2 CYS H 202     -14.644 -26.663 -27.962  1.00  0.00           H
ATOM   2776  SG  CYS H 202     -13.900 -24.777 -29.272  1.00  1.00           S
ATOM   2777  C   CYS H 202     -14.782 -24.840 -26.063  1.00  1.00           C
ATOM   2778  O   CYS H 202     -14.680 -25.724 -25.219  1.00  1.00           O
ATOM   2779  N   GLU H 203     -14.057 -23.725 -25.994  1.00  1.00           N
ATOM   2780  HN  GLU H 203     -14.120 -23.013 -26.689  1.00  0.00           H
ATOM   2781  CA  GLU H 203     -13.121 -23.467 -24.898  1.00  1.00           C
ATOM   2782  HA  GLU H 203     -12.526 -24.355 -24.745  1.00  0.00           H
ATOM   2783  CB  GLU H 203     -12.229 -22.278 -25.249  1.00  1.00           C
ATOM   2784  HB1 GLU H 203     -12.779 -21.335 -25.046  1.00  0.00           H
ATOM   2785  HB2 GLU H 203     -11.973 -22.319 -26.329  1.00  0.00           H
ATOM   2786  CG  GLU H 203     -10.933 -22.298 -24.419  1.00  1.00           C
ATOM   2787  HG1 GLU H 203     -10.250 -23.070 -24.832  1.00  0.00           H
ATOM   2788  HG2 GLU H 203     -11.180 -22.555 -23.367  1.00  0.00           H
ATOM   2789  CD  GLU H 203     -10.210 -20.948 -24.435  1.00  1.00           C
ATOM   2790  OE1 GLU H 203      -8.988 -20.919 -24.188  1.00  1.00           O
ATOM   2791  OE2 GLU H 203     -10.922 -19.935 -24.627  1.00  1.00           O
ATOM   2792  C   GLU H 203     -13.872 -23.229 -23.582  1.00  1.00           C
ATOM   2793  O   GLU H 203     -13.385 -23.633 -22.532  1.00  1.00           O
ATOM   2794  N   LYS H 204     -15.115 -22.713 -23.626  1.00  1.00           N
ATOM   2795  HN  LYS H 204     -15.507 -22.346 -24.466  1.00  0.00           H
ATOM   2796  CA  LYS H 204     -15.975 -22.660 -22.430  1.00  1.00           C
ATOM   2797  HA  LYS H 204     -15.456 -22.075 -21.685  1.00  0.00           H
ATOM   2798  CB  LYS H 204     -17.347 -22.045 -22.704  1.00  1.00           C
ATOM   2799  HB1 LYS H 204     -18.025 -22.300 -21.863  1.00  0.00           H
ATOM   2800  HB2 LYS H 204     -17.753 -22.484 -23.639  1.00  0.00           H
ATOM   2801  CG  LYS H 204     -17.305 -20.529 -22.855  1.00  1.00           C
ATOM   2802  HG1 LYS H 204     -16.601 -20.244 -23.666  1.00  0.00           H
ATOM   2803  HG2 LYS H 204     -16.969 -20.058 -21.906  1.00  0.00           H
ATOM   2804  CD  LYS H 204     -18.719 -20.069 -23.199  1.00  1.00           C
ATOM   2805  HD1 LYS H 204     -19.429 -20.454 -22.436  1.00  0.00           H
ATOM   2806  HD2 LYS H 204     -19.007 -20.473 -24.193  1.00  0.00           H
ATOM   2807  CE  LYS H 204     -18.786 -18.548 -23.232  1.00  1.00           C
ATOM   2808  HE1 LYS H 204     -18.008 -18.142 -23.913  1.00  0.00           H
ATOM   2809  HE2 LYS H 204     -18.652 -18.134 -22.210  1.00  0.00           H
ATOM   2810  NZ  LYS H 204     -20.111 -18.128 -23.735  1.00  1.00           N
ATOM   2811  HZ1 LYS H 204     -20.853 -18.495 -23.106  1.00  0.00           H
ATOM   2812  HZ2 LYS H 204     -20.252 -18.503 -24.695  1.00  0.00           H
ATOM   2813  HZ3 LYS H 204     -20.159 -17.089 -23.759  1.00  0.00           H
ATOM   2814  C   LYS H 204     -16.203 -24.035 -21.819  1.00  1.00           C
ATOM   2815  O   LYS H 204     -16.339 -24.125 -20.604  1.00  1.00           O
ATOM   2816  N   ALA H 205     -16.220 -25.098 -22.626  1.00  1.00           N
ATOM   2817  HN  ALA H 205     -16.152 -25.019 -23.618  1.00  0.00           H
ATOM   2818  CA  ALA H 205     -16.340 -26.444 -22.089  1.00  1.00           C
ATOM   2819  HA  ALA H 205     -17.138 -26.446 -21.361  1.00  0.00           H
ATOM   2820  CB  ALA H 205     -16.642 -27.440 -23.218  1.00  1.00           C
ATOM   2821  HB1 ALA H 205     -15.750 -27.560 -23.870  1.00  0.00           H
ATOM   2822  HB2 ALA H 205     -17.486 -27.066 -23.836  1.00  0.00           H
ATOM   2823  HB3 ALA H 205     -16.903 -28.431 -22.788  1.00  0.00           H
ATOM   2824  C   ALA H 205     -15.108 -26.809 -21.251  1.00  1.00           C
ATOM   2825  O   ALA H 205     -15.263 -27.198 -20.100  1.00  1.00           O
ATOM   2826  N   LEU H 206     -13.891 -26.637 -21.774  1.00  1.00           N
ATOM   2827  HN  LEU H 206     -13.757 -26.296 -22.701  1.00  0.00           H
ATOM   2828  CA  LEU H 206     -12.669 -26.940 -21.013  1.00  1.00           C
ATOM   2829  HA  LEU H 206     -12.775 -27.923 -20.578  1.00  0.00           H
ATOM   2830  CB  LEU H 206     -11.450 -26.893 -21.948  1.00  1.00           C
ATOM   2831  HB1 LEU H 206     -10.530 -26.888 -21.327  1.00  0.00           H
ATOM   2832  HB2 LEU H 206     -11.493 -25.951 -22.535  1.00  0.00           H
ATOM   2833  CG  LEU H 206     -11.371 -28.077 -22.929  1.00  1.00           C
ATOM   2834  HG  LEU H 206     -12.348 -28.202 -23.442  1.00  0.00           H
ATOM   2835  CD1 LEU H 206     -10.279 -27.811 -23.964  1.00  1.00           C
ATOM   2836 HD11 LEU H 206      -9.296 -27.690 -23.460  1.00  0.00           H
ATOM   2837 HD12 LEU H 206     -10.508 -26.879 -24.524  1.00  0.00           H
ATOM   2838 HD13 LEU H 206     -10.212 -28.665 -24.671  1.00  0.00           H
ATOM   2839  CD2 LEU H 206     -11.048 -29.398 -22.223  1.00  1.00           C
ATOM   2840 HD21 LEU H 206     -11.834 -29.633 -21.474  1.00  0.00           H
ATOM   2841 HD22 LEU H 206     -10.071 -29.318 -21.699  1.00  0.00           H
ATOM   2842 HD23 LEU H 206     -11.008 -30.224 -22.965  1.00  0.00           H
ATOM   2843  C   LEU H 206     -12.475 -25.997 -19.817  1.00  1.00           C
ATOM   2844  O   LEU H 206     -12.034 -26.434 -18.755  1.00  1.00           O
ATOM   2845  N   LEU H 207     -12.865 -24.728 -19.958  1.00  1.00           N
ATOM   2846  HN  LEU H 207     -13.176 -24.377 -20.837  1.00  0.00           H
ATOM   2847  CA  LEU H 207     -12.871 -23.759 -18.862  1.00  1.00           C
ATOM   2848  HA  LEU H 207     -11.878 -23.719 -18.440  1.00  0.00           H
ATOM   2849  CB  LEU H 207     -13.288 -22.377 -19.392  1.00  1.00           C
ATOM   2850  HB1 LEU H 207     -13.535 -21.729 -18.525  1.00  0.00           H
ATOM   2851  HB2 LEU H 207     -14.196 -22.501 -20.020  1.00  0.00           H
ATOM   2852  CG  LEU H 207     -12.206 -21.673 -20.234  1.00  1.00           C
ATOM   2853  HG  LEU H 207     -11.773 -22.396 -20.958  1.00  0.00           H
ATOM   2854  CD1 LEU H 207     -12.812 -20.491 -20.996  1.00  1.00           C
ATOM   2855 HD11 LEU H 207     -13.243 -19.757 -20.282  1.00  0.00           H
ATOM   2856 HD12 LEU H 207     -13.621 -20.849 -21.668  1.00  0.00           H
ATOM   2857 HD13 LEU H 207     -12.026 -19.984 -21.595  1.00  0.00           H
ATOM   2858  CD2 LEU H 207     -11.075 -21.132 -19.357  1.00  1.00           C
ATOM   2859 HD21 LEU H 207     -10.592 -21.964 -18.801  1.00  0.00           H
ATOM   2860 HD22 LEU H 207     -11.481 -20.403 -18.624  1.00  0.00           H
ATOM   2861 HD23 LEU H 207     -10.308 -20.637 -19.991  1.00  0.00           H
ATOM   2862  C   LEU H 207     -13.782 -24.197 -17.708  1.00  1.00           C
ATOM   2863  O   LEU H 207     -13.479 -23.862 -16.566  1.00  1.00           O
ATOM   2864  N   ALA H 208     -14.813 -25.014 -17.953  1.00  1.00           N
ATOM   2865  HN  ALA H 208     -15.047 -25.298 -18.879  1.00  0.00           H
ATOM   2866  CA  ALA H 208     -15.666 -25.547 -16.891  1.00  1.00           C
ATOM   2867  HA  ALA H 208     -16.104 -24.717 -16.357  1.00  0.00           H
ATOM   2868  CB  ALA H 208     -16.756 -26.427 -17.509  1.00  1.00           C
ATOM   2869  HB1 ALA H 208     -16.310 -27.362 -17.910  1.00  0.00           H
ATOM   2870  HB2 ALA H 208     -17.252 -25.885 -18.343  1.00  0.00           H
ATOM   2871  HB3 ALA H 208     -17.508 -26.695 -16.737  1.00  0.00           H
ATOM   2872  C   ALA H 208     -14.880 -26.336 -15.825  1.00  1.00           C
ATOM   2873  O   ALA H 208     -15.255 -26.306 -14.651  1.00  1.00           O
ATOM   2874  N   PHE H 209     -13.769 -26.986 -16.202  1.00  1.00           N
ATOM   2875  HN  PHE H 209     -13.500 -27.053 -17.159  1.00  0.00           H
ATOM   2876  CA  PHE H 209     -12.875 -27.641 -15.242  1.00  1.00           C
ATOM   2877  HA  PHE H 209     -13.485 -28.180 -14.532  1.00  0.00           H
ATOM   2878  CB  PHE H 209     -11.919 -28.599 -15.956  1.00  1.00           C
ATOM   2879  HB1 PHE H 209     -11.116 -28.896 -15.249  1.00  0.00           H
ATOM   2880  HB2 PHE H 209     -11.482 -28.079 -16.835  1.00  0.00           H
ATOM   2881  CG  PHE H 209     -12.542 -29.878 -16.471  1.00  1.00           C
ATOM   2882  CD1 PHE H 209     -12.783 -30.943 -15.582  1.00  1.00           C
ATOM   2883  HD1 PHE H 209     -12.558 -30.829 -14.532  1.00  0.00           H
ATOM   2884  CE1 PHE H 209     -13.315 -32.154 -16.057  1.00  1.00           C
ATOM   2885  HE1 PHE H 209     -13.517 -32.963 -15.371  1.00  0.00           H
ATOM   2886  CZ  PHE H 209     -13.583 -32.308 -17.428  1.00  1.00           C
ATOM   2887  HZ  PHE H 209     -13.982 -33.241 -17.798  1.00  0.00           H
ATOM   2888  CD2 PHE H 209     -12.823 -30.031 -17.840  1.00  1.00           C
ATOM   2889  HD2 PHE H 209     -12.648 -29.213 -18.523  1.00  0.00           H
ATOM   2890  CE2 PHE H 209     -13.332 -31.249 -18.319  1.00  1.00           C
ATOM   2891  HE2 PHE H 209     -13.531 -31.373 -19.373  1.00  0.00           H
ATOM   2892  C   PHE H 209     -12.079 -26.656 -14.387  1.00  1.00           C
ATOM   2893  O   PHE H 209     -11.819 -26.933 -13.224  1.00  1.00           O
ATOM   2894  N   GLN H 210     -11.729 -25.492 -14.933  1.00  1.00           N
ATOM   2895  HN  GLN H 210     -11.947 -25.276 -15.881  1.00  0.00           H
ATOM   2896  CA  GLN H 210     -11.007 -24.449 -14.200  1.00  1.00           C
ATOM   2897  HA  GLN H 210     -10.347 -24.926 -13.490  1.00  0.00           H
ATOM   2898  CB  GLN H 210     -10.205 -23.591 -15.195  1.00  1.00           C
ATOM   2899  HB1 GLN H 210      -9.697 -22.776 -14.636  1.00  0.00           H
ATOM   2900  HB2 GLN H 210     -10.909 -23.141 -15.927  1.00  0.00           H
ATOM   2901  CG  GLN H 210      -9.144 -24.402 -15.962  1.00  1.00           C
ATOM   2902  HG1 GLN H 210      -9.656 -25.194 -16.549  1.00  0.00           H
ATOM   2903  HG2 GLN H 210      -8.459 -24.877 -15.228  1.00  0.00           H
ATOM   2904  CD  GLN H 210      -8.305 -23.561 -16.924  1.00  1.00           C
ATOM   2905  OE1 GLN H 210      -8.462 -22.359 -17.075  1.00  1.00           O
ATOM   2906  NE2 GLN H 210      -7.358 -24.164 -17.613  1.00  1.00           N
ATOM   2907 HE21 GLN H 210      -6.793 -23.640 -18.250  1.00  0.00           H
ATOM   2908 HE22 GLN H 210      -7.204 -25.146 -17.499  1.00  0.00           H
ATOM   2909  C   GLN H 210     -11.944 -23.578 -13.342  1.00  1.00           C
ATOM   2910  O   GLN H 210     -11.499 -22.953 -12.381  1.00  1.00           O
ATOM   2911  N   GLU H 211     -13.238 -23.515 -13.677  1.00  1.00           N
ATOM   2912  HN  GLU H 211     -13.594 -24.042 -14.444  1.00  0.00           H
ATOM   2913  CA  GLU H 211     -14.234 -22.693 -12.976  1.00  1.00           C
ATOM   2914  HA  GLU H 211     -13.763 -21.766 -12.685  1.00  0.00           H
ATOM   2915  CB  GLU H 211     -15.434 -22.421 -13.902  1.00  1.00           C
ATOM   2916  HB1 GLU H 211     -16.289 -22.072 -13.285  1.00  0.00           H
ATOM   2917  HB2 GLU H 211     -15.718 -23.369 -14.407  1.00  0.00           H
ATOM   2918  CG  GLU H 211     -15.131 -21.359 -14.975  1.00  1.00           C
ATOM   2919  HG1 GLU H 211     -14.283 -21.714 -15.598  1.00  0.00           H
ATOM   2920  HG2 GLU H 211     -14.842 -20.414 -14.469  1.00  0.00           H
ATOM   2921  CD  GLU H 211     -16.323 -21.063 -15.907  1.00  1.00           C
ATOM   2922  OE1 GLU H 211     -16.146 -20.213 -16.813  1.00  1.00           O
ATOM   2923  OE2 GLU H 211     -17.424 -21.620 -15.688  1.00  1.00           O
ATOM   2924  C   GLU H 211     -14.721 -23.308 -11.654  1.00  1.00           C
ATOM   2925  O   GLU H 211     -15.038 -22.562 -10.721  1.00  1.00           O
ATOM   2926  N   SER H 212     -14.775 -24.642 -11.539  1.00  1.00           N
ATOM   2927  HN  SER H 212     -14.528 -25.242 -12.295  1.00  0.00           H
ATOM   2928  CA  SER H 212     -15.198 -25.316 -10.304  1.00  1.00           C
ATOM   2929  HA  SER H 212     -15.468 -24.549  -9.594  1.00  0.00           H
ATOM   2930  CB  SER H 212     -16.382 -26.268 -10.512  1.00  1.00           C
ATOM   2931  HB1 SER H 212     -16.084 -27.120 -11.160  1.00  0.00           H
ATOM   2932  HB2 SER H 212     -17.234 -25.729 -10.979  1.00  0.00           H
ATOM   2933  OG  SER H 212     -16.773 -26.758  -9.232  1.00  1.00           O
ATOM   2934  HG1 SER H 212     -16.068 -27.343  -8.946  1.00  0.00           H
ATOM   2935  C   SER H 212     -14.048 -26.045  -9.622  1.00  1.00           C
ATOM   2936  O   SER H 212     -13.360 -26.866 -10.214  1.00  1.00           O
ATOM   2937  N   LYS H 213     -13.918 -25.824  -8.309  1.00  1.00           N
ATOM   2938  HN  LYS H 213     -14.419 -25.096  -7.848  1.00  0.00           H
ATOM   2939  CA  LYS H 213     -13.035 -26.631  -7.453  1.00  1.00           C
ATOM   2940  HA  LYS H 213     -12.097 -26.766  -7.971  1.00  0.00           H
ATOM   2941  CB  LYS H 213     -12.806 -25.929  -6.106  1.00  1.00           C
ATOM   2942  HB1 LYS H 213     -12.252 -26.616  -5.432  1.00  0.00           H
ATOM   2943  HB2 LYS H 213     -13.791 -25.696  -5.650  1.00  0.00           H
ATOM   2944  CG  LYS H 213     -12.008 -24.629  -6.255  1.00  1.00           C
ATOM   2945  HG1 LYS H 213     -12.639 -23.865  -6.758  1.00  0.00           H
ATOM   2946  HG2 LYS H 213     -11.108 -24.819  -6.878  1.00  0.00           H
ATOM   2947  CD  LYS H 213     -11.574 -24.105  -4.881  1.00  1.00           C
ATOM   2948  HD1 LYS H 213     -10.995 -24.888  -4.346  1.00  0.00           H
ATOM   2949  HD2 LYS H 213     -12.470 -23.846  -4.278  1.00  0.00           H
ATOM   2950  CE  LYS H 213     -10.704 -22.861  -5.076  1.00  1.00           C
ATOM   2951  HE1 LYS H 213     -11.333 -22.016  -5.430  1.00  0.00           H
ATOM   2952  HE2 LYS H 213      -9.904 -23.077  -5.816  1.00  0.00           H
ATOM   2953  NZ  LYS H 213     -10.049 -22.437  -3.814  1.00  1.00           N
ATOM   2954  HZ1 LYS H 213      -9.442 -23.205  -3.463  1.00  0.00           H
ATOM   2955  HZ2 LYS H 213     -10.776 -22.216  -3.103  1.00  0.00           H
ATOM   2956  HZ3 LYS H 213      -9.470 -21.591  -3.991  1.00  0.00           H
ATOM   2957  C   LYS H 213     -13.561 -28.053  -7.227  1.00  1.00           C
ATOM   2958  O   LYS H 213     -12.839 -28.885  -6.686  1.00  1.00           O
ATOM   2959  N   ASN H 214     -14.827 -28.327  -7.547  1.00  1.00           N
ATOM   2960  HN  ASN H 214     -15.436 -27.624  -7.905  1.00  0.00           H
ATOM   2961  CA  ASN H 214     -15.418 -29.650  -7.404  1.00  1.00           C
ATOM   2962  HA  ASN H 214     -14.798 -30.229  -6.736  1.00  0.00           H
ATOM   2963  CB  ASN H 214     -16.840 -29.516  -6.842  1.00  1.00           C
ATOM   2964  HB1 ASN H 214     -17.457 -28.938  -7.562  1.00  0.00           H
ATOM   2965  HB2 ASN H 214     -16.794 -28.967  -5.878  1.00  0.00           H
ATOM   2966  CG  ASN H 214     -17.515 -30.856  -6.599  1.00  1.00           C
ATOM   2967  OD1 ASN H 214     -17.152 -31.909  -7.101  1.00  1.00           O
ATOM   2968  ND2 ASN H 214     -18.545 -30.866  -5.790  1.00  1.00           N
ATOM   2969 HD21 ASN H 214     -19.022 -31.724  -5.599  1.00  0.00           H
ATOM   2970 HD22 ASN H 214     -18.854 -30.016  -5.364  1.00  0.00           H
ATOM   2971  C   ASN H 214     -15.372 -30.384  -8.745  1.00  1.00           C
ATOM   2972  O   ASN H 214     -16.107 -30.046  -9.670  1.00  1.00           O
ATOM   2973  N   LEU H 215     -14.560 -31.439  -8.806  1.00  1.00           N
ATOM   2974  HN  LEU H 215     -14.064 -31.756  -8.002  1.00  0.00           H
ATOM   2975  CA  LEU H 215     -14.328 -32.208 -10.024  1.00  1.00           C
ATOM   2976  HA  LEU H 215     -13.928 -31.546 -10.778  1.00  0.00           H
ATOM   2977  CB  LEU H 215     -13.334 -33.341  -9.707  1.00  1.00           C
ATOM   2978  HB1 LEU H 215     -13.904 -34.250  -9.421  1.00  0.00           H
ATOM   2979  HB2 LEU H 215     -12.698 -33.032  -8.851  1.00  0.00           H
ATOM   2980  CG  LEU H 215     -12.428 -33.677 -10.905  1.00  1.00           C
ATOM   2981  HG  LEU H 215     -13.007 -33.564 -11.846  1.00  0.00           H
ATOM   2982  CD1 LEU H 215     -11.214 -32.748 -10.944  1.00  1.00           C
ATOM   2983 HD11 LEU H 215     -10.620 -32.857 -10.011  1.00  0.00           H
ATOM   2984 HD12 LEU H 215     -11.548 -31.692 -11.030  1.00  0.00           H
ATOM   2985 HD13 LEU H 215     -10.567 -33.007 -11.809  1.00  0.00           H
ATOM   2986  CD2 LEU H 215     -11.936 -35.116 -10.782  1.00  1.00           C
ATOM   2987 HD21 LEU H 215     -12.777 -35.823 -10.951  1.00  0.00           H
ATOM   2988 HD22 LEU H 215     -11.525 -35.290  -9.764  1.00  0.00           H
ATOM   2989 HD23 LEU H 215     -11.149 -35.313 -11.541  1.00  0.00           H
ATOM   2990  C   LEU H 215     -15.617 -32.778 -10.644  1.00  1.00           C
ATOM   2991  O   LEU H 215     -15.746 -32.776 -11.862  1.00  1.00           O
ATOM   2992  N   CYS H 216     -16.592 -33.232  -9.840  1.00  1.00           N
ATOM   2993  HN  CYS H 216     -16.505 -33.245  -8.847  1.00  0.00           H
ATOM   2994  CA  CYS H 216     -17.853 -33.739 -10.395  1.00  1.00           C
ATOM   2995  HA  CYS H 216     -17.607 -34.459 -11.161  1.00  0.00           H
ATOM   2996  CB  CYS H 216     -18.737 -34.396  -9.324  1.00  1.00           C
ATOM   2997  HB1 CYS H 216     -19.747 -34.500  -9.767  1.00  0.00           H
ATOM   2998  HB2 CYS H 216     -18.791 -33.683  -8.477  1.00  0.00           H
ATOM   2999  SG  CYS H 216     -18.277 -36.013  -8.641  1.00  1.00           S
ATOM   3000  C   CYS H 216     -18.664 -32.625 -11.066  1.00  1.00           C
ATOM   3001  O   CYS H 216     -19.164 -32.811 -12.169  1.00  1.00           O
ATOM   3002  N   GLU H 217     -18.771 -31.468 -10.411  1.00  1.00           N
ATOM   3003  HN  GLU H 217     -18.345 -31.334  -9.520  1.00  0.00           H
ATOM   3004  CA  GLU H 217     -19.511 -30.315 -10.935  1.00  1.00           C
ATOM   3005  HA  GLU H 217     -20.502 -30.637 -11.218  1.00  0.00           H
ATOM   3006  CB  GLU H 217     -19.573 -29.256  -9.830  1.00  1.00           C
ATOM   3007  HB1 GLU H 217     -18.541 -28.905  -9.620  1.00  0.00           H
ATOM   3008  HB2 GLU H 217     -19.986 -29.727  -8.913  1.00  0.00           H
ATOM   3009  CG  GLU H 217     -20.439 -28.039 -10.185  1.00  1.00           C
ATOM   3010  HG1 GLU H 217     -21.486 -28.373 -10.350  1.00  0.00           H
ATOM   3011  HG2 GLU H 217     -20.052 -27.577 -11.118  1.00  0.00           H
ATOM   3012  CD  GLU H 217     -20.430 -26.981  -9.072  1.00  1.00           C
ATOM   3013  OE1 GLU H 217     -21.358 -26.142  -9.047  1.00  1.00           O
ATOM   3014  OE2 GLU H 217     -19.475 -26.988  -8.255  1.00  1.00           O
ATOM   3015  C   GLU H 217     -18.839 -29.761 -12.197  1.00  1.00           C
ATOM   3016  O   GLU H 217     -19.509 -29.472 -13.185  1.00  1.00           O
ATOM   3017  N   ALA H 218     -17.506 -29.687 -12.197  1.00  1.00           N
ATOM   3018  HN  ALA H 218     -16.983 -29.853 -11.366  1.00  0.00           H
ATOM   3019  CA  ALA H 218     -16.707 -29.366 -13.374  1.00  1.00           C
ATOM   3020  HA  ALA H 218     -16.940 -28.360 -13.690  1.00  0.00           H
ATOM   3021  CB  ALA H 218     -15.233 -29.491 -12.982  1.00  1.00           C
ATOM   3022  HB1 ALA H 218     -15.087 -30.373 -12.323  1.00  0.00           H
ATOM   3023  HB2 ALA H 218     -14.909 -28.581 -12.433  1.00  0.00           H
ATOM   3024  HB3 ALA H 218     -14.609 -29.621 -13.892  1.00  0.00           H
ATOM   3025  C   ALA H 218     -17.032 -30.288 -14.559  1.00  1.00           C
ATOM   3026  O   ALA H 218     -17.252 -29.812 -15.670  1.00  1.00           O
ATOM   3027  N   MET H 219     -17.114 -31.598 -14.323  1.00  1.00           N
ATOM   3028  HN  MET H 219     -17.002 -31.965 -13.403  1.00  0.00           H
ATOM   3029  CA  MET H 219     -17.369 -32.594 -15.364  1.00  1.00           C
ATOM   3030  HA  MET H 219     -16.773 -32.353 -16.231  1.00  0.00           H
ATOM   3031  CB  MET H 219     -16.986 -33.963 -14.797  1.00  1.00           C
ATOM   3032  HB1 MET H 219     -17.912 -34.470 -14.453  1.00  0.00           H
ATOM   3033  HB2 MET H 219     -16.317 -33.805 -13.925  1.00  0.00           H
ATOM   3034  CG  MET H 219     -16.275 -34.882 -15.788  1.00  1.00           C
ATOM   3035  HG1 MET H 219     -15.607 -34.260 -16.420  1.00  0.00           H
ATOM   3036  HG2 MET H 219     -17.042 -35.346 -16.442  1.00  0.00           H
ATOM   3037  SD  MET H 219     -15.296 -36.192 -14.998  1.00  1.00           S
ATOM   3038  CE  MET H 219     -16.371 -36.617 -13.615  1.00  1.00           C
ATOM   3039  HE1 MET H 219     -17.414 -36.796 -13.954  1.00  0.00           H
ATOM   3040  HE2 MET H 219     -16.389 -35.789 -12.874  1.00  0.00           H
ATOM   3041  HE3 MET H 219     -16.009 -37.542 -13.118  1.00  0.00           H
ATOM   3042  C   MET H 219     -18.820 -32.555 -15.874  1.00  1.00           C
ATOM   3043  O   MET H 219     -19.053 -32.693 -17.074  1.00  1.00           O
ATOM   3044  N   GLU H 220     -19.797 -32.308 -14.994  1.00  1.00           N
ATOM   3045  HN  GLU H 220     -19.614 -32.285 -14.015  1.00  0.00           H
ATOM   3046  CA  GLU H 220     -21.195 -32.054 -15.375  1.00  1.00           C
ATOM   3047  HA  GLU H 220     -21.531 -32.880 -15.984  1.00  0.00           H
ATOM   3048  CB  GLU H 220     -22.085 -31.915 -14.124  1.00  1.00           C
ATOM   3049  HB1 GLU H 220     -23.053 -31.466 -14.430  1.00  0.00           H
ATOM   3050  HB2 GLU H 220     -21.581 -31.231 -13.409  1.00  0.00           H
ATOM   3051  CG  GLU H 220     -22.371 -33.247 -13.406  1.00  1.00           C
ATOM   3052  HG1 GLU H 220     -21.407 -33.690 -13.076  1.00  0.00           H
ATOM   3053  HG2 GLU H 220     -22.865 -33.940 -14.120  1.00  0.00           H
ATOM   3054  CD  GLU H 220     -23.284 -33.092 -12.169  1.00  1.00           C
ATOM   3055  OE1 GLU H 220     -23.708 -34.134 -11.614  1.00  1.00           O
ATOM   3056  OE2 GLU H 220     -23.615 -31.946 -11.787  1.00  1.00           O
ATOM   3057  C   GLU H 220     -21.318 -30.788 -16.240  1.00  1.00           C
ATOM   3058  O   GLU H 220     -21.935 -30.822 -17.310  1.00  1.00           O
ATOM   3059  N   ASN H 221     -20.681 -29.690 -15.819  1.00  1.00           N
ATOM   3060  HN  ASN H 221     -20.177 -29.685 -14.959  1.00  0.00           H
ATOM   3061  CA  ASN H 221     -20.663 -28.427 -16.558  1.00  1.00           C
ATOM   3062  HA  ASN H 221     -21.682 -28.148 -16.780  1.00  0.00           H
ATOM   3063  CB  ASN H 221     -19.979 -27.347 -15.704  1.00  1.00           C
ATOM   3064  HB1 ASN H 221     -19.750 -26.474 -16.352  1.00  0.00           H
ATOM   3065  HB2 ASN H 221     -19.031 -27.761 -15.300  1.00  0.00           H
ATOM   3066  CG  ASN H 221     -20.818 -26.863 -14.538  1.00  1.00           C
ATOM   3067  OD1 ASN H 221     -22.032 -26.973 -14.509  1.00  1.00           O
ATOM   3068  ND2 ASN H 221     -20.195 -26.240 -13.566  1.00  1.00           N
ATOM   3069 HD21 ASN H 221     -20.709 -25.904 -12.777  1.00  0.00           H
ATOM   3070 HD22 ASN H 221     -19.206 -26.101 -13.614  1.00  0.00           H
ATOM   3071  C   ASN H 221     -19.954 -28.577 -17.908  1.00  1.00           C
ATOM   3072  O   ASN H 221     -20.464 -28.106 -18.924  1.00  1.00           O
ATOM   3073  N   PHE H 222     -18.821 -29.278 -17.939  1.00  1.00           N
ATOM   3074  HN  PHE H 222     -18.403 -29.612 -17.099  1.00  0.00           H
ATOM   3075  CA  PHE H 222     -18.100 -29.618 -19.162  1.00  1.00           C
ATOM   3076  HA  PHE H 222     -17.806 -28.702 -19.652  1.00  0.00           H
ATOM   3077  CB  PHE H 222     -16.872 -30.456 -18.798  1.00  1.00           C
ATOM   3078  HB1 PHE H 222     -17.176 -31.256 -18.089  1.00  0.00           H
ATOM   3079  HB2 PHE H 222     -16.110 -29.798 -18.328  1.00  0.00           H
ATOM   3080  CG  PHE H 222     -16.206 -31.136 -19.975  1.00  1.00           C
ATOM   3081  CD1 PHE H 222     -15.652 -30.368 -21.011  1.00  1.00           C
ATOM   3082  HD1 PHE H 222     -15.747 -29.293 -20.983  1.00  0.00           H
ATOM   3083  CE1 PHE H 222     -14.978 -30.973 -22.081  1.00  1.00           C
ATOM   3084  HE1 PHE H 222     -14.564 -30.371 -22.876  1.00  0.00           H
ATOM   3085  CZ  PHE H 222     -14.847 -32.368 -22.107  1.00  1.00           C
ATOM   3086  HZ  PHE H 222     -14.336 -32.849 -22.928  1.00  0.00           H
ATOM   3087  CD2 PHE H 222     -16.097 -32.534 -20.018  1.00  1.00           C
ATOM   3088  HD2 PHE H 222     -16.560 -33.140 -19.253  1.00  0.00           H
ATOM   3089  CE2 PHE H 222     -15.382 -33.138 -21.063  1.00  1.00           C
ATOM   3090  HE2 PHE H 222     -15.242 -34.209 -21.064  1.00  0.00           H
ATOM   3091  C   PHE H 222     -19.001 -30.372 -20.141  1.00  1.00           C
ATOM   3092  O   PHE H 222     -19.127 -29.960 -21.293  1.00  1.00           O
ATOM   3093  N   MET H 223     -19.693 -31.420 -19.681  1.00  1.00           N
ATOM   3094  HN  MET H 223     -19.599 -31.734 -18.740  1.00  0.00           H
ATOM   3095  CA  MET H 223     -20.633 -32.183 -20.509  1.00  1.00           C
ATOM   3096  HA  MET H 223     -20.099 -32.556 -21.371  1.00  0.00           H
ATOM   3097  CB  MET H 223     -21.220 -33.347 -19.694  1.00  1.00           C
ATOM   3098  HB1 MET H 223     -22.134 -33.720 -20.203  1.00  0.00           H
ATOM   3099  HB2 MET H 223     -21.497 -32.977 -18.684  1.00  0.00           H
ATOM   3100  CG  MET H 223     -20.227 -34.498 -19.547  1.00  1.00           C
ATOM   3101  HG1 MET H 223     -20.656 -35.235 -18.836  1.00  0.00           H
ATOM   3102  HG2 MET H 223     -19.292 -34.092 -19.108  1.00  0.00           H
ATOM   3103  SD  MET H 223     -19.834 -35.336 -21.099  1.00  1.00           S
ATOM   3104  CE  MET H 223     -21.242 -36.442 -21.322  1.00  1.00           C
ATOM   3105  HE1 MET H 223     -22.195 -35.874 -21.386  1.00  0.00           H
ATOM   3106  HE2 MET H 223     -21.318 -37.144 -20.465  1.00  0.00           H
ATOM   3107  HE3 MET H 223     -21.127 -37.025 -22.260  1.00  0.00           H
ATOM   3108  C   MET H 223     -21.772 -31.314 -21.048  1.00  1.00           C
ATOM   3109  O   MET H 223     -22.175 -31.469 -22.204  1.00  1.00           O
ATOM   3110  N   GLN H 224     -22.295 -30.393 -20.235  1.00  1.00           N
ATOM   3111  HN  GLN H 224     -21.991 -30.292 -19.291  1.00  0.00           H
ATOM   3112  CA  GLN H 224     -23.343 -29.474 -20.666  1.00  1.00           C
ATOM   3113  HA  GLN H 224     -24.104 -30.044 -21.178  1.00  0.00           H
ATOM   3114  CB  GLN H 224     -23.937 -28.756 -19.447  1.00  1.00           C
ATOM   3115  HB1 GLN H 224     -23.155 -28.130 -18.966  1.00  0.00           H
ATOM   3116  HB2 GLN H 224     -24.298 -29.507 -18.712  1.00  0.00           H
ATOM   3117  CG  GLN H 224     -25.106 -27.868 -19.892  1.00  1.00           C
ATOM   3118  HG1 GLN H 224     -25.789 -28.476 -20.522  1.00  0.00           H
ATOM   3119  HG2 GLN H 224     -24.700 -27.030 -20.497  1.00  0.00           H
ATOM   3120  CD  GLN H 224     -25.921 -27.274 -18.755  1.00  1.00           C
ATOM   3121  OE1 GLN H 224     -25.855 -27.644 -17.596  1.00  1.00           O
ATOM   3122  NE2 GLN H 224     -26.777 -26.334 -19.080  1.00  1.00           N
ATOM   3123 HE21 GLN H 224     -27.341 -25.906 -18.374  1.00  0.00           H
ATOM   3124 HE22 GLN H 224     -26.865 -26.046 -20.034  1.00  0.00           H
ATOM   3125  C   GLN H 224     -22.840 -28.503 -21.745  1.00  1.00           C
ATOM   3126  O   GLN H 224     -23.458 -28.410 -22.806  1.00  1.00           O
ATOM   3127  N   GLN H 225     -21.704 -27.841 -21.513  1.00  1.00           N
ATOM   3128  HN  GLN H 225     -21.213 -27.949 -20.653  1.00  0.00           H
ATOM   3129  CA  GLN H 225     -21.083 -26.917 -22.470  1.00  1.00           C
ATOM   3130  HA  GLN H 225     -21.800 -26.149 -22.718  1.00  0.00           H
ATOM   3131  CB  GLN H 225     -19.828 -26.303 -21.832  1.00  1.00           C
ATOM   3132  HB1 GLN H 225     -19.260 -25.771 -22.624  1.00  0.00           H
ATOM   3133  HB2 GLN H 225     -19.202 -27.128 -21.433  1.00  0.00           H
ATOM   3134  CG  GLN H 225     -20.104 -25.313 -20.690  1.00  1.00           C
ATOM   3135  HG1 GLN H 225     -19.137 -25.028 -20.224  1.00  0.00           H
ATOM   3136  HG2 GLN H 225     -20.741 -25.814 -19.931  1.00  0.00           H
ATOM   3137  CD  GLN H 225     -20.811 -24.039 -21.141  1.00  1.00           C
ATOM   3138  OE1 GLN H 225     -20.704 -23.570 -22.262  1.00  1.00           O
ATOM   3139  NE2 GLN H 225     -21.567 -23.412 -20.269  1.00  1.00           N
ATOM   3140 HE21 GLN H 225     -22.045 -22.574 -20.533  1.00  0.00           H
ATOM   3141 HE22 GLN H 225     -21.665 -23.773 -19.342  1.00  0.00           H
ATOM   3142  C   GLN H 225     -20.695 -27.621 -23.779  1.00  1.00           C
ATOM   3143  O   GLN H 225     -20.907 -27.084 -24.865  1.00  1.00           O
ATOM   3144  N   LEU H 226     -20.179 -28.851 -23.702  1.00  1.00           N
ATOM   3145  HN  LEU H 226     -20.014 -29.294 -22.824  1.00  0.00           H
ATOM   3146  CA  LEU H 226     -19.819 -29.637 -24.883  1.00  1.00           C
ATOM   3147  HA  LEU H 226     -19.178 -29.037 -25.512  1.00  0.00           H
ATOM   3148  CB  LEU H 226     -19.095 -30.913 -24.429  1.00  1.00           C
ATOM   3149  HB1 LEU H 226     -19.845 -31.670 -24.114  1.00  0.00           H
ATOM   3150  HB2 LEU H 226     -18.438 -30.676 -23.565  1.00  0.00           H
ATOM   3151  CG  LEU H 226     -18.246 -31.484 -25.571  1.00  1.00           C
ATOM   3152  HG  LEU H 226     -18.751 -31.289 -26.541  1.00  0.00           H
ATOM   3153  CD1 LEU H 226     -16.867 -30.831 -25.574  1.00  1.00           C
ATOM   3154 HD11 LEU H 226     -16.350 -31.026 -24.610  1.00  0.00           H
ATOM   3155 HD12 LEU H 226     -16.969 -29.733 -25.706  1.00  0.00           H
ATOM   3156 HD13 LEU H 226     -16.251 -31.251 -26.398  1.00  0.00           H
ATOM   3157  CD2 LEU H 226     -18.063 -32.984 -25.406  1.00  1.00           C
ATOM   3158 HD21 LEU H 226     -19.051 -33.492 -25.412  1.00  0.00           H
ATOM   3159 HD22 LEU H 226     -17.559 -33.199 -24.439  1.00  0.00           H
ATOM   3160 HD23 LEU H 226     -17.453 -33.385 -26.243  1.00  0.00           H
ATOM   3161  C   LEU H 226     -21.049 -29.990 -25.731  1.00  1.00           C
ATOM   3162  O   LEU H 226     -21.031 -29.917 -26.958  1.00  1.00           O
ATOM   3163  N   LYS H 227     -22.161 -30.331 -25.076  1.00  1.00           N
ATOM   3164  HN  LYS H 227     -22.182 -30.416 -24.083  1.00  0.00           H
ATOM   3165  CA  LYS H 227     -23.422 -30.603 -25.767  1.00  1.00           C
ATOM   3166  HA  LYS H 227     -23.235 -31.304 -26.567  1.00  0.00           H
ATOM   3167  CB  LYS H 227     -24.399 -31.184 -24.749  1.00  1.00           C
ATOM   3168  HB1 LYS H 227     -24.697 -30.387 -24.036  1.00  0.00           H
ATOM   3169  HB2 LYS H 227     -23.896 -31.999 -24.187  1.00  0.00           H
ATOM   3170  CG  LYS H 227     -25.651 -31.743 -25.427  1.00  1.00           C
ATOM   3171  HG1 LYS H 227     -25.367 -32.529 -26.159  1.00  0.00           H
ATOM   3172  HG2 LYS H 227     -26.187 -30.931 -25.962  1.00  0.00           H
ATOM   3173  CD  LYS H 227     -26.549 -32.337 -24.348  1.00  1.00           C
ATOM   3174  HD1 LYS H 227     -26.867 -31.536 -23.647  1.00  0.00           H
ATOM   3175  HD2 LYS H 227     -25.987 -33.109 -23.780  1.00  0.00           H
ATOM   3176  CE  LYS H 227     -27.777 -32.970 -24.989  1.00  1.00           C
ATOM   3177  HE1 LYS H 227     -27.473 -33.768 -25.700  1.00  0.00           H
ATOM   3178  HE2 LYS H 227     -28.378 -32.198 -25.515  1.00  0.00           H
ATOM   3179  NZ  LYS H 227     -28.619 -33.579 -23.937  1.00  1.00           N
ATOM   3180  HZ1 LYS H 227     -28.918 -32.845 -23.263  1.00  0.00           H
ATOM   3181  HZ2 LYS H 227     -28.073 -34.309 -23.435  1.00  0.00           H
ATOM   3182  HZ3 LYS H 227     -29.458 -34.012 -24.372  1.00  0.00           H
ATOM   3183  C   LYS H 227     -23.981 -29.356 -26.455  1.00  1.00           C
ATOM   3184  O   LYS H 227     -24.583 -29.479 -27.521  1.00  1.00           O
ATOM   3185  N   GLU H 228     -23.797 -28.183 -25.854  1.00  1.00           N
ATOM   3186  HN  GLU H 228     -23.369 -28.128 -24.956  1.00  0.00           H
ATOM   3187  CA  GLU H 228     -24.193 -26.895 -26.433  1.00  1.00           C
ATOM   3188  HA  GLU H 228     -25.181 -27.004 -26.855  1.00  0.00           H
ATOM   3189  CB  GLU H 228     -24.190 -25.801 -25.343  1.00  1.00           C
ATOM   3190  HB1 GLU H 228     -24.272 -24.805 -25.828  1.00  0.00           H
ATOM   3191  HB2 GLU H 228     -23.233 -25.850 -24.781  1.00  0.00           H
ATOM   3192  CG  GLU H 228     -25.364 -25.981 -24.357  1.00  1.00           C
ATOM   3193  HG1 GLU H 228     -25.312 -27.007 -23.935  1.00  0.00           H
ATOM   3194  HG2 GLU H 228     -26.314 -25.865 -24.920  1.00  0.00           H
ATOM   3195  CD  GLU H 228     -25.387 -24.985 -23.178  1.00  1.00           C
ATOM   3196  OE1 GLU H 228     -26.174 -25.242 -22.227  1.00  1.00           O
ATOM   3197  OE2 GLU H 228     -24.694 -23.946 -23.239  1.00  1.00           O
ATOM   3198  C   GLU H 228     -23.327 -26.517 -27.647  1.00  1.00           C
ATOM   3199  O   GLU H 228     -23.871 -26.015 -28.629  1.00  1.00           O
ATOM   3200  N   SER H 229     -22.027 -26.847 -27.646  1.00  1.00           N
ATOM   3201  HN  SER H 229     -21.606 -27.290 -26.859  1.00  0.00           H
ATOM   3202  CA  SER H 229     -21.123 -26.590 -28.782  1.00  1.00           C
ATOM   3203  HA  SER H 229     -21.364 -25.620 -29.192  1.00  0.00           H
ATOM   3204  CB  SER H 229     -19.665 -26.626 -28.312  1.00  1.00           C
ATOM   3205  HB1 SER H 229     -19.574 -26.075 -27.352  1.00  0.00           H
ATOM   3206  HB2 SER H 229     -19.019 -26.145 -29.077  1.00  0.00           H
ATOM   3207  OG  SER H 229     -19.210 -27.951 -28.112  1.00  1.00           O
ATOM   3208  HG1 SER H 229     -19.673 -28.275 -27.336  1.00  0.00           H
ATOM   3209  C   SER H 229     -21.323 -27.536 -29.978  1.00  1.00           C
ATOM   3210  O   SER H 229     -20.850 -27.261 -31.083  1.00  1.00           O
ATOM   3211  N   GLY H 230     -22.031 -28.653 -29.778  1.00  1.00           N
ATOM   3212  HN  GLY H 230     -22.396 -28.870 -28.877  1.00  0.00           H
ATOM   3213  CA  GLY H 230     -22.335 -29.639 -30.818  1.00  1.00           C
ATOM   3214  HA1 GLY H 230     -22.659 -29.094 -31.692  1.00  0.00           H
ATOM   3215  HA2 GLY H 230     -23.137 -30.260 -30.447  1.00  0.00           H
ATOM   3216  C   GLY H 230     -21.163 -30.544 -31.216  1.00  1.00           C
ATOM   3217  O   GLY H 230     -21.282 -31.259 -32.209  1.00  1.00           O
ATOM   3218  N   MET H 231     -20.056 -30.523 -30.467  1.00  1.00           N
ATOM   3219  HN  MET H 231     -19.968 -29.880 -29.711  1.00  0.00           H
ATOM   3220  CA  MET H 231     -18.896 -31.401 -30.659  1.00  1.00           C
ATOM   3221  HA  MET H 231     -18.909 -31.775 -31.672  1.00  0.00           H
ATOM   3222  CB  MET H 231     -17.623 -30.580 -30.393  1.00  1.00           C
ATOM   3223  HB1 MET H 231     -17.587 -30.325 -29.313  1.00  0.00           H
ATOM   3224  HB2 MET H 231     -17.679 -29.641 -30.983  1.00  0.00           H
ATOM   3225  CG  MET H 231     -16.329 -31.312 -30.764  1.00  1.00           C
ATOM   3226  HG1 MET H 231     -16.446 -31.725 -31.788  1.00  0.00           H
ATOM   3227  HG2 MET H 231     -16.195 -32.159 -30.059  1.00  0.00           H
ATOM   3228  SD  MET H 231     -14.848 -30.254 -30.713  1.00  1.00           S
ATOM   3229  CE  MET H 231     -14.662 -29.878 -32.472  1.00  1.00           C
ATOM   3230  HE1 MET H 231     -15.559 -29.357 -32.870  1.00  0.00           H
ATOM   3231  HE2 MET H 231     -14.524 -30.815 -33.052  1.00  0.00           H
ATOM   3232  HE3 MET H 231     -13.783 -29.219 -32.632  1.00  0.00           H
ATOM   3233  C   MET H 231     -19.016 -32.636 -29.756  1.00  1.00           C
ATOM   3234  O   MET H 231     -19.491 -32.527 -28.624  1.00  1.00           O
ATOM   3235  N   THR H 232     -18.609 -33.819 -30.227  1.00  1.00           N
ATOM   3236  HN  THR H 232     -18.306 -33.949 -31.168  1.00  0.00           H
ATOM   3237  CA  THR H 232     -18.592 -35.009 -29.352  1.00  1.00           C
ATOM   3238  HA  THR H 232     -19.353 -34.858 -28.601  1.00  0.00           H
ATOM   3239  CB  THR H 232     -18.846 -36.344 -30.069  1.00  1.00           C
ATOM   3240  HB  THR H 232     -19.297 -37.062 -29.351  1.00  0.00           H
ATOM   3241  OG1 THR H 232     -17.673 -36.920 -30.584  1.00  1.00           O
ATOM   3242  HG1 THR H 232     -17.096 -37.064 -29.830  1.00  0.00           H
ATOM   3243  CG2 THR H 232     -19.894 -36.258 -31.178  1.00  1.00           C
ATOM   3244 HG21 THR H 232     -19.496 -35.675 -32.035  1.00  0.00           H
ATOM   3245 HG22 THR H 232     -20.806 -35.751 -30.798  1.00  0.00           H
ATOM   3246 HG23 THR H 232     -20.153 -37.278 -31.533  1.00  0.00           H
ATOM   3247  C   THR H 232     -17.324 -35.064 -28.504  1.00  1.00           C
ATOM   3248  O   THR H 232     -16.320 -34.414 -28.807  1.00  1.00           O
ATOM   3249  N   MET H 233     -17.354 -35.854 -27.428  1.00  1.00           N
ATOM   3250  HN  MET H 233     -18.172 -36.358 -27.161  1.00  0.00           H
ATOM   3251  CA  MET H 233     -16.180 -36.027 -26.573  1.00  1.00           C
ATOM   3252  HA  MET H 233     -15.802 -35.049 -26.314  1.00  0.00           H
ATOM   3253  CB  MET H 233     -16.574 -36.803 -25.314  1.00  1.00           C
ATOM   3254  HB1 MET H 233     -16.675 -37.881 -25.562  1.00  0.00           H
ATOM   3255  HB2 MET H 233     -17.550 -36.427 -24.939  1.00  0.00           H
ATOM   3256  CG  MET H 233     -15.510 -36.629 -24.225  1.00  1.00           C
ATOM   3257  HG1 MET H 233     -14.979 -35.673 -24.413  1.00  0.00           H
ATOM   3258  HG2 MET H 233     -14.780 -37.459 -24.322  1.00  0.00           H
ATOM   3259  SD  MET H 233     -16.166 -36.616 -22.543  1.00  1.00           S
ATOM   3260  CE  MET H 233     -17.092 -35.072 -22.661  1.00  1.00           C
ATOM   3261  HE1 MET H 233     -18.066 -35.224 -23.174  1.00  0.00           H
ATOM   3262  HE2 MET H 233     -16.513 -34.321 -23.239  1.00  0.00           H
ATOM   3263  HE3 MET H 233     -17.298 -34.669 -21.646  1.00  0.00           H
ATOM   3264  C   MET H 233     -15.039 -36.720 -27.320  1.00  1.00           C
ATOM   3265  O   MET H 233     -13.881 -36.358 -27.140  1.00  1.00           O
ATOM   3266  N   GLU H 234     -15.365 -37.651 -28.217  1.00  1.00           N
ATOM   3267  HN  GLU H 234     -16.314 -37.927 -28.343  1.00  0.00           H
ATOM   3268  CA  GLU H 234     -14.407 -38.341 -29.078  1.00  1.00           C
ATOM   3269  HA  GLU H 234     -13.601 -38.699 -28.455  1.00  0.00           H
ATOM   3270  CB  GLU H 234     -15.064 -39.518 -29.822  1.00  1.00           C
ATOM   3271  HB1 GLU H 234     -14.280 -40.034 -30.416  1.00  0.00           H
ATOM   3272  HB2 GLU H 234     -15.829 -39.107 -30.514  1.00  0.00           H
ATOM   3273  CG  GLU H 234     -15.744 -40.558 -28.918  1.00  1.00           C
ATOM   3274  HG1 GLU H 234     -15.095 -40.736 -28.034  1.00  0.00           H
ATOM   3275  HG2 GLU H 234     -15.852 -41.505 -29.488  1.00  0.00           H
ATOM   3276  CD  GLU H 234     -17.138 -40.145 -28.411  1.00  1.00           C
ATOM   3277  OE1 GLU H 234     -17.701 -40.918 -27.612  1.00  1.00           O
ATOM   3278  OE2 GLU H 234     -17.653 -39.077 -28.842  1.00  1.00           O
ATOM   3279  C   GLU H 234     -13.783 -37.394 -30.105  1.00  1.00           C
ATOM   3280  O   GLU H 234     -12.569 -37.418 -30.285  1.00  1.00           O
ATOM   3281  N   GLU H 235     -14.580 -36.530 -30.748  1.00  1.00           N
ATOM   3282  HN  GLU H 235     -15.569 -36.541 -30.627  1.00  0.00           H
ATOM   3283  CA  GLU H 235     -14.063 -35.511 -31.671  1.00  1.00           C
ATOM   3284  HA  GLU H 235     -13.493 -36.014 -32.438  1.00  0.00           H
ATOM   3285  CB  GLU H 235     -15.212 -34.711 -32.301  1.00  1.00           C
ATOM   3286  HB1 GLU H 235     -14.789 -33.799 -32.773  1.00  0.00           H
ATOM   3287  HB2 GLU H 235     -15.913 -34.407 -31.495  1.00  0.00           H
ATOM   3288  CG  GLU H 235     -16.001 -35.488 -33.364  1.00  1.00           C
ATOM   3289  HG1 GLU H 235     -16.455 -36.388 -32.896  1.00  0.00           H
ATOM   3290  HG2 GLU H 235     -15.308 -35.807 -34.172  1.00  0.00           H
ATOM   3291  CD  GLU H 235     -17.122 -34.634 -33.983  1.00  1.00           C
ATOM   3292  OE1 GLU H 235     -17.473 -34.902 -35.157  1.00  1.00           O
ATOM   3293  OE2 GLU H 235     -17.605 -33.692 -33.307  1.00  1.00           O
ATOM   3294  C   GLU H 235     -13.123 -34.538 -30.954  1.00  1.00           C
ATOM   3295  O   GLU H 235     -12.042 -34.229 -31.465  1.00  1.00           O
ATOM   3296  N   LEU H 236     -13.509 -34.087 -29.755  1.00  1.00           N
ATOM   3297  HN  LEU H 236     -14.397 -34.323 -29.369  1.00  0.00           H
ATOM   3298  CA  LEU H 236     -12.671 -33.226 -28.929  1.00  1.00           C
ATOM   3299  HA  LEU H 236     -12.356 -32.384 -29.528  1.00  0.00           H
ATOM   3300  CB  LEU H 236     -13.470 -32.748 -27.702  1.00  1.00           C
ATOM   3301  HB1 LEU H 236     -13.839 -33.638 -27.149  1.00  0.00           H
ATOM   3302  HB2 LEU H 236     -14.341 -32.156 -28.054  1.00  0.00           H
ATOM   3303  CG  LEU H 236     -12.640 -31.878 -26.738  1.00  1.00           C
ATOM   3304  HG  LEU H 236     -11.792 -32.481 -26.350  1.00  0.00           H
ATOM   3305  CD1 LEU H 236     -12.087 -30.624 -27.415  1.00  1.00           C
ATOM   3306 HD11 LEU H 236     -12.921 -29.999 -27.800  1.00  0.00           H
ATOM   3307 HD12 LEU H 236     -11.436 -30.911 -28.268  1.00  0.00           H
ATOM   3308 HD13 LEU H 236     -11.503 -30.025 -26.683  1.00  0.00           H
ATOM   3309  CD2 LEU H 236     -13.484 -31.415 -25.556  1.00  1.00           C
ATOM   3310 HD21 LEU H 236     -14.013 -32.280 -25.102  1.00  0.00           H
ATOM   3311 HD22 LEU H 236     -14.241 -30.677 -25.898  1.00  0.00           H
ATOM   3312 HD23 LEU H 236     -12.832 -30.953 -24.784  1.00  0.00           H
ATOM   3313  C   LEU H 236     -11.370 -33.939 -28.537  1.00  1.00           C
ATOM   3314  O   LEU H 236     -10.287 -33.394 -28.758  1.00  1.00           O
ATOM   3315  N   LYS H 237     -11.462 -35.168 -28.012  1.00  1.00           N
ATOM   3316  HN  LYS H 237     -12.349 -35.595 -27.859  1.00  0.00           H
ATOM   3317  CA  LYS H 237     -10.304 -35.984 -27.622  1.00  1.00           C
ATOM   3318  HA  LYS H 237      -9.743 -35.442 -26.875  1.00  0.00           H
ATOM   3319  CB  LYS H 237     -10.787 -37.333 -27.061  1.00  1.00           C
ATOM   3320  HB1 LYS H 237     -11.295 -37.902 -27.868  1.00  0.00           H
ATOM   3321  HB2 LYS H 237     -11.513 -37.147 -26.241  1.00  0.00           H
ATOM   3322  CG  LYS H 237      -9.617 -38.166 -26.518  1.00  1.00           C
ATOM   3323  HG1 LYS H 237      -9.047 -37.558 -25.784  1.00  0.00           H
ATOM   3324  HG2 LYS H 237      -8.944 -38.439 -27.358  1.00  0.00           H
ATOM   3325  CD  LYS H 237     -10.110 -39.445 -25.835  1.00  1.00           C
ATOM   3326  HD1 LYS H 237     -10.764 -40.013 -26.530  1.00  0.00           H
ATOM   3327  HD2 LYS H 237     -10.693 -39.184 -24.926  1.00  0.00           H
ATOM   3328  CE  LYS H 237      -8.902 -40.301 -25.446  1.00  1.00           C
ATOM   3329  HE1 LYS H 237      -8.243 -39.730 -24.758  1.00  0.00           H
ATOM   3330  HE2 LYS H 237      -8.339 -40.594 -26.358  1.00  0.00           H
ATOM   3331  NZ  LYS H 237      -9.315 -41.543 -24.751  1.00  1.00           N
ATOM   3332  HZ1 LYS H 237      -9.927 -42.104 -25.377  1.00  0.00           H
ATOM   3333  HZ2 LYS H 237      -9.836 -41.299 -23.885  1.00  0.00           H
ATOM   3334  HZ3 LYS H 237      -8.471 -42.098 -24.502  1.00  0.00           H
ATOM   3335  C   LYS H 237      -9.349 -36.182 -28.794  1.00  1.00           C
ATOM   3336  O   LYS H 237      -8.162 -35.900 -28.667  1.00  1.00           O
ATOM   3337  N   TYR H 238      -9.870 -36.588 -29.949  1.00  1.00           N
ATOM   3338  HN  TYR H 238     -10.847 -36.763 -30.042  1.00  0.00           H
ATOM   3339  CA  TYR H 238      -9.081 -36.810 -31.158  1.00  1.00           C
ATOM   3340  HA  TYR H 238      -8.293 -37.512 -30.932  1.00  0.00           H
ATOM   3341  CB  TYR H 238     -10.009 -37.363 -32.245  1.00  1.00           C
ATOM   3342  HB1 TYR H 238     -10.709 -36.565 -32.572  1.00  0.00           H
ATOM   3343  HB2 TYR H 238     -10.577 -38.227 -31.839  1.00  0.00           H
ATOM   3344  CG  TYR H 238      -9.273 -37.846 -33.472  1.00  1.00           C
ATOM   3345  CD1 TYR H 238      -8.607 -39.083 -33.427  1.00  1.00           C
ATOM   3346  HD1 TYR H 238      -8.616 -39.670 -32.521  1.00  0.00           H
ATOM   3347  CE1 TYR H 238      -7.929 -39.554 -34.564  1.00  1.00           C
ATOM   3348  HE1 TYR H 238      -7.442 -40.518 -34.540  1.00  0.00           H
ATOM   3349  CZ  TYR H 238      -7.883 -38.773 -35.733  1.00  1.00           C
ATOM   3350  OH  TYR H 238      -7.148 -39.210 -36.784  1.00  1.00           O
ATOM   3351  HH  TYR H 238      -7.226 -38.564 -37.490  1.00  0.00           H
ATOM   3352  CD2 TYR H 238      -9.266 -37.079 -34.653  1.00  1.00           C
ATOM   3353  HD2 TYR H 238      -9.793 -36.137 -34.689  1.00  0.00           H
ATOM   3354  CE2 TYR H 238      -8.571 -37.543 -35.787  1.00  1.00           C
ATOM   3355  HE2 TYR H 238      -8.565 -36.959 -36.695  1.00  0.00           H
ATOM   3356  C   TYR H 238      -8.378 -35.527 -31.624  1.00  1.00           C
ATOM   3357  O   TYR H 238      -7.187 -35.540 -31.938  1.00  1.00           O
ATOM   3358  N   SER H 239      -9.080 -34.389 -31.599  1.00  1.00           N
ATOM   3359  HN  SER H 239     -10.042 -34.373 -31.338  1.00  0.00           H
ATOM   3360  CA  SER H 239      -8.495 -33.094 -31.949  1.00  1.00           C
ATOM   3361  HA  SER H 239      -8.047 -33.177 -32.928  1.00  0.00           H
ATOM   3362  CB  SER H 239      -9.587 -32.026 -31.946  1.00  1.00           C
ATOM   3363  HB1 SER H 239      -9.938 -31.842 -30.908  1.00  0.00           H
ATOM   3364  HB2 SER H 239     -10.443 -32.355 -32.573  1.00  0.00           H
ATOM   3365  OG  SER H 239      -9.058 -30.829 -32.475  1.00  1.00           O
ATOM   3366  HG1 SER H 239      -8.438 -30.501 -31.819  1.00  0.00           H
ATOM   3367  C   SER H 239      -7.351 -32.689 -31.008  1.00  1.00           C
ATOM   3368  O   SER H 239      -6.350 -32.133 -31.468  1.00  1.00           O
ATOM   3369  N   LEU H 240      -7.474 -32.965 -29.706  1.00  1.00           N
ATOM   3370  HN  LEU H 240      -8.311 -33.357 -29.334  1.00  0.00           H
ATOM   3371  CA  LEU H 240      -6.406 -32.719 -28.732  1.00  1.00           C
ATOM   3372  HA  LEU H 240      -5.988 -31.743 -28.929  1.00  0.00           H
ATOM   3373  CB  LEU H 240      -6.974 -32.784 -27.303  1.00  1.00           C
ATOM   3374  HB1 LEU H 240      -6.124 -32.725 -26.591  1.00  0.00           H
ATOM   3375  HB2 LEU H 240      -7.482 -33.763 -27.178  1.00  0.00           H
ATOM   3376  CG  LEU H 240      -7.979 -31.674 -26.941  1.00  1.00           C
ATOM   3377  HG  LEU H 240      -8.796 -31.645 -27.693  1.00  0.00           H
ATOM   3378  CD1 LEU H 240      -8.557 -31.970 -25.561  1.00  1.00           C
ATOM   3379 HD11 LEU H 240      -7.744 -31.997 -24.804  1.00  0.00           H
ATOM   3380 HD12 LEU H 240      -9.067 -32.957 -25.569  1.00  0.00           H
ATOM   3381 HD13 LEU H 240      -9.281 -31.177 -25.276  1.00  0.00           H
ATOM   3382  CD2 LEU H 240      -7.358 -30.275 -26.910  1.00  1.00           C
ATOM   3383 HD21 LEU H 240      -6.937 -30.022 -27.907  1.00  0.00           H
ATOM   3384 HD22 LEU H 240      -6.539 -30.241 -26.160  1.00  0.00           H
ATOM   3385 HD23 LEU H 240      -8.133 -29.523 -26.651  1.00  0.00           H
ATOM   3386  C   LEU H 240      -5.233 -33.697 -28.912  1.00  1.00           C
ATOM   3387  O   LEU H 240      -4.079 -33.274 -28.863  1.00  1.00           O
ATOM   3388  N   GLU H 241      -5.488 -34.977 -29.202  1.00  1.00           N
ATOM   3389  HN  GLU H 241      -6.420 -35.329 -29.220  1.00  0.00           H
ATOM   3390  CA  GLU H 241      -4.436 -35.961 -29.514  1.00  1.00           C
ATOM   3391  HA  GLU H 241      -3.778 -36.026 -28.660  1.00  0.00           H
ATOM   3392  CB  GLU H 241      -5.040 -37.342 -29.825  1.00  1.00           C
ATOM   3393  HB1 GLU H 241      -4.269 -37.955 -30.338  1.00  0.00           H
ATOM   3394  HB2 GLU H 241      -5.903 -37.201 -30.510  1.00  0.00           H
ATOM   3395  CG  GLU H 241      -5.524 -38.109 -28.587  1.00  1.00           C
ATOM   3396  HG1 GLU H 241      -6.312 -37.512 -28.080  1.00  0.00           H
ATOM   3397  HG2 GLU H 241      -4.668 -38.248 -27.893  1.00  0.00           H
ATOM   3398  CD  GLU H 241      -6.107 -39.498 -28.926  1.00  1.00           C
ATOM   3399  OE1 GLU H 241      -6.624 -40.137 -27.980  1.00  1.00           O
ATOM   3400  OE2 GLU H 241      -5.996 -39.957 -30.098  1.00  1.00           O
ATOM   3401  C   GLU H 241      -3.572 -35.517 -30.705  1.00  1.00           C
ATOM   3402  O   GLU H 241      -2.341 -35.544 -30.624  1.00  1.00           O
ATOM   3403  N   LEU H 242      -4.203 -35.041 -31.785  1.00  1.00           N
ATOM   3404  HN  LEU H 242      -5.197 -35.055 -31.846  1.00  0.00           H
ATOM   3405  CA  LEU H 242      -3.518 -34.470 -32.950  1.00  1.00           C
ATOM   3406  HA  LEU H 242      -2.848 -35.214 -33.354  1.00  0.00           H
ATOM   3407  CB  LEU H 242      -4.574 -34.065 -33.988  1.00  1.00           C
ATOM   3408  HB1 LEU H 242      -4.196 -33.195 -34.566  1.00  0.00           H
ATOM   3409  HB2 LEU H 242      -5.504 -33.768 -33.459  1.00  0.00           H
ATOM   3410  CG  LEU H 242      -4.897 -35.209 -34.962  1.00  1.00           C
ATOM   3411  HG  LEU H 242      -4.629 -36.181 -34.496  1.00  0.00           H
ATOM   3412  CD1 LEU H 242      -6.375 -35.196 -35.294  1.00  1.00           C
ATOM   3413 HD11 LEU H 242      -6.689 -34.174 -35.597  1.00  0.00           H
ATOM   3414 HD12 LEU H 242      -6.965 -35.499 -34.403  1.00  0.00           H
ATOM   3415 HD13 LEU H 242      -6.580 -35.894 -36.134  1.00  0.00           H
ATOM   3416  CD2 LEU H 242      -4.146 -35.024 -36.279  1.00  1.00           C
ATOM   3417 HD21 LEU H 242      -3.050 -35.015 -36.096  1.00  0.00           H
ATOM   3418 HD22 LEU H 242      -4.435 -34.059 -36.747  1.00  0.00           H
ATOM   3419 HD23 LEU H 242      -4.383 -35.861 -36.970  1.00  0.00           H
ATOM   3420  C   LEU H 242      -2.662 -33.259 -32.577  1.00  1.00           C
ATOM   3421  O   LEU H 242      -1.504 -33.168 -32.990  1.00  1.00           O
ATOM   3422  N   LYS H 243      -3.210 -32.346 -31.768  1.00  1.00           N
ATOM   3423  HN  LYS H 243      -4.149 -32.429 -31.443  1.00  0.00           H
ATOM   3424  CA  LYS H 243      -2.477 -31.165 -31.303  1.00  1.00           C
ATOM   3425  HA  LYS H 243      -2.071 -30.654 -32.163  1.00  0.00           H
ATOM   3426  CB  LYS H 243      -3.441 -30.246 -30.529  1.00  1.00           C
ATOM   3427  HB1 LYS H 243      -3.836 -30.806 -29.655  1.00  0.00           H
ATOM   3428  HB2 LYS H 243      -4.286 -29.979 -31.198  1.00  0.00           H
ATOM   3429  CG  LYS H 243      -2.791 -28.949 -30.023  1.00  1.00           C
ATOM   3430  HG1 LYS H 243      -2.000 -29.200 -29.285  1.00  0.00           H
ATOM   3431  HG2 LYS H 243      -3.562 -28.323 -29.525  1.00  0.00           H
ATOM   3432  CD  LYS H 243      -2.171 -28.161 -31.178  1.00  1.00           C
ATOM   3433  HD1 LYS H 243      -2.950 -27.979 -31.948  1.00  0.00           H
ATOM   3434  HD2 LYS H 243      -1.355 -28.765 -31.628  1.00  0.00           H
ATOM   3435  CE  LYS H 243      -1.602 -26.823 -30.727  1.00  1.00           C
ATOM   3436  HE1 LYS H 243      -0.836 -26.973 -29.936  1.00  0.00           H
ATOM   3437  HE2 LYS H 243      -2.413 -26.162 -30.354  1.00  0.00           H
ATOM   3438  NZ  LYS H 243      -0.959 -26.170 -31.887  1.00  1.00           N
ATOM   3439  HZ1 LYS H 243      -1.665 -26.020 -32.636  1.00  0.00           H
ATOM   3440  HZ2 LYS H 243      -0.195 -26.777 -32.247  1.00  0.00           H
ATOM   3441  HZ3 LYS H 243      -0.565 -25.253 -31.594  1.00  0.00           H
ATOM   3442  C   LYS H 243      -1.253 -31.551 -30.467  1.00  1.00           C
ATOM   3443  O   LYS H 243      -0.173 -30.992 -30.661  1.00  1.00           O
ATOM   3444  N   LYS H 244      -1.392 -32.539 -29.581  1.00  1.00           N
ATOM   3445  HN  LYS H 244      -2.276 -32.972 -29.429  1.00  0.00           H
ATOM   3446  CA  LYS H 244      -0.292 -33.071 -28.766  1.00  1.00           C
ATOM   3447  HA  LYS H 244       0.213 -32.245 -28.289  1.00  0.00           H
ATOM   3448  CB  LYS H 244      -0.878 -34.031 -27.719  1.00  1.00           C
ATOM   3449  HB1 LYS H 244      -1.305 -34.912 -28.243  1.00  0.00           H
ATOM   3450  HB2 LYS H 244      -1.691 -33.509 -27.172  1.00  0.00           H
ATOM   3451  CG  LYS H 244       0.167 -34.520 -26.702  1.00  1.00           C
ATOM   3452  HG1 LYS H 244       0.635 -33.645 -26.202  1.00  0.00           H
ATOM   3453  HG2 LYS H 244       0.956 -35.096 -27.230  1.00  0.00           H
ATOM   3454  CD  LYS H 244      -0.503 -35.415 -25.648  1.00  1.00           C
ATOM   3455  HD1 LYS H 244      -0.916 -36.316 -26.150  1.00  0.00           H
ATOM   3456  HD2 LYS H 244      -1.336 -34.853 -25.175  1.00  0.00           H
ATOM   3457  CE  LYS H 244       0.481 -35.859 -24.558  1.00  1.00           C
ATOM   3458  HE1 LYS H 244       0.895 -34.968 -24.039  1.00  0.00           H
ATOM   3459  HE2 LYS H 244       1.303 -36.452 -25.012  1.00  0.00           H
ATOM   3460  NZ  LYS H 244      -0.183 -36.710 -23.539  1.00  1.00           N
ATOM   3461  HZ1 LYS H 244      -0.572 -37.559 -23.996  1.00  0.00           H
ATOM   3462  HZ2 LYS H 244      -0.953 -36.175 -23.089  1.00  0.00           H
ATOM   3463  HZ3 LYS H 244       0.511 -36.992 -22.817  1.00  0.00           H
ATOM   3464  C   LYS H 244       0.783 -33.736 -29.630  1.00  1.00           C
ATOM   3465  O   LYS H 244       1.969 -33.525 -29.384  1.00  1.00           O
ATOM   3466  N   ALA H 245       0.391 -34.513 -30.641  1.00  1.00           N
ATOM   3467  HN  ALA H 245      -0.573 -34.706 -30.804  1.00  0.00           H
ATOM   3468  CA  ALA H 245       1.324 -35.137 -31.581  1.00  1.00           C
ATOM   3469  HA  ALA H 245       2.069 -35.678 -31.016  1.00  0.00           H
ATOM   3470  CB  ALA H 245       0.544 -36.086 -32.499  1.00  1.00           C
ATOM   3471  HB1 ALA H 245      -0.228 -35.522 -33.064  1.00  0.00           H
ATOM   3472  HB2 ALA H 245       0.039 -36.868 -31.893  1.00  0.00           H
ATOM   3473  HB3 ALA H 245       1.236 -36.564 -33.225  1.00  0.00           H
ATOM   3474  C   ALA H 245       2.127 -34.090 -32.376  1.00  1.00           C
ATOM   3475  O   ALA H 245       3.350 -34.203 -32.456  1.00  1.00           O
ATOM   3476  N   GLU H 246       1.463 -33.044 -32.881  1.00  1.00           N
ATOM   3477  HN  GLU H 246       0.470 -32.988 -32.816  1.00  0.00           H
ATOM   3478  CA  GLU H 246       2.104 -31.908 -33.561  1.00  1.00           C
ATOM   3479  HA  GLU H 246       2.641 -32.282 -34.420  1.00  0.00           H
ATOM   3480  CB  GLU H 246       1.015 -30.903 -33.992  1.00  1.00           C
ATOM   3481  HB1 GLU H 246       0.549 -30.470 -33.081  1.00  0.00           H
ATOM   3482  HB2 GLU H 246       0.238 -31.447 -34.570  1.00  0.00           H
ATOM   3483  CG  GLU H 246       1.562 -29.754 -34.860  1.00  1.00           C
ATOM   3484  HG1 GLU H 246       1.557 -30.088 -35.919  1.00  0.00           H
ATOM   3485  HG2 GLU H 246       2.607 -29.550 -34.546  1.00  0.00           H
ATOM   3486  CD  GLU H 246       0.783 -28.426 -34.784  1.00  1.00           C
ATOM   3487  OE1 GLU H 246       1.173 -27.508 -35.541  1.00  1.00           O
ATOM   3488  OE2 GLU H 246      -0.062 -28.194 -33.882  1.00  1.00           O
ATOM   3489  C   GLU H 246       3.136 -31.212 -32.653  1.00  1.00           C
ATOM   3490  O   GLU H 246       4.284 -31.007 -33.047  1.00  1.00           O
ATOM   3491  N   LEU H 247       2.752 -30.866 -31.418  1.00  1.00           N
ATOM   3492  HN  LEU H 247       1.832 -31.057 -31.087  1.00  0.00           H
ATOM   3493  CA  LEU H 247       3.637 -30.188 -30.464  1.00  1.00           C
ATOM   3494  HA  LEU H 247       4.047 -29.313 -30.946  1.00  0.00           H
ATOM   3495  CB  LEU H 247       2.841 -29.790 -29.207  1.00  1.00           C
ATOM   3496  HB1 LEU H 247       3.443 -30.031 -28.305  1.00  0.00           H
ATOM   3497  HB2 LEU H 247       1.897 -30.375 -29.175  1.00  0.00           H
ATOM   3498  CG  LEU H 247       2.501 -28.289 -29.197  1.00  1.00           C
ATOM   3499  HG  LEU H 247       2.551 -27.893 -30.234  1.00  0.00           H
ATOM   3500  CD1 LEU H 247       1.106 -28.062 -28.638  1.00  1.00           C
ATOM   3501 HD11 LEU H 247       1.044 -28.446 -27.597  1.00  0.00           H
ATOM   3502 HD12 LEU H 247       0.358 -28.599 -29.259  1.00  0.00           H
ATOM   3503 HD13 LEU H 247       0.874 -26.975 -28.629  1.00  0.00           H
ATOM   3504  CD2 LEU H 247       3.492 -27.498 -28.341  1.00  1.00           C
ATOM   3505 HD21 LEU H 247       4.522 -27.617 -28.741  1.00  0.00           H
ATOM   3506 HD22 LEU H 247       3.472 -27.873 -27.295  1.00  0.00           H
ATOM   3507 HD23 LEU H 247       3.228 -26.419 -28.357  1.00  0.00           H
ATOM   3508  C   LEU H 247       4.855 -31.035 -30.096  1.00  1.00           C
ATOM   3509  O   LEU H 247       5.969 -30.514 -30.102  1.00  1.00           O
ATOM   3510  N   LYS H 248       4.669 -32.336 -29.843  1.00  1.00           N
ATOM   3511  HN  LYS H 248       3.760 -32.744 -29.823  1.00  0.00           H
ATOM   3512  CA  LYS H 248       5.790 -33.250 -29.578  1.00  1.00           C
ATOM   3513  HA  LYS H 248       6.375 -32.835 -28.770  1.00  0.00           H
ATOM   3514  CB  LYS H 248       5.278 -34.647 -29.201  1.00  1.00           C
ATOM   3515  HB1 LYS H 248       6.107 -35.379 -29.305  1.00  0.00           H
ATOM   3516  HB2 LYS H 248       4.457 -34.933 -29.892  1.00  0.00           H
ATOM   3517  CG  LYS H 248       4.756 -34.678 -27.757  1.00  1.00           C
ATOM   3518  HG1 LYS H 248       3.838 -34.057 -27.687  1.00  0.00           H
ATOM   3519  HG2 LYS H 248       5.528 -34.255 -27.080  1.00  0.00           H
ATOM   3520  CD  LYS H 248       4.431 -36.111 -27.318  1.00  1.00           C
ATOM   3521  HD1 LYS H 248       5.317 -36.762 -27.478  1.00  0.00           H
ATOM   3522  HD2 LYS H 248       3.583 -36.504 -27.919  1.00  0.00           H
ATOM   3523  CE  LYS H 248       4.054 -36.105 -25.832  1.00  1.00           C
ATOM   3524  HE1 LYS H 248       3.051 -35.645 -25.704  1.00  0.00           H
ATOM   3525  HE2 LYS H 248       4.813 -35.533 -25.257  1.00  0.00           H
ATOM   3526  NZ  LYS H 248       3.996 -37.476 -25.260  1.00  1.00           N
ATOM   3527  HZ1 LYS H 248       4.926 -37.931 -25.354  1.00  0.00           H
ATOM   3528  HZ2 LYS H 248       3.283 -38.035 -25.771  1.00  0.00           H
ATOM   3529  HZ3 LYS H 248       3.737 -37.421 -24.254  1.00  0.00           H
ATOM   3530  C   LYS H 248       6.759 -33.319 -30.759  1.00  1.00           C
ATOM   3531  O   LYS H 248       7.960 -33.308 -30.537  1.00  1.00           O
ATOM   3532  N   ALA H 249       6.258 -33.315 -31.994  1.00  1.00           N
ATOM   3533  HN  ALA H 249       5.275 -33.330 -32.159  1.00  0.00           H
ATOM   3534  CA  ALA H 249       7.099 -33.289 -33.191  1.00  1.00           C
ATOM   3535  HA  ALA H 249       7.927 -33.968 -33.048  1.00  0.00           H
ATOM   3536  CB  ALA H 249       6.237 -33.718 -34.384  1.00  1.00           C
ATOM   3537  HB1 ALA H 249       5.381 -33.020 -34.507  1.00  0.00           H
ATOM   3538  HB2 ALA H 249       5.839 -34.741 -34.214  1.00  0.00           H
ATOM   3539  HB3 ALA H 249       6.844 -33.703 -35.314  1.00  0.00           H
ATOM   3540  C   ALA H 249       7.782 -31.930 -33.452  1.00  1.00           C
ATOM   3541  O   ALA H 249       8.688 -31.870 -34.272  1.00  1.00           O
ATOM   3542  N   LYS H 250       7.334 -30.830 -32.822  1.00  1.00           N
ATOM   3543  HN  LYS H 250       6.507 -30.860 -32.268  1.00  0.00           H
ATOM   3544  CA  LYS H 250       7.995 -29.506 -32.881  1.00  1.00           C
ATOM   3545  HA  LYS H 250       8.521 -29.437 -33.822  1.00  0.00           H
ATOM   3546  CB  LYS H 250       6.956 -28.368 -32.764  1.00  1.00           C
ATOM   3547  HB1 LYS H 250       7.487 -27.418 -32.543  1.00  0.00           H
ATOM   3548  HB2 LYS H 250       6.265 -28.597 -31.925  1.00  0.00           H
ATOM   3549  CG  LYS H 250       6.139 -28.192 -34.045  1.00  1.00           C
ATOM   3550  HG1 LYS H 250       5.583 -29.134 -34.235  1.00  0.00           H
ATOM   3551  HG2 LYS H 250       6.843 -28.013 -34.885  1.00  0.00           H
ATOM   3552  CD  LYS H 250       5.130 -27.038 -34.011  1.00  1.00           C
ATOM   3553  HD1 LYS H 250       5.634 -26.095 -33.712  1.00  0.00           H
ATOM   3554  HD2 LYS H 250       4.319 -27.257 -33.284  1.00  0.00           H
ATOM   3555  CE  LYS H 250       4.553 -26.906 -35.428  1.00  1.00           C
ATOM   3556  HE1 LYS H 250       4.245 -27.909 -35.792  1.00  0.00           H
ATOM   3557  HE2 LYS H 250       5.327 -26.477 -36.099  1.00  0.00           H
ATOM   3558  NZ  LYS H 250       3.364 -26.026 -35.511  1.00  1.00           N
ATOM   3559  HZ1 LYS H 250       3.617 -25.069 -35.191  1.00  0.00           H
ATOM   3560  HZ2 LYS H 250       2.609 -26.406 -34.905  1.00  0.00           H
ATOM   3561  HZ3 LYS H 250       3.031 -25.986 -36.495  1.00  0.00           H
ATOM   3562  C   LYS H 250       9.073 -29.308 -31.808  1.00  1.00           C
ATOM   3563  O   LYS H 250       9.849 -28.365 -31.929  1.00  1.00           O
ATOM   3564  N   LEU H 251       9.027 -30.092 -30.730  1.00  1.00           N
ATOM   3565  HN  LEU H 251       8.324 -30.792 -30.644  1.00  0.00           H
ATOM   3566  CA  LEU H 251       9.959 -30.023 -29.597  1.00  1.00           C
ATOM   3567  HA  LEU H 251      10.398 -29.037 -29.572  1.00  0.00           H
ATOM   3568  CB  LEU H 251       9.175 -30.307 -28.301  1.00  1.00           C
ATOM   3569  HB1 LEU H 251       9.880 -30.705 -27.541  1.00  0.00           H
ATOM   3570  HB2 LEU H 251       8.405 -31.078 -28.515  1.00  0.00           H
ATOM   3571  CG  LEU H 251       8.477 -29.066 -27.719  1.00  1.00           C
ATOM   3572  HG  LEU H 251       8.052 -28.458 -28.546  1.00  0.00           H
ATOM   3573  CD1 LEU H 251       7.356 -29.489 -26.771  1.00  1.00           C
ATOM   3574 HD11 LEU H 251       7.770 -30.092 -25.935  1.00  0.00           H
ATOM   3575 HD12 LEU H 251       6.611 -30.105 -27.318  1.00  0.00           H
ATOM   3576 HD13 LEU H 251       6.859 -28.590 -26.348  1.00  0.00           H
ATOM   3577  CD2 LEU H 251       9.459 -28.195 -26.932  1.00  1.00           C
ATOM   3578 HD21 LEU H 251      10.282 -27.852 -27.595  1.00  0.00           H
ATOM   3579 HD22 LEU H 251       9.898 -28.781 -26.096  1.00  0.00           H
ATOM   3580 HD23 LEU H 251       8.934 -27.303 -26.528  1.00  0.00           H
ATOM   3581  C   LEU H 251      11.142 -30.994 -29.733  1.00  1.00           C
ATOM   3582  O   LEU H 251      12.168 -30.764 -29.094  1.00  1.00           O
ATOM   3583  N   LEU H 252      10.970 -32.063 -30.517  1.00  1.00           N
ATOM   3584  HN  LEU H 252      10.056 -32.349 -30.790  1.00  0.00           H
ATOM   3585  CA  LEU H 252      12.053 -32.901 -31.043  1.00  1.00           C
ATOM   3586  HA  LEU H 252      12.764 -33.079 -30.250  1.00  0.00           H
ATOM   3587  CB  LEU H 252      11.457 -34.233 -31.551  1.00  1.00           C
ATOM   3588  HB1 LEU H 252      12.255 -34.785 -32.090  1.00  0.00           H
ATOM   3589  HB2 LEU H 252      10.639 -33.996 -32.263  1.00  0.00           H
ATOM   3590  CG  LEU H 252      10.890 -35.155 -30.464  1.00  1.00           C
ATOM   3591  HG  LEU H 252      10.232 -34.571 -29.786  1.00  0.00           H
ATOM   3592  CD1 LEU H 252      10.086 -36.280 -31.117  1.00  1.00           C
ATOM   3593 HD11 LEU H 252      10.738 -36.873 -31.793  1.00  0.00           H
ATOM   3594 HD12 LEU H 252       9.252 -35.852 -31.714  1.00  0.00           H
ATOM   3595 HD13 LEU H 252       9.678 -36.956 -30.335  1.00  0.00           H
ATOM   3596  CD2 LEU H 252      12.003 -35.773 -29.621  1.00  1.00           C
ATOM   3597 HD21 LEU H 252      12.594 -34.974 -29.124  1.00  0.00           H
ATOM   3598 HD22 LEU H 252      12.683 -36.366 -30.269  1.00  0.00           H
ATOM   3599 HD23 LEU H 252      11.565 -36.429 -28.839  1.00  0.00           H
ATOM   3600  C   LEU H 252      12.773 -32.152 -32.166  1.00  1.00           C
ATOM   3601  OT1 LEU H 252      13.904 -31.656 -31.916  1.00  0.00           O
ATOM   3602  OT2 LEU H 252      12.191 -32.047 -33.279  1.00  0.00           O
TER    3603      LEU H 252
ATOM   3604  N   ASN A  49      22.294 -23.058 184.103  1.00  0.00           N
ATOM   3605  HT1 ASN A  49      22.061 -23.892 183.527  1.00  0.00           H
ATOM   3606  HT2 ASN A  49      22.956 -23.331 184.857  1.00  0.00           H
ATOM   3607  HT3 ASN A  49      22.735 -22.333 183.501  1.00  0.00           H
ATOM   3608  CA  ASN A  49      21.027 -22.500 184.721  1.00  1.00           C
ATOM   3609  HA  ASN A  49      20.596 -23.275 185.338  1.00  0.00           H
ATOM   3610  CB  ASN A  49      21.318 -21.247 185.565  1.00  1.00           C
ATOM   3611  HB1 ASN A  49      20.352 -20.803 185.887  1.00  0.00           H
ATOM   3612  HB2 ASN A  49      21.865 -20.513 184.935  1.00  0.00           H
ATOM   3613  CG  ASN A  49      22.151 -21.522 186.805  1.00  1.00           C
ATOM   3614  OD1 ASN A  49      22.055 -22.537 187.473  1.00  1.00           O
ATOM   3615  ND2 ASN A  49      22.984 -20.588 187.199  1.00  1.00           N
ATOM   3616 HD21 ASN A  49      23.053 -19.732 186.687  1.00  0.00           H
ATOM   3617 HD22 ASN A  49      23.549 -20.732 188.011  1.00  0.00           H
ATOM   3618  C   ASN A  49      20.033 -22.210 183.589  1.00  1.00           C
ATOM   3619  O   ASN A  49      20.358 -21.458 182.669  1.00  1.00           O
ATOM   3620  N   CYS A  50      18.823 -22.758 183.672  1.00  1.00           N
ATOM   3621  HN  CYS A  50      18.588 -23.405 184.393  1.00  0.00           H
ATOM   3622  CA  CYS A  50      17.760 -22.455 182.721  1.00  1.00           C
ATOM   3623  HA  CYS A  50      18.186 -22.484 181.729  1.00  0.00           H
ATOM   3624  CB  CYS A  50      16.610 -23.459 182.830  1.00  1.00           C
ATOM   3625  HB1 CYS A  50      15.791 -23.156 182.144  1.00  0.00           H
ATOM   3626  HB2 CYS A  50      16.216 -23.456 183.869  1.00  0.00           H
ATOM   3627  SG  CYS A  50      17.201 -25.113 182.396  1.00  1.00           S
ATOM   3628  C   CYS A  50      17.247 -21.025 182.910  1.00  1.00           C
ATOM   3629  O   CYS A  50      17.153 -20.520 184.033  1.00  1.00           O
ATOM   3630  N   GLY A  51      16.881 -20.378 181.803  1.00  1.00           N
ATOM   3631  HN  GLY A  51      17.109 -20.727 180.898  1.00  0.00           H
ATOM   3632  CA  GLY A  51      16.127 -19.124 181.822  1.00  1.00           C
ATOM   3633  HA1 GLY A  51      16.158 -18.702 180.828  1.00  0.00           H
ATOM   3634  HA2 GLY A  51      16.606 -18.458 182.525  1.00  0.00           H
ATOM   3635  C   GLY A  51      14.660 -19.325 182.238  1.00  1.00           C
ATOM   3636  O   GLY A  51      14.289 -20.409 182.699  1.00  1.00           O
ATOM   3637  N   PRO A  52      13.798 -18.312 182.042  1.00  1.00           N
ATOM   3638  CD  PRO A  52      14.100 -17.000 181.504  1.00  1.00           C
ATOM   3639  HD1 PRO A  52      14.215 -17.065 180.401  1.00  0.00           H
ATOM   3640  HD2 PRO A  52      15.036 -16.615 181.960  1.00  0.00           H
ATOM   3641  CA  PRO A  52      12.363 -18.446 182.269  1.00  1.00           C
ATOM   3642  HA  PRO A  52      12.184 -18.704 183.299  1.00  0.00           H
ATOM   3643  CB  PRO A  52      11.734 -17.115 181.843  1.00  1.00           C
ATOM   3644  HB1 PRO A  52      10.931 -16.809 182.547  1.00  0.00           H
ATOM   3645  HB2 PRO A  52      11.307 -17.185 180.820  1.00  0.00           H
ATOM   3646  CG  PRO A  52      12.904 -16.133 181.884  1.00  1.00           C
ATOM   3647  HG1 PRO A  52      12.760 -15.307 181.156  1.00  0.00           H
ATOM   3648  HG2 PRO A  52      13.029 -15.700 182.899  1.00  0.00           H
ATOM   3649  C   PRO A  52      11.788 -19.619 181.460  1.00  1.00           C
ATOM   3650  O   PRO A  52      12.223 -19.845 180.325  1.00  1.00           O
ATOM   3651  N   PRO A  53      10.834 -20.381 182.010  1.00  1.00           N
ATOM   3652  CD  PRO A  53      10.220 -20.233 183.321  1.00  1.00           C
ATOM   3653  HD1 PRO A  53       9.923 -19.174 183.477  1.00  0.00           H
ATOM   3654  HD2 PRO A  53      10.939 -20.545 184.108  1.00  0.00           H
ATOM   3655  CA  PRO A  53      10.249 -21.500 181.291  1.00  1.00           C
ATOM   3656  HA  PRO A  53      11.026 -22.082 180.823  1.00  0.00           H
ATOM   3657  CB  PRO A  53       9.442 -22.258 182.335  1.00  1.00           C
ATOM   3658  HB1 PRO A  53      10.067 -23.015 182.855  1.00  0.00           H
ATOM   3659  HB2 PRO A  53       8.568 -22.768 181.876  1.00  0.00           H
ATOM   3660  CG  PRO A  53       8.998 -21.151 183.294  1.00  1.00           C
ATOM   3661  HG1 PRO A  53       8.101 -20.620 182.912  1.00  0.00           H
ATOM   3662  HG2 PRO A  53       8.773 -21.556 184.303  1.00  0.00           H
ATOM   3663  C   PRO A  53       9.410 -21.036 180.088  1.00  1.00           C
ATOM   3664  O   PRO A  53       8.877 -19.923 180.095  1.00  1.00           O
ATOM   3665  N   PRO A  54       9.266 -21.877 179.046  1.00  1.00           N
ATOM   3666  CD  PRO A  54       9.784 -23.233 178.936  1.00  1.00           C
ATOM   3667  HD1 PRO A  54       9.589 -23.783 179.881  1.00  0.00           H
ATOM   3668  HD2 PRO A  54      10.876 -23.199 178.736  1.00  0.00           H
ATOM   3669  CA  PRO A  54       8.502 -21.528 177.856  1.00  1.00           C
ATOM   3670  HA  PRO A  54       8.806 -20.558 177.500  1.00  0.00           H
ATOM   3671  CB  PRO A  54       8.749 -22.667 176.860  1.00  1.00           C
ATOM   3672  HB1 PRO A  54       9.618 -22.446 176.205  1.00  0.00           H
ATOM   3673  HB2 PRO A  54       7.856 -22.845 176.224  1.00  0.00           H
ATOM   3674  CG  PRO A  54       9.031 -23.866 177.767  1.00  1.00           C
ATOM   3675  HG1 PRO A  54       8.088 -24.345 178.107  1.00  0.00           H
ATOM   3676  HG2 PRO A  54       9.655 -24.626 177.249  1.00  0.00           H
ATOM   3677  C   PRO A  54       7.011 -21.354 178.168  1.00  1.00           C
ATOM   3678  O   PRO A  54       6.441 -22.038 179.024  1.00  1.00           O
ATOM   3679  N   THR A  55       6.357 -20.472 177.416  1.00  1.00           N
ATOM   3680  HN  THR A  55       6.840 -19.847 176.808  1.00  0.00           H
ATOM   3681  CA  THR A  55       4.900 -20.348 177.419  1.00  1.00           C
ATOM   3682  HA  THR A  55       4.561 -20.450 178.439  1.00  0.00           H
ATOM   3683  CB  THR A  55       4.453 -18.994 176.845  1.00  1.00           C
ATOM   3684  HB  THR A  55       3.356 -19.011 176.668  1.00  0.00           H
ATOM   3685  OG1 THR A  55       5.100 -18.716 175.624  1.00  1.00           O
ATOM   3686  HG1 THR A  55       4.857 -19.428 175.028  1.00  0.00           H
ATOM   3687  CG2 THR A  55       4.807 -17.846 177.789  1.00  1.00           C
ATOM   3688 HG21 THR A  55       5.906 -17.809 177.950  1.00  0.00           H
ATOM   3689 HG22 THR A  55       4.310 -17.997 178.771  1.00  0.00           H
ATOM   3690 HG23 THR A  55       4.480 -16.880 177.349  1.00  0.00           H
ATOM   3691  C   THR A  55       4.286 -21.512 176.641  1.00  1.00           C
ATOM   3692  O   THR A  55       4.606 -21.743 175.476  1.00  1.00           O
ATOM   3693  N   LEU A  56       3.405 -22.277 177.289  1.00  1.00           N
ATOM   3694  HN  LEU A  56       3.152 -22.088 178.234  1.00  0.00           H
ATOM   3695  CA  LEU A  56       2.746 -23.436 176.686  1.00  1.00           C
ATOM   3696  HA  LEU A  56       3.196 -23.615 175.721  1.00  0.00           H
ATOM   3697  CB  LEU A  56       2.908 -24.672 177.593  1.00  1.00           C
ATOM   3698  HB1 LEU A  56       2.441 -25.540 177.082  1.00  0.00           H
ATOM   3699  HB2 LEU A  56       2.366 -24.478 178.542  1.00  0.00           H
ATOM   3700  CG  LEU A  56       4.362 -25.045 177.939  1.00  1.00           C
ATOM   3701  HG  LEU A  56       4.865 -24.179 178.420  1.00  0.00           H
ATOM   3702  CD1 LEU A  56       4.368 -26.237 178.893  1.00  1.00           C
ATOM   3703 HD11 LEU A  56       3.871 -27.109 178.417  1.00  0.00           H
ATOM   3704 HD12 LEU A  56       3.818 -25.980 179.823  1.00  0.00           H
ATOM   3705 HD13 LEU A  56       5.414 -26.517 179.142  1.00  0.00           H
ATOM   3706  CD2 LEU A  56       5.184 -25.413 176.704  1.00  1.00           C
ATOM   3707 HD21 LEU A  56       5.217 -24.556 175.998  1.00  0.00           H
ATOM   3708 HD22 LEU A  56       4.722 -26.281 176.187  1.00  0.00           H
ATOM   3709 HD23 LEU A  56       6.223 -25.666 177.003  1.00  0.00           H
ATOM   3710  C   LEU A  56       1.276 -23.106 176.420  1.00  1.00           C
ATOM   3711  O   LEU A  56       0.564 -22.661 177.314  1.00  1.00           O
ATOM   3712  N   SER A  57       0.787 -23.370 175.208  1.00  1.00           N
ATOM   3713  HN  SER A  57       1.356 -23.764 174.490  1.00  0.00           H
ATOM   3714  CA  SER A  57      -0.615 -23.105 174.836  1.00  1.00           C
ATOM   3715  HA  SER A  57      -0.870 -22.108 175.165  1.00  0.00           H
ATOM   3716  CB  SER A  57      -0.782 -23.229 173.321  1.00  1.00           C
ATOM   3717  HB1 SER A  57      -0.194 -22.435 172.813  1.00  0.00           H
ATOM   3718  HB2 SER A  57      -1.855 -23.123 173.053  1.00  0.00           H
ATOM   3719  OG  SER A  57      -0.322 -24.494 172.875  1.00  1.00           O
ATOM   3720  HG1 SER A  57      -0.955 -25.137 173.203  1.00  0.00           H
ATOM   3721  C   SER A  57      -1.630 -24.016 175.539  1.00  1.00           C
ATOM   3722  O   SER A  57      -2.822 -23.727 175.529  1.00  1.00           O
ATOM   3723  N   PHE A  58      -1.167 -25.108 176.156  1.00  1.00           N
ATOM   3724  HN  PHE A  58      -0.187 -25.276 176.215  1.00  0.00           H
ATOM   3725  CA  PHE A  58      -1.998 -26.138 176.789  1.00  1.00           C
ATOM   3726  HA  PHE A  58      -3.038 -25.886 176.643  1.00  0.00           H
ATOM   3727  CB  PHE A  58      -1.658 -27.481 176.126  1.00  1.00           C
ATOM   3728  HB1 PHE A  58      -1.949 -27.437 175.055  1.00  0.00           H
ATOM   3729  HB2 PHE A  58      -2.219 -28.289 176.642  1.00  0.00           H
ATOM   3730  CG  PHE A  58      -0.190 -27.867 176.169  1.00  1.00           C
ATOM   3731  CD2 PHE A  58       0.622 -27.707 175.031  1.00  1.00           C
ATOM   3732  HD2 PHE A  58       0.202 -27.308 174.120  1.00  0.00           H
ATOM   3733  CE2 PHE A  58       1.981 -28.067 175.080  1.00  1.00           C
ATOM   3734  HE2 PHE A  58       2.605 -27.935 174.208  1.00  0.00           H
ATOM   3735  CZ  PHE A  58       2.530 -28.598 176.261  1.00  1.00           C
ATOM   3736  HZ  PHE A  58       3.570 -28.889 176.290  1.00  0.00           H
ATOM   3737  CD1 PHE A  58       0.378 -28.363 177.356  1.00  1.00           C
ATOM   3738  HD1 PHE A  58      -0.231 -28.448 178.244  1.00  0.00           H
ATOM   3739  CE1 PHE A  58       1.727 -28.749 177.401  1.00  1.00           C
ATOM   3740  HE1 PHE A  58       2.144 -29.160 178.308  1.00  0.00           H
ATOM   3741  C   PHE A  58      -1.855 -26.215 178.319  1.00  1.00           C
ATOM   3742  O   PHE A  58      -2.598 -26.953 178.973  1.00  1.00           O
ATOM   3743  N   ALA A  59      -0.892 -25.499 178.910  1.00  1.00           N
ATOM   3744  HN  ALA A  59      -0.318 -24.874 178.388  1.00  0.00           H
ATOM   3745  CA  ALA A  59      -0.600 -25.566 180.341  1.00  1.00           C
ATOM   3746  HA  ALA A  59      -1.530 -25.705 180.872  1.00  0.00           H
ATOM   3747  CB  ALA A  59       0.354 -26.733 180.610  1.00  1.00           C
ATOM   3748  HB1 ALA A  59       1.302 -26.588 180.050  1.00  0.00           H
ATOM   3749  HB2 ALA A  59      -0.111 -27.686 180.279  1.00  0.00           H
ATOM   3750  HB3 ALA A  59       0.588 -26.788 181.695  1.00  0.00           H
ATOM   3751  C   ALA A  59      -0.004 -24.263 180.879  1.00  1.00           C
ATOM   3752  O   ALA A  59       0.730 -23.570 180.183  1.00  1.00           O
ATOM   3753  N   ALA A  60      -0.262 -23.981 182.151  1.00  1.00           N
ATOM   3754  HN  ALA A  60      -0.874 -24.554 182.689  1.00  0.00           H
ATOM   3755  CA  ALA A  60       0.304 -22.843 182.867  1.00  1.00           C
ATOM   3756  HA  ALA A  60       1.072 -22.398 182.252  1.00  0.00           H
ATOM   3757  CB  ALA A  60      -0.811 -21.835 183.155  1.00  1.00           C
ATOM   3758  HB1 ALA A  60      -1.602 -22.307 183.777  1.00  0.00           H
ATOM   3759  HB2 ALA A  60      -1.267 -21.493 182.201  1.00  0.00           H
ATOM   3760  HB3 ALA A  60      -0.399 -20.963 183.707  1.00  0.00           H
ATOM   3761  C   ALA A  60       1.019 -23.304 184.148  1.00  1.00           C
ATOM   3762  O   ALA A  60       0.660 -24.354 184.695  1.00  1.00           O
ATOM   3763  N   PRO A  61       2.017 -22.551 184.641  1.00  1.00           N
ATOM   3764  CD  PRO A  61       2.596 -21.357 184.047  1.00  1.00           C
ATOM   3765  HD1 PRO A  61       1.927 -20.489 184.227  1.00  0.00           H
ATOM   3766  HD2 PRO A  61       2.730 -21.511 182.955  1.00  0.00           H
ATOM   3767  CA  PRO A  61       2.640 -22.831 185.929  1.00  1.00           C
ATOM   3768  HA  PRO A  61       3.040 -23.831 185.926  1.00  0.00           H
ATOM   3769  CB  PRO A  61       3.694 -21.741 186.140  1.00  1.00           C
ATOM   3770  HB1 PRO A  61       4.628 -22.170 186.561  1.00  0.00           H
ATOM   3771  HB2 PRO A  61       3.318 -20.955 186.829  1.00  0.00           H
ATOM   3772  CG  PRO A  61       3.938 -21.171 184.745  1.00  1.00           C
ATOM   3773  HG1 PRO A  61       4.218 -20.097 184.795  1.00  0.00           H
ATOM   3774  HG2 PRO A  61       4.743 -21.728 184.220  1.00  0.00           H
ATOM   3775  C   PRO A  61       1.594 -22.820 187.048  1.00  1.00           C
ATOM   3776  O   PRO A  61       0.702 -21.974 187.064  1.00  1.00           O
ATOM   3777  N   MET A  62       1.690 -23.766 187.985  1.00  1.00           N
ATOM   3778  HN  MET A  62       2.381 -24.483 187.942  1.00  0.00           H
ATOM   3779  CA  MET A  62       0.785 -23.813 189.140  1.00  1.00           C
ATOM   3780  HA  MET A  62      -0.225 -23.655 188.792  1.00  0.00           H
ATOM   3781  CB  MET A  62       0.920 -25.185 189.816  1.00  1.00           C
ATOM   3782  HB1 MET A  62       1.960 -25.299 190.187  1.00  0.00           H
ATOM   3783  HB2 MET A  62       0.719 -25.975 189.062  1.00  0.00           H
ATOM   3784  CG  MET A  62      -0.045 -25.370 190.992  1.00  1.00           C
ATOM   3785  HG1 MET A  62      -1.066 -25.108 190.645  1.00  0.00           H
ATOM   3786  HG2 MET A  62       0.245 -24.658 191.793  1.00  0.00           H
ATOM   3787  SD  MET A  62      -0.063 -27.056 191.674  1.00  1.00           S
ATOM   3788  CE  MET A  62      -1.306 -27.818 190.599  1.00  1.00           C
ATOM   3789  HE1 MET A  62      -0.996 -27.779 189.533  1.00  0.00           H
ATOM   3790  HE2 MET A  62      -2.275 -27.284 190.695  1.00  0.00           H
ATOM   3791  HE3 MET A  62      -1.450 -28.884 190.875  1.00  0.00           H
ATOM   3792  C   MET A  62       1.053 -22.659 190.115  1.00  1.00           C
ATOM   3793  O   MET A  62       0.132 -22.176 190.768  1.00  1.00           O
ATOM   3794  N   ASP A  63       2.307 -22.213 190.188  1.00  1.00           N
ATOM   3795  HN  ASP A  63       3.049 -22.687 189.721  1.00  0.00           H
ATOM   3796  CA  ASP A  63       2.706 -21.027 190.933  1.00  1.00           C
ATOM   3797  HA  ASP A  63       1.945 -20.814 191.670  1.00  0.00           H
ATOM   3798  CB  ASP A  63       4.056 -21.291 191.609  1.00  1.00           C
ATOM   3799  HB1 ASP A  63       4.839 -21.393 190.828  1.00  0.00           H
ATOM   3800  HB2 ASP A  63       3.993 -22.237 192.188  1.00  0.00           H
ATOM   3801  CG  ASP A  63       4.459 -20.163 192.560  1.00  1.00           C
ATOM   3802  OD1 ASP A  63       3.747 -19.128 192.591  1.00  1.00           O
ATOM   3803  OD2 ASP A  63       5.462 -20.369 193.267  1.00  1.00           O
ATOM   3804  C   ASP A  63       2.735 -19.808 189.999  1.00  1.00           C
ATOM   3805  O   ASP A  63       3.622 -19.666 189.159  1.00  1.00           O
ATOM   3806  N   ILE A  64       1.739 -18.933 190.137  1.00  1.00           N
ATOM   3807  HN  ILE A  64       1.009 -19.086 190.798  1.00  0.00           H
ATOM   3808  CA  ILE A  64       1.620 -17.693 189.353  1.00  1.00           C
ATOM   3809  HA  ILE A  64       1.904 -17.904 188.333  1.00  0.00           H
ATOM   3810  CB  ILE A  64       0.152 -17.195 189.423  1.00  1.00           C
ATOM   3811  HB  ILE A  64      -0.186 -17.240 190.480  1.00  0.00           H
ATOM   3812  CG2 ILE A  64      -0.038 -15.754 188.908  1.00  1.00           C
ATOM   3813 HG21 ILE A  64       0.278 -15.684 187.845  1.00  0.00           H
ATOM   3814 HG22 ILE A  64       0.580 -15.053 189.509  1.00  0.00           H
ATOM   3815 HG23 ILE A  64      -1.108 -15.465 188.979  1.00  0.00           H
ATOM   3816  CG1 ILE A  64      -0.750 -18.164 188.619  1.00  1.00           C
ATOM   3817 HG11 ILE A  64      -0.476 -19.205 188.893  1.00  0.00           H
ATOM   3818 HG12 ILE A  64      -0.550 -18.011 187.537  1.00  0.00           H
ATOM   3819  CD  ILE A  64      -2.253 -17.980 188.863  1.00  1.00           C
ATOM   3820  HD1 ILE A  64      -2.562 -16.951 188.581  1.00  0.00           H
ATOM   3821  HD2 ILE A  64      -2.484 -18.138 189.938  1.00  0.00           H
ATOM   3822  HD3 ILE A  64      -2.828 -18.704 188.247  1.00  0.00           H
ATOM   3823  C   ILE A  64       2.653 -16.642 189.803  1.00  1.00           C
ATOM   3824  O   ILE A  64       2.923 -15.692 189.073  1.00  1.00           O
ATOM   3825  N   THR A  65       3.265 -16.813 190.979  1.00  1.00           N
ATOM   3826  HN  THR A  65       3.107 -17.633 191.522  1.00  0.00           H
ATOM   3827  CA  THR A  65       4.200 -15.848 191.576  1.00  1.00           C
ATOM   3828  HA  THR A  65       4.040 -14.896 191.093  1.00  0.00           H
ATOM   3829  CB  THR A  65       3.998 -15.707 193.092  1.00  1.00           C
ATOM   3830  HB  THR A  65       4.676 -14.912 193.469  1.00  0.00           H
ATOM   3831  OG1 THR A  65       4.261 -16.879 193.828  1.00  1.00           O
ATOM   3832  HG1 THR A  65       5.180 -17.098 193.657  1.00  0.00           H
ATOM   3833  CG2 THR A  65       2.574 -15.268 193.435  1.00  1.00           C
ATOM   3834 HG21 THR A  65       1.859 -16.092 193.224  1.00  0.00           H
ATOM   3835 HG22 THR A  65       2.291 -14.387 192.820  1.00  0.00           H
ATOM   3836 HG23 THR A  65       2.508 -15.009 194.513  1.00  0.00           H
ATOM   3837  C   THR A  65       5.666 -16.093 191.219  1.00  1.00           C
ATOM   3838  O   THR A  65       6.550 -15.483 191.815  1.00  1.00           O
ATOM   3839  N   LEU A  66       5.942 -16.936 190.218  1.00  1.00           N
ATOM   3840  HN  LEU A  66       5.220 -17.468 189.783  1.00  0.00           H
ATOM   3841  CA  LEU A  66       7.285 -17.158 189.676  1.00  1.00           C
ATOM   3842  HA  LEU A  66       7.943 -17.418 190.492  1.00  0.00           H
ATOM   3843  CB  LEU A  66       7.235 -18.296 188.635  1.00  1.00           C
ATOM   3844  HB1 LEU A  66       8.166 -18.259 188.030  1.00  0.00           H
ATOM   3845  HB2 LEU A  66       6.365 -18.123 187.968  1.00  0.00           H
ATOM   3846  CG  LEU A  66       7.107 -19.705 189.245  1.00  1.00           C
ATOM   3847  HG  LEU A  66       6.371 -19.684 190.077  1.00  0.00           H
ATOM   3848  CD1 LEU A  66       6.641 -20.693 188.176  1.00  1.00           C
ATOM   3849 HD11 LEU A  66       7.374 -20.726 187.341  1.00  0.00           H
ATOM   3850 HD12 LEU A  66       5.656 -20.376 187.771  1.00  0.00           H
ATOM   3851 HD13 LEU A  66       6.555 -21.711 188.613  1.00  0.00           H
ATOM   3852  CD2 LEU A  66       8.449 -20.217 189.777  1.00  1.00           C
ATOM   3853 HD21 LEU A  66       8.832 -19.535 190.566  1.00  0.00           H
ATOM   3854 HD22 LEU A  66       9.192 -20.258 188.952  1.00  0.00           H
ATOM   3855 HD23 LEU A  66       8.320 -21.230 190.215  1.00  0.00           H
ATOM   3856  C   LEU A  66       7.858 -15.859 189.073  1.00  1.00           C
ATOM   3857  O   LEU A  66       7.733 -15.590 187.882  1.00  1.00           O
ATOM   3858  N   THR A  67       8.510 -15.050 189.907  1.00  1.00           N
ATOM   3859  HN  THR A  67       8.493 -15.214 190.889  1.00  0.00           H
ATOM   3860  CA  THR A  67       9.296 -13.873 189.495  1.00  1.00           C
ATOM   3861  HA  THR A  67       8.856 -13.478 188.592  1.00  0.00           H
ATOM   3862  CB  THR A  67       9.298 -12.804 190.598  1.00  1.00           C
ATOM   3863  HB  THR A  67      10.000 -11.988 190.324  1.00  0.00           H
ATOM   3864  OG1 THR A  67       9.706 -13.355 191.833  1.00  1.00           O
ATOM   3865  HG1 THR A  67      10.593 -13.694 191.691  1.00  0.00           H
ATOM   3866  CG2 THR A  67       7.913 -12.193 190.800  1.00  1.00           C
ATOM   3867 HG21 THR A  67       7.186 -12.982 191.090  1.00  0.00           H
ATOM   3868 HG22 THR A  67       7.567 -11.721 189.856  1.00  0.00           H
ATOM   3869 HG23 THR A  67       7.950 -11.431 191.608  1.00  0.00           H
ATOM   3870  C   THR A  67      10.739 -14.230 189.153  1.00  1.00           C
ATOM   3871  O   THR A  67      11.493 -13.399 188.649  1.00  1.00           O
ATOM   3872  N   GLU A  68      11.152 -15.454 189.471  1.00  1.00           N
ATOM   3873  HN  GLU A  68      10.528 -16.115 189.879  1.00  0.00           H
ATOM   3874  CA  GLU A  68      12.508 -15.939 189.264  1.00  1.00           C
ATOM   3875  HA  GLU A  68      13.200 -15.163 189.556  1.00  0.00           H
ATOM   3876  CB  GLU A  68      12.709 -17.202 190.119  1.00  1.00           C
ATOM   3877  HB1 GLU A  68      12.391 -18.087 189.528  1.00  0.00           H
ATOM   3878  HB2 GLU A  68      12.070 -17.126 191.024  1.00  0.00           H
ATOM   3879  CG  GLU A  68      14.164 -17.399 190.558  1.00  1.00           C
ATOM   3880  HG1 GLU A  68      14.554 -16.441 190.962  1.00  0.00           H
ATOM   3881  HG2 GLU A  68      14.772 -17.698 189.678  1.00  0.00           H
ATOM   3882  CD  GLU A  68      14.304 -18.484 191.644  1.00  1.00           C
ATOM   3883  OE1 GLU A  68      15.206 -18.325 192.500  1.00  1.00           O
ATOM   3884  OE2 GLU A  68      13.525 -19.463 191.612  1.00  1.00           O
ATOM   3885  C   GLU A  68      12.763 -16.149 187.765  1.00  1.00           C
ATOM   3886  O   GLU A  68      12.020 -16.840 187.073  1.00  1.00           O
ATOM   3887  N   THR A  69      13.810 -15.520 187.231  1.00  1.00           N
ATOM   3888  HN  THR A  69      14.421 -14.961 187.786  1.00  0.00           H
ATOM   3889  CA  THR A  69      14.146 -15.598 185.799  1.00  1.00           C
ATOM   3890  HA  THR A  69      13.289 -15.996 185.277  1.00  0.00           H
ATOM   3891  CB  THR A  69      14.510 -14.214 185.245  1.00  1.00           C
ATOM   3892  HB  THR A  69      14.748 -14.292 184.163  1.00  0.00           H
ATOM   3893  OG1 THR A  69      15.639 -13.705 185.927  1.00  1.00           O
ATOM   3894  HG1 THR A  69      16.347 -14.334 185.773  1.00  0.00           H
ATOM   3895  CG2 THR A  69      13.374 -13.202 185.381  1.00  1.00           C
ATOM   3896 HG21 THR A  69      13.105 -13.071 186.451  1.00  0.00           H
ATOM   3897 HG22 THR A  69      12.478 -13.563 184.832  1.00  0.00           H
ATOM   3898 HG23 THR A  69      13.692 -12.219 184.973  1.00  0.00           H
ATOM   3899  C   THR A  69      15.269 -16.589 185.504  1.00  1.00           C
ATOM   3900  O   THR A  69      15.646 -16.758 184.346  1.00  1.00           O
ATOM   3901  N   ARG A  70      15.866 -17.197 186.539  1.00  1.00           N
ATOM   3902  HN  ARG A  70      15.546 -17.044 187.470  1.00  0.00           H
ATOM   3903  CA  ARG A  70      17.007 -18.115 186.429  1.00  1.00           C
ATOM   3904  HA  ARG A  70      17.020 -18.510 185.424  1.00  0.00           H
ATOM   3905  CB  ARG A  70      18.327 -17.393 186.732  1.00  1.00           C
ATOM   3906  HB1 ARG A  70      19.130 -18.151 186.848  1.00  0.00           H
ATOM   3907  HB2 ARG A  70      18.218 -16.836 187.686  1.00  0.00           H
ATOM   3908  CG  ARG A  70      18.734 -16.409 185.631  1.00  1.00           C
ATOM   3909  HG1 ARG A  70      17.989 -15.587 185.572  1.00  0.00           H
ATOM   3910  HG2 ARG A  70      18.765 -16.936 184.653  1.00  0.00           H
ATOM   3911  CD  ARG A  70      20.116 -15.828 185.945  1.00  1.00           C
ATOM   3912  HD1 ARG A  70      20.854 -16.651 186.053  1.00  0.00           H
ATOM   3913  HD2 ARG A  70      20.069 -15.232 186.881  1.00  0.00           H
ATOM   3914  NE  ARG A  70      20.586 -14.939 184.868  1.00  1.00           N
ATOM   3915  HE  ARG A  70      19.961 -14.784 184.105  1.00  0.00           H
ATOM   3916  CZ  ARG A  70      21.756 -14.327 184.815  1.00  1.00           C
ATOM   3917  NH1 ARG A  70      22.641 -14.446 185.767  1.00  1.00           N
ATOM   3918 HH11 ARG A  70      22.442 -15.013 186.566  1.00  0.00           H
ATOM   3919 HH12 ARG A  70      23.518 -13.970 185.697  1.00  0.00           H
ATOM   3920  NH2 ARG A  70      22.063 -13.578 183.794  1.00  1.00           N
ATOM   3921 HH21 ARG A  70      21.411 -13.463 183.044  1.00  0.00           H
ATOM   3922 HH22 ARG A  70      22.950 -13.118 183.760  1.00  0.00           H
ATOM   3923  C   ARG A  70      16.839 -19.283 187.390  1.00  1.00           C
ATOM   3924  O   ARG A  70      16.771 -19.077 188.594  1.00  1.00           O
ATOM   3925  N   PHE A  71      16.861 -20.495 186.857  1.00  1.00           N
ATOM   3926  HN  PHE A  71      17.059 -20.623 185.889  1.00  0.00           H
ATOM   3927  CA  PHE A  71      16.608 -21.726 187.597  1.00  1.00           C
ATOM   3928  HA  PHE A  71      16.473 -21.478 188.639  1.00  0.00           H
ATOM   3929  CB  PHE A  71      15.354 -22.394 187.032  1.00  1.00           C
ATOM   3930  HB1 PHE A  71      15.167 -23.346 187.573  1.00  0.00           H
ATOM   3931  HB2 PHE A  71      15.498 -22.593 185.948  1.00  0.00           H
ATOM   3932  CG  PHE A  71      14.111 -21.540 187.175  1.00  1.00           C
ATOM   3933  CD1 PHE A  71      13.324 -21.630 188.338  1.00  1.00           C
ATOM   3934  HD1 PHE A  71      13.614 -22.303 189.131  1.00  0.00           H
ATOM   3935  CE1 PHE A  71      12.166 -20.851 188.474  1.00  1.00           C
ATOM   3936  HE1 PHE A  71      11.557 -20.938 189.362  1.00  0.00           H
ATOM   3937  CZ  PHE A  71      11.800 -19.958 187.454  1.00  1.00           C
ATOM   3938  HZ  PHE A  71      10.897 -19.372 187.547  1.00  0.00           H
ATOM   3939  CD2 PHE A  71      13.767 -20.610 186.177  1.00  1.00           C
ATOM   3940  HD2 PHE A  71      14.394 -20.498 185.305  1.00  0.00           H
ATOM   3941  CE2 PHE A  71      12.608 -19.827 186.314  1.00  1.00           C
ATOM   3942  HE2 PHE A  71      12.339 -19.123 185.540  1.00  0.00           H
ATOM   3943  C   PHE A  71      17.820 -22.646 187.518  1.00  1.00           C
ATOM   3944  O   PHE A  71      18.416 -22.810 186.456  1.00  1.00           O
ATOM   3945  N   LYS A  72      18.198 -23.264 188.639  1.00  1.00           N
ATOM   3946  HN  LYS A  72      17.724 -23.127 189.505  1.00  0.00           H
ATOM   3947  CA  LYS A  72      19.340 -24.187 188.665  1.00  1.00           C
ATOM   3948  HA  LYS A  72      20.148 -23.732 188.112  1.00  0.00           H
ATOM   3949  CB  LYS A  72      19.781 -24.479 190.106  1.00  1.00           C
ATOM   3950  HB1 LYS A  72      20.551 -25.279 190.093  1.00  0.00           H
ATOM   3951  HB2 LYS A  72      18.904 -24.833 190.688  1.00  0.00           H
ATOM   3952  CG  LYS A  72      20.365 -23.234 190.790  1.00  1.00           C
ATOM   3953  HG1 LYS A  72      19.588 -22.442 190.836  1.00  0.00           H
ATOM   3954  HG2 LYS A  72      21.226 -22.858 190.197  1.00  0.00           H
ATOM   3955  CD  LYS A  72      20.835 -23.567 192.210  1.00  1.00           C
ATOM   3956  HD1 LYS A  72      21.628 -24.344 192.166  1.00  0.00           H
ATOM   3957  HD2 LYS A  72      19.980 -23.960 192.801  1.00  0.00           H
ATOM   3958  CE  LYS A  72      21.389 -22.309 192.886  1.00  1.00           C
ATOM   3959  HE1 LYS A  72      20.610 -21.517 192.903  1.00  0.00           H
ATOM   3960  HE2 LYS A  72      22.286 -21.951 192.337  1.00  0.00           H
ATOM   3961  NZ  LYS A  72      21.793 -22.579 194.287  1.00  1.00           N
ATOM   3962  HZ1 LYS A  72      22.531 -23.312 194.300  1.00  0.00           H
ATOM   3963  HZ2 LYS A  72      20.968 -22.907 194.828  1.00  0.00           H
ATOM   3964  HZ3 LYS A  72      22.163 -21.707 194.715  1.00  0.00           H
ATOM   3965  C   LYS A  72      19.028 -25.470 187.898  1.00  1.00           C
ATOM   3966  O   LYS A  72      17.885 -25.933 187.914  1.00  1.00           O
ATOM   3967  N   THR A  73      20.046 -26.080 187.298  1.00  1.00           N
ATOM   3968  HN  THR A  73      20.929 -25.630 187.193  1.00  0.00           H
ATOM   3969  CA  THR A  73      19.967 -27.441 186.747  1.00  1.00           C
ATOM   3970  HA  THR A  73      19.382 -27.406 185.840  1.00  0.00           H
ATOM   3971  CB  THR A  73      21.376 -27.963 186.457  1.00  1.00           C
ATOM   3972  HB  THR A  73      21.918 -28.108 187.416  1.00  0.00           H
ATOM   3973  OG1 THR A  73      22.117 -27.070 185.659  1.00  1.00           O
ATOM   3974  HG1 THR A  73      22.167 -26.250 186.156  1.00  0.00           H
ATOM   3975  CG2 THR A  73      21.365 -29.341 185.808  1.00  1.00           C
ATOM   3976 HG21 THR A  73      20.669 -29.350 184.942  1.00  0.00           H
ATOM   3977 HG22 THR A  73      21.026 -30.102 186.543  1.00  0.00           H
ATOM   3978 HG23 THR A  73      22.384 -29.597 185.447  1.00  0.00           H
ATOM   3979  C   THR A  73      19.295 -28.399 187.739  1.00  1.00           C
ATOM   3980  O   THR A  73      19.631 -28.408 188.923  1.00  1.00           O
ATOM   3981  N   GLY A  74      18.333 -29.195 187.270  1.00  1.00           N
ATOM   3982  HN  GLY A  74      18.112 -29.199 186.299  1.00  0.00           H
ATOM   3983  CA  GLY A  74      17.525 -30.113 188.079  1.00  1.00           C
ATOM   3984  HA1 GLY A  74      18.144 -30.452 188.897  1.00  0.00           H
ATOM   3985  HA2 GLY A  74      17.253 -30.946 187.447  1.00  0.00           H
ATOM   3986  C   GLY A  74      16.243 -29.501 188.658  1.00  1.00           C
ATOM   3987  O   GLY A  74      15.381 -30.239 189.144  1.00  1.00           O
ATOM   3988  N   THR A  75      16.063 -28.176 188.582  1.00  1.00           N
ATOM   3989  HN  THR A  75      16.766 -27.569 188.219  1.00  0.00           H
ATOM   3990  CA  THR A  75      14.820 -27.526 189.027  1.00  1.00           C
ATOM   3991  HA  THR A  75      14.673 -27.788 190.064  1.00  0.00           H
ATOM   3992  CB  THR A  75      14.846 -26.000 188.880  1.00  1.00           C
ATOM   3993  HB  THR A  75      14.958 -25.726 187.809  1.00  0.00           H
ATOM   3994  OG1 THR A  75      15.928 -25.469 189.601  1.00  1.00           O
ATOM   3995  HG1 THR A  75      16.717 -25.864 189.223  1.00  0.00           H
ATOM   3996  CG2 THR A  75      13.576 -25.367 189.449  1.00  1.00           C
ATOM   3997 HG21 THR A  75      13.382 -25.754 190.472  1.00  0.00           H
ATOM   3998 HG22 THR A  75      12.707 -25.618 188.804  1.00  0.00           H
ATOM   3999 HG23 THR A  75      13.695 -24.264 189.504  1.00  0.00           H
ATOM   4000  C   THR A  75      13.632 -28.075 188.250  1.00  1.00           C
ATOM   4001  O   THR A  75      13.666 -28.147 187.023  1.00  1.00           O
ATOM   4002  N   THR A  76      12.576 -28.454 188.968  1.00  1.00           N
ATOM   4003  HN  THR A  76      12.565 -28.361 189.960  1.00  0.00           H
ATOM   4004  CA  THR A  76      11.365 -29.027 188.381  1.00  1.00           C
ATOM   4005  HA  THR A  76      11.443 -28.946 187.307  1.00  0.00           H
ATOM   4006  CB  THR A  76      11.207 -30.493 188.794  1.00  1.00           C
ATOM   4007  HB  THR A  76      11.159 -30.571 189.901  1.00  0.00           H
ATOM   4008  OG1 THR A  76      12.312 -31.239 188.329  1.00  1.00           O
ATOM   4009  HG1 THR A  76      13.087 -30.846 188.738  1.00  0.00           H
ATOM   4010  CG2 THR A  76       9.981 -31.127 188.153  1.00  1.00           C
ATOM   4011 HG21 THR A  76      10.066 -31.088 187.046  1.00  0.00           H
ATOM   4012 HG22 THR A  76       9.067 -30.575 188.458  1.00  0.00           H
ATOM   4013 HG23 THR A  76       9.898 -32.190 188.465  1.00  0.00           H
ATOM   4014  C   THR A  76      10.152 -28.186 188.761  1.00  1.00           C
ATOM   4015  O   THR A  76       9.786 -28.109 189.933  1.00  1.00           O
ATOM   4016  N   LEU A  77       9.521 -27.561 187.770  1.00  1.00           N
ATOM   4017  HN  LEU A  77       9.829 -27.659 186.828  1.00  0.00           H
ATOM   4018  CA  LEU A  77       8.355 -26.698 187.946  1.00  1.00           C
ATOM   4019  HA  LEU A  77       8.324 -26.377 188.977  1.00  0.00           H
ATOM   4020  CB  LEU A  77       8.457 -25.486 187.007  1.00  1.00           C
ATOM   4021  HB1 LEU A  77       7.535 -24.878 187.124  1.00  0.00           H
ATOM   4022  HB2 LEU A  77       8.512 -25.860 185.963  1.00  0.00           H
ATOM   4023  CG  LEU A  77       9.670 -24.573 187.256  1.00  1.00           C
ATOM   4024  HG  LEU A  77      10.609 -25.150 187.116  1.00  0.00           H
ATOM   4025  CD1 LEU A  77       9.628 -23.410 186.269  1.00  1.00           C
ATOM   4026 HD11 LEU A  77       8.693 -22.826 186.406  1.00  0.00           H
ATOM   4027 HD12 LEU A  77       9.655 -23.797 185.228  1.00  0.00           H
ATOM   4028 HD13 LEU A  77      10.495 -22.737 186.441  1.00  0.00           H
ATOM   4029  CD2 LEU A  77       9.707 -24.007 188.675  1.00  1.00           C
ATOM   4030 HD21 LEU A  77       9.757 -24.834 189.415  1.00  0.00           H
ATOM   4031 HD22 LEU A  77       8.789 -23.412 188.869  1.00  0.00           H
ATOM   4032 HD23 LEU A  77      10.603 -23.363 188.802  1.00  0.00           H
ATOM   4033  C   LEU A  77       7.071 -27.485 187.698  1.00  1.00           C
ATOM   4034  O   LEU A  77       6.967 -28.208 186.707  1.00  1.00           O
ATOM   4035  N   LYS A  78       6.079 -27.332 188.582  1.00  1.00           N
ATOM   4036  HN  LYS A  78       6.195 -26.771 189.398  1.00  0.00           H
ATOM   4037  CA  LYS A  78       4.758 -27.961 188.436  1.00  1.00           C
ATOM   4038  HA  LYS A  78       4.888 -28.879 187.882  1.00  0.00           H
ATOM   4039  CB  LYS A  78       4.121 -28.254 189.801  1.00  1.00           C
ATOM   4040  HB1 LYS A  78       3.057 -28.535 189.649  1.00  0.00           H
ATOM   4041  HB2 LYS A  78       4.165 -27.335 190.423  1.00  0.00           H
ATOM   4042  CG  LYS A  78       4.833 -29.391 190.545  1.00  1.00           C
ATOM   4043  HG1 LYS A  78       5.885 -29.098 190.751  1.00  0.00           H
ATOM   4044  HG2 LYS A  78       4.833 -30.305 189.913  1.00  0.00           H
ATOM   4045  CD  LYS A  78       4.114 -29.682 191.867  1.00  1.00           C
ATOM   4046  HD1 LYS A  78       3.070 -30.000 191.657  1.00  0.00           H
ATOM   4047  HD2 LYS A  78       4.091 -28.759 192.485  1.00  0.00           H
ATOM   4048  CE  LYS A  78       4.839 -30.791 192.635  1.00  1.00           C
ATOM   4049  HE1 LYS A  78       5.901 -30.507 192.796  1.00  0.00           H
ATOM   4050  HE2 LYS A  78       4.781 -31.744 192.067  1.00  0.00           H
ATOM   4051  NZ  LYS A  78       4.222 -31.016 193.965  1.00  1.00           N
ATOM   4052  HZ1 LYS A  78       3.227 -31.293 193.844  1.00  0.00           H
ATOM   4053  HZ2 LYS A  78       4.272 -30.140 194.523  1.00  0.00           H
ATOM   4054  HZ3 LYS A  78       4.735 -31.772 194.462  1.00  0.00           H
ATOM   4055  C   LYS A  78       3.832 -27.095 187.591  1.00  1.00           C
ATOM   4056  O   LYS A  78       3.679 -25.902 187.842  1.00  1.00           O
ATOM   4057  N   TYR A  79       3.171 -27.732 186.637  1.00  1.00           N
ATOM   4058  HN  TYR A  79       3.308 -28.708 186.495  1.00  0.00           H
ATOM   4059  CA  TYR A  79       2.214 -27.121 185.727  1.00  1.00           C
ATOM   4060  HA  TYR A  79       2.143 -26.070 185.966  1.00  0.00           H
ATOM   4061  CB  TYR A  79       2.681 -27.313 184.276  1.00  1.00           C
ATOM   4062  HB1 TYR A  79       1.810 -27.213 183.593  1.00  0.00           H
ATOM   4063  HB2 TYR A  79       3.138 -28.320 184.167  1.00  0.00           H
ATOM   4064  CG  TYR A  79       3.716 -26.298 183.838  1.00  1.00           C
ATOM   4065  CD2 TYR A  79       3.381 -25.332 182.868  1.00  1.00           C
ATOM   4066  HD2 TYR A  79       2.402 -25.345 182.411  1.00  0.00           H
ATOM   4067  CE2 TYR A  79       4.315 -24.352 182.493  1.00  1.00           C
ATOM   4068  HE2 TYR A  79       4.064 -23.623 181.737  1.00  0.00           H
ATOM   4069  CZ  TYR A  79       5.581 -24.326 183.109  1.00  1.00           C
ATOM   4070  OH  TYR A  79       6.474 -23.368 182.781  1.00  1.00           O
ATOM   4071  HH  TYR A  79       7.269 -23.514 183.299  1.00  0.00           H
ATOM   4072  CD1 TYR A  79       4.999 -26.292 184.421  1.00  1.00           C
ATOM   4073  HD1 TYR A  79       5.270 -27.052 185.138  1.00  0.00           H
ATOM   4074  CE1 TYR A  79       5.925 -25.296 184.068  1.00  1.00           C
ATOM   4075  HE1 TYR A  79       6.900 -25.275 184.532  1.00  0.00           H
ATOM   4076  C   TYR A  79       0.817 -27.689 185.953  1.00  1.00           C
ATOM   4077  O   TYR A  79       0.639 -28.814 186.421  1.00  1.00           O
ATOM   4078  N   THR A  80      -0.186 -26.910 185.576  1.00  1.00           N
ATOM   4079  HN  THR A  80      -0.027 -25.960 185.322  1.00  0.00           H
ATOM   4080  CA  THR A  80      -1.578 -27.341 185.495  1.00  1.00           C
ATOM   4081  HA  THR A  80      -1.608 -28.406 185.669  1.00  0.00           H
ATOM   4082  CB  THR A  80      -2.437 -26.611 186.530  1.00  1.00           C
ATOM   4083  HB  THR A  80      -1.966 -26.676 187.534  1.00  0.00           H
ATOM   4084  OG1 THR A  80      -3.700 -27.227 186.568  1.00  1.00           O
ATOM   4085  HG1 THR A  80      -3.542 -28.140 186.818  1.00  0.00           H
ATOM   4086  CG2 THR A  80      -2.636 -25.121 186.252  1.00  1.00           C
ATOM   4087 HG21 THR A  80      -3.136 -24.979 185.270  1.00  0.00           H
ATOM   4088 HG22 THR A  80      -1.652 -24.606 186.227  1.00  0.00           H
ATOM   4089 HG23 THR A  80      -3.274 -24.671 187.043  1.00  0.00           H
ATOM   4090  C   THR A  80      -2.088 -27.170 184.067  1.00  1.00           C
ATOM   4091  O   THR A  80      -1.631 -26.290 183.335  1.00  1.00           O
ATOM   4092  N   CYS A  81      -3.009 -28.033 183.640  1.00  1.00           N
ATOM   4093  HN  CYS A  81      -3.351 -28.772 184.215  1.00  0.00           H
ATOM   4094  CA  CYS A  81      -3.576 -27.947 182.296  1.00  1.00           C
ATOM   4095  HA  CYS A  81      -2.772 -27.731 181.608  1.00  0.00           H
ATOM   4096  CB  CYS A  81      -4.267 -29.259 181.909  1.00  1.00           C
ATOM   4097  HB1 CYS A  81      -4.654 -29.147 180.875  1.00  0.00           H
ATOM   4098  HB2 CYS A  81      -5.128 -29.405 182.594  1.00  0.00           H
ATOM   4099  SG  CYS A  81      -3.222 -30.736 181.975  1.00  1.00           S
ATOM   4100  C   CYS A  81      -4.542 -26.764 182.197  1.00  1.00           C
ATOM   4101  O   CYS A  81      -5.336 -26.531 183.111  1.00  1.00           O
ATOM   4102  N   LEU A  82      -4.496 -26.049 181.072  1.00  1.00           N
ATOM   4103  HN  LEU A  82      -3.807 -26.219 180.372  1.00  0.00           H
ATOM   4104  CA  LEU A  82      -5.441 -24.973 180.782  1.00  1.00           C
ATOM   4105  HA  LEU A  82      -5.549 -24.367 181.669  1.00  0.00           H
ATOM   4106  CB  LEU A  82      -4.908 -24.128 179.608  1.00  1.00           C
ATOM   4107  HB1 LEU A  82      -5.723 -23.461 179.255  1.00  0.00           H
ATOM   4108  HB2 LEU A  82      -4.620 -24.813 178.783  1.00  0.00           H
ATOM   4109  CG  LEU A  82      -3.688 -23.260 179.971  1.00  1.00           C
ATOM   4110  HG  LEU A  82      -2.903 -23.898 180.430  1.00  0.00           H
ATOM   4111  CD1 LEU A  82      -3.133 -22.592 178.719  1.00  1.00           C
ATOM   4112 HD11 LEU A  82      -3.909 -21.946 178.255  1.00  0.00           H
ATOM   4113 HD12 LEU A  82      -2.828 -23.365 177.982  1.00  0.00           H
ATOM   4114 HD13 LEU A  82      -2.258 -21.961 178.983  1.00  0.00           H
ATOM   4115  CD2 LEU A  82      -4.035 -22.163 180.980  1.00  1.00           C
ATOM   4116 HD21 LEU A  82      -4.246 -22.612 181.974  1.00  0.00           H
ATOM   4117 HD22 LEU A  82      -4.937 -21.610 180.642  1.00  0.00           H
ATOM   4118 HD23 LEU A  82      -3.181 -21.459 181.082  1.00  0.00           H
ATOM   4119  C   LEU A  82      -6.853 -25.533 180.507  1.00  1.00           C
ATOM   4120  O   LEU A  82      -6.993 -26.709 180.146  1.00  1.00           O
ATOM   4121  N   PRO A  83      -7.919 -24.723 180.659  1.00  1.00           N
ATOM   4122  CD  PRO A  83      -7.930 -23.379 181.219  1.00  1.00           C
ATOM   4123  HD1 PRO A  83      -7.528 -22.660 180.474  1.00  0.00           H
ATOM   4124  HD2 PRO A  83      -7.311 -23.353 182.141  1.00  0.00           H
ATOM   4125  CA  PRO A  83      -9.267 -25.113 180.249  1.00  1.00           C
ATOM   4126  HA  PRO A  83      -9.587 -25.968 180.821  1.00  0.00           H
ATOM   4127  CB  PRO A  83     -10.137 -23.868 180.445  1.00  1.00           C
ATOM   4128  HB1 PRO A  83     -11.161 -24.143 180.776  1.00  0.00           H
ATOM   4129  HB2 PRO A  83     -10.209 -23.278 179.507  1.00  0.00           H
ATOM   4130  CG  PRO A  83      -9.397 -23.088 181.531  1.00  1.00           C
ATOM   4131  HG1 PRO A  83      -9.615 -22.001 181.465  1.00  0.00           H
ATOM   4132  HG2 PRO A  83      -9.672 -23.449 182.545  1.00  0.00           H
ATOM   4133  C   PRO A  83      -9.291 -25.621 178.799  1.00  1.00           C
ATOM   4134  O   PRO A  83      -8.594 -25.095 177.939  1.00  1.00           O
ATOM   4135  N   GLY A  84     -10.057 -26.681 178.539  1.00  1.00           N
ATOM   4136  HN  GLY A  84     -10.700 -27.036 179.212  1.00  0.00           H
ATOM   4137  CA  GLY A  84     -10.018 -27.404 177.257  1.00  1.00           C
ATOM   4138  HA1 GLY A  84      -9.809 -26.680 176.484  1.00  0.00           H
ATOM   4139  HA2 GLY A  84     -10.993 -27.842 177.104  1.00  0.00           H
ATOM   4140  C   GLY A  84      -8.965 -28.516 177.182  1.00  1.00           C
ATOM   4141  O   GLY A  84      -9.072 -29.383 176.320  1.00  1.00           O
ATOM   4142  N   TYR A  85      -8.027 -28.586 178.133  1.00  1.00           N
ATOM   4143  HN  TYR A  85      -7.979 -27.899 178.852  1.00  0.00           H
ATOM   4144  CA  TYR A  85      -7.010 -29.636 178.219  1.00  1.00           C
ATOM   4145  HA  TYR A  85      -7.193 -30.347 177.427  1.00  0.00           H
ATOM   4146  CB  TYR A  85      -5.609 -29.028 178.080  1.00  1.00           C
ATOM   4147  HB1 TYR A  85      -4.852 -29.839 178.133  1.00  0.00           H
ATOM   4148  HB2 TYR A  85      -5.444 -28.298 178.901  1.00  0.00           H
ATOM   4149  CG  TYR A  85      -5.386 -28.291 176.774  1.00  1.00           C
ATOM   4150  CD2 TYR A  85      -4.806 -28.960 175.680  1.00  1.00           C
ATOM   4151  HD2 TYR A  85      -4.508 -29.993 175.777  1.00  0.00           H
ATOM   4152  CE2 TYR A  85      -4.614 -28.285 174.460  1.00  1.00           C
ATOM   4153  HE2 TYR A  85      -4.171 -28.801 173.621  1.00  0.00           H
ATOM   4154  CZ  TYR A  85      -5.001 -26.932 174.334  1.00  1.00           C
ATOM   4155  OH  TYR A  85      -4.809 -26.268 173.166  1.00  1.00           O
ATOM   4156  HH  TYR A  85      -4.401 -26.874 172.544  1.00  0.00           H
ATOM   4157  CD1 TYR A  85      -5.771 -26.942 176.649  1.00  1.00           C
ATOM   4158  HD1 TYR A  85      -6.214 -26.427 177.489  1.00  0.00           H
ATOM   4159  CE1 TYR A  85      -5.579 -26.265 175.432  1.00  1.00           C
ATOM   4160  HE1 TYR A  85      -5.875 -25.231 175.339  1.00  0.00           H
ATOM   4161  C   TYR A  85      -7.156 -30.473 179.496  1.00  1.00           C
ATOM   4162  O   TYR A  85      -7.674 -30.020 180.518  1.00  1.00           O
ATOM   4163  N   VAL A  86      -6.726 -31.731 179.437  1.00  1.00           N
ATOM   4164  HN  VAL A  86      -6.360 -32.099 178.587  1.00  0.00           H
ATOM   4165  CA  VAL A  86      -6.737 -32.682 180.555  1.00  1.00           C
ATOM   4166  HA  VAL A  86      -6.858 -32.118 181.468  1.00  0.00           H
ATOM   4167  CB  VAL A  86      -7.879 -33.707 180.408  1.00  1.00           C
ATOM   4168  HB  VAL A  86      -8.839 -33.157 180.315  1.00  0.00           H
ATOM   4169  CG1 VAL A  86      -7.723 -34.625 179.191  1.00  1.00           C
ATOM   4170 HG11 VAL A  86      -6.776 -35.201 179.266  1.00  0.00           H
ATOM   4171 HG12 VAL A  86      -7.697 -34.018 178.261  1.00  0.00           H
ATOM   4172 HG13 VAL A  86      -8.571 -35.342 179.147  1.00  0.00           H
ATOM   4173  CG2 VAL A  86      -8.062 -34.567 181.666  1.00  1.00           C
ATOM   4174 HG21 VAL A  86      -8.121 -33.919 182.566  1.00  0.00           H
ATOM   4175 HG22 VAL A  86      -7.199 -35.257 181.781  1.00  0.00           H
ATOM   4176 HG23 VAL A  86      -9.002 -35.154 181.590  1.00  0.00           H
ATOM   4177  C   VAL A  86      -5.376 -33.345 180.692  1.00  1.00           C
ATOM   4178  O   VAL A  86      -4.636 -33.483 179.718  1.00  1.00           O
ATOM   4179  N   ARG A  87      -5.040 -33.748 181.919  1.00  1.00           N
ATOM   4180  HN  ARG A  87      -5.644 -33.599 182.698  1.00  0.00           H
ATOM   4181  CA  ARG A  87      -3.786 -34.428 182.222  1.00  1.00           C
ATOM   4182  HA  ARG A  87      -2.969 -33.804 181.890  1.00  0.00           H
ATOM   4183  CB  ARG A  87      -3.705 -34.670 183.734  1.00  1.00           C
ATOM   4184  HB1 ARG A  87      -4.459 -35.432 184.026  1.00  0.00           H
ATOM   4185  HB2 ARG A  87      -3.925 -33.723 184.271  1.00  0.00           H
ATOM   4186  CG  ARG A  87      -2.310 -35.161 184.121  1.00  1.00           C
ATOM   4187  HG1 ARG A  87      -1.580 -34.341 183.953  1.00  0.00           H
ATOM   4188  HG2 ARG A  87      -2.039 -36.022 183.474  1.00  0.00           H
ATOM   4189  CD  ARG A  87      -2.237 -35.597 185.579  1.00  1.00           C
ATOM   4190  HD1 ARG A  87      -3.048 -36.322 185.802  1.00  0.00           H
ATOM   4191  HD2 ARG A  87      -2.320 -34.713 186.247  1.00  0.00           H
ATOM   4192  NE  ARG A  87      -0.948 -36.254 185.846  1.00  1.00           N
ATOM   4193  HE  ARG A  87      -0.379 -36.477 185.056  1.00  0.00           H
ATOM   4194  CZ  ARG A  87      -0.477 -36.574 187.034  1.00  1.00           C
ATOM   4195  NH1 ARG A  87      -1.046 -36.168 188.136  1.00  1.00           N
ATOM   4196 HH11 ARG A  87      -1.865 -35.596 188.094  1.00  0.00           H
ATOM   4197 HH12 ARG A  87      -0.663 -36.429 189.022  1.00  0.00           H
ATOM   4198  NH2 ARG A  87       0.586 -37.321 187.116  1.00  1.00           N
ATOM   4199 HH21 ARG A  87       1.035 -37.645 186.283  1.00  0.00           H
ATOM   4200 HH22 ARG A  87       0.954 -37.571 188.012  1.00  0.00           H
ATOM   4201  C   ARG A  87      -3.665 -35.728 181.413  1.00  1.00           C
ATOM   4202  O   ARG A  87      -4.581 -36.545 181.404  1.00  1.00           O
ATOM   4203  N   SER A  88      -2.515 -35.901 180.771  1.00  1.00           N
ATOM   4204  HN  SER A  88      -1.859 -35.154 180.714  1.00  0.00           H
ATOM   4205  CA  SER A  88      -2.079 -37.130 180.102  1.00  1.00           C
ATOM   4206  HA  SER A  88      -2.933 -37.593 179.631  1.00  0.00           H
ATOM   4207  CB  SER A  88      -1.021 -36.738 179.063  1.00  1.00           C
ATOM   4208  HB1 SER A  88      -0.117 -36.362 179.588  1.00  0.00           H
ATOM   4209  HB2 SER A  88      -1.430 -35.937 178.411  1.00  0.00           H
ATOM   4210  OG  SER A  88      -0.636 -37.822 178.242  1.00  1.00           O
ATOM   4211  HG1 SER A  88      -0.136 -38.417 178.806  1.00  0.00           H
ATOM   4212  C   SER A  88      -1.529 -38.152 181.118  1.00  1.00           C
ATOM   4213  O   SER A  88      -1.578 -37.948 182.328  1.00  1.00           O
ATOM   4214  N   HSD A  89      -0.949 -39.255 180.651  1.00  1.00           N
ATOM   4215  HN  HSD A  89      -0.922 -39.454 179.675  1.00  0.00           H
ATOM   4216  CA  HSD A  89      -0.311 -40.256 181.515  1.00  1.00           C
ATOM   4217  HA  HSD A  89      -0.937 -40.410 182.381  1.00  0.00           H
ATOM   4218  CB  HSD A  89      -0.145 -41.561 180.727  1.00  1.00           C
ATOM   4219  HB1 HSD A  89       0.445 -42.281 181.333  1.00  0.00           H
ATOM   4220  HB2 HSD A  89       0.399 -41.350 179.782  1.00  0.00           H
ATOM   4221  ND1 HSD A  89      -2.357 -42.725 181.297  1.00  1.00           N
ATOM   4222  HD1 HSD A  89      -2.208 -42.786 182.284  1.00  0.00           H
ATOM   4223  CG  HSD A  89      -1.472 -42.185 180.392  1.00  1.00           C
ATOM   4224  CE1 HSD A  89      -3.437 -43.146 180.620  1.00  1.00           C
ATOM   4225  HE1 HSD A  89      -4.297 -43.620 181.092  1.00  0.00           H
ATOM   4226  NE2 HSD A  89      -3.292 -42.898 179.310  1.00  1.00           N
ATOM   4227  CD2 HSD A  89      -2.043 -42.291 179.153  1.00  1.00           C
ATOM   4228  HD2 HSD A  89      -1.684 -41.994 178.176  1.00  0.00           H
ATOM   4229  C   HSD A  89       1.022 -39.800 182.134  1.00  1.00           C
ATOM   4230  O   HSD A  89       1.542 -40.473 183.022  1.00  1.00           O
ATOM   4231  N   SER A  90       1.586 -38.671 181.700  1.00  1.00           N
ATOM   4232  HN  SER A  90       1.159 -38.116 180.991  1.00  0.00           H
ATOM   4233  CA  SER A  90       2.856 -38.159 182.218  1.00  1.00           C
ATOM   4234  HA  SER A  90       3.386 -38.979 182.680  1.00  0.00           H
ATOM   4235  CB  SER A  90       3.685 -37.559 181.081  1.00  1.00           C
ATOM   4236  HB1 SER A  90       3.820 -38.310 180.273  1.00  0.00           H
ATOM   4237  HB2 SER A  90       4.680 -37.244 181.463  1.00  0.00           H
ATOM   4238  OG  SER A  90       3.023 -36.444 180.561  1.00  1.00           O
ATOM   4239  HG1 SER A  90       3.075 -35.766 181.238  1.00  0.00           H
ATOM   4240  C   SER A  90       2.685 -37.203 183.409  1.00  1.00           C
ATOM   4241  O   SER A  90       1.583 -36.797 183.807  1.00  1.00           O
ATOM   4242  N   THR A  91       3.809 -36.888 184.048  1.00  1.00           N
ATOM   4243  HN  THR A  91       4.674 -37.316 183.802  1.00  0.00           H
ATOM   4244  CA  THR A  91       3.892 -35.916 185.139  1.00  1.00           C
ATOM   4245  HA  THR A  91       3.033 -36.055 185.778  1.00  0.00           H
ATOM   4246  CB  THR A  91       5.189 -36.113 185.938  1.00  1.00           C
ATOM   4247  HB  THR A  91       5.302 -35.289 186.675  1.00  0.00           H
ATOM   4248  OG1 THR A  91       6.305 -36.110 185.083  1.00  1.00           O
ATOM   4249  HG1 THR A  91       6.303 -35.254 184.648  1.00  0.00           H
ATOM   4250  CG2 THR A  91       5.188 -37.462 186.662  1.00  1.00           C
ATOM   4251 HG21 THR A  91       5.101 -38.290 185.926  1.00  0.00           H
ATOM   4252 HG22 THR A  91       4.326 -37.516 187.360  1.00  0.00           H
ATOM   4253 HG23 THR A  91       6.136 -37.588 187.227  1.00  0.00           H
ATOM   4254  C   THR A  91       3.801 -34.496 184.583  1.00  1.00           C
ATOM   4255  O   THR A  91       4.424 -34.173 183.575  1.00  1.00           O
ATOM   4256  N   GLN A  92       3.021 -33.631 185.236  1.00  1.00           N
ATOM   4257  HN  GLN A  92       2.546 -33.893 186.072  1.00  0.00           H
ATOM   4258  CA  GLN A  92       2.796 -32.248 184.795  1.00  1.00           C
ATOM   4259  HA  GLN A  92       2.845 -32.229 183.716  1.00  0.00           H
ATOM   4260  CB  GLN A  92       1.431 -31.739 185.274  1.00  1.00           C
ATOM   4261  HB1 GLN A  92       1.287 -30.704 184.898  1.00  0.00           H
ATOM   4262  HB2 GLN A  92       1.430 -31.722 186.384  1.00  0.00           H
ATOM   4263  CG  GLN A  92       0.258 -32.597 184.799  1.00  1.00           C
ATOM   4264  HG1 GLN A  92       0.451 -33.662 185.051  1.00  0.00           H
ATOM   4265  HG2 GLN A  92       0.148 -32.498 183.698  1.00  0.00           H
ATOM   4266  CD  GLN A  92      -1.032 -32.154 185.469  1.00  1.00           C
ATOM   4267  OE1 GLN A  92      -1.349 -32.572 186.572  1.00  1.00           O
ATOM   4268  NE2 GLN A  92      -1.846 -31.342 184.835  1.00  1.00           N
ATOM   4269 HE21 GLN A  92      -2.697 -31.047 185.270  1.00  0.00           H
ATOM   4270 HE22 GLN A  92      -1.615 -31.019 183.917  1.00  0.00           H
ATOM   4271  C   GLN A  92       3.940 -31.342 185.253  1.00  1.00           C
ATOM   4272  O   GLN A  92       3.758 -30.459 186.091  1.00  1.00           O
ATOM   4273  N   THR A  93       5.145 -31.637 184.776  1.00  1.00           N
ATOM   4274  HN  THR A  93       5.267 -32.322 184.062  1.00  0.00           H
ATOM   4275  CA  THR A  93       6.370 -30.999 185.244  1.00  1.00           C
ATOM   4276  HA  THR A  93       6.099 -30.051 185.684  1.00  0.00           H
ATOM   4277  CB  THR A  93       7.109 -31.863 186.273  1.00  1.00           C
ATOM   4278  HB  THR A  93       8.087 -31.396 186.515  1.00  0.00           H
ATOM   4279  OG1 THR A  93       7.343 -33.165 185.775  1.00  1.00           O
ATOM   4280  HG1 THR A  93       7.878 -33.054 184.986  1.00  0.00           H
ATOM   4281  CG2 THR A  93       6.349 -31.997 187.593  1.00  1.00           C
ATOM   4282 HG21 THR A  93       5.357 -32.466 187.417  1.00  0.00           H
ATOM   4283 HG22 THR A  93       6.192 -30.993 188.042  1.00  0.00           H
ATOM   4284 HG23 THR A  93       6.924 -32.636 188.297  1.00  0.00           H
ATOM   4285  C   THR A  93       7.311 -30.669 184.100  1.00  1.00           C
ATOM   4286  O   THR A  93       7.524 -31.502 183.221  1.00  1.00           O
ATOM   4287  N   LEU A  94       7.907 -29.480 184.154  1.00  1.00           N
ATOM   4288  HN  LEU A  94       7.590 -28.776 184.784  1.00  0.00           H
ATOM   4289  CA  LEU A  94       9.047 -29.096 183.324  1.00  1.00           C
ATOM   4290  HA  LEU A  94       9.117 -29.797 182.505  1.00  0.00           H
ATOM   4291  CB  LEU A  94       8.862 -27.663 182.790  1.00  1.00           C
ATOM   4292  HB1 LEU A  94       9.863 -27.192 182.692  1.00  0.00           H
ATOM   4293  HB2 LEU A  94       8.263 -27.087 183.527  1.00  0.00           H
ATOM   4294  CG  LEU A  94       8.158 -27.594 181.432  1.00  1.00           C
ATOM   4295  HG  LEU A  94       8.720 -28.218 180.705  1.00  0.00           H
ATOM   4296  CD1 LEU A  94       6.718 -28.087 181.493  1.00  1.00           C
ATOM   4297 HD11 LEU A  94       6.132 -27.468 182.206  1.00  0.00           H
ATOM   4298 HD12 LEU A  94       6.694 -29.143 181.838  1.00  0.00           H
ATOM   4299 HD13 LEU A  94       6.249 -28.011 180.489  1.00  0.00           H
ATOM   4300  CD2 LEU A  94       8.157 -26.162 180.905  1.00  1.00           C
ATOM   4301 HD21 LEU A  94       9.200 -25.799 180.784  1.00  0.00           H
ATOM   4302 HD22 LEU A  94       7.631 -25.496 181.621  1.00  0.00           H
ATOM   4303 HD23 LEU A  94       7.651 -26.123 179.917  1.00  0.00           H
ATOM   4304  C   LEU A  94      10.305 -29.198 184.176  1.00  1.00           C
ATOM   4305  O   LEU A  94      10.327 -28.657 185.281  1.00  1.00           O
ATOM   4306  N   THR A  95      11.339 -29.864 183.670  1.00  1.00           N
ATOM   4307  HN  THR A  95      11.294 -30.294 182.772  1.00  0.00           H
ATOM   4308  CA  THR A  95      12.611 -30.018 184.383  1.00  1.00           C
ATOM   4309  HA  THR A  95      12.537 -29.468 185.309  1.00  0.00           H
ATOM   4310  CB  THR A  95      12.930 -31.490 184.670  1.00  1.00           C
ATOM   4311  HB  THR A  95      13.010 -32.052 183.715  1.00  0.00           H
ATOM   4312  OG1 THR A  95      11.900 -32.059 185.452  1.00  1.00           O
ATOM   4313  HG1 THR A  95      11.097 -31.975 184.933  1.00  0.00           H
ATOM   4314  CG2 THR A  95      14.220 -31.666 185.472  1.00  1.00           C
ATOM   4315 HG21 THR A  95      14.209 -31.002 186.363  1.00  0.00           H
ATOM   4316 HG22 THR A  95      15.096 -31.400 184.842  1.00  0.00           H
ATOM   4317 HG23 THR A  95      14.311 -32.719 185.815  1.00  0.00           H
ATOM   4318  C   THR A  95      13.729 -29.341 183.607  1.00  1.00           C
ATOM   4319  O   THR A  95      13.898 -29.576 182.413  1.00  1.00           O
ATOM   4320  N   CYS A  96      14.493 -28.503 184.300  1.00  1.00           N
ATOM   4321  HN  CYS A  96      14.265 -28.254 185.238  1.00  0.00           H
ATOM   4322  CA  CYS A  96      15.699 -27.886 183.774  1.00  1.00           C
ATOM   4323  HA  CYS A  96      15.499 -27.525 182.776  1.00  0.00           H
ATOM   4324  CB  CYS A  96      16.078 -26.733 184.711  1.00  1.00           C
ATOM   4325  HB1 CYS A  96      16.176 -27.123 185.746  1.00  0.00           H
ATOM   4326  HB2 CYS A  96      15.268 -25.973 184.698  1.00  0.00           H
ATOM   4327  SG  CYS A  96      17.638 -25.976 184.192  1.00  1.00           S
ATOM   4328  C   CYS A  96      16.814 -28.937 183.683  1.00  1.00           C
ATOM   4329  O   CYS A  96      17.234 -29.472 184.713  1.00  1.00           O
ATOM   4330  N   ASN A  97      17.278 -29.265 182.476  1.00  1.00           N
ATOM   4331  HN  ASN A  97      16.902 -28.862 181.646  1.00  0.00           H
ATOM   4332  CA  ASN A  97      18.362 -30.229 182.275  1.00  1.00           C
ATOM   4333  HA  ASN A  97      18.343 -30.938 183.090  1.00  0.00           H
ATOM   4334  CB  ASN A  97      18.163 -30.949 180.922  1.00  1.00           C
ATOM   4335  HB1 ASN A  97      17.103 -31.271 180.846  1.00  0.00           H
ATOM   4336  HB2 ASN A  97      18.820 -31.844 180.898  1.00  0.00           H
ATOM   4337  CG  ASN A  97      18.485 -30.096 179.706  1.00  1.00           C
ATOM   4338  OD1 ASN A  97      18.905 -28.959 179.813  1.00  1.00           O
ATOM   4339  ND2 ASN A  97      18.362 -30.634 178.519  1.00  1.00           N
ATOM   4340 HD21 ASN A  97      18.567 -30.095 177.702  1.00  0.00           H
ATOM   4341 HD22 ASN A  97      18.063 -31.584 178.429  1.00  0.00           H
ATOM   4342  C   ASN A  97      19.754 -29.582 182.460  1.00  1.00           C
ATOM   4343  O   ASN A  97      19.876 -28.389 182.741  1.00  1.00           O
ATOM   4344  N   SER A  98      20.818 -30.381 182.334  1.00  1.00           N
ATOM   4345  HN  SER A  98      20.710 -31.356 182.161  1.00  0.00           H
ATOM   4346  CA  SER A  98      22.215 -29.916 182.435  1.00  1.00           C
ATOM   4347  HA  SER A  98      22.325 -29.373 183.362  1.00  0.00           H
ATOM   4348  CB  SER A  98      23.162 -31.118 182.400  1.00  1.00           C
ATOM   4349  HB1 SER A  98      23.089 -31.676 183.358  1.00  0.00           H
ATOM   4350  HB2 SER A  98      24.205 -30.765 182.256  1.00  0.00           H
ATOM   4351  OG  SER A  98      22.831 -31.997 181.338  1.00  1.00           O
ATOM   4352  HG1 SER A  98      23.065 -31.535 180.530  1.00  0.00           H
ATOM   4353  C   SER A  98      22.626 -28.933 181.346  1.00  1.00           C
ATOM   4354  O   SER A  98      23.567 -28.168 181.551  1.00  1.00           O
ATOM   4355  N   ASP A  99      21.906 -28.936 180.229  1.00  1.00           N
ATOM   4356  HN  ASP A  99      21.111 -29.529 180.139  1.00  0.00           H
ATOM   4357  CA  ASP A  99      22.184 -28.109 179.058  1.00  1.00           C
ATOM   4358  HA  ASP A  99      23.240 -27.885 179.040  1.00  0.00           H
ATOM   4359  CB  ASP A  99      21.769 -28.878 177.791  1.00  1.00           C
ATOM   4360  HB1 ASP A  99      22.129 -28.325 176.898  1.00  0.00           H
ATOM   4361  HB2 ASP A  99      20.661 -28.946 177.755  1.00  0.00           H
ATOM   4362  CG  ASP A  99      22.348 -30.301 177.752  1.00  1.00           C
ATOM   4363  OD1 ASP A  99      23.524 -30.480 178.149  1.00  1.00           O
ATOM   4364  OD2 ASP A  99      21.581 -31.232 177.418  1.00  1.00           O
ATOM   4365  C   ASP A  99      21.525 -26.721 179.166  1.00  1.00           C
ATOM   4366  O   ASP A  99      21.696 -25.879 178.289  1.00  1.00           O
ATOM   4367  N   GLY A 100      20.794 -26.453 180.257  1.00  1.00           N
ATOM   4368  HN  GLY A 100      20.710 -27.114 180.998  1.00  0.00           H
ATOM   4369  CA  GLY A 100      20.070 -25.198 180.457  1.00  1.00           C
ATOM   4370  HA1 GLY A 100      20.712 -24.394 180.129  1.00  0.00           H
ATOM   4371  HA2 GLY A 100      19.864 -25.104 181.513  1.00  0.00           H
ATOM   4372  C   GLY A 100      18.747 -25.120 179.686  1.00  1.00           C
ATOM   4373  O   GLY A 100      18.194 -24.029 179.529  1.00  1.00           O
ATOM   4374  N   GLU A 101      18.217 -26.257 179.232  1.00  1.00           N
ATOM   4375  HN  GLU A 101      18.688 -27.124 179.371  1.00  0.00           H
ATOM   4376  CA  GLU A 101      16.949 -26.366 178.514  1.00  1.00           C
ATOM   4377  HA  GLU A 101      16.609 -25.367 178.287  1.00  0.00           H
ATOM   4378  CB  GLU A 101      17.113 -27.177 177.219  1.00  1.00           C
ATOM   4379  HB1 GLU A 101      16.120 -27.272 176.730  1.00  0.00           H
ATOM   4380  HB2 GLU A 101      17.485 -28.191 177.479  1.00  0.00           H
ATOM   4381  CG  GLU A 101      18.093 -26.533 176.223  1.00  1.00           C
ATOM   4382  HG1 GLU A 101      19.122 -26.594 176.638  1.00  0.00           H
ATOM   4383  HG2 GLU A 101      17.818 -25.466 176.084  1.00  0.00           H
ATOM   4384  CD  GLU A 101      18.078 -27.225 174.849  1.00  1.00           C
ATOM   4385  OE1 GLU A 101      18.476 -26.562 173.865  1.00  1.00           O
ATOM   4386  OE2 GLU A 101      17.625 -28.393 174.774  1.00  1.00           O
ATOM   4387  C   GLU A 101      15.838 -26.966 179.387  1.00  1.00           C
ATOM   4388  O   GLU A 101      16.044 -27.860 180.214  1.00  1.00           O
ATOM   4389  N   TRP A 102      14.612 -26.483 179.179  1.00  1.00           N
ATOM   4390  HN  TRP A 102      14.451 -25.719 178.560  1.00  0.00           H
ATOM   4391  CA  TRP A 102      13.423 -27.025 179.830  1.00  1.00           C
ATOM   4392  HA  TRP A 102      13.707 -27.383 180.808  1.00  0.00           H
ATOM   4393  CB  TRP A 102      12.353 -25.940 179.947  1.00  1.00           C
ATOM   4394  HB1 TRP A 102      11.391 -26.419 180.226  1.00  0.00           H
ATOM   4395  HB2 TRP A 102      12.241 -25.444 178.960  1.00  0.00           H
ATOM   4396  CG  TRP A 102      12.661 -24.891 180.962  1.00  1.00           C
ATOM   4397  CD1 TRP A 102      13.110 -23.640 180.710  1.00  1.00           C
ATOM   4398  HD1 TRP A 102      13.318 -23.237 179.730  1.00  0.00           H
ATOM   4399  NE1 TRP A 102      13.260 -22.959 181.900  1.00  1.00           N
ATOM   4400  HE1 TRP A 102      13.553 -22.031 181.969  1.00  0.00           H
ATOM   4401  CE2 TRP A 102      12.944 -23.752 182.977  1.00  1.00           C
ATOM   4402  CD2 TRP A 102      12.583 -25.007 182.415  1.00  1.00           C
ATOM   4403  CE3 TRP A 102      12.261 -26.046 183.315  1.00  1.00           C
ATOM   4404  HE3 TRP A 102      12.000 -27.027 182.947  1.00  0.00           H
ATOM   4405  CZ3 TRP A 102      12.271 -25.833 184.707  1.00  1.00           C
ATOM   4406  HZ3 TRP A 102      12.012 -26.640 185.377  1.00  0.00           H
ATOM   4407  CZ2 TRP A 102      12.946 -23.527 184.354  1.00  1.00           C
ATOM   4408  HZ2 TRP A 102      13.197 -22.559 184.762  1.00  0.00           H
ATOM   4409  CH2 TRP A 102      12.617 -24.573 185.228  1.00  1.00           C
ATOM   4410  HH2 TRP A 102      12.629 -24.412 186.296  1.00  0.00           H
ATOM   4411  C   TRP A 102      12.900 -28.238 179.067  1.00  1.00           C
ATOM   4412  O   TRP A 102      12.343 -28.105 177.978  1.00  1.00           O
ATOM   4413  N   VAL A 103      13.019 -29.418 179.672  1.00  1.00           N
ATOM   4414  HN  VAL A 103      13.427 -29.491 180.578  1.00  0.00           H
ATOM   4415  CA  VAL A 103      12.577 -30.687 179.087  1.00  1.00           C
ATOM   4416  HA  VAL A 103      12.362 -30.514 178.043  1.00  0.00           H
ATOM   4417  CB  VAL A 103      13.658 -31.773 179.234  1.00  1.00           C
ATOM   4418  HB  VAL A 103      13.804 -31.998 180.312  1.00  0.00           H
ATOM   4419  CG1 VAL A 103      13.260 -33.062 178.500  1.00  1.00           C
ATOM   4420 HG11 VAL A 103      13.120 -32.857 177.417  1.00  0.00           H
ATOM   4421 HG12 VAL A 103      12.306 -33.453 178.913  1.00  0.00           H
ATOM   4422 HG13 VAL A 103      14.059 -33.825 178.616  1.00  0.00           H
ATOM   4423  CG2 VAL A 103      14.999 -31.306 178.650  1.00  1.00           C
ATOM   4424 HG21 VAL A 103      15.349 -30.393 179.179  1.00  0.00           H
ATOM   4425 HG22 VAL A 103      14.879 -31.067 177.572  1.00  0.00           H
ATOM   4426 HG23 VAL A 103      15.763 -32.103 178.774  1.00  0.00           H
ATOM   4427  C   VAL A 103      11.250 -31.120 179.705  1.00  1.00           C
ATOM   4428  O   VAL A 103      11.042 -31.021 180.917  1.00  1.00           O
ATOM   4429  N   TYR A 104      10.341 -31.608 178.863  1.00  1.00           N
ATOM   4430  HN  TYR A 104      10.509 -31.623 177.881  1.00  0.00           H
ATOM   4431  CA  TYR A 104       9.051 -32.152 179.275  1.00  1.00           C
ATOM   4432  HA  TYR A 104       9.200 -32.729 180.175  1.00  0.00           H
ATOM   4433  CB  TYR A 104       8.054 -31.010 179.528  1.00  1.00           C
ATOM   4434  HB1 TYR A 104       8.452 -30.357 180.334  1.00  0.00           H
ATOM   4435  HB2 TYR A 104       7.080 -31.446 179.836  1.00  0.00           H
ATOM   4436  CG  TYR A 104       7.777 -30.113 178.332  1.00  1.00           C
ATOM   4437  CD1 TYR A 104       8.649 -29.050 178.019  1.00  1.00           C
ATOM   4438  HD1 TYR A 104       9.507 -28.857 178.646  1.00  0.00           H
ATOM   4439  CE1 TYR A 104       8.408 -28.239 176.894  1.00  1.00           C
ATOM   4440  HE1 TYR A 104       9.075 -27.422 176.662  1.00  0.00           H
ATOM   4441  CZ  TYR A 104       7.291 -28.497 176.071  1.00  1.00           C
ATOM   4442  OH  TYR A 104       7.050 -27.735 174.974  1.00  1.00           O
ATOM   4443  HH  TYR A 104       6.254 -28.066 174.552  1.00  0.00           H
ATOM   4444  CD2 TYR A 104       6.659 -30.364 177.514  1.00  1.00           C
ATOM   4445  HD2 TYR A 104       5.984 -31.172 177.755  1.00  0.00           H
ATOM   4446  CE2 TYR A 104       6.420 -29.562 176.381  1.00  1.00           C
ATOM   4447  HE2 TYR A 104       5.568 -29.763 175.748  1.00  0.00           H
ATOM   4448  C   TYR A 104       8.502 -33.133 178.232  1.00  1.00           C
ATOM   4449  O   TYR A 104       8.794 -33.034 177.043  1.00  1.00           O
ATOM   4450  N   ASN A 105       7.656 -34.058 178.684  1.00  1.00           N
ATOM   4451  HN  ASN A 105       7.554 -34.230 179.660  1.00  0.00           H
ATOM   4452  CA  ASN A 105       6.817 -34.889 177.814  1.00  1.00           C
ATOM   4453  HA  ASN A 105       7.266 -34.920 176.832  1.00  0.00           H
ATOM   4454  CB  ASN A 105       6.724 -36.302 178.417  1.00  1.00           C
ATOM   4455  HB1 ASN A 105       5.963 -36.886 177.857  1.00  0.00           H
ATOM   4456  HB2 ASN A 105       6.412 -36.222 179.480  1.00  0.00           H
ATOM   4457  CG  ASN A 105       8.046 -37.046 178.355  1.00  1.00           C
ATOM   4458  OD1 ASN A 105       8.834 -36.885 177.447  1.00  1.00           O
ATOM   4459  ND2 ASN A 105       8.325 -37.912 179.299  1.00  1.00           N
ATOM   4460 HD21 ASN A 105       7.673 -38.071 180.040  1.00  0.00           H
ATOM   4461 HD22 ASN A 105       9.190 -38.413 179.278  1.00  0.00           H
ATOM   4462  C   ASN A 105       5.436 -34.237 177.668  1.00  1.00           C
ATOM   4463  O   ASN A 105       5.020 -33.500 178.554  1.00  1.00           O
ATOM   4464  N   THR A 106       4.665 -34.528 176.620  1.00  1.00           N
ATOM   4465  HN  THR A 106       4.983 -35.108 175.874  1.00  0.00           H
ATOM   4466  CA  THR A 106       3.288 -34.010 176.496  1.00  1.00           C
ATOM   4467  HA  THR A 106       3.331 -32.933 176.564  1.00  0.00           H
ATOM   4468  CB  THR A 106       2.657 -34.432 175.162  1.00  1.00           C
ATOM   4469  HB  THR A 106       2.476 -35.528 175.159  1.00  0.00           H
ATOM   4470  OG1 THR A 106       3.528 -34.109 174.104  1.00  1.00           O
ATOM   4471  HG1 THR A 106       4.339 -34.594 174.272  1.00  0.00           H
ATOM   4472  CG2 THR A 106       1.327 -33.726 174.895  1.00  1.00           C
ATOM   4473 HG21 THR A 106       1.479 -32.626 174.862  1.00  0.00           H
ATOM   4474 HG22 THR A 106       0.605 -33.960 175.706  1.00  0.00           H
ATOM   4475 HG23 THR A 106       0.913 -34.056 173.919  1.00  0.00           H
ATOM   4476  C   THR A 106       2.419 -34.483 177.670  1.00  1.00           C
ATOM   4477  O   THR A 106       2.016 -35.646 177.736  1.00  1.00           O
ATOM   4478  N   PHE A 107       2.152 -33.585 178.625  1.00  1.00           N
ATOM   4479  HN  PHE A 107       2.424 -32.632 178.520  1.00  0.00           H
ATOM   4480  CA  PHE A 107       1.456 -33.894 179.884  1.00  1.00           C
ATOM   4481  HA  PHE A 107       1.271 -34.958 179.915  1.00  0.00           H
ATOM   4482  CB  PHE A 107       2.315 -33.464 181.081  1.00  1.00           C
ATOM   4483  HB1 PHE A 107       3.285 -34.004 181.047  1.00  0.00           H
ATOM   4484  HB2 PHE A 107       1.777 -33.705 182.022  1.00  0.00           H
ATOM   4485  CG  PHE A 107       2.627 -31.989 181.111  1.00  1.00           C
ATOM   4486  CD2 PHE A 107       3.888 -31.530 180.702  1.00  1.00           C
ATOM   4487  HD2 PHE A 107       4.659 -32.239 180.438  1.00  0.00           H
ATOM   4488  CE2 PHE A 107       4.152 -30.158 180.634  1.00  1.00           C
ATOM   4489  HE2 PHE A 107       5.097 -29.810 180.245  1.00  0.00           H
ATOM   4490  CZ  PHE A 107       3.191 -29.234 181.070  1.00  1.00           C
ATOM   4491  HZ  PHE A 107       3.402 -28.175 181.039  1.00  0.00           H
ATOM   4492  CD1 PHE A 107       1.664 -31.066 181.546  1.00  1.00           C
ATOM   4493  HD1 PHE A 107       0.698 -31.414 181.881  1.00  0.00           H
ATOM   4494  CE1 PHE A 107       1.952 -29.694 181.547  1.00  1.00           C
ATOM   4495  HE1 PHE A 107       1.221 -28.990 181.915  1.00  0.00           H
ATOM   4496  C   PHE A 107       0.034 -33.347 179.974  1.00  1.00           C
ATOM   4497  O   PHE A 107      -0.708 -33.737 180.874  1.00  1.00           O
ATOM   4498  N   CYS A 108      -0.374 -32.503 179.030  1.00  1.00           N
ATOM   4499  HN  CYS A 108       0.272 -32.104 178.385  1.00  0.00           H
ATOM   4500  CA  CYS A 108      -1.759 -32.090 178.848  1.00  1.00           C
ATOM   4501  HA  CYS A 108      -2.380 -32.714 179.473  1.00  0.00           H
ATOM   4502  CB  CYS A 108      -1.931 -30.622 179.225  1.00  1.00           C
ATOM   4503  HB1 CYS A 108      -2.986 -30.342 179.024  1.00  0.00           H
ATOM   4504  HB2 CYS A 108      -1.274 -30.022 178.561  1.00  0.00           H
ATOM   4505  SG  CYS A 108      -1.544 -30.207 180.943  1.00  1.00           S
ATOM   4506  C   CYS A 108      -2.157 -32.330 177.394  1.00  1.00           C
ATOM   4507  O   CYS A 108      -1.440 -31.932 176.479  1.00  1.00           O
ATOM   4508  N   ILE A 109      -3.295 -32.983 177.191  1.00  1.00           N
ATOM   4509  HN  ILE A 109      -3.830 -33.320 177.961  1.00  0.00           H
ATOM   4510  CA  ILE A 109      -3.871 -33.272 175.875  1.00  1.00           C
ATOM   4511  HA  ILE A 109      -3.278 -32.757 175.134  1.00  0.00           H
ATOM   4512  CB  ILE A 109      -3.884 -34.790 175.583  1.00  1.00           C
ATOM   4513  HB  ILE A 109      -4.462 -34.987 174.655  1.00  0.00           H
ATOM   4514  CG2 ILE A 109      -2.439 -35.291 175.409  1.00  1.00           C
ATOM   4515 HG21 ILE A 109      -1.908 -35.270 176.384  1.00  0.00           H
ATOM   4516 HG22 ILE A 109      -1.895 -34.636 174.695  1.00  0.00           H
ATOM   4517 HG23 ILE A 109      -2.444 -36.335 175.030  1.00  0.00           H
ATOM   4518  CG1 ILE A 109      -4.654 -35.584 176.665  1.00  1.00           C
ATOM   4519 HG11 ILE A 109      -5.655 -35.121 176.796  1.00  0.00           H
ATOM   4520 HG12 ILE A 109      -4.095 -35.510 177.621  1.00  0.00           H
ATOM   4521  CD  ILE A 109      -4.844 -37.066 176.326  1.00  1.00           C
ATOM   4522  HD1 ILE A 109      -3.856 -37.560 176.204  1.00  0.00           H
ATOM   4523  HD2 ILE A 109      -5.410 -37.167 175.376  1.00  0.00           H
ATOM   4524  HD3 ILE A 109      -5.396 -37.574 177.146  1.00  0.00           H
ATOM   4525  C   ILE A 109      -5.262 -32.653 175.780  1.00  1.00           C
ATOM   4526  O   ILE A 109      -5.899 -32.391 176.803  1.00  1.00           O
ATOM   4527  N   TYR A 110      -5.731 -32.401 174.561  1.00  1.00           N
ATOM   4528  HN  TYR A 110      -5.189 -32.582 173.745  1.00  0.00           H
ATOM   4529  CA  TYR A 110      -7.061 -31.846 174.325  1.00  1.00           C
ATOM   4530  HA  TYR A 110      -7.114 -30.878 174.801  1.00  0.00           H
ATOM   4531  CB  TYR A 110      -7.307 -31.718 172.816  1.00  1.00           C
ATOM   4532  HB1 TYR A 110      -8.331 -31.323 172.648  1.00  0.00           H
ATOM   4533  HB2 TYR A 110      -7.201 -32.719 172.345  1.00  0.00           H
ATOM   4534  CG  TYR A 110      -6.348 -30.786 172.099  1.00  1.00           C
ATOM   4535  CD1 TYR A 110      -6.668 -29.425 171.961  1.00  1.00           C
ATOM   4536  HD1 TYR A 110      -7.595 -29.050 172.369  1.00  0.00           H
ATOM   4537  CE1 TYR A 110      -5.796 -28.548 171.298  1.00  1.00           C
ATOM   4538  HE1 TYR A 110      -6.057 -27.506 171.188  1.00  0.00           H
ATOM   4539  CZ  TYR A 110      -4.582 -29.029 170.777  1.00  1.00           C
ATOM   4540  OH  TYR A 110      -3.718 -28.162 170.187  1.00  1.00           O
ATOM   4541  HH  TYR A 110      -4.107 -27.285 170.223  1.00  0.00           H
ATOM   4542  CD2 TYR A 110      -5.149 -31.278 171.543  1.00  1.00           C
ATOM   4543  HD2 TYR A 110      -4.911 -32.329 171.617  1.00  0.00           H
ATOM   4544  CE2 TYR A 110      -4.261 -30.400 170.891  1.00  1.00           C
ATOM   4545  HE2 TYR A 110      -3.336 -30.775 170.479  1.00  0.00           H
ATOM   4546  C   TYR A 110      -8.141 -32.725 174.969  1.00  1.00           C
ATOM   4547  O   TYR A 110      -8.156 -33.948 174.799  1.00  1.00           O
ATOM   4548  N   LYS A 111      -9.082 -32.104 175.683  1.00  1.00           N
ATOM   4549  HN  LYS A 111      -8.960 -31.175 176.023  1.00  0.00           H
ATOM   4550  CA  LYS A 111     -10.357 -32.746 176.015  1.00  1.00           C
ATOM   4551  HA  LYS A 111     -10.141 -33.702 176.467  1.00  0.00           H
ATOM   4552  CB  LYS A 111     -11.175 -31.875 176.979  1.00  1.00           C
ATOM   4553  HB1 LYS A 111     -12.201 -32.294 177.052  1.00  0.00           H
ATOM   4554  HB2 LYS A 111     -11.235 -30.847 176.564  1.00  0.00           H
ATOM   4555  CG  LYS A 111     -10.575 -31.801 178.387  1.00  1.00           C
ATOM   4556  HG1 LYS A 111      -9.528 -31.438 178.319  1.00  0.00           H
ATOM   4557  HG2 LYS A 111     -10.574 -32.817 178.837  1.00  0.00           H
ATOM   4558  CD  LYS A 111     -11.381 -30.851 179.286  1.00  1.00           C
ATOM   4559  HD1 LYS A 111     -12.444 -31.174 179.307  1.00  0.00           H
ATOM   4560  HD2 LYS A 111     -11.327 -29.820 178.877  1.00  0.00           H
ATOM   4561  CE  LYS A 111     -10.816 -30.865 180.710  1.00  1.00           C
ATOM   4562  HE1 LYS A 111      -9.722 -30.673 180.678  1.00  0.00           H
ATOM   4563  HE2 LYS A 111     -11.017 -31.851 181.181  1.00  0.00           H
ATOM   4564  NZ  LYS A 111     -11.429 -29.824 181.571  1.00  1.00           N
ATOM   4565  HZ1 LYS A 111     -12.455 -29.983 181.631  1.00  0.00           H
ATOM   4566  HZ2 LYS A 111     -11.247 -28.885 181.163  1.00  0.00           H
ATOM   4567  HZ3 LYS A 111     -11.014 -29.873 182.523  1.00  0.00           H
ATOM   4568  C   LYS A 111     -11.114 -33.000 174.709  1.00  1.00           C
ATOM   4569  O   LYS A 111     -10.984 -32.239 173.752  1.00  1.00           O
ATOM   4570  N   ARG A 112     -11.897 -34.077 174.663  1.00  1.00           N
ATOM   4571  HN  ARG A 112     -11.996 -34.682 175.449  1.00  0.00           H
ATOM   4572  CA  ARG A 112     -12.667 -34.458 173.472  1.00  1.00           C
ATOM   4573  HA  ARG A 112     -12.400 -33.781 172.674  1.00  0.00           H
ATOM   4574  CB  ARG A 112     -12.373 -35.907 173.058  1.00  1.00           C
ATOM   4575  HB1 ARG A 112     -12.997 -36.166 172.176  1.00  0.00           H
ATOM   4576  HB2 ARG A 112     -12.639 -36.584 173.897  1.00  0.00           H
ATOM   4577  CG  ARG A 112     -10.891 -36.109 172.700  1.00  1.00           C
ATOM   4578  HG1 ARG A 112     -10.278 -35.971 173.616  1.00  0.00           H
ATOM   4579  HG2 ARG A 112     -10.595 -35.345 171.950  1.00  0.00           H
ATOM   4580  CD  ARG A 112     -10.617 -37.503 172.124  1.00  1.00           C
ATOM   4581  HD1 ARG A 112     -11.102 -38.273 172.761  1.00  0.00           H
ATOM   4582  HD2 ARG A 112      -9.521 -37.680 172.079  1.00  0.00           H
ATOM   4583  NE  ARG A 112     -11.152 -37.649 170.757  1.00  1.00           N
ATOM   4584  HE  ARG A 112     -11.747 -36.919 170.427  1.00  0.00           H
ATOM   4585  CZ  ARG A 112     -10.921 -38.652 169.925  1.00  1.00           C
ATOM   4586  NH1 ARG A 112     -10.212 -39.691 170.274  1.00  1.00           N
ATOM   4587 HH11 ARG A 112      -9.825 -39.746 171.194  1.00  0.00           H
ATOM   4588 HH12 ARG A 112     -10.056 -40.432 169.621  1.00  0.00           H
ATOM   4589  NH2 ARG A 112     -11.401 -38.629 168.713  1.00  1.00           N
ATOM   4590 HH21 ARG A 112     -11.948 -37.850 168.406  1.00  0.00           H
ATOM   4591 HH22 ARG A 112     -11.222 -39.390 168.090  1.00  0.00           H
ATOM   4592  C   ARG A 112     -14.150 -34.218 173.701  1.00  1.00           C
ATOM   4593  O   ARG A 112     -14.688 -34.662 174.715  1.00  1.00           O
ATOM   4594  N   CYS A 113     -14.798 -33.551 172.753  1.00  1.00           N
ATOM   4595  HN  CYS A 113     -14.317 -33.056 172.034  1.00  0.00           H
ATOM   4596  CA  CYS A 113     -16.248 -33.499 172.701  1.00  1.00           C
ATOM   4597  HA  CYS A 113     -16.610 -33.263 173.691  1.00  0.00           H
ATOM   4598  CB  CYS A 113     -16.715 -32.439 171.696  1.00  1.00           C
ATOM   4599  HB1 CYS A 113     -17.777 -32.634 171.439  1.00  0.00           H
ATOM   4600  HB2 CYS A 113     -16.107 -32.531 170.771  1.00  0.00           H
ATOM   4601  SG  CYS A 113     -16.554 -30.762 172.358  1.00  1.00           S
ATOM   4602  C   CYS A 113     -16.805 -34.892 172.393  1.00  1.00           C
ATOM   4603  O   CYS A 113     -16.179 -35.707 171.708  1.00  1.00           O
ATOM   4604  N   ARG A 114     -17.999 -35.184 172.917  1.00  1.00           N
ATOM   4605  HN  ARG A 114     -18.450 -34.585 173.574  1.00  0.00           H
ATOM   4606  CA  ARG A 114     -18.724 -36.409 172.557  1.00  1.00           C
ATOM   4607  HA  ARG A 114     -18.044 -37.241 172.661  1.00  0.00           H
ATOM   4608  CB  ARG A 114     -19.948 -36.609 173.460  1.00  1.00           C
ATOM   4609  HB1 ARG A 114     -20.550 -37.459 173.075  1.00  0.00           H
ATOM   4610  HB2 ARG A 114     -20.571 -35.689 173.439  1.00  0.00           H
ATOM   4611  CG  ARG A 114     -19.533 -36.902 174.908  1.00  1.00           C
ATOM   4612  HG1 ARG A 114     -18.979 -36.031 175.318  1.00  0.00           H
ATOM   4613  HG2 ARG A 114     -18.869 -37.792 174.930  1.00  0.00           H
ATOM   4614  CD  ARG A 114     -20.772 -37.169 175.766  1.00  1.00           C
ATOM   4615  HD1 ARG A 114     -21.314 -38.058 175.379  1.00  0.00           H
ATOM   4616  HD2 ARG A 114     -21.438 -36.280 175.753  1.00  0.00           H
ATOM   4617  NE  ARG A 114     -20.405 -37.439 177.168  1.00  1.00           N
ATOM   4618  HE  ARG A 114     -19.444 -37.633 177.357  1.00  0.00           H
ATOM   4619  CZ  ARG A 114     -21.234 -37.447 178.199  1.00  1.00           C
ATOM   4620  NH1 ARG A 114     -22.510 -37.218 178.061  1.00  1.00           N
ATOM   4621 HH11 ARG A 114     -22.889 -37.029 177.155  1.00  0.00           H
ATOM   4622 HH12 ARG A 114     -23.110 -37.231 178.861  1.00  0.00           H
ATOM   4623  NH2 ARG A 114     -20.789 -37.688 179.400  1.00  1.00           N
ATOM   4624 HH21 ARG A 114     -19.816 -37.868 179.546  1.00  0.00           H
ATOM   4625 HH22 ARG A 114     -21.420 -37.693 180.176  1.00  0.00           H
ATOM   4626  C   ARG A 114     -19.130 -36.338 171.089  1.00  1.00           C
ATOM   4627  O   ARG A 114     -19.356 -35.248 170.572  1.00  1.00           O
ATOM   4628  N   HSD A 115     -19.252 -37.486 170.430  1.00  1.00           N
ATOM   4629  HN  HSD A 115     -18.963 -38.360 170.813  1.00  0.00           H
ATOM   4630  CA  HSD A 115     -19.827 -37.515 169.089  1.00  1.00           C
ATOM   4631  HA  HSD A 115     -19.215 -36.901 168.446  1.00  0.00           H
ATOM   4632  CB  HSD A 115     -19.872 -38.956 168.570  1.00  1.00           C
ATOM   4633  HB1 HSD A 115     -20.628 -39.529 169.149  1.00  0.00           H
ATOM   4634  HB2 HSD A 115     -18.875 -39.425 168.709  1.00  0.00           H
ATOM   4635  ND1 HSD A 115     -21.503 -38.965 166.577  1.00  1.00           N
ATOM   4636  HD1 HSD A 115     -22.351 -38.928 167.106  1.00  0.00           H
ATOM   4637  CG  HSD A 115     -20.234 -39.016 167.112  1.00  1.00           C
ATOM   4638  CE1 HSD A 115     -21.391 -38.974 165.236  1.00  1.00           C
ATOM   4639  HE1 HSD A 115     -22.242 -38.933 164.557  1.00  0.00           H
ATOM   4640  NE2 HSD A 115     -20.098 -39.040 164.885  1.00  1.00           N
ATOM   4641  CD2 HSD A 115     -19.357 -39.073 166.063  1.00  1.00           C
ATOM   4642  HD2 HSD A 115     -18.276 -39.134 166.042  1.00  0.00           H
ATOM   4643  C   HSD A 115     -21.232 -36.877 169.139  1.00  1.00           C
ATOM   4644  O   HSD A 115     -22.018 -37.271 170.003  1.00  1.00           O
ATOM   4645  N   PRO A 116     -21.541 -35.884 168.285  1.00  1.00           N
ATOM   4646  CD  PRO A 116     -20.714 -35.403 167.192  1.00  1.00           C
ATOM   4647  HD1 PRO A 116     -20.255 -36.263 166.661  1.00  0.00           H
ATOM   4648  HD2 PRO A 116     -19.921 -34.734 167.587  1.00  0.00           H
ATOM   4649  CA  PRO A 116     -22.789 -35.113 168.363  1.00  1.00           C
ATOM   4650  HA  PRO A 116     -22.918 -34.724 169.360  1.00  0.00           H
ATOM   4651  CB  PRO A 116     -22.662 -34.035 167.278  1.00  1.00           C
ATOM   4652  HB1 PRO A 116     -22.271 -33.085 167.700  1.00  0.00           H
ATOM   4653  HB2 PRO A 116     -23.641 -33.837 166.793  1.00  0.00           H
ATOM   4654  CG  PRO A 116     -21.672 -34.649 166.292  1.00  1.00           C
ATOM   4655  HG1 PRO A 116     -22.183 -35.336 165.585  1.00  0.00           H
ATOM   4656  HG2 PRO A 116     -21.144 -33.863 165.711  1.00  0.00           H
ATOM   4657  C   PRO A 116     -24.046 -35.980 168.188  1.00  1.00           C
ATOM   4658  O   PRO A 116     -25.101 -35.631 168.706  1.00  1.00           O
ATOM   4659  N   GLY A 117     -23.917 -37.128 167.519  1.00  1.00           N
ATOM   4660  HN  GLY A 117     -23.028 -37.414 167.174  1.00  0.00           H
ATOM   4661  CA  GLY A 117     -25.009 -38.058 167.226  1.00  1.00           C
ATOM   4662  HA1 GLY A 117     -25.886 -37.736 167.768  1.00  0.00           H
ATOM   4663  HA2 GLY A 117     -24.713 -39.045 167.550  1.00  0.00           H
ATOM   4664  C   GLY A 117     -25.313 -38.082 165.733  1.00  1.00           C
ATOM   4665  O   GLY A 117     -24.549 -37.535 164.939  1.00  1.00           O
ATOM   4666  N   GLU A 118     -26.408 -38.731 165.357  1.00  1.00           N
ATOM   4667  HN  GLU A 118     -26.955 -39.247 166.011  1.00  0.00           H
ATOM   4668  CA  GLU A 118     -26.901 -38.748 163.980  1.00  1.00           C
ATOM   4669  HA  GLU A 118     -26.074 -38.514 163.326  1.00  0.00           H
ATOM   4670  CB  GLU A 118     -27.484 -40.124 163.630  1.00  1.00           C
ATOM   4671  HB1 GLU A 118     -27.962 -40.070 162.629  1.00  0.00           H
ATOM   4672  HB2 GLU A 118     -28.256 -40.392 164.383  1.00  0.00           H
ATOM   4673  CG  GLU A 118     -26.404 -41.217 163.610  1.00  1.00           C
ATOM   4674  HG1 GLU A 118     -25.943 -41.283 164.619  1.00  0.00           H
ATOM   4675  HG2 GLU A 118     -25.624 -40.936 162.870  1.00  0.00           H
ATOM   4676  CD  GLU A 118     -26.948 -42.605 163.235  1.00  1.00           C
ATOM   4677  OE1 GLU A 118     -26.113 -43.534 163.172  1.00  1.00           O
ATOM   4678  OE2 GLU A 118     -28.179 -42.737 163.051  1.00  1.00           O
ATOM   4679  C   GLU A 118     -27.941 -37.643 163.778  1.00  1.00           C
ATOM   4680  O   GLU A 118     -28.847 -37.466 164.596  1.00  1.00           O
ATOM   4681  N   LEU A 119     -27.819 -36.900 162.678  1.00  1.00           N
ATOM   4682  HN  LEU A 119     -27.038 -37.002 162.068  1.00  0.00           H
ATOM   4683  CA  LEU A 119     -28.796 -35.893 162.278  1.00  1.00           C
ATOM   4684  HA  LEU A 119     -29.298 -35.531 163.163  1.00  0.00           H
ATOM   4685  CB  LEU A 119     -28.061 -34.746 161.560  1.00  1.00           C
ATOM   4686  HB1 LEU A 119     -27.533 -35.167 160.679  1.00  0.00           H
ATOM   4687  HB2 LEU A 119     -27.311 -34.319 162.259  1.00  0.00           H
ATOM   4688  CG  LEU A 119     -28.976 -33.608 161.078  1.00  1.00           C
ATOM   4689  HG  LEU A 119     -29.699 -34.016 160.340  1.00  0.00           H
ATOM   4690  CD1 LEU A 119     -29.750 -32.963 162.226  1.00  1.00           C
ATOM   4691 HD11 LEU A 119     -29.044 -32.537 162.971  1.00  0.00           H
ATOM   4692 HD12 LEU A 119     -30.382 -33.725 162.731  1.00  0.00           H
ATOM   4693 HD13 LEU A 119     -30.391 -32.144 161.836  1.00  0.00           H
ATOM   4694  CD2 LEU A 119     -28.128 -32.524 160.417  1.00  1.00           C
ATOM   4695 HD21 LEU A 119     -27.579 -32.946 159.548  1.00  0.00           H
ATOM   4696 HD22 LEU A 119     -27.388 -32.126 161.144  1.00  0.00           H
ATOM   4697 HD23 LEU A 119     -28.781 -31.700 160.058  1.00  0.00           H
ATOM   4698  C   LEU A 119     -29.874 -36.553 161.412  1.00  1.00           C
ATOM   4699  O   LEU A 119     -29.609 -36.971 160.288  1.00  1.00           O
ATOM   4700  N   ARG A 120     -31.106 -36.656 161.921  1.00  1.00           N
ATOM   4701  HN  ARG A 120     -31.326 -36.337 162.839  1.00  0.00           H
ATOM   4702  CA  ARG A 120     -32.219 -37.247 161.161  1.00  1.00           C
ATOM   4703  HA  ARG A 120     -31.909 -38.221 160.811  1.00  0.00           H
ATOM   4704  CB  ARG A 120     -33.461 -37.368 162.057  1.00  1.00           C
ATOM   4705  HB1 ARG A 120     -33.858 -36.352 162.269  1.00  0.00           H
ATOM   4706  HB2 ARG A 120     -33.173 -37.848 163.016  1.00  0.00           H
ATOM   4707  CG  ARG A 120     -34.557 -38.208 161.381  1.00  1.00           C
ATOM   4708  HG1 ARG A 120     -34.150 -39.216 161.154  1.00  0.00           H
ATOM   4709  HG2 ARG A 120     -34.853 -37.717 160.430  1.00  0.00           H
ATOM   4710  CD  ARG A 120     -35.796 -38.360 162.269  1.00  1.00           C
ATOM   4711  HD1 ARG A 120     -35.484 -38.605 163.307  1.00  0.00           H
ATOM   4712  HD2 ARG A 120     -36.448 -39.164 161.866  1.00  0.00           H
ATOM   4713  NE  ARG A 120     -36.595 -37.120 162.322  1.00  1.00           N
ATOM   4714  HE  ARG A 120     -36.327 -36.385 161.702  1.00  0.00           H
ATOM   4715  CZ  ARG A 120     -37.630 -36.887 163.110  1.00  1.00           C
ATOM   4716  NH1 ARG A 120     -38.029 -37.757 163.998  1.00  1.00           N
ATOM   4717 HH11 ARG A 120     -37.548 -38.628 164.096  1.00  0.00           H
ATOM   4718 HH12 ARG A 120     -38.816 -37.552 164.580  1.00  0.00           H
ATOM   4719  NH2 ARG A 120     -38.287 -35.765 163.020  1.00  1.00           N
ATOM   4720 HH21 ARG A 120     -38.009 -35.075 162.352  1.00  0.00           H
ATOM   4721 HH22 ARG A 120     -39.069 -35.594 163.619  1.00  0.00           H
ATOM   4722  C   ARG A 120     -32.506 -36.417 159.905  1.00  1.00           C
ATOM   4723  O   ARG A 120     -32.719 -35.215 160.017  1.00  1.00           O
ATOM   4724  N   ASN A 121     -32.587 -37.072 158.744  1.00  1.00           N
ATOM   4725  HN  ASN A 121     -32.538 -38.067 158.720  1.00  0.00           H
ATOM   4726  CA  ASN A 121     -32.750 -36.437 157.424  1.00  1.00           C
ATOM   4727  HA  ASN A 121     -32.606 -37.197 156.671  1.00  0.00           H
ATOM   4728  CB  ASN A 121     -34.143 -35.802 157.275  1.00  1.00           C
ATOM   4729  HB1 ASN A 121     -34.287 -35.507 156.214  1.00  0.00           H
ATOM   4730  HB2 ASN A 121     -34.191 -34.896 157.916  1.00  0.00           H
ATOM   4731  CG  ASN A 121     -35.278 -36.718 157.668  1.00  1.00           C
ATOM   4732  OD1 ASN A 121     -35.284 -37.911 157.424  1.00  1.00           O
ATOM   4733  ND2 ASN A 121     -36.275 -36.193 158.339  1.00  1.00           N
ATOM   4734 HD21 ASN A 121     -37.046 -36.765 158.618  1.00  0.00           H
ATOM   4735 HD22 ASN A 121     -36.264 -35.220 158.571  1.00  0.00           H
ATOM   4736  C   ASN A 121     -31.621 -35.455 157.078  1.00  1.00           C
ATOM   4737  O   ASN A 121     -31.838 -34.467 156.381  1.00  1.00           O
ATOM   4738  N   GLY A 122     -30.417 -35.714 157.580  1.00  1.00           N
ATOM   4739  HN  GLY A 122     -30.262 -36.511 158.158  1.00  0.00           H
ATOM   4740  CA  GLY A 122     -29.246 -34.890 157.345  1.00  1.00           C
ATOM   4741  HA1 GLY A 122     -29.290 -34.044 158.015  1.00  0.00           H
ATOM   4742  HA2 GLY A 122     -29.271 -34.554 156.319  1.00  0.00           H
ATOM   4743  C   GLY A 122     -27.959 -35.659 157.591  1.00  1.00           C
ATOM   4744  O   GLY A 122     -27.955 -36.880 157.746  1.00  1.00           O
ATOM   4745  N   GLN A 123     -26.851 -34.936 157.587  1.00  1.00           N
ATOM   4746  HN  GLN A 123     -26.888 -33.951 157.446  1.00  0.00           H
ATOM   4747  CA  GLN A 123     -25.517 -35.471 157.779  1.00  1.00           C
ATOM   4748  HA  GLN A 123     -25.605 -36.417 158.292  1.00  0.00           H
ATOM   4749  CB  GLN A 123     -24.819 -35.659 156.423  1.00  1.00           C
ATOM   4750  HB1 GLN A 123     -23.779 -36.008 156.596  1.00  0.00           H
ATOM   4751  HB2 GLN A 123     -24.787 -34.683 155.893  1.00  0.00           H
ATOM   4752  CG  GLN A 123     -25.552 -36.685 155.541  1.00  1.00           C
ATOM   4753  HG1 GLN A 123     -26.581 -36.315 155.345  1.00  0.00           H
ATOM   4754  HG2 GLN A 123     -25.609 -37.649 156.089  1.00  0.00           H
ATOM   4755  CD  GLN A 123     -24.874 -36.939 154.202  1.00  1.00           C
ATOM   4756  OE1 GLN A 123     -23.943 -36.274 153.785  1.00  1.00           O
ATOM   4757  NE2 GLN A 123     -25.325 -37.926 153.461  1.00  1.00           N
ATOM   4758 HE21 GLN A 123     -24.902 -38.120 152.576  1.00  0.00           H
ATOM   4759 HE22 GLN A 123     -26.091 -38.483 153.782  1.00  0.00           H
ATOM   4760  C   GLN A 123     -24.728 -34.554 158.707  1.00  1.00           C
ATOM   4761  O   GLN A 123     -24.916 -33.336 158.732  1.00  1.00           O
ATOM   4762  N   VAL A 124     -23.849 -35.174 159.492  1.00  1.00           N
ATOM   4763  HN  VAL A 124     -23.814 -36.169 159.543  1.00  0.00           H
ATOM   4764  CA  VAL A 124     -22.879 -34.475 160.330  1.00  1.00           C
ATOM   4765  HA  VAL A 124     -23.093 -33.419 160.266  1.00  0.00           H
ATOM   4766  CB  VAL A 124     -22.939 -34.934 161.797  1.00  1.00           C
ATOM   4767  HB  VAL A 124     -22.632 -35.999 161.871  1.00  0.00           H
ATOM   4768  CG1 VAL A 124     -21.991 -34.062 162.626  1.00  1.00           C
ATOM   4769 HG11 VAL A 124     -22.181 -32.987 162.418  1.00  0.00           H
ATOM   4770 HG12 VAL A 124     -20.937 -34.294 162.363  1.00  0.00           H
ATOM   4771 HG13 VAL A 124     -22.156 -34.248 163.709  1.00  0.00           H
ATOM   4772  CG2 VAL A 124     -24.353 -34.852 162.390  1.00  1.00           C
ATOM   4773 HG21 VAL A 124     -25.048 -35.497 161.811  1.00  0.00           H
ATOM   4774 HG22 VAL A 124     -24.721 -33.805 162.346  1.00  0.00           H
ATOM   4775 HG23 VAL A 124     -24.341 -35.200 163.445  1.00  0.00           H
ATOM   4776  C   VAL A 124     -21.501 -34.723 159.742  1.00  1.00           C
ATOM   4777  O   VAL A 124     -21.019 -35.855 159.740  1.00  1.00           O
ATOM   4778  N   GLU A 125     -20.865 -33.672 159.248  1.00  1.00           N
ATOM   4779  HN  GLU A 125     -21.282 -32.767 159.248  1.00  0.00           H
ATOM   4780  CA  GLU A 125     -19.530 -33.742 158.674  1.00  1.00           C
ATOM   4781  HA  GLU A 125     -19.304 -34.779 158.472  1.00  0.00           H
ATOM   4782  CB  GLU A 125     -19.467 -32.921 157.385  1.00  1.00           C
ATOM   4783  HB1 GLU A 125     -19.434 -31.840 157.638  1.00  0.00           H
ATOM   4784  HB2 GLU A 125     -20.375 -33.120 156.776  1.00  0.00           H
ATOM   4785  CG  GLU A 125     -18.217 -33.293 156.573  1.00  1.00           C
ATOM   4786  HG1 GLU A 125     -18.317 -34.339 156.212  1.00  0.00           H
ATOM   4787  HG2 GLU A 125     -17.323 -33.218 157.228  1.00  0.00           H
ATOM   4788  CD  GLU A 125     -18.014 -32.376 155.364  1.00  1.00           C
ATOM   4789  OE1 GLU A 125     -16.860 -32.237 154.906  1.00  1.00           O
ATOM   4790  OE2 GLU A 125     -18.941 -31.641 154.973  1.00  1.00           O
ATOM   4791  C   GLU A 125     -18.490 -33.294 159.703  1.00  1.00           C
ATOM   4792  O   GLU A 125     -18.476 -32.150 160.168  1.00  1.00           O
ATOM   4793  N   ILE A 126     -17.588 -34.208 160.058  1.00  1.00           N
ATOM   4794  HN  ILE A 126     -17.651 -35.152 159.745  1.00  0.00           H
ATOM   4795  CA  ILE A 126     -16.448 -33.905 160.923  1.00  1.00           C
ATOM   4796  HA  ILE A 126     -16.744 -33.115 161.597  1.00  0.00           H
ATOM   4797  CB  ILE A 126     -16.004 -35.150 161.724  1.00  1.00           C
ATOM   4798  HB  ILE A 126     -15.714 -35.961 161.022  1.00  0.00           H
ATOM   4799  CG2 ILE A 126     -14.803 -34.786 162.619  1.00  1.00           C
ATOM   4800 HG21 ILE A 126     -15.086 -33.979 163.328  1.00  0.00           H
ATOM   4801 HG22 ILE A 126     -13.959 -34.427 161.992  1.00  0.00           H
ATOM   4802 HG23 ILE A 126     -14.483 -35.675 163.203  1.00  0.00           H
ATOM   4803  CG1 ILE A 126     -17.159 -35.713 162.588  1.00  1.00           C
ATOM   4804 HG11 ILE A 126     -18.074 -35.771 161.961  1.00  0.00           H
ATOM   4805 HG12 ILE A 126     -17.344 -35.014 163.431  1.00  0.00           H
ATOM   4806  CD  ILE A 126     -16.871 -37.107 163.163  1.00  1.00           C
ATOM   4807  HD1 ILE A 126     -15.967 -37.075 163.808  1.00  0.00           H
ATOM   4808  HD2 ILE A 126     -16.691 -37.827 162.336  1.00  0.00           H
ATOM   4809  HD3 ILE A 126     -17.732 -37.449 163.776  1.00  0.00           H
ATOM   4810  C   ILE A 126     -15.334 -33.334 160.046  1.00  1.00           C
ATOM   4811  O   ILE A 126     -14.669 -34.080 159.332  1.00  1.00           O
ATOM   4812  N   LYS A 127     -15.113 -32.015 160.102  1.00  1.00           N
ATOM   4813  HN  LYS A 127     -15.626 -31.422 160.717  1.00  0.00           H
ATOM   4814  CA  LYS A 127     -14.101 -31.349 159.264  1.00  1.00           C
ATOM   4815  HA  LYS A 127     -14.177 -31.749 158.264  1.00  0.00           H
ATOM   4816  CB  LYS A 127     -14.334 -29.830 159.252  1.00  1.00           C
ATOM   4817  HB1 LYS A 127     -13.508 -29.352 158.685  1.00  0.00           H
ATOM   4818  HB2 LYS A 127     -14.312 -29.462 160.299  1.00  0.00           H
ATOM   4819  CG  LYS A 127     -15.665 -29.411 158.618  1.00  1.00           C
ATOM   4820  HG1 LYS A 127     -15.780 -28.311 158.724  1.00  0.00           H
ATOM   4821  HG2 LYS A 127     -16.493 -29.913 159.162  1.00  0.00           H
ATOM   4822  CD  LYS A 127     -15.761 -29.776 157.126  1.00  1.00           C
ATOM   4823  HD1 LYS A 127     -15.765 -30.880 156.997  1.00  0.00           H
ATOM   4824  HD2 LYS A 127     -14.898 -29.353 156.568  1.00  0.00           H
ATOM   4825  CE  LYS A 127     -17.066 -29.178 156.617  1.00  1.00           C
ATOM   4826  HE1 LYS A 127     -17.036 -28.077 156.763  1.00  0.00           H
ATOM   4827  HE2 LYS A 127     -17.909 -29.617 157.192  1.00  0.00           H
ATOM   4828  NZ  LYS A 127     -17.360 -29.410 155.187  1.00  1.00           N
ATOM   4829  HZ1 LYS A 127     -17.417 -30.432 155.006  1.00  0.00           H
ATOM   4830  HZ2 LYS A 127     -16.603 -28.997 154.606  1.00  0.00           H
ATOM   4831  HZ3 LYS A 127     -18.267 -28.964 154.943  1.00  0.00           H
ATOM   4832  C   LYS A 127     -12.669 -31.650 159.696  1.00  1.00           C
ATOM   4833  O   LYS A 127     -11.765 -31.647 158.864  1.00  1.00           O
ATOM   4834  N   THR A 128     -12.454 -31.881 160.989  1.00  1.00           N
ATOM   4835  HN  THR A 128     -13.205 -31.878 161.644  1.00  0.00           H
ATOM   4836  CA  THR A 128     -11.128 -32.155 161.563  1.00  1.00           C
ATOM   4837  HA  THR A 128     -10.466 -32.419 160.752  1.00  0.00           H
ATOM   4838  CB  THR A 128     -10.572 -30.934 162.324  1.00  1.00           C
ATOM   4839  HB  THR A 128      -9.642 -31.224 162.858  1.00  0.00           H
ATOM   4840  OG1 THR A 128     -11.499 -30.445 163.273  1.00  1.00           O
ATOM   4841  HG1 THR A 128     -11.661 -31.169 163.882  1.00  0.00           H
ATOM   4842  CG2 THR A 128     -10.258 -29.768 161.388  1.00  1.00           C
ATOM   4843 HG21 THR A 128     -11.179 -29.447 160.856  1.00  0.00           H
ATOM   4844 HG22 THR A 128      -9.504 -30.081 160.634  1.00  0.00           H
ATOM   4845 HG23 THR A 128      -9.868 -28.908 161.973  1.00  0.00           H
ATOM   4846  C   THR A 128     -11.150 -33.415 162.423  1.00  1.00           C
ATOM   4847  O   THR A 128     -10.792 -34.494 161.960  1.00  1.00           O
ATOM   4848  N   ASP A 129     -11.581 -33.294 163.676  1.00  1.00           N
ATOM   4849  HN  ASP A 129     -11.818 -32.397 164.036  1.00  0.00           H
ATOM   4850  CA  ASP A 129     -11.756 -34.383 164.633  1.00  1.00           C
ATOM   4851  HA  ASP A 129     -12.246 -35.202 164.127  1.00  0.00           H
ATOM   4852  CB  ASP A 129     -10.379 -34.831 165.182  1.00  1.00           C
ATOM   4853  HB1 ASP A 129      -9.697 -34.979 164.319  1.00  0.00           H
ATOM   4854  HB2 ASP A 129     -10.518 -35.798 165.710  1.00  0.00           H
ATOM   4855  CG  ASP A 129      -9.692 -33.870 166.153  1.00  1.00           C
ATOM   4856  OD1 ASP A 129     -10.299 -32.850 166.537  1.00  1.00           O
ATOM   4857  OD2 ASP A 129      -8.629 -34.232 166.685  1.00  1.00           O
ATOM   4858  C   ASP A 129     -12.767 -33.965 165.726  1.00  1.00           C
ATOM   4859  O   ASP A 129     -13.592 -33.078 165.518  1.00  1.00           O
ATOM   4860  N   LEU A 130     -12.723 -34.605 166.900  1.00  1.00           N
ATOM   4861  HN  LEU A 130     -12.070 -35.341 167.058  1.00  0.00           H
ATOM   4862  CA  LEU A 130     -13.603 -34.300 168.039  1.00  1.00           C
ATOM   4863  HA  LEU A 130     -14.289 -33.522 167.738  1.00  0.00           H
ATOM   4864  CB  LEU A 130     -14.375 -35.569 168.459  1.00  1.00           C
ATOM   4865  HB1 LEU A 130     -15.119 -35.277 169.229  1.00  0.00           H
ATOM   4866  HB2 LEU A 130     -13.648 -36.277 168.909  1.00  0.00           H
ATOM   4867  CG  LEU A 130     -15.124 -36.310 167.335  1.00  1.00           C
ATOM   4868  HG  LEU A 130     -14.411 -36.592 166.531  1.00  0.00           H
ATOM   4869  CD1 LEU A 130     -15.772 -37.568 167.918  1.00  1.00           C
ATOM   4870 HD11 LEU A 130     -16.489 -37.291 168.721  1.00  0.00           H
ATOM   4871 HD12 LEU A 130     -14.992 -38.229 168.352  1.00  0.00           H
ATOM   4872 HD13 LEU A 130     -16.324 -38.113 167.122  1.00  0.00           H
ATOM   4873  CD2 LEU A 130     -16.231 -35.481 166.689  1.00  1.00           C
ATOM   4874 HD21 LEU A 130     -15.841 -34.481 166.403  1.00  0.00           H
ATOM   4875 HD22 LEU A 130     -17.068 -35.344 167.406  1.00  0.00           H
ATOM   4876 HD23 LEU A 130     -16.602 -35.992 165.775  1.00  0.00           H
ATOM   4877  C   LEU A 130     -12.855 -33.654 169.220  1.00  1.00           C
ATOM   4878  O   LEU A 130     -13.311 -33.748 170.360  1.00  1.00           O
ATOM   4879  N   SER A 131     -11.665 -33.098 169.001  1.00  1.00           N
ATOM   4880  HN  SER A 131     -11.262 -33.090 168.090  1.00  0.00           H
ATOM   4881  CA  SER A 131     -10.854 -32.462 170.045  1.00  1.00           C
ATOM   4882  HA  SER A 131     -11.091 -32.933 170.987  1.00  0.00           H
ATOM   4883  CB  SER A 131      -9.361 -32.616 169.732  1.00  1.00           C
ATOM   4884  HB1 SER A 131      -9.143 -33.683 169.512  1.00  0.00           H
ATOM   4885  HB2 SER A 131      -8.769 -32.291 170.614  1.00  0.00           H
ATOM   4886  OG  SER A 131      -8.958 -31.849 168.626  1.00  1.00           O
ATOM   4887  HG1 SER A 131      -9.356 -32.264 167.857  1.00  0.00           H
ATOM   4888  C   SER A 131     -11.257 -31.000 170.283  1.00  1.00           C
ATOM   4889  O   SER A 131     -11.934 -30.381 169.464  1.00  1.00           O
ATOM   4890  N   PHE A 132     -10.894 -30.450 171.443  1.00  1.00           N
ATOM   4891  HN  PHE A 132     -10.451 -30.986 172.157  1.00  0.00           H
ATOM   4892  CA  PHE A 132     -11.111 -29.037 171.761  1.00  1.00           C
ATOM   4893  HA  PHE A 132     -12.174 -28.845 171.760  1.00  0.00           H
ATOM   4894  CB  PHE A 132     -10.506 -28.737 173.140  1.00  1.00           C
ATOM   4895  HB1 PHE A 132      -9.470 -29.135 173.179  1.00  0.00           H
ATOM   4896  HB2 PHE A 132     -11.129 -29.217 173.924  1.00  0.00           H
ATOM   4897  CG  PHE A 132     -10.431 -27.260 173.470  1.00  1.00           C
ATOM   4898  CD2 PHE A 132      -9.184 -26.620 173.614  1.00  1.00           C
ATOM   4899  HD2 PHE A 132      -8.272 -27.192 173.532  1.00  0.00           H
ATOM   4900  CE2 PHE A 132      -9.125 -25.239 173.864  1.00  1.00           C
ATOM   4901  HE2 PHE A 132      -8.169 -24.753 173.988  1.00  0.00           H
ATOM   4902  CZ  PHE A 132     -10.310 -24.491 173.952  1.00  1.00           C
ATOM   4903  HZ  PHE A 132     -10.266 -23.428 174.139  1.00  0.00           H
ATOM   4904  CD1 PHE A 132     -11.617 -26.511 173.573  1.00  1.00           C
ATOM   4905  HD1 PHE A 132     -12.575 -27.001 173.481  1.00  0.00           H
ATOM   4906  CE1 PHE A 132     -11.554 -25.126 173.796  1.00  1.00           C
ATOM   4907  HE1 PHE A 132     -12.464 -24.547 173.848  1.00  0.00           H
ATOM   4908  C   PHE A 132     -10.548 -28.120 170.660  1.00  1.00           C
ATOM   4909  O   PHE A 132      -9.384 -28.239 170.286  1.00  1.00           O
ATOM   4910  N   GLY A 133     -11.386 -27.210 170.153  1.00  1.00           N
ATOM   4911  HN  GLY A 133     -12.291 -27.083 170.549  1.00  0.00           H
ATOM   4912  CA  GLY A 133     -11.095 -26.334 169.014  1.00  1.00           C
ATOM   4913  HA1 GLY A 133     -10.023 -26.217 168.965  1.00  0.00           H
ATOM   4914  HA2 GLY A 133     -11.565 -25.383 169.213  1.00  0.00           H
ATOM   4915  C   GLY A 133     -11.590 -26.846 167.654  1.00  1.00           C
ATOM   4916  O   GLY A 133     -11.659 -26.059 166.712  1.00  1.00           O
ATOM   4917  N   SER A 134     -11.976 -28.121 167.537  1.00  1.00           N
ATOM   4918  HN  SER A 134     -11.949 -28.748 168.311  1.00  0.00           H
ATOM   4919  CA  SER A 134     -12.465 -28.693 166.275  1.00  1.00           C
ATOM   4920  HA  SER A 134     -11.871 -28.282 165.472  1.00  0.00           H
ATOM   4921  CB  SER A 134     -12.361 -30.215 166.281  1.00  1.00           C
ATOM   4922  HB1 SER A 134     -12.973 -30.660 165.468  1.00  0.00           H
ATOM   4923  HB2 SER A 134     -12.683 -30.633 167.258  1.00  0.00           H
ATOM   4924  OG  SER A 134     -10.995 -30.485 166.064  1.00  1.00           O
ATOM   4925  HG1 SER A 134     -10.818 -30.239 165.153  1.00  0.00           H
ATOM   4926  C   SER A 134     -13.868 -28.239 165.898  1.00  1.00           C
ATOM   4927  O   SER A 134     -14.658 -27.812 166.744  1.00  1.00           O
ATOM   4928  N   GLN A 135     -14.172 -28.343 164.604  1.00  1.00           N
ATOM   4929  HN  GLN A 135     -13.537 -28.767 163.965  1.00  0.00           H
ATOM   4930  CA  GLN A 135     -15.414 -27.868 164.005  1.00  1.00           C
ATOM   4931  HA  GLN A 135     -16.096 -27.598 164.797  1.00  0.00           H
ATOM   4932  CB  GLN A 135     -15.101 -26.652 163.117  1.00  1.00           C
ATOM   4933  HB1 GLN A 135     -14.452 -26.981 162.278  1.00  0.00           H
ATOM   4934  HB2 GLN A 135     -14.552 -25.900 163.723  1.00  0.00           H
ATOM   4935  CG  GLN A 135     -16.361 -25.991 162.535  1.00  1.00           C
ATOM   4936  HG1 GLN A 135     -17.091 -25.826 163.356  1.00  0.00           H
ATOM   4937  HG2 GLN A 135     -16.808 -26.673 161.781  1.00  0.00           H
ATOM   4938  CD  GLN A 135     -16.082 -24.647 161.862  1.00  1.00           C
ATOM   4939  OE1 GLN A 135     -15.146 -23.918 162.188  1.00  1.00           O
ATOM   4940  NE2 GLN A 135     -16.922 -24.241 160.936  1.00  1.00           N
ATOM   4941 HE21 GLN A 135     -17.711 -24.806 160.694  1.00  0.00           H
ATOM   4942 HE22 GLN A 135     -16.772 -23.367 160.474  1.00  0.00           H
ATOM   4943  C   GLN A 135     -16.123 -28.996 163.250  1.00  1.00           C
ATOM   4944  O   GLN A 135     -15.493 -29.791 162.549  1.00  1.00           O
ATOM   4945  N   ILE A 136     -17.445 -29.024 163.380  1.00  1.00           N
ATOM   4946  HN  ILE A 136     -17.900 -28.426 164.033  1.00  0.00           H
ATOM   4947  CA  ILE A 136     -18.348 -29.890 162.621  1.00  1.00           C
ATOM   4948  HA  ILE A 136     -17.761 -30.406 161.876  1.00  0.00           H
ATOM   4949  CB  ILE A 136     -19.061 -30.911 163.535  1.00  1.00           C
ATOM   4950  HB  ILE A 136     -19.782 -31.509 162.937  1.00  0.00           H
ATOM   4951  CG2 ILE A 136     -18.015 -31.846 164.171  1.00  1.00           C
ATOM   4952 HG21 ILE A 136     -17.406 -31.288 164.914  1.00  0.00           H
ATOM   4953 HG22 ILE A 136     -17.338 -32.245 163.386  1.00  0.00           H
ATOM   4954 HG23 ILE A 136     -18.524 -32.687 164.689  1.00  0.00           H
ATOM   4955  CG1 ILE A 136     -19.924 -30.218 164.614  1.00  1.00           C
ATOM   4956 HG11 ILE A 136     -20.645 -29.543 164.106  1.00  0.00           H
ATOM   4957 HG12 ILE A 136     -19.256 -29.611 165.261  1.00  0.00           H
ATOM   4958  CD  ILE A 136     -20.710 -31.183 165.502  1.00  1.00           C
ATOM   4959  HD1 ILE A 136     -20.013 -31.862 166.038  1.00  0.00           H
ATOM   4960  HD2 ILE A 136     -21.395 -31.797 164.879  1.00  0.00           H
ATOM   4961  HD3 ILE A 136     -21.297 -30.613 166.253  1.00  0.00           H
ATOM   4962  C   ILE A 136     -19.327 -29.031 161.820  1.00  1.00           C
ATOM   4963  O   ILE A 136     -19.655 -27.911 162.225  1.00  1.00           O
ATOM   4964  N   GLU A 137     -19.772 -29.556 160.687  1.00  1.00           N
ATOM   4965  HN  GLU A 137     -19.427 -30.433 160.365  1.00  0.00           H
ATOM   4966  CA  GLU A 137     -20.774 -28.939 159.817  1.00  1.00           C
ATOM   4967  HA  GLU A 137     -21.152 -28.056 160.310  1.00  0.00           H
ATOM   4968  CB  GLU A 137     -20.136 -28.572 158.467  1.00  1.00           C
ATOM   4969  HB1 GLU A 137     -19.857 -29.509 157.940  1.00  0.00           H
ATOM   4970  HB2 GLU A 137     -19.216 -27.980 158.658  1.00  0.00           H
ATOM   4971  CG  GLU A 137     -21.067 -27.754 157.557  1.00  1.00           C
ATOM   4972  HG1 GLU A 137     -21.529 -26.941 158.156  1.00  0.00           H
ATOM   4973  HG2 GLU A 137     -21.866 -28.421 157.170  1.00  0.00           H
ATOM   4974  CD  GLU A 137     -20.341 -27.120 156.357  1.00  1.00           C
ATOM   4975  OE1 GLU A 137     -20.824 -26.081 155.867  1.00  1.00           O
ATOM   4976  OE2 GLU A 137     -19.261 -27.623 155.966  1.00  1.00           O
ATOM   4977  C   GLU A 137     -21.987 -29.862 159.683  1.00  1.00           C
ATOM   4978  O   GLU A 137     -21.868 -31.088 159.717  1.00  1.00           O
ATOM   4979  N   PHE A 138     -23.163 -29.261 159.574  1.00  1.00           N
ATOM   4980  HN  PHE A 138     -23.223 -28.267 159.570  1.00  0.00           H
ATOM   4981  CA  PHE A 138     -24.440 -29.939 159.453  1.00  1.00           C
ATOM   4982  HA  PHE A 138     -24.265 -31.004 159.499  1.00  0.00           H
ATOM   4983  CB  PHE A 138     -25.365 -29.497 160.589  1.00  1.00           C
ATOM   4984  HB1 PHE A 138     -26.292 -30.108 160.554  1.00  0.00           H
ATOM   4985  HB2 PHE A 138     -25.611 -28.422 160.452  1.00  0.00           H
ATOM   4986  CG  PHE A 138     -24.800 -29.641 161.988  1.00  1.00           C
ATOM   4987  CD1 PHE A 138     -24.389 -30.894 162.466  1.00  1.00           C
ATOM   4988  HD1 PHE A 138     -24.434 -31.759 161.821  1.00  0.00           H
ATOM   4989  CE1 PHE A 138     -23.919 -31.025 163.785  1.00  1.00           C
ATOM   4990  HE1 PHE A 138     -23.587 -31.987 164.146  1.00  0.00           H
ATOM   4991  CZ  PHE A 138     -23.881 -29.905 164.636  1.00  1.00           C
ATOM   4992  HZ  PHE A 138     -23.554 -30.013 165.660  1.00  0.00           H
ATOM   4993  CD2 PHE A 138     -24.706 -28.516 162.823  1.00  1.00           C
ATOM   4994  HD2 PHE A 138     -24.972 -27.542 162.440  1.00  0.00           H
ATOM   4995  CE2 PHE A 138     -24.270 -28.646 164.150  1.00  1.00           C
ATOM   4996  HE2 PHE A 138     -24.234 -27.781 164.796  1.00  0.00           H
ATOM   4997  C   PHE A 138     -25.064 -29.604 158.105  1.00  1.00           C
ATOM   4998  O   PHE A 138     -25.147 -28.435 157.728  1.00  1.00           O
ATOM   4999  N   SER A 139     -25.561 -30.623 157.417  1.00  1.00           N
ATOM   5000  HN  SER A 139     -25.446 -31.562 157.731  1.00  0.00           H
ATOM   5001  CA  SER A 139     -26.304 -30.474 156.169  1.00  1.00           C
ATOM   5002  HA  SER A 139     -26.633 -29.448 156.094  1.00  0.00           H
ATOM   5003  CB  SER A 139     -25.417 -30.839 154.973  1.00  1.00           C
ATOM   5004  HB1 SER A 139     -24.541 -30.157 154.938  1.00  0.00           H
ATOM   5005  HB2 SER A 139     -26.001 -30.739 154.033  1.00  0.00           H
ATOM   5006  OG  SER A 139     -24.949 -32.170 155.075  1.00  1.00           O
ATOM   5007  HG1 SER A 139     -25.715 -32.731 154.934  1.00  0.00           H
ATOM   5008  C   SER A 139     -27.572 -31.314 156.218  1.00  1.00           C
ATOM   5009  O   SER A 139     -27.604 -32.381 156.831  1.00  1.00           O
ATOM   5010  N   CYS A 140     -28.647 -30.834 155.600  1.00  1.00           N
ATOM   5011  HN  CYS A 140     -28.664 -29.918 155.208  1.00  0.00           H
ATOM   5012  CA  CYS A 140     -29.872 -31.613 155.454  1.00  1.00           C
ATOM   5013  HA  CYS A 140     -29.857 -32.405 156.188  1.00  0.00           H
ATOM   5014  CB  CYS A 140     -31.093 -30.717 155.660  1.00  1.00           C
ATOM   5015  HB1 CYS A 140     -32.002 -31.309 155.422  1.00  0.00           H
ATOM   5016  HB2 CYS A 140     -31.027 -29.870 154.945  1.00  0.00           H
ATOM   5017  SG  CYS A 140     -31.245 -30.057 157.338  1.00  1.00           S
ATOM   5018  C   CYS A 140     -29.864 -32.374 154.124  1.00  1.00           C
ATOM   5019  O   CYS A 140     -29.209 -31.975 153.163  1.00  1.00           O
ATOM   5020  N   SER A 141     -30.566 -33.505 154.083  1.00  1.00           N
ATOM   5021  HN  SER A 141     -30.972 -33.897 154.905  1.00  0.00           H
ATOM   5022  CA  SER A 141     -30.796 -34.255 152.847  1.00  1.00           C
ATOM   5023  HA  SER A 141     -29.841 -34.421 152.371  1.00  0.00           H
ATOM   5024  CB  SER A 141     -31.476 -35.588 153.160  1.00  1.00           C
ATOM   5025  HB1 SER A 141     -31.694 -36.136 152.218  1.00  0.00           H
ATOM   5026  HB2 SER A 141     -32.423 -35.413 153.713  1.00  0.00           H
ATOM   5027  OG  SER A 141     -30.607 -36.367 153.961  1.00  1.00           O
ATOM   5028  HG1 SER A 141     -30.579 -35.935 154.818  1.00  0.00           H
ATOM   5029  C   SER A 141     -31.651 -33.434 151.882  1.00  1.00           C
ATOM   5030  O   SER A 141     -32.430 -32.582 152.306  1.00  1.00           O
ATOM   5031  N   GLU A 142     -31.530 -33.705 150.585  1.00  1.00           N
ATOM   5032  HN  GLU A 142     -30.889 -34.391 150.250  1.00  0.00           H
ATOM   5033  CA  GLU A 142     -32.323 -33.021 149.563  1.00  1.00           C
ATOM   5034  HA  GLU A 142     -32.063 -31.973 149.573  1.00  0.00           H
ATOM   5035  CB  GLU A 142     -32.019 -33.641 148.197  1.00  1.00           C
ATOM   5036  HB1 GLU A 142     -32.414 -34.679 148.177  1.00  0.00           H
ATOM   5037  HB2 GLU A 142     -30.918 -33.673 148.054  1.00  0.00           H
ATOM   5038  CG  GLU A 142     -32.648 -32.847 147.043  1.00  1.00           C
ATOM   5039  HG1 GLU A 142     -32.245 -31.812 147.056  1.00  0.00           H
ATOM   5040  HG2 GLU A 142     -33.749 -32.812 147.188  1.00  0.00           H
ATOM   5041  CD  GLU A 142     -32.357 -33.466 145.666  1.00  1.00           C
ATOM   5042  OE1 GLU A 142     -32.656 -32.784 144.662  1.00  1.00           O
ATOM   5043  OE2 GLU A 142     -31.880 -34.622 145.617  1.00  1.00           O
ATOM   5044  C   GLU A 142     -33.828 -33.079 149.886  1.00  1.00           C
ATOM   5045  O   GLU A 142     -34.356 -34.121 150.281  1.00  1.00           O
ATOM   5046  N   GLY A 143     -34.512 -31.940 149.749  1.00  1.00           N
ATOM   5047  HN  GLY A 143     -34.085 -31.119 149.378  1.00  0.00           H
ATOM   5048  CA  GLY A 143     -35.920 -31.800 150.124  1.00  1.00           C
ATOM   5049  HA1 GLY A 143     -36.406 -32.739 149.906  1.00  0.00           H
ATOM   5050  HA2 GLY A 143     -36.339 -31.013 149.515  1.00  0.00           H
ATOM   5051  C   GLY A 143     -36.163 -31.457 151.595  1.00  1.00           C
ATOM   5052  O   GLY A 143     -37.319 -31.318 151.988  1.00  1.00           O
ATOM   5053  N   PHE A 144     -35.111 -31.282 152.399  1.00  1.00           N
ATOM   5054  HN  PHE A 144     -34.188 -31.473 152.078  1.00  0.00           H
ATOM   5055  CA  PHE A 144     -35.192 -30.811 153.779  1.00  1.00           C
ATOM   5056  HA  PHE A 144     -36.221 -30.557 153.985  1.00  0.00           H
ATOM   5057  CB  PHE A 144     -34.705 -31.893 154.753  1.00  1.00           C
ATOM   5058  HB1 PHE A 144     -34.719 -31.481 155.785  1.00  0.00           H
ATOM   5059  HB2 PHE A 144     -33.671 -32.189 154.474  1.00  0.00           H
ATOM   5060  CG  PHE A 144     -35.534 -33.159 154.774  1.00  1.00           C
ATOM   5061  CD2 PHE A 144     -36.448 -33.387 155.817  1.00  1.00           C
ATOM   5062  HD2 PHE A 144     -36.539 -32.670 156.619  1.00  0.00           H
ATOM   5063  CE2 PHE A 144     -37.244 -34.545 155.819  1.00  1.00           C
[truncated: 5,936,782 more chars]
