# Supplementary material for: Higher-order structure and proteoforms of co-occurring C4b-binding protein assemblies in human serum
Source: EMBO J. 2024 May 29;43(14):10. doi: 10.1038/s44318-024-00128-y (PMC11251186; doi:10.1038/s44318-024-00128-y)
Supplement: Supplementary file 10 — Source data Fig. 6 [file 44318_2024_128_MOESM10_ESM.zip › Figure 6/C4BP_6A1B1S_fl_glyco.pdb]

ATOM      1  N   SER G  18     -17.382  30.705  19.406  1.00 36.25           N
ATOM      2  H   SER G  18     -17.799  30.525  18.504  1.00 36.25           H
ATOM      3  CA  SER G  18     -18.144  31.564  20.324  1.00 36.25           C
ATOM      4  HA  SER G  18     -17.475  32.299  20.773  1.00 36.25           H
ATOM      5  C   SER G  18     -18.830  30.806  21.462  1.00 36.25           C
ATOM      6  CB  SER G  18     -19.247  32.294  19.554  1.00 36.25           C
ATOM      7  HB2 SER G  18     -19.811  32.927  20.239  1.00 36.25           H
ATOM      8  HB3 SER G  18     -18.792  32.926  18.791  1.00 36.25           H
ATOM      9  O   SER G  18     -19.161  31.412  22.470  1.00 36.25           O
ATOM     10  OG  SER G  18     -20.123  31.364  18.934  1.00 36.25           O
ATOM     11  HG  SER G  18     -20.583  30.857  19.607  1.00 36.25           H
ATOM     12  N   ASP G  19     -19.096  29.509  21.310  1.00 39.03           N
ATOM     13  H   ASP G  19     -18.829  29.039  20.457  1.00 39.03           H
ATOM     14  CA  ASP G  19     -19.853  28.730  22.290  1.00 39.03           C
ATOM     15  HA  ASP G  19     -20.674  29.342  22.661  1.00 39.03           H
ATOM     16  C   ASP G  19     -19.056  28.421  23.554  1.00 39.03           C
ATOM     17  CB  ASP G  19     -20.494  27.503  21.621  1.00 39.03           C
ATOM     18  HB2 ASP G  19     -19.718  26.911  21.135  1.00 39.03           H
ATOM     19  HB3 ASP G  19     -20.963  26.888  22.389  1.00 39.03           H
ATOM     20  O   ASP G  19     -19.648  28.325  24.627  1.00 39.03           O
ATOM     21  CG  ASP G  19     -21.571  27.904  20.599  1.00 39.03           C
ATOM     22  OD1 ASP G  19     -22.100  29.040  20.720  1.00 39.03           O
ATOM     23  OD2 ASP G  19     -21.861  27.110  19.682  1.00 39.03           O
ATOM     24  N   ALA G  20     -17.723  28.421  23.485  1.00 42.73           N
ATOM     25  H   ALA G  20     -17.276  28.538  22.587  1.00 42.73           H
ATOM     26  CA  ALA G  20     -16.900  28.430  24.692  1.00 42.73           C
ATOM     27  HA  ALA G  20     -17.206  27.608  25.338  1.00 42.73           H
ATOM     28  C   ALA G  20     -17.097  29.713  25.519  1.00 42.73           C
ATOM     29  CB  ALA G  20     -15.441  28.186  24.305  1.00 42.73           C
ATOM     30  HB1 ALA G  20     -14.826  28.156  25.205  1.00 42.73           H
ATOM     31  HB2 ALA G  20     -15.086  28.987  23.657  1.00 42.73           H
ATOM     32  HB3 ALA G  20     -15.352  27.233  23.783  1.00 42.73           H
ATOM     33  O   ALA G  20     -17.183  29.635  26.743  1.00 42.73           O
ATOM     34  N   GLU G  21     -17.251  30.876  24.869  1.00 45.61           N
ATOM     35  H   GLU G  21     -17.231  30.876  23.859  1.00 45.61           H
ATOM     36  CA  GLU G  21     -17.618  32.128  25.555  1.00 45.61           C
ATOM     37  HA  GLU G  21     -16.973  32.263  26.424  1.00 45.61           H
ATOM     38  C   GLU G  21     -19.064  32.128  26.065  1.00 45.61           C
ATOM     39  CB  GLU G  21     -17.481  33.361  24.643  1.00 45.61           C
ATOM     40  HB2 GLU G  21     -17.815  34.224  25.220  1.00 45.61           H
ATOM     41  HB3 GLU G  21     -18.155  33.266  23.793  1.00 45.61           H
ATOM     42  O   GLU G  21     -19.439  32.998  26.851  1.00 45.61           O
ATOM     43  CG  GLU G  21     -16.082  33.696  24.128  1.00 45.61           C
ATOM     44  HG2 GLU G  21     -15.799  32.977  23.359  1.00 45.61           H
ATOM     45  HG3 GLU G  21     -15.376  33.617  24.954  1.00 45.61           H
ATOM     46  CD  GLU G  21     -16.047  35.128  23.550  1.00 45.61           C
ATOM     47  OE1 GLU G  21     -15.000  35.787  23.696  1.00 45.61           O
ATOM     48  OE2 GLU G  21     -17.057  35.618  22.979  1.00 45.61           O
ATOM     49  N   HIS G  22     -19.908  31.205  25.597  1.00 51.49           N
ATOM     50  H   HIS G  22     -19.565  30.507  24.952  1.00 51.49           H
ATOM     51  CA  HIS G  22     -21.307  31.173  26.002  1.00 51.49           C
ATOM     52  HA  HIS G  22     -21.646  32.199  26.142  1.00 51.49           H
ATOM     53  C   HIS G  22     -21.535  30.487  27.340  1.00 51.49           C
ATOM     54  CB  HIS G  22     -22.177  30.528  24.923  1.00 51.49           C
ATOM     55  HB2 HIS G  22     -21.733  29.593  24.583  1.00 51.49           H
ATOM     56  HB3 HIS G  22     -23.137  30.267  25.369  1.00 51.49           H
ATOM     57  O   HIS G  22     -22.592  30.708  27.930  1.00 51.49           O
ATOM     58  CG  HIS G  22     -22.449  31.432  23.754  1.00 51.49           C
ATOM     59  CD2 HIS G  22     -23.020  32.672  23.801  1.00 51.49           C
ATOM     60  HD2 HIS G  22     -23.297  33.208  24.697  1.00 51.49           H
ATOM     61  ND1 HIS G  22     -22.241  31.151  22.429  1.00 51.49           N
ATOM     62  HD1 HIS G  22     -21.962  30.271  22.019  1.00 51.49           H
ATOM     63  CE1 HIS G  22     -22.644  32.191  21.699  1.00 51.49           C
ATOM     64  HE1 HIS G  22     -22.635  32.221  20.619  1.00 51.49           H
ATOM     65  NE2 HIS G  22     -23.193  33.124  22.490  1.00 51.49           N
ATOM     66  N   CYS G  23     -20.595  29.680  27.826  1.00 63.11           N
ATOM     67  H   CYS G  23     -19.735  29.552  27.313  1.00 63.11           H
ATOM     68  CA  CYS G  23     -20.650  29.271  29.217  1.00 63.11           C
ATOM     69  HA  CYS G  23     -21.657  28.903  29.415  1.00 63.11           H
ATOM     70  C   CYS G  23     -20.354  30.515  30.073  1.00 63.11           C
ATOM     71  CB  CYS G  23     -19.691  28.108  29.451  1.00 63.11           C
ATOM     72  HB2 CYS G  23     -18.675  28.449  29.250  1.00 63.11           H
ATOM     73  HB3 CYS G  23     -19.762  27.777  30.487  1.00 63.11           H
ATOM     74  O   CYS G  23     -19.359  31.195  29.819  1.00 63.11           O
ATOM     75  SG  CYS G  23     -20.070  26.720  28.356  1.00 63.11           S
ATOM     76  N   PRO G  24     -21.217  30.857  31.045  1.00 57.06           N
ATOM     77  CA  PRO G  24     -21.074  32.041  31.874  1.00 57.06           C
ATOM     78  HA  PRO G  24     -21.069  32.932  31.246  1.00 57.06           H
ATOM     79  C   PRO G  24     -19.767  31.989  32.654  1.00 57.06           C
ATOM     80  CB  PRO G  24     -22.299  32.068  32.797  1.00 57.06           C
ATOM     81  HB2 PRO G  24     -23.099  32.635  32.321  1.00 57.06           H
ATOM     82  HB3 PRO G  24     -22.080  32.478  33.783  1.00 57.06           H
ATOM     83  O   PRO G  24     -19.081  30.960  32.702  1.00 57.06           O
ATOM     84  CG  PRO G  24     -22.701  30.603  32.878  1.00 57.06           C
ATOM     85  HG2 PRO G  24     -23.757  30.495  33.125  1.00 57.06           H
ATOM     86  HG3 PRO G  24     -22.081  30.089  33.612  1.00 57.06           H
ATOM     87  CD  PRO G  24     -22.361  30.101  31.477  1.00 57.06           C
ATOM     88  HD2 PRO G  24     -23.175  30.332  30.789  1.00 57.06           H
ATOM     89  HD3 PRO G  24     -22.160  29.030  31.507  1.00 57.06           H
ATOM     90  N   GLU G  25     -19.437  33.122  33.274  1.00 61.14           N
ATOM     91  H   GLU G  25     -20.057  33.917  33.222  1.00 61.14           H
ATOM     92  CA  GLU G  25     -18.221  33.254  34.062  1.00 61.14           C
ATOM     93  HA  GLU G  25     -17.378  33.222  33.372  1.00 61.14           H
ATOM     94  C   GLU G  25     -18.070  32.087  35.037  1.00 61.14           C
ATOM     95  CB  GLU G  25     -18.167  34.594  34.801  1.00 61.14           C
ATOM     96  HB2 GLU G  25     -19.109  34.772  35.319  1.00 61.14           H
ATOM     97  HB3 GLU G  25     -17.363  34.545  35.536  1.00 61.14           H
ATOM     98  O   GLU G  25     -18.898  31.842  35.914  1.00 61.14           O
ATOM     99  CG  GLU G  25     -17.860  35.741  33.832  1.00 61.14           C
ATOM    100  HG2 GLU G  25     -17.006  35.456  33.217  1.00 61.14           H
ATOM    101  HG3 GLU G  25     -18.715  35.891  33.173  1.00 61.14           H
ATOM    102  CD  GLU G  25     -17.538  37.047  34.565  1.00 61.14           C
ATOM    103  OE1 GLU G  25     -16.688  37.789  34.026  1.00 61.14           O
ATOM    104  OE2 GLU G  25     -18.119  37.276  35.647  1.00 61.14           O
ATOM    105  N   LEU G  26     -16.990  31.343  34.811  1.00 64.16           N
ATOM    106  H   LEU G  26     -16.463  31.540  33.972  1.00 64.16           H
ATOM    107  CA  LEU G  26     -16.561  30.227  35.633  1.00 64.16           C
ATOM    108  HA  LEU G  26     -17.253  29.397  35.485  1.00 64.16           H
ATOM    109  C   LEU G  26     -16.518  30.638  37.105  1.00 64.16           C
ATOM    110  CB  LEU G  26     -15.149  29.839  35.185  1.00 64.16           C
ATOM    111  HB2 LEU G  26     -14.547  30.745  35.119  1.00 64.16           H
ATOM    112  HB3 LEU G  26     -14.688  29.200  35.939  1.00 64.16           H
ATOM    113  O   LEU G  26     -15.995  31.722  37.393  1.00 64.16           O
ATOM    114  CG  LEU G  26     -15.154  29.110  33.840  1.00 64.16           C
ATOM    115  HG  LEU G  26     -15.904  29.537  33.175  1.00 64.16           H
ATOM    116  CD1 LEU G  26     -13.790  29.276  33.179  1.00 64.16           C
ATOM    117 HD11 LEU G  26     -13.571  30.334  33.035  1.00 64.16           H
ATOM    118 HD12 LEU G  26     -13.022  28.817  33.801  1.00 64.16           H
ATOM    119 HD13 LEU G  26     -13.820  28.803  32.198  1.00 64.16           H
ATOM    120  CD2 LEU G  26     -15.462  27.637  34.072  1.00 64.16           C
ATOM    121 HD21 LEU G  26     -16.434  27.519  34.551  1.00 64.16           H
ATOM    122 HD22 LEU G  26     -14.704  27.192  34.718  1.00 64.16           H
ATOM    123 HD23 LEU G  26     -15.475  27.118  33.114  1.00 64.16           H
ATOM    124  N   PRO G  27     -16.957  29.765  38.031  1.00 70.25           N
ATOM    125  CA  PRO G  27     -16.736  29.983  39.448  1.00 70.25           C
ATOM    126  HA  PRO G  27     -17.392  30.794  39.762  1.00 70.25           H
ATOM    127  C   PRO G  27     -15.254  30.316  39.702  1.00 70.25           C
ATOM    128  CB  PRO G  27     -17.168  28.691  40.148  1.00 70.25           C
ATOM    129  HB2 PRO G  27     -16.319  28.017  40.259  1.00 70.25           H
ATOM    130  HB3 PRO G  27     -17.622  28.891  41.119  1.00 70.25           H
ATOM    131  O   PRO G  27     -14.363  29.598  39.227  1.00 70.25           O
ATOM    132  CG  PRO G  27     -18.168  28.075  39.171  1.00 70.25           C
ATOM    133  HG2 PRO G  27     -19.151  28.520  39.325  1.00 70.25           H
ATOM    134  HG3 PRO G  27     -18.218  26.991  39.269  1.00 70.25           H
ATOM    135  CD  PRO G  27     -17.627  28.495  37.806  1.00 70.25           C
ATOM    136  HD2 PRO G  27     -16.905  27.760  37.451  1.00 70.25           H
ATOM    137  HD3 PRO G  27     -18.450  28.594  37.098  1.00 70.25           H
ATOM    138  N   PRO G  28     -14.946  31.424  40.386  1.00 78.89           N
ATOM    139  CA  PRO G  28     -13.569  31.790  40.664  1.00 78.89           C
ATOM    140  HA  PRO G  28     -12.981  31.785  39.746  1.00 78.89           H
ATOM    141  C   PRO G  28     -12.971  30.795  41.664  1.00 78.89           C
ATOM    142  CB  PRO G  28     -13.653  33.221  41.199  1.00 78.89           C
ATOM    143  HB2 PRO G  28     -13.614  33.918  40.362  1.00 78.89           H
ATOM    144  HB3 PRO G  28     -12.876  33.435  41.933  1.00 78.89           H
ATOM    145  O   PRO G  28     -13.377  30.752  42.820  1.00 78.89           O
ATOM    146  CG  PRO G  28     -15.043  33.320  41.814  1.00 78.89           C
ATOM    147  HG2 PRO G  28     -15.416  34.344  41.809  1.00 78.89           H
ATOM    148  HG3 PRO G  28     -15.028  32.922  42.828  1.00 78.89           H
ATOM    149  CD  PRO G  28     -15.874  32.411  40.916  1.00 78.89           C
ATOM    150  HD2 PRO G  28     -16.666  31.943  41.500  1.00 78.89           H
ATOM    151  HD3 PRO G  28     -16.296  32.988  40.094  1.00 78.89           H
ATOM    152  N   VAL G  29     -12.007  29.988  41.215  1.00 87.14           N
ATOM    153  H   VAL G  29     -11.791  29.999  40.229  1.00 87.14           H
ATOM    154  CA  VAL G  29     -11.210  29.117  42.089  1.00 87.14           C
ATOM    155  HA  VAL G  29     -11.644  29.110  43.089  1.00 87.14           H
ATOM    156  C   VAL G  29      -9.814  29.712  42.186  1.00 87.14           C
ATOM    157  CB  VAL G  29     -11.185  27.656  41.600  1.00 87.14           C
ATOM    158  HB  VAL G  29     -10.682  27.604  40.635  1.00 87.14           H
ATOM    159  O   VAL G  29      -9.041  29.672  41.227  1.00 87.14           O
ATOM    160  CG1 VAL G  29     -10.443  26.767  42.606  1.00 87.14           C
ATOM    161 HG11 VAL G  29     -10.982  26.770  43.553  1.00 87.14           H
ATOM    162 HG12 VAL G  29      -9.428  27.130  42.767  1.00 87.14           H
ATOM    163 HG13 VAL G  29     -10.390  25.747  42.224  1.00 87.14           H
ATOM    164  CG2 VAL G  29     -12.600  27.098  41.421  1.00 87.14           C
ATOM    165 HG21 VAL G  29     -12.557  26.037  41.174  1.00 87.14           H
ATOM    166 HG22 VAL G  29     -13.176  27.240  42.335  1.00 87.14           H
ATOM    167 HG23 VAL G  29     -13.110  27.618  40.609  1.00 87.14           H
ATOM    168  N   ASP G  30      -9.495  30.314  43.321  1.00 87.99           N
ATOM    169  H   ASP G  30     -10.193  30.396  44.047  1.00 87.99           H
ATOM    170  CA  ASP G  30      -8.210  30.984  43.516  1.00 87.99           C
ATOM    171  HA  ASP G  30      -8.028  31.639  42.663  1.00 87.99           H
ATOM    172  C   ASP G  30      -7.057  29.979  43.579  1.00 87.99           C
ATOM    173  CB  ASP G  30      -8.269  31.856  44.771  1.00 87.99           C
ATOM    174  HB2 ASP G  30      -7.294  32.321  44.923  1.00 87.99           H
ATOM    175  HB3 ASP G  30      -8.483  31.226  45.634  1.00 87.99           H
ATOM    176  O   ASP G  30      -7.255  28.830  43.963  1.00 87.99           O
ATOM    177  CG  ASP G  30      -9.323  32.965  44.668  1.00 87.99           C
ATOM    178  OD1 ASP G  30      -9.722  33.321  43.524  1.00 87.99           O
ATOM    179  OD2 ASP G  30      -9.690  33.471  45.747  1.00 87.99           O
ATOM    180  N   ASN G  31      -5.843  30.404  43.215  1.00 87.34           N
ATOM    181  H   ASN G  31      -5.744  31.352  42.881  1.00 87.34           H
ATOM    182  CA  ASN G  31      -4.652  29.542  43.172  1.00 87.34           C
ATOM    183  HA  ASN G  31      -3.858  30.131  42.712  1.00 87.34           H
ATOM    184  C   ASN G  31      -4.839  28.315  42.264  1.00 87.34           C
ATOM    185  CB  ASN G  31      -4.195  29.193  44.598  1.00 87.34           C
ATOM    186  HB2 ASN G  31      -4.927  28.540  45.073  1.00 87.34           H
ATOM    187  HB3 ASN G  31      -3.248  28.654  44.569  1.00 87.34           H
ATOM    188  O   ASN G  31      -4.377  27.209  42.564  1.00 87.34           O
ATOM    189  CG  ASN G  31      -3.993  30.430  45.439  1.00 87.34           C
ATOM    190  ND2 ASN G  31      -4.870  30.676  46.384  1.00 87.34           N
ATOM    191 HD21 ASN G  31      -5.665  30.063  46.498  1.00 87.34           H
ATOM    192 HD22 ASN G  31      -4.750  31.530  46.910  1.00 87.34           H
ATOM    193  OD1 ASN G  31      -3.069  31.201  45.230  1.00 87.34           O
ATOM    194  N   SER G  32      -5.534  28.513  41.145  1.00 87.92           N
ATOM    195  H   SER G  32      -5.845  29.450  40.930  1.00 87.92           H
ATOM    196  CA  SER G  32      -5.865  27.451  40.205  1.00 87.92           C
ATOM    197  HA  SER G  32      -5.179  26.620  40.369  1.00 87.92           H
ATOM    198  C   SER G  32      -5.687  27.879  38.754  1.00 87.92           C
ATOM    199  CB  SER G  32      -7.281  26.922  40.462  1.00 87.92           C
ATOM    200  HB2 SER G  32      -7.499  26.965  41.529  1.00 87.92           H
ATOM    201  HB3 SER G  32      -7.334  25.885  40.130  1.00 87.92           H
ATOM    202  O   SER G  32      -5.574  29.062  38.410  1.00 87.92           O
ATOM    203  OG  SER G  32      -8.249  27.667  39.760  1.00 87.92           O
ATOM    204  HG  SER G  32      -8.472  28.436  40.289  1.00 87.92           H
ATOM    205  N   ILE G  33      -5.656  26.868  37.899  1.00 87.87           N
ATOM    206  H   ILE G  33      -5.687  25.933  38.281  1.00 87.87           H
ATOM    207  CA  ILE G  33      -5.610  26.977  36.455  1.00 87.87           C
ATOM    208  HA  ILE G  33      -5.737  28.023  36.174  1.00 87.87           H
ATOM    209  C   ILE G  33      -6.786  26.177  35.926  1.00 87.87           C
ATOM    210  CB  ILE G  33      -4.270  26.471  35.887  1.00 87.87           C
ATOM    211  HB  ILE G  33      -4.232  25.386  35.987  1.00 87.87           H
ATOM    212  O   ILE G  33      -6.970  25.013  36.277  1.00 87.87           O
ATOM    213  CG1 ILE G  33      -3.070  27.067  36.664  1.00 87.87           C
ATOM    214 HG12 ILE G  33      -3.003  28.139  36.478  1.00 87.87           H
ATOM    215 HG13 ILE G  33      -3.213  26.928  37.736  1.00 87.87           H
ATOM    216  CG2 ILE G  33      -4.232  26.838  34.391  1.00 87.87           C
ATOM    217 HG21 ILE G  33      -4.459  27.896  34.256  1.00 87.87           H
ATOM    218 HG22 ILE G  33      -3.242  26.658  33.973  1.00 87.87           H
ATOM    219 HG23 ILE G  33      -4.958  26.245  33.835  1.00 87.87           H
ATOM    220  CD1 ILE G  33      -1.728  26.403  36.372  1.00 87.87           C
ATOM    221 HD11 ILE G  33      -1.831  25.318  36.409  1.00 87.87           H
ATOM    222 HD12 ILE G  33      -1.346  26.728  35.404  1.00 87.87           H
ATOM    223 HD13 ILE G  33      -1.017  26.697  37.144  1.00 87.87           H
ATOM    224  N   PHE G  34      -7.587  26.809  35.086  1.00 84.73           N
ATOM    225  H   PHE G  34      -7.374  27.767  34.849  1.00 84.73           H
ATOM    226  CA  PHE G  34      -8.718  26.185  34.431  1.00 84.73           C
ATOM    227  HA  PHE G  34      -8.954  25.237  34.914  1.00 84.73           H
ATOM    228  C   PHE G  34      -8.389  25.915  32.967  1.00 84.73           C
ATOM    229  CB  PHE G  34      -9.926  27.096  34.588  1.00 84.73           C
ATOM    230  HB2 PHE G  34     -10.157  27.203  35.648  1.00 84.73           H
ATOM    231  HB3 PHE G  34      -9.677  28.085  34.204  1.00 84.73           H
ATOM    232  O   PHE G  34      -7.881  26.794  32.270  1.00 84.73           O
ATOM    233  CG  PHE G  34     -11.136  26.574  33.862  1.00 84.73           C
ATOM    234  CD1 PHE G  34     -11.408  27.016  32.556  1.00 84.73           C
ATOM    235  HD1 PHE G  34     -10.758  27.731  32.074  1.00 84.73           H
ATOM    236  CD2 PHE G  34     -11.976  25.638  34.487  1.00 84.73           C
ATOM    237  HD2 PHE G  34     -11.767  25.300  35.491  1.00 84.73           H
ATOM    238  CE1 PHE G  34     -12.548  26.547  31.889  1.00 84.73           C
ATOM    239  HE1 PHE G  34     -12.802  26.945  30.918  1.00 84.73           H
ATOM    240  CE2 PHE G  34     -13.118  25.178  33.820  1.00 84.73           C
ATOM    241  HE2 PHE G  34     -13.802  24.520  34.336  1.00 84.73           H
ATOM    242  CZ  PHE G  34     -13.402  25.630  32.519  1.00 84.73           C
ATOM    243  HZ  PHE G  34     -14.306  25.315  32.018  1.00 84.73           H
ATOM    244  N   VAL G  35      -8.714  24.713  32.501  1.00 80.59           N
ATOM    245  H   VAL G  35      -9.090  24.044  33.157  1.00 80.59           H
ATOM    246  CA  VAL G  35      -8.533  24.274  31.113  1.00 80.59           C
ATOM    247  HA  VAL G  35      -8.115  25.087  30.520  1.00 80.59           H
ATOM    248  C   VAL G  35      -9.894  23.900  30.540  1.00 80.59           C
ATOM    249  CB  VAL G  35      -7.580  23.063  31.034  1.00 80.59           C
ATOM    250  HB  VAL G  35      -8.096  22.180  31.409  1.00 80.59           H
ATOM    251  O   VAL G  35     -10.558  23.022  31.092  1.00 80.59           O
ATOM    252  CG1 VAL G  35      -7.179  22.786  29.579  1.00 80.59           C
ATOM    253 HG11 VAL G  35      -8.058  22.528  28.989  1.00 80.59           H
ATOM    254 HG12 VAL G  35      -6.480  21.951  29.537  1.00 80.59           H
ATOM    255 HG13 VAL G  35      -6.711  23.667  29.139  1.00 80.59           H
ATOM    256  CG2 VAL G  35      -6.320  23.226  31.893  1.00 80.59           C
ATOM    257 HG21 VAL G  35      -5.663  22.370  31.736  1.00 80.59           H
ATOM    258 HG22 VAL G  35      -5.801  24.153  31.650  1.00 80.59           H
ATOM    259 HG23 VAL G  35      -6.589  23.243  32.949  1.00 80.59           H
ATOM    260  N   ALA G  36     -10.305  24.524  29.434  1.00 76.11           N
ATOM    261  H   ALA G  36      -9.692  25.198  28.997  1.00 76.11           H
ATOM    262  CA  ALA G  36     -11.509  24.113  28.710  1.00 76.11           C
ATOM    263  HA  ALA G  36     -12.147  23.526  29.371  1.00 76.11           H
ATOM    264  C   ALA G  36     -11.152  23.250  27.503  1.00 76.11           C
ATOM    265  CB  ALA G  36     -12.328  25.323  28.259  1.00 76.11           C
ATOM    266  HB1 ALA G  36     -11.771  25.884  27.509  1.00 76.11           H
ATOM    267  HB2 ALA G  36     -13.263  24.984  27.812  1.00 76.11           H
ATOM    268  HB3 ALA G  36     -12.562  25.964  29.109  1.00 76.11           H
ATOM    269  O   ALA G  36     -10.210  23.551  26.770  1.00 76.11           O
ATOM    270  N   LYS G  37     -11.960  22.219  27.257  1.00 69.40           N
ATOM    271  H   LYS G  37     -12.683  22.007  27.930  1.00 69.40           H
ATOM    272  CA  LYS G  37     -11.967  21.500  25.984  1.00 69.40           C
ATOM    273  HA  LYS G  37     -11.602  22.168  25.205  1.00 69.40           H
ATOM    274  C   LYS G  37     -13.380  21.073  25.621  1.00 69.40           C
ATOM    275  CB  LYS G  37     -11.041  20.280  26.058  1.00 69.40           C
ATOM    276  HB2 LYS G  37     -10.084  20.563  26.496  1.00 69.40           H
ATOM    277  HB3 LYS G  37     -11.512  19.535  26.700  1.00 69.40           H
ATOM    278  O   LYS G  37     -14.120  20.601  26.478  1.00 69.40           O
ATOM    279  CG  LYS G  37     -10.786  19.697  24.655  1.00 69.40           C
ATOM    280  HG2 LYS G  37      -9.865  20.123  24.256  1.00 69.40           H
ATOM    281  HG3 LYS G  37     -11.581  19.964  23.958  1.00 69.40           H
ATOM    282  CD  LYS G  37     -10.677  18.181  24.668  1.00 69.40           C
ATOM    283  HD2 LYS G  37     -11.483  17.762  25.270  1.00 69.40           H
ATOM    284  HD3 LYS G  37      -9.693  17.950  25.077  1.00 69.40           H
ATOM    285  CE  LYS G  37     -10.761  17.614  23.252  1.00 69.40           C
ATOM    286  HE2 LYS G  37      -9.836  17.839  22.721  1.00 69.40           H
ATOM    287  HE3 LYS G  37     -11.561  18.131  22.721  1.00 69.40           H
ATOM    288  NZ  LYS G  37     -11.024  16.155  23.207  1.00 69.40           N
ATOM    289  HZ1 LYS G  37     -10.219  15.643  23.537  1.00 69.40           H
ATOM    290  HZ2 LYS G  37     -11.058  15.867  22.239  1.00 69.40           H
ATOM    291  HZ3 LYS G  37     -11.889  15.889  23.654  1.00 69.40           H
ATOM    292  N   GLU G  38     -13.709  21.152  24.345  1.00 65.52           N
ATOM    293  H   GLU G  38     -13.054  21.560  23.694  1.00 65.52           H
ATOM    294  CA  GLU G  38     -14.897  20.532  23.775  1.00 65.52           C
ATOM    295  HA  GLU G  38     -15.748  20.741  24.424  1.00 65.52           H
ATOM    296  C   GLU G  38     -14.734  19.001  23.652  1.00 65.52           C
ATOM    297  CB  GLU G  38     -15.156  21.216  22.433  1.00 65.52           C
ATOM    298  HB2 GLU G  38     -14.452  20.838  21.692  1.00 65.52           H
ATOM    299  HB3 GLU G  38     -14.991  22.287  22.556  1.00 65.52           H
ATOM    300  O   GLU G  38     -13.708  18.494  23.191  1.00 65.52           O
ATOM    301  CG  GLU G  38     -16.591  21.014  21.946  1.00 65.52           C
ATOM    302  HG2 GLU G  38     -17.277  21.398  22.700  1.00 65.52           H
ATOM    303  HG3 GLU G  38     -16.777  19.946  21.832  1.00 65.52           H
ATOM    304  CD  GLU G  38     -16.852  21.725  20.610  1.00 65.52           C
ATOM    305  OE1 GLU G  38     -17.909  21.416  20.020  1.00 65.52           O
ATOM    306  OE2 GLU G  38     -15.995  22.532  20.179  1.00 65.52           O
ATOM    307  N   VAL G  39     -15.731  18.243  24.100  1.00 64.14           N
ATOM    308  H   VAL G  39     -16.529  18.708  24.509  1.00 64.14           H
ATOM    309  CA  VAL G  39     -15.839  16.783  23.984  1.00 64.14           C
ATOM    310  HA  VAL G  39     -15.184  16.426  23.189  1.00 64.14           H
ATOM    311  C   VAL G  39     -17.286  16.467  23.615  1.00 64.14           C
ATOM    312  CB  VAL G  39     -15.472  16.070  25.305  1.00 64.14           C
ATOM    313  HB  VAL G  39     -16.192  16.338  26.078  1.00 64.14           H
ATOM    314  O   VAL G  39     -18.188  16.846  24.352  1.00 64.14           O
ATOM    315  CG1 VAL G  39     -15.487  14.546  25.125  1.00 64.14           C
ATOM    316 HG11 VAL G  39     -15.202  14.053  26.055  1.00 64.14           H
ATOM    317 HG12 VAL G  39     -16.495  14.211  24.879  1.00 64.14           H
ATOM    318 HG13 VAL G  39     -14.808  14.241  24.330  1.00 64.14           H
ATOM    319  CG2 VAL G  39     -14.076  16.450  25.821  1.00 64.14           C
ATOM    320 HG21 VAL G  39     -13.333  16.218  25.057  1.00 64.14           H
ATOM    321 HG22 VAL G  39     -13.871  15.886  26.731  1.00 64.14           H
ATOM    322 HG23 VAL G  39     -14.051  17.515  26.051  1.00 64.14           H
ATOM    323  N   GLU G  40     -17.514  15.809  22.474  1.00 62.16           N
ATOM    324  H   GLU G  40     -16.723  15.481  21.939  1.00 62.16           H
ATOM    325  CA  GLU G  40     -18.861  15.420  22.004  1.00 62.16           C
ATOM    326  HA  GLU G  40     -18.770  15.130  20.957  1.00 62.16           H
ATOM    327  C   GLU G  40     -19.889  16.575  22.005  1.00 62.16           C
ATOM    328  CB  GLU G  40     -19.359  14.170  22.753  1.00 62.16           C
ATOM    329  HB2 GLU G  40     -20.358  13.923  22.396  1.00 62.16           H
ATOM    330  HB3 GLU G  40     -19.411  14.387  23.820  1.00 62.16           H
ATOM    331  O   GLU G  40     -21.058  16.402  22.343  1.00 62.16           O
ATOM    332  CG  GLU G  40     -18.461  12.946  22.516  1.00 62.16           C
ATOM    333  HG2 GLU G  40     -18.399  12.768  21.442  1.00 62.16           H
ATOM    334  HG3 GLU G  40     -17.455  13.160  22.876  1.00 62.16           H
ATOM    335  CD  GLU G  40     -18.977  11.676  23.212  1.00 62.16           C
ATOM    336  OE1 GLU G  40     -18.383  10.611  22.939  1.00 62.16           O
ATOM    337  OE2 GLU G  40     -19.934  11.770  24.014  1.00 62.16           O
ATOM    338  N   GLY G  41     -19.451  17.789  21.650  1.00 62.85           N
ATOM    339  H   GLY G  41     -18.480  17.898  21.395  1.00 62.85           H
ATOM    340  CA  GLY G  41     -20.299  18.988  21.631  1.00 62.85           C
ATOM    341  HA2 GLY G  41     -21.251  18.748  21.157  1.00 62.85           H
ATOM    342  HA3 GLY G  41     -19.806  19.756  21.034  1.00 62.85           H
ATOM    343  C   GLY G  41     -20.597  19.594  23.010  1.00 62.85           C
ATOM    344  O   GLY G  41     -21.324  20.581  23.096  1.00 62.85           O
ATOM    345  N   GLN G  42     -20.040  19.042  24.092  1.00 69.70           N
ATOM    346  H   GLN G  42     -19.491  18.202  23.975  1.00 69.70           H
ATOM    347  CA  GLN G  42     -20.069  19.638  25.427  1.00 69.70           C
ATOM    348  HA  GLN G  42     -20.782  20.463  25.441  1.00 69.70           H
ATOM    349  C   GLN G  42     -18.705  20.213  25.798  1.00 69.70           C
ATOM    350  CB  GLN G  42     -20.516  18.618  26.479  1.00 69.70           C
ATOM    351  HB2 GLN G  42     -20.357  19.048  27.468  1.00 69.70           H
ATOM    352  HB3 GLN G  42     -19.918  17.711  26.395  1.00 69.70           H
ATOM    353  O   GLN G  42     -17.661  19.618  25.541  1.00 69.70           O
ATOM    354  CG  GLN G  42     -22.003  18.277  26.338  1.00 69.70           C
ATOM    355  HG2 GLN G  42     -22.171  17.773  25.386  1.00 69.70           H
ATOM    356  HG3 GLN G  42     -22.585  19.199  26.347  1.00 69.70           H
ATOM    357  CD  GLN G  42     -22.510  17.376  27.458  1.00 69.70           C
ATOM    358  NE2 GLN G  42     -23.798  17.117  27.506  1.00 69.70           N
ATOM    359 HE21 GLN G  42     -24.392  17.415  26.746  1.00 69.70           H
ATOM    360 HE22 GLN G  42     -24.069  16.442  28.207  1.00 69.70           H
ATOM    361  OE1 GLN G  42     -21.792  16.897  28.320  1.00 69.70           O
ATOM    362  N   ILE G  43     -18.697  21.366  26.461  1.00 71.73           N
ATOM    363  H   ILE G  43     -19.576  21.815  26.675  1.00 71.73           H
ATOM    364  CA  ILE G  43     -17.457  21.967  26.950  1.00 71.73           C
ATOM    365  HA  ILE G  43     -16.634  21.663  26.304  1.00 71.73           H
ATOM    366  C   ILE G  43     -17.183  21.429  28.350  1.00 71.73           C
ATOM    367  CB  ILE G  43     -17.515  23.500  26.884  1.00 71.73           C
ATOM    368  HB  ILE G  43     -18.345  23.838  27.503  1.00 71.73           H
ATOM    369  O   ILE G  43     -17.937  21.674  29.294  1.00 71.73           O
ATOM    370  CG1 ILE G  43     -17.724  23.978  25.428  1.00 71.73           C
ATOM    371 HG12 ILE G  43     -16.761  24.097  24.932  1.00 71.73           H
ATOM    372 HG13 ILE G  43     -18.303  23.263  24.844  1.00 71.73           H
ATOM    373  CG2 ILE G  43     -16.205  24.108  27.422  1.00 71.73           C
ATOM    374 HG21 ILE G  43     -15.361  23.776  26.818  1.00 71.73           H
ATOM    375 HG22 ILE G  43     -16.261  25.196  27.388  1.00 71.73           H
ATOM    376 HG23 ILE G  43     -16.041  23.807  28.457  1.00 71.73           H
ATOM    377  CD1 ILE G  43     -18.480  25.301  25.395  1.00 71.73           C
ATOM    378 HD11 ILE G  43     -18.085  25.978  26.153  1.00 71.73           H
ATOM    379 HD12 ILE G  43     -19.533  25.123  25.614  1.00 71.73           H
ATOM    380 HD13 ILE G  43     -18.397  25.740  24.401  1.00 71.73           H
ATOM    381  N   LEU G  44     -16.077  20.701  28.472  1.00 76.20           N
ATOM    382  H   LEU G  44     -15.523  20.548  27.642  1.00 76.20           H
ATOM    383  CA  LEU G  44     -15.564  20.199  29.733  1.00 76.20           C
ATOM    384  HA  LEU G  44     -16.382  20.196  30.453  1.00 76.20           H
ATOM    385  C   LEU G  44     -14.463  21.120  30.251  1.00 76.20           C
ATOM    386  CB  LEU G  44     -15.057  18.762  29.551  1.00 76.20           C
ATOM    387  HB2 LEU G  44     -15.790  18.185  28.988  1.00 76.20           H
ATOM    388  HB3 LEU G  44     -14.138  18.794  28.965  1.00 76.20           H
ATOM    389  O   LEU G  44     -13.415  21.277  29.620  1.00 76.20           O
ATOM    390  CG  LEU G  44     -14.804  18.082  30.910  1.00 76.20           C
ATOM    391  HG  LEU G  44     -14.308  18.771  31.595  1.00 76.20           H
ATOM    392  CD1 LEU G  44     -16.120  17.636  31.496  1.00 76.20           C
ATOM    393 HD11 LEU G  44     -16.526  16.885  30.818  1.00 76.20           H
ATOM    394 HD12 LEU G  44     -15.979  17.218  32.492  1.00 76.20           H
ATOM    395 HD13 LEU G  44     -16.830  18.460  31.571  1.00 76.20           H
ATOM    396  CD2 LEU G  44     -13.950  16.816  30.771  1.00 76.20           C
ATOM    397 HD21 LEU G  44     -14.140  16.327  29.816  1.00 76.20           H
ATOM    398 HD22 LEU G  44     -12.899  17.062  30.920  1.00 76.20           H
ATOM    399 HD23 LEU G  44     -14.207  16.102  31.554  1.00 76.20           H
ATOM    400  N   GLY G  45     -14.689  21.668  31.435  1.00 79.21           N
ATOM    401  H   GLY G  45     -15.548  21.420  31.905  1.00 79.21           H
ATOM    402  CA  GLY G  45     -13.737  22.460  32.189  1.00 79.21           C
ATOM    403  HA2 GLY G  45     -14.322  23.211  32.719  1.00 79.21           H
ATOM    404  HA3 GLY G  45     -13.025  22.953  31.527  1.00 79.21           H
ATOM    405  C   GLY G  45     -13.010  21.627  33.235  1.00 79.21           C
ATOM    406  O   GLY G  45     -13.639  20.834  33.924  1.00 79.21           O
ATOM    407  N   THR G  46     -11.694  21.769  33.374  1.00 81.71           N
ATOM    408  H   THR G  46     -11.214  22.415  32.764  1.00 81.71           H
ATOM    409  CA  THR G  46     -10.914  21.069  34.411  1.00 81.71           C
ATOM    410  HA  THR G  46     -11.593  20.584  35.112  1.00 81.71           H
ATOM    411  C   THR G  46     -10.067  22.060  35.193  1.00 81.71           C
ATOM    412  CB  THR G  46     -10.021  19.978  33.802  1.00 81.71           C
ATOM    413  HB  THR G  46      -9.205  20.441  33.247  1.00 81.71           H
ATOM    414  O   THR G  46      -9.272  22.782  34.596  1.00 81.71           O
ATOM    415  CG2 THR G  46      -9.459  19.035  34.861  1.00 81.71           C
ATOM    416 HG21 THR G  46     -10.289  18.568  35.391  1.00 81.71           H
ATOM    417 HG22 THR G  46      -8.829  19.587  35.559  1.00 81.71           H
ATOM    418 HG23 THR G  46      -8.869  18.260  34.371  1.00 81.71           H
ATOM    419  OG1 THR G  46     -10.779  19.187  32.916  1.00 81.71           O
ATOM    420  HG1 THR G  46     -11.407  19.797  32.523  1.00 81.71           H
ATOM    421  N   TYR G  47     -10.208  22.071  36.518  1.00 85.38           N
ATOM    422  H   TYR G  47     -10.883  21.450  36.940  1.00 85.38           H
ATOM    423  CA  TYR G  47      -9.340  22.837  37.409  1.00 85.38           C
ATOM    424  HA  TYR G  47      -9.000  23.728  36.882  1.00 85.38           H
ATOM    425  C   TYR G  47      -8.098  22.033  37.806  1.00 85.38           C
ATOM    426  CB  TYR G  47     -10.106  23.316  38.648  1.00 85.38           C
ATOM    427  HB2 TYR G  47     -10.631  22.469  39.091  1.00 85.38           H
ATOM    428  HB3 TYR G  47      -9.390  23.680  39.385  1.00 85.38           H
ATOM    429  O   TYR G  47      -8.153  20.827  38.060  1.00 85.38           O
ATOM    430  CG  TYR G  47     -11.091  24.433  38.378  1.00 85.38           C
ATOM    431  CD1 TYR G  47     -10.632  25.750  38.157  1.00 85.38           C
ATOM    432  HD1 TYR G  47      -9.574  25.964  38.175  1.00 85.38           H
ATOM    433  CD2 TYR G  47     -12.472  24.170  38.402  1.00 85.38           C
ATOM    434  HD2 TYR G  47     -12.841  23.179  38.619  1.00 85.38           H
ATOM    435  CE1 TYR G  47     -11.549  26.799  37.931  1.00 85.38           C
ATOM    436  HE1 TYR G  47     -11.197  27.808  37.769  1.00 85.38           H
ATOM    437  CE2 TYR G  47     -13.374  25.226  38.186  1.00 85.38           C
ATOM    438  HE2 TYR G  47     -14.441  25.106  38.300  1.00 85.38           H
ATOM    439  OH  TYR G  47     -13.873  27.467  37.682  1.00 85.38           O
ATOM    440  HH  TYR G  47     -13.690  28.317  38.091  1.00 85.38           H
ATOM    441  CZ  TYR G  47     -12.930  26.522  37.914  1.00 85.38           C
ATOM    442  N   VAL G  48      -6.971  22.731  37.896  1.00 83.54           N
ATOM    443  H   VAL G  48      -6.989  23.685  37.565  1.00 83.54           H
ATOM    444  CA  VAL G  48      -5.694  22.240  38.410  1.00 83.54           C
ATOM    445  HA  VAL G  48      -5.845  21.293  38.928  1.00 83.54           H
ATOM    446  C   VAL G  48      -5.178  23.270  39.403  1.00 83.54           C
ATOM    447  CB  VAL G  48      -4.679  22.021  37.271  1.00 83.54           C
ATOM    448  HB  VAL G  48      -4.471  22.970  36.778  1.00 83.54           H
ATOM    449  O   VAL G  48      -4.999  24.433  39.052  1.00 83.54           O
ATOM    450  CG1 VAL G  48      -3.360  21.448  37.805  1.00 83.54           C
ATOM    451 HG11 VAL G  48      -3.533  20.503  38.321  1.00 83.54           H
ATOM    452 HG12 VAL G  48      -2.893  22.154  38.491  1.00 83.54           H
ATOM    453 HG13 VAL G  48      -2.667  21.287  36.979  1.00 83.54           H
ATOM    454  CG2 VAL G  48      -5.213  21.041  36.219  1.00 83.54           C
ATOM    455 HG21 VAL G  48      -6.079  21.470  35.716  1.00 83.54           H
ATOM    456 HG22 VAL G  48      -5.497  20.100  36.692  1.00 83.54           H
ATOM    457 HG23 VAL G  48      -4.445  20.855  35.469  1.00 83.54           H
ATOM    458  N   CYS G  49      -4.954  22.867  40.648  1.00 82.33           N
ATOM    459  H   CYS G  49      -5.105  21.901  40.902  1.00 82.33           H
ATOM    460  CA  CYS G  49      -4.364  23.758  41.640  1.00 82.33           C
ATOM    461  HA  CYS G  49      -4.851  24.731  41.574  1.00 82.33           H
ATOM    462  C   CYS G  49      -2.877  23.969  41.364  1.00 82.33           C
ATOM    463  CB  CYS G  49      -4.606  23.207  43.041  1.00 82.33           C
ATOM    464  HB2 CYS G  49      -4.109  22.243  43.147  1.00 82.33           H
ATOM    465  HB3 CYS G  49      -4.164  23.896  43.761  1.00 82.33           H
ATOM    466  O   CYS G  49      -2.185  23.058  40.906  1.00 82.33           O
ATOM    467  SG  CYS G  49      -6.357  23.031  43.436  1.00 82.33           S
ATOM    468  N   ILE G  50      -2.383  25.168  41.659  1.00 80.15           N
ATOM    469  H   ILE G  50      -2.997  25.875  42.037  1.00 80.15           H
ATOM    470  CA  ILE G  50      -0.950  25.448  41.569  1.00 80.15           C
ATOM    471  HA  ILE G  50      -0.598  25.066  40.610  1.00 80.15           H
ATOM    472  C   ILE G  50      -0.181  24.692  42.658  1.00 80.15           C
ATOM    473  CB  ILE G  50      -0.661  26.960  41.586  1.00 80.15           C
ATOM    474  HB  ILE G  50       0.402  27.093  41.386  1.00 80.15           H
ATOM    475  O   ILE G  50      -0.744  24.251  43.663  1.00 80.15           O
ATOM    476  CG1 ILE G  50      -0.950  27.592  42.964  1.00 80.15           C
ATOM    477 HG12 ILE G  50      -1.959  27.335  43.285  1.00 80.15           H
ATOM    478 HG13 ILE G  50      -0.254  27.166  43.687  1.00 80.15           H
ATOM    479  CG2 ILE G  50      -1.423  27.633  40.436  1.00 80.15           C
ATOM    480 HG21 ILE G  50      -2.491  27.682  40.646  1.00 80.15           H
ATOM    481 HG22 ILE G  50      -1.029  28.640  40.304  1.00 80.15           H
ATOM    482 HG23 ILE G  50      -1.259  27.083  39.510  1.00 80.15           H
ATOM    483  CD1 ILE G  50      -0.779  29.114  43.020  1.00 80.15           C
ATOM    484 HD11 ILE G  50       0.214  29.390  42.664  1.00 80.15           H
ATOM    485 HD12 ILE G  50      -0.893  29.454  44.050  1.00 80.15           H
ATOM    486 HD13 ILE G  50      -1.536  29.605  42.408  1.00 80.15           H
ATOM    487  N   LYS G  51       1.136  24.559  42.480  1.00 70.94           N
ATOM    488  H   LYS G  51       1.540  24.962  41.646  1.00 70.94           H
ATOM    489  CA  LYS G  51       2.005  23.854  43.431  1.00 70.94           C
ATOM    490  HA  LYS G  51       1.705  22.805  43.426  1.00 70.94           H
ATOM    491  C   LYS G  51       1.827  24.389  44.865  1.00 70.94           C
ATOM    492  CB  LYS G  51       3.457  23.965  42.948  1.00 70.94           C
ATOM    493  HB2 LYS G  51       3.502  23.681  41.896  1.00 70.94           H
ATOM    494  HB3 LYS G  51       3.794  24.997  43.044  1.00 70.94           H
ATOM    495  O   LYS G  51       1.880  25.596  45.083  1.00 70.94           O
ATOM    496  CG  LYS G  51       4.382  23.040  43.746  1.00 70.94           C
ATOM    497  HG2 LYS G  51       4.021  22.015  43.657  1.00 70.94           H
ATOM    498  HG3 LYS G  51       4.370  23.327  44.797  1.00 70.94           H
ATOM    499  CD  LYS G  51       5.822  23.112  43.231  1.00 70.94           C
ATOM    500  HD2 LYS G  51       5.842  22.839  42.176  1.00 70.94           H
ATOM    501  HD3 LYS G  51       6.200  24.127  43.354  1.00 70.94           H
ATOM    502  CE  LYS G  51       6.671  22.129  44.043  1.00 70.94           C
ATOM    503  HE2 LYS G  51       6.235  21.135  43.945  1.00 70.94           H
ATOM    504  HE3 LYS G  51       6.615  22.404  45.096  1.00 70.94           H
ATOM    505  NZ  LYS G  51       8.082  22.108  43.591  1.00 70.94           N
ATOM    506  HZ1 LYS G  51       8.505  23.018  43.711  1.00 70.94           H
ATOM    507  HZ2 LYS G  51       8.598  21.431  44.134  1.00 70.94           H
ATOM    508  HZ3 LYS G  51       8.130  21.837  42.619  1.00 70.94           H
ATOM    509  N   GLY G  52       1.659  23.483  45.832  1.00 69.49           N
ATOM    510  H   GLY G  52       1.592  22.512  45.563  1.00 69.49           H
ATOM    511  CA  GLY G  52       1.402  23.805  47.247  1.00 69.49           C
ATOM    512  HA2 GLY G  52       1.856  24.765  47.493  1.00 69.49           H
ATOM    513  HA3 GLY G  52       1.862  23.041  47.873  1.00 69.49           H
ATOM    514  C   GLY G  52      -0.084  23.882  47.626  1.00 69.49           C
ATOM    515  O   GLY G  52      -0.404  24.020  48.806  1.00 69.49           O
ATOM    516  N   TYR G  53      -0.985  23.760  46.649  1.00 76.82           N
ATOM    517  H   TYR G  53      -0.674  23.671  45.692  1.00 76.82           H
ATOM    518  CA  TYR G  53      -2.427  23.705  46.859  1.00 76.82           C
ATOM    519  HA  TYR G  53      -2.640  23.797  47.924  1.00 76.82           H
ATOM    520  C   TYR G  53      -2.982  22.359  46.384  1.00 76.82           C
ATOM    521  CB  TYR G  53      -3.107  24.877  46.143  1.00 76.82           C
ATOM    522  HB2 TYR G  53      -4.184  24.725  46.216  1.00 76.82           H
ATOM    523  HB3 TYR G  53      -2.834  24.862  45.088  1.00 76.82           H
ATOM    524  O   TYR G  53      -2.538  21.817  45.372  1.00 76.82           O
ATOM    525  CG  TYR G  53      -2.771  26.248  46.693  1.00 76.82           C
ATOM    526  CD1 TYR G  53      -3.699  26.927  47.500  1.00 76.82           C
ATOM    527  HD1 TYR G  53      -4.662  26.482  47.707  1.00 76.82           H
ATOM    528  CD2 TYR G  53      -1.539  26.855  46.384  1.00 76.82           C
ATOM    529  HD2 TYR G  53      -0.830  26.339  45.754  1.00 76.82           H
ATOM    530  CE1 TYR G  53      -3.389  28.190  48.031  1.00 76.82           C
ATOM    531  HE1 TYR G  53      -4.102  28.721  48.645  1.00 76.82           H
ATOM    532  CE2 TYR G  53      -1.231  28.130  46.892  1.00 76.82           C
ATOM    533  HE2 TYR G  53      -0.285  28.593  46.648  1.00 76.82           H
ATOM    534  OH  TYR G  53      -1.873  30.027  48.222  1.00 76.82           O
ATOM    535  HH  TYR G  53      -1.085  30.395  47.816  1.00 76.82           H
ATOM    536  CZ  TYR G  53      -2.156  28.796  47.724  1.00 76.82           C
ATOM    537  N   HIS G  54      -3.979  21.834  47.093  1.00 74.00           N
ATOM    538  H   HIS G  54      -4.337  22.355  47.880  1.00 74.00           H
ATOM    539  CA  HIS G  54      -4.703  20.625  46.699  1.00 74.00           C
ATOM    540  HA  HIS G  54      -4.233  20.204  45.811  1.00 74.00           H
ATOM    541  C   HIS G  54      -6.141  20.976  46.327  1.00 74.00           C
ATOM    542  CB  HIS G  54      -4.629  19.546  47.788  1.00 74.00           C
ATOM    543  HB2 HIS G  54      -5.021  18.613  47.384  1.00 74.00           H
ATOM    544  HB3 HIS G  54      -3.586  19.375  48.056  1.00 74.00           H
ATOM    545  O   HIS G  54      -6.737  21.900  46.889  1.00 74.00           O
ATOM    546  CG  HIS G  54      -5.401  19.885  49.037  1.00 74.00           C
ATOM    547  CD2 HIS G  54      -6.591  19.345  49.446  1.00 74.00           C
ATOM    548  HD2 HIS G  54      -7.154  18.580  48.932  1.00 74.00           H
ATOM    549  ND1 HIS G  54      -5.040  20.824  49.972  1.00 74.00           N
ATOM    550  HD1 HIS G  54      -4.262  21.463  49.897  1.00 74.00           H
ATOM    551  CE1 HIS G  54      -5.983  20.844  50.923  1.00 74.00           C
ATOM    552  HE1 HIS G  54      -5.994  21.514  51.770  1.00 74.00           H
ATOM    553  NE2 HIS G  54      -6.956  19.970  50.646  1.00 74.00           N
ATOM    554  N   LEU G  55      -6.685  20.239  45.360  1.00 77.40           N
ATOM    555  H   LEU G  55      -6.164  19.457  44.989  1.00 77.40           H
ATOM    556  CA  LEU G  55      -8.042  20.449  44.880  1.00 77.40           C
ATOM    557  HA  LEU G  55      -8.256  21.517  44.908  1.00 77.40           H
ATOM    558  C   LEU G  55      -9.025  19.751  45.812  1.00 77.40           C
ATOM    559  CB  LEU G  55      -8.140  19.979  43.418  1.00 77.40           C
ATOM    560  HB2 LEU G  55      -8.055  18.894  43.368  1.00 77.40           H
ATOM    561  HB3 LEU G  55      -7.293  20.397  42.874  1.00 77.40           H
ATOM    562  O   LEU G  55      -8.968  18.536  45.985  1.00 77.40           O
ATOM    563  CG  LEU G  55      -9.445  20.442  42.743  1.00 77.40           C
ATOM    564  HG  LEU G  55      -9.827  21.333  43.241  1.00 77.40           H
ATOM    565  CD1 LEU G  55      -9.173  20.804  41.284  1.00 77.40           C
ATOM    566 HD11 LEU G  55     -10.108  21.093  40.805  1.00 77.40           H
ATOM    567 HD12 LEU G  55      -8.732  19.956  40.759  1.00 77.40           H
ATOM    568 HD13 LEU G  55      -8.489  21.652  41.240  1.00 77.40           H
ATOM    569  CD2 LEU G  55     -10.519  19.355  42.772  1.00 77.40           C
ATOM    570 HD21 LEU G  55     -10.743  19.076  43.802  1.00 77.40           H
ATOM    571 HD22 LEU G  55     -10.182  18.470  42.233  1.00 77.40           H
ATOM    572 HD23 LEU G  55     -11.436  19.738  42.323  1.00 77.40           H
ATOM    573  N   VAL G  56      -9.941  20.524  46.379  1.00 75.55           N
ATOM    574  H   VAL G  56      -9.887  21.520  46.223  1.00 75.55           H
ATOM    575  CA  VAL G  56     -11.085  20.036  47.145  1.00 75.55           C
ATOM    576  HA  VAL G  56     -10.977  18.966  47.324  1.00 75.55           H
ATOM    577  C   VAL G  56     -12.333  20.268  46.306  1.00 75.55           C
ATOM    578  CB  VAL G  56     -11.171  20.743  48.508  1.00 75.55           C
ATOM    579  HB  VAL G  56     -11.315  21.813  48.361  1.00 75.55           H
ATOM    580  O   VAL G  56     -12.513  21.355  45.767  1.00 75.55           O
ATOM    581  CG1 VAL G  56     -12.337  20.205  49.347  1.00 75.55           C
ATOM    582 HG11 VAL G  56     -13.285  20.411  48.849  1.00 75.55           H
ATOM    583 HG12 VAL G  56     -12.227  19.131  49.496  1.00 75.55           H
ATOM    584 HG13 VAL G  56     -12.351  20.701  50.317  1.00 75.55           H
ATOM    585  CG2 VAL G  56      -9.882  20.529  49.307  1.00 75.55           C
ATOM    586 HG21 VAL G  56      -9.648  19.466  49.362  1.00 75.55           H
ATOM    587 HG22 VAL G  56      -9.053  21.051  48.830  1.00 75.55           H
ATOM    588 HG23 VAL G  56      -9.995  20.912  50.321  1.00 75.55           H
ATOM    589  N   GLY G  57     -13.192  19.258  46.182  1.00 76.13           N
ATOM    590  H   GLY G  57     -12.942  18.368  46.587  1.00 76.13           H
ATOM    591  CA  GLY G  57     -14.402  19.326  45.357  1.00 76.13           C
ATOM    592  HA2 GLY G  57     -14.700  20.366  45.222  1.00 76.13           H
ATOM    593  HA3 GLY G  57     -15.215  18.813  45.871  1.00 76.13           H
ATOM    594  C   GLY G  57     -14.229  18.689  43.977  1.00 76.13           C
ATOM    595  O   GLY G  57     -13.390  17.809  43.783  1.00 76.13           O
ATOM    596  N   LYS G  58     -15.063  19.085  43.008  1.00 80.89           N
ATOM    597  H   LYS G  58     -15.629  19.909  43.159  1.00 80.89           H
ATOM    598  CA  LYS G  58     -15.014  18.493  41.665  1.00 80.89           C
ATOM    599  HA  LYS G  58     -14.809  17.427  41.764  1.00 80.89           H
ATOM    600  C   LYS G  58     -13.883  19.104  40.846  1.00 80.89           C
ATOM    601  CB  LYS G  58     -16.330  18.646  40.901  1.00 80.89           C
ATOM    602  HB2 LYS G  58     -16.624  19.695  40.927  1.00 80.89           H
ATOM    603  HB3 LYS G  58     -16.132  18.387  39.861  1.00 80.89           H
ATOM    604  O   LYS G  58     -13.842  20.307  40.605  1.00 80.89           O
ATOM    605  CG  LYS G  58     -17.487  17.765  41.401  1.00 80.89           C
ATOM    606  HG2 LYS G  58     -17.115  16.786  41.704  1.00 80.89           H
ATOM    607  HG3 LYS G  58     -17.963  18.251  42.253  1.00 80.89           H
ATOM    608  CD  LYS G  58     -18.494  17.584  40.254  1.00 80.89           C
ATOM    609  HD2 LYS G  58     -18.089  16.866  39.541  1.00 80.89           H
ATOM    610  HD3 LYS G  58     -18.607  18.525  39.716  1.00 80.89           H
ATOM    611  CE  LYS G  58     -19.875  17.119  40.714  1.00 80.89           C
ATOM    612  HE2 LYS G  58     -20.205  17.778  41.517  1.00 80.89           H
ATOM    613  HE3 LYS G  58     -19.814  16.100  41.096  1.00 80.89           H
ATOM    614  NZ  LYS G  58     -20.827  17.215  39.580  1.00 80.89           N
ATOM    615  HZ1 LYS G  58     -20.765  18.118  39.132  1.00 80.89           H
ATOM    616  HZ2 LYS G  58     -21.790  17.087  39.855  1.00 80.89           H
ATOM    617  HZ3 LYS G  58     -20.587  16.580  38.831  1.00 80.89           H
ATOM    618  N   LYS G  59     -12.999  18.249  40.341  1.00 78.01           N
ATOM    619  H   LYS G  59     -13.042  17.291  40.658  1.00 78.01           H
ATOM    620  CA  LYS G  59     -11.937  18.649  39.410  1.00 78.01           C
ATOM    621  HA  LYS G  59     -11.401  19.505  39.822  1.00 78.01           H
ATOM    622  C   LYS G  59     -12.498  19.089  38.057  1.00 78.01           C
ATOM    623  CB  LYS G  59     -10.971  17.466  39.261  1.00 78.01           C
ATOM    624  HB2 LYS G  59     -11.485  16.642  38.767  1.00 78.01           H
ATOM    625  HB3 LYS G  59     -10.651  17.132  40.248  1.00 78.01           H
ATOM    626  O   LYS G  59     -12.006  20.044  37.462  1.00 78.01           O
ATOM    627  CG  LYS G  59      -9.730  17.852  38.451  1.00 78.01           C
ATOM    628  HG2 LYS G  59     -10.037  18.291  37.502  1.00 78.01           H
ATOM    629  HG3 LYS G  59      -9.157  18.593  39.007  1.00 78.01           H
ATOM    630  CD  LYS G  59      -8.838  16.643  38.160  1.00 78.01           C
ATOM    631  HD2 LYS G  59      -8.458  16.241  39.099  1.00 78.01           H
ATOM    632  HD3 LYS G  59      -9.424  15.878  37.649  1.00 78.01           H
ATOM    633  CE  LYS G  59      -7.675  17.084  37.264  1.00 78.01           C
ATOM    634  HE2 LYS G  59      -8.087  17.516  36.352  1.00 78.01           H
ATOM    635  HE3 LYS G  59      -7.122  17.872  37.774  1.00 78.01           H
ATOM    636  NZ  LYS G  59      -6.773  15.954  36.920  1.00 78.01           N
ATOM    637  HZ1 LYS G  59      -7.274  15.231  36.424  1.00 78.01           H
ATOM    638  HZ2 LYS G  59      -6.024  16.269  36.321  1.00 78.01           H
ATOM    639  HZ3 LYS G  59      -6.364  15.550  37.751  1.00 78.01           H
ATOM    640  N   THR G  60     -13.499  18.361  37.575  1.00 80.73           N
ATOM    641  H   THR G  60     -13.825  17.577  38.122  1.00 80.73           H
ATOM    642  CA  THR G  60     -14.071  18.494  36.237  1.00 80.73           C
ATOM    643  HA  THR G  60     -13.495  19.242  35.692  1.00 80.73           H
ATOM    644  C   THR G  60     -15.506  18.985  36.314  1.00 80.73           C
ATOM    645  CB  THR G  60     -14.023  17.175  35.441  1.00 80.73           C
ATOM    646  HB  THR G  60     -15.029  16.897  35.127  1.00 80.73           H
ATOM    647  O   THR G  60     -16.293  18.499  37.126  1.00 80.73           O
ATOM    648  CG2 THR G  60     -13.143  17.307  34.206  1.00 80.73           C
ATOM    649 HG21 THR G  60     -12.114  17.499  34.509  1.00 80.73           H
ATOM    650 HG22 THR G  60     -13.179  16.382  33.630  1.00 80.73           H
ATOM    651 HG23 THR G  60     -13.500  18.134  33.592  1.00 80.73           H
ATOM    652  OG1 THR G  60     -13.471  16.105  36.183  1.00 80.73           O
ATOM    653  HG1 THR G  60     -13.581  15.311  35.655  1.00 80.73           H
ATOM    654  N   LEU G  61     -15.826  19.920  35.432  1.00 79.71           N
ATOM    655  H   LEU G  61     -15.111  20.225  34.788  1.00 79.71           H
ATOM    656  CA  LEU G  61     -17.105  20.593  35.307  1.00 79.71           C
ATOM    657  HA  LEU G  61     -17.849  20.155  35.972  1.00 79.71           H
ATOM    658  C   LEU G  61     -17.602  20.493  33.877  1.00 79.71           C
ATOM    659  CB  LEU G  61     -16.902  22.063  35.650  1.00 79.71           C
ATOM    660  HB2 LEU G  61     -15.980  22.407  35.180  1.00 79.71           H
ATOM    661  HB3 LEU G  61     -17.710  22.641  35.204  1.00 79.71           H
ATOM    662  O   LEU G  61     -16.808  20.538  32.934  1.00 79.71           O
ATOM    663  CG  LEU G  61     -16.873  22.308  37.161  1.00 79.71           C
ATOM    664  HG  LEU G  61     -16.679  21.390  37.716  1.00 79.71           H
ATOM    665  CD1 LEU G  61     -15.774  23.291  37.470  1.00 79.71           C
ATOM    666 HD11 LEU G  61     -15.980  24.235  36.965  1.00 79.71           H
ATOM    667 HD12 LEU G  61     -15.753  23.433  38.550  1.00 79.71           H
ATOM    668 HD13 LEU G  61     -14.816  22.888  37.141  1.00 79.71           H
ATOM    669  CD2 LEU G  61     -18.186  22.926  37.608  1.00 79.71           C
ATOM    670 HD21 LEU G  61     -18.084  23.478  38.542  1.00 79.71           H
ATOM    671 HD22 LEU G  61     -18.930  22.139  37.732  1.00 79.71           H
ATOM    672 HD23 LEU G  61     -18.553  23.645  36.875  1.00 79.71           H
ATOM    673  N   PHE G  62     -18.913  20.418  33.720  1.00 78.79           N
ATOM    674  H   PHE G  62     -19.494  20.487  34.544  1.00 78.79           H
ATOM    675  CA  PHE G  62     -19.561  20.316  32.422  1.00 78.79           C
ATOM    676  HA  PHE G  62     -18.817  20.309  31.625  1.00 78.79           H
ATOM    677  C   PHE G  62     -20.450  21.536  32.231  1.00 78.79           C
ATOM    678  CB  PHE G  62     -20.356  19.007  32.326  1.00 78.79           C
ATOM    679  HB2 PHE G  62     -20.837  18.967  31.349  1.00 78.79           H
ATOM    680  HB3 PHE G  62     -21.150  19.024  33.074  1.00 78.79           H
ATOM    681  O   PHE G  62     -21.299  21.835  33.073  1.00 78.79           O
ATOM    682  CG  PHE G  62     -19.543  17.738  32.528  1.00 78.79           C
ATOM    683  CD1 PHE G  62     -19.201  16.928  31.430  1.00 78.79           C
ATOM    684  HD1 PHE G  62     -19.511  17.206  30.433  1.00 78.79           H
ATOM    685  CD2 PHE G  62     -19.175  17.332  33.827  1.00 78.79           C
ATOM    686  HD2 PHE G  62     -19.454  17.936  34.678  1.00 78.79           H
ATOM    687  CE1 PHE G  62     -18.502  15.723  31.633  1.00 78.79           C
ATOM    688  HE1 PHE G  62     -18.275  15.089  30.788  1.00 78.79           H
ATOM    689  CE2 PHE G  62     -18.434  16.154  34.024  1.00 78.79           C
ATOM    690  HE2 PHE G  62     -18.140  15.865  35.022  1.00 78.79           H
ATOM    691  CZ  PHE G  62     -18.091  15.350  32.924  1.00 78.79           C
ATOM    692  HZ  PHE G  62     -17.542  14.431  33.071  1.00 78.79           H
ATOM    693  N   CYS G  63     -20.268  22.242  31.121  1.00 74.53           N
ATOM    694  H   CYS G  63     -19.540  21.980  30.471  1.00 74.53           H
ATOM    695  CA  CYS G  63     -21.200  23.287  30.738  1.00 74.53           C
ATOM    696  HA  CYS G  63     -21.505  23.848  31.621  1.00 74.53           H
ATOM    697  C   CYS G  63     -22.431  22.627  30.119  1.00 74.53           C
ATOM    698  CB  CYS G  63     -20.500  24.253  29.799  1.00 74.53           C
ATOM    699  HB2 CYS G  63     -20.186  23.713  28.906  1.00 74.53           H
ATOM    700  HB3 CYS G  63     -19.611  24.635  30.300  1.00 74.53           H
ATOM    701  O   CYS G  63     -22.356  22.007  29.055  1.00 74.53           O
ATOM    702  SG  CYS G  63     -21.506  25.659  29.296  1.00 74.53           S
ATOM    703  N   ASN G  64     -23.555  22.696  30.828  1.00 66.26           N
ATOM    704  H   ASN G  64     -23.553  23.226  31.688  1.00 66.26           H
ATOM    705  CA  ASN G  64     -24.792  22.075  30.377  1.00 66.26           C
ATOM    706  HA  ASN G  64     -24.537  21.088  29.988  1.00 66.26           H
ATOM    707  C   ASN G  64     -25.420  22.858  29.204  1.00 66.26           C
ATOM    708  CB  ASN G  64     -25.710  21.865  31.600  1.00 66.26           C
ATOM    709  HB2 ASN G  64     -25.142  21.343  32.370  1.00 66.26           H
ATOM    710  HB3 ASN G  64     -26.552  21.232  31.321  1.00 66.26           H
ATOM    711  O   ASN G  64     -25.045  23.991  28.901  1.00 66.26           O
ATOM    712  CG  ASN G  64     -26.270  23.147  32.198  1.00 66.26           C
ATOM    713  ND2 ASN G  64     -26.612  23.148  33.462  1.00 66.26           N
ATOM    714 HD21 ASN G  64     -26.878  24.046  33.840  1.00 66.26           H
ATOM    715 HD22 ASN G  64     -26.293  22.409  34.072  1.00 66.26           H
ATOM    716  OD1 ASN G  64     -26.489  24.132  31.519  1.00 66.26           O
ATOM    717  N   ALA G  65     -26.439  22.277  28.566  1.00 61.53           N
ATOM    718  H   ALA G  65     -26.689  21.329  28.812  1.00 61.53           H
ATOM    719  CA  ALA G  65     -27.156  22.920  27.458  1.00 61.53           C
ATOM    720  HA  ALA G  65     -26.440  23.145  26.668  1.00 61.53           H
ATOM    721  C   ALA G  65     -27.841  24.251  27.843  1.00 61.53           C
ATOM    722  CB  ALA G  65     -28.183  21.918  26.917  1.00 61.53           C
ATOM    723  HB1 ALA G  65     -28.692  22.353  26.057  1.00 61.53           H
ATOM    724  HB2 ALA G  65     -27.679  21.005  26.598  1.00 61.53           H
ATOM    725  HB3 ALA G  65     -28.920  21.681  27.684  1.00 61.53           H
ATOM    726  O   ALA G  65     -28.134  25.066  26.970  1.00 61.53           O
ATOM    727  N   SER G  66     -28.077  24.487  29.139  1.00 64.74           N
ATOM    728  H   SER G  66     -27.656  23.867  29.817  1.00 64.74           H
ATOM    729  CA  SER G  66     -28.645  25.737  29.666  1.00 64.74           C
ATOM    730  HA  SER G  66     -29.354  26.130  28.937  1.00 64.74           H
ATOM    731  C   SER G  66     -27.588  26.821  29.875  1.00 64.74           C
ATOM    732  CB  SER G  66     -29.418  25.504  30.971  1.00 64.74           C
ATOM    733  HB2 SER G  66     -29.954  26.415  31.238  1.00 64.74           H
ATOM    734  HB3 SER G  66     -28.730  25.261  31.780  1.00 64.74           H
ATOM    735  O   SER G  66     -27.915  27.881  30.401  1.00 64.74           O
ATOM    736  OG  SER G  66     -30.349  24.449  30.802  1.00 64.74           O
ATOM    737  HG  SER G  66     -29.854  23.627  30.825  1.00 64.74           H
ATOM    738  N   LYS G  67     -26.341  26.572  29.446  1.00 61.08           N
ATOM    739  H   LYS G  67     -26.144  25.655  29.070  1.00 61.08           H
ATOM    740  CA  LYS G  67     -25.196  27.452  29.673  1.00 61.08           C
ATOM    741  HA  LYS G  67     -24.296  26.934  29.341  1.00 61.08           H
ATOM    742  C   LYS G  67     -25.009  27.718  31.160  1.00 61.08           C
ATOM    743  CB  LYS G  67     -25.329  28.756  28.868  1.00 61.08           C
ATOM    744  HB2 LYS G  67     -24.425  29.346  29.025  1.00 61.08           H
ATOM    745  HB3 LYS G  67     -26.168  29.336  29.252  1.00 61.08           H
ATOM    746  O   LYS G  67     -24.816  28.849  31.567  1.00 61.08           O
ATOM    747  CG  LYS G  67     -25.515  28.544  27.364  1.00 61.08           C
ATOM    748  HG2 LYS G  67     -24.625  28.062  26.959  1.00 61.08           H
ATOM    749  HG3 LYS G  67     -26.384  27.913  27.174  1.00 61.08           H
ATOM    750  CD  LYS G  67     -25.730  29.899  26.685  1.00 61.08           C
ATOM    751  HD2 LYS G  67     -26.650  30.351  27.054  1.00 61.08           H
ATOM    752  HD3 LYS G  67     -24.894  30.556  26.925  1.00 61.08           H
ATOM    753  CE  LYS G  67     -25.819  29.688  25.173  1.00 61.08           C
ATOM    754  HE2 LYS G  67     -26.759  29.187  24.942  1.00 61.08           H
ATOM    755  HE3 LYS G  67     -25.009  29.022  24.875  1.00 61.08           H
ATOM    756  NZ  LYS G  67     -25.701  30.969  24.436  1.00 61.08           N
ATOM    757  HZ1 LYS G  67     -26.431  31.613  24.704  1.00 61.08           H
ATOM    758  HZ2 LYS G  67     -25.726  30.806  23.440  1.00 61.08           H
ATOM    759  HZ3 LYS G  67     -24.803  31.387  24.633  1.00 61.08           H
ATOM    760  N   GLU G  68     -25.090  26.691  31.989  1.00 66.82           N
ATOM    761  H   GLU G  68     -25.338  25.782  31.626  1.00 66.82           H
ATOM    762  CA  GLU G  68     -24.680  26.784  33.384  1.00 66.82           C
ATOM    763  HA  GLU G  68     -24.177  27.735  33.559  1.00 66.82           H
ATOM    764  C   GLU G  68     -23.654  25.690  33.653  1.00 66.82           C
ATOM    765  CB  GLU G  68     -25.884  26.742  34.338  1.00 66.82           C
ATOM    766  HB2 GLU G  68     -26.512  25.886  34.090  1.00 66.82           H
ATOM    767  HB3 GLU G  68     -25.512  26.619  35.355  1.00 66.82           H
ATOM    768  O   GLU G  68     -23.803  24.541  33.225  1.00 66.82           O
ATOM    769  CG  GLU G  68     -26.712  28.040  34.273  1.00 66.82           C
ATOM    770  HG2 GLU G  68     -26.049  28.882  34.469  1.00 66.82           H
ATOM    771  HG3 GLU G  68     -27.115  28.152  33.266  1.00 66.82           H
ATOM    772  CD  GLU G  68     -27.880  28.074  35.275  1.00 66.82           C
ATOM    773  OE1 GLU G  68     -28.424  29.181  35.495  1.00 66.82           O
ATOM    774  OE2 GLU G  68     -28.239  26.998  35.809  1.00 66.82           O
ATOM    775  N   TRP G  69     -22.579  26.068  34.338  1.00 72.42           N
ATOM    776  H   TRP G  69     -22.520  27.020  34.670  1.00 72.42           H
ATOM    777  CA  TRP G  69     -21.656  25.102  34.908  1.00 72.42           C
ATOM    778  HA  TRP G  69     -21.354  24.387  34.143  1.00 72.42           H
ATOM    779  C   TRP G  69     -22.380  24.337  36.011  1.00 72.42           C
ATOM    780  CB  TRP G  69     -20.418  25.840  35.420  1.00 72.42           C
ATOM    781  HB2 TRP G  69     -19.797  25.135  35.975  1.00 72.42           H
ATOM    782  HB3 TRP G  69     -20.721  26.624  36.113  1.00 72.42           H
ATOM    783  O   TRP G  69     -23.157  24.927  36.768  1.00 72.42           O
ATOM    784  CG  TRP G  69     -19.585  26.431  34.326  1.00 72.42           C
ATOM    785  CD1 TRP G  69     -19.486  27.743  34.014  1.00 72.42           C
ATOM    786  HD1 TRP G  69     -19.986  28.548  34.532  1.00 72.42           H
ATOM    787  CD2 TRP G  69     -18.751  25.726  33.359  1.00 72.42           C
ATOM    788  CE2 TRP G  69     -18.173  26.685  32.476  1.00 72.42           C
ATOM    789  CE3 TRP G  69     -18.446  24.367  33.134  1.00 72.42           C
ATOM    790  HE3 TRP G  69     -18.926  23.620  33.748  1.00 72.42           H
ATOM    791  NE1 TRP G  69     -18.662  27.901  32.918  1.00 72.42           N
ATOM    792  HE1 TRP G  69     -18.471  28.810  32.522  1.00 72.42           H
ATOM    793  CH2 TRP G  69     -16.983  24.950  31.272  1.00 72.42           C
ATOM    794  HH2 TRP G  69     -16.311  24.647  30.483  1.00 72.42           H
ATOM    795  CZ2 TRP G  69     -17.308  26.308  31.436  1.00 72.42           C
ATOM    796  HZ2 TRP G  69     -16.890  27.058  30.781  1.00 72.42           H
ATOM    797  CZ3 TRP G  69     -17.555  23.981  32.115  1.00 72.42           C
ATOM    798  HZ3 TRP G  69     -17.338  22.935  31.956  1.00 72.42           H
ATOM    799  N   ASP G  70     -22.156  23.027  36.109  1.00 69.57           N
ATOM    800  H   ASP G  70     -21.484  22.570  35.509  1.00 69.57           H
ATOM    801  CA  ASP G  70     -22.704  22.281  37.233  1.00 69.57           C
ATOM    802  HA  ASP G  70     -23.781  22.451  37.216  1.00 69.57           H
ATOM    803  C   ASP G  70     -22.189  22.869  38.555  1.00 69.57           C
ATOM    804  CB  ASP G  70     -22.511  20.764  37.075  1.00 69.57           C
ATOM    805  HB2 ASP G  70     -23.058  20.277  37.883  1.00 69.57           H
ATOM    806  HB3 ASP G  70     -22.979  20.453  36.141  1.00 69.57           H
ATOM    807  O   ASP G  70     -21.048  23.307  38.672  1.00 69.57           O
ATOM    808  CG  ASP G  70     -21.066  20.253  37.080  1.00 69.57           C
ATOM    809  OD1 ASP G  70     -20.250  20.754  36.279  1.00 69.57           O
ATOM    810  OD2 ASP G  70     -20.818  19.260  37.814  1.00 69.57           O
ATOM    811  N   ASN G  71     -23.070  22.970  39.549  1.00 58.53           N
ATOM    812  H   ASN G  71     -24.014  22.650  39.393  1.00 58.53           H
ATOM    813  CA  ASN G  71     -22.770  23.702  40.774  1.00 58.53           C
ATOM    814  HA  ASN G  71     -22.347  24.667  40.496  1.00 58.53           H
ATOM    815  C   ASN G  71     -21.718  22.922  41.584  1.00 58.53           C
ATOM    816  CB  ASN G  71     -24.101  23.936  41.518  1.00 58.53           C
ATOM    817  HB2 ASN G  71     -24.880  24.148  40.785  1.00 58.53           H
ATOM    818  HB3 ASN G  71     -24.384  23.039  42.069  1.00 58.53           H
ATOM    819  O   ASN G  71     -22.033  21.873  42.153  1.00 58.53           O
ATOM    820  CG  ASN G  71     -24.081  25.119  42.467  1.00 58.53           C
ATOM    821  ND2 ASN G  71     -25.189  25.399  43.111  1.00 58.53           N
ATOM    822 HD21 ASN G  71     -26.033  24.872  42.932  1.00 58.53           H
ATOM    823 HD22 ASN G  71     -25.155  26.233  43.679  1.00 58.53           H
ATOM    824  OD1 ASN G  71     -23.103  25.822  42.634  1.00 58.53           O
ATOM    825  N   THR G  72     -20.466  23.386  41.611  1.00 62.34           N
ATOM    826  H   THR G  72     -20.229  24.168  41.019  1.00 62.34           H
ATOM    827  CA  THR G  72     -19.387  22.704  42.341  1.00 62.34           C
ATOM    828  HA  THR G  72     -19.809  21.860  42.887  1.00 62.34           H
ATOM    829  C   THR G  72     -18.733  23.609  43.366  1.00 62.34           C
ATOM    830  CB  THR G  72     -18.302  22.116  41.435  1.00 62.34           C
ATOM    831  HB  THR G  72     -17.602  21.568  42.065  1.00 62.34           H
ATOM    832  O   THR G  72     -18.295  24.713  43.056  1.00 62.34           O
ATOM    833  CG2 THR G  72     -18.884  21.138  40.419  1.00 62.34           C
ATOM    834 HG21 THR G  72     -19.671  21.612  39.834  1.00 62.34           H
ATOM    835 HG22 THR G  72     -19.315  20.287  40.947  1.00 62.34           H
ATOM    836 HG23 THR G  72     -18.105  20.815  39.727  1.00 62.34           H
ATOM    837  OG1 THR G  72     -17.580  23.127  40.787  1.00 62.34           O
ATOM    838  HG1 THR G  72     -17.523  23.887  41.370  1.00 62.34           H
ATOM    839  N   THR G  73     -18.572  23.083  44.575  1.00 72.90           N
ATOM    840  H   THR G  73     -18.996  22.190  44.778  1.00 72.90           H
ATOM    841  CA  THR G  73     -17.751  23.652  45.649  1.00 72.90           C
ATOM    842  HA  THR G  73     -17.835  24.739  45.644  1.00 72.90           H
ATOM    843  C   THR G  73     -16.277  23.300  45.431  1.00 72.90           C
ATOM    844  CB  THR G  73     -18.246  23.125  47.006  1.00 72.90           C
ATOM    845  HB  THR G  73     -17.547  23.420  47.788  1.00 72.90           H
ATOM    846  O   THR G  73     -15.708  22.527  46.204  1.00 72.90           O
ATOM    847  CG2 THR G  73     -19.626  23.665  47.371  1.00 72.90           C
ATOM    848 HG21 THR G  73     -19.911  23.288  48.353  1.00 72.90           H
ATOM    849 HG22 THR G  73     -19.595  24.754  47.404  1.00 72.90           H
ATOM    850 HG23 THR G  73     -20.366  23.346  46.637  1.00 72.90           H
ATOM    851  OG1 THR G  73     -18.330  21.714  46.955  1.00 72.90           O
ATOM    852  HG1 THR G  73     -17.416  21.423  46.943  1.00 72.90           H
ATOM    853  N   THR G  74     -15.688  23.774  44.332  1.00 80.72           N
ATOM    854  H   THR G  74     -16.205  24.400  43.731  1.00 80.72           H
ATOM    855  CA  THR G  74     -14.279  23.508  44.011  1.00 80.72           C
ATOM    856  HA  THR G  74     -14.001  22.564  44.479  1.00 80.72           H
ATOM    857  C   THR G  74     -13.393  24.597  44.597  1.00 80.72           C
ATOM    858  CB  THR G  74     -14.046  23.310  42.510  1.00 80.72           C
ATOM    859  HB  THR G  74     -14.322  24.210  41.960  1.00 80.72           H
ATOM    860  O   THR G  74     -13.600  25.775  44.333  1.00 80.72           O
ATOM    861  CG2 THR G  74     -12.601  22.923  42.186  1.00 80.72           C
ATOM    862 HG21 THR G  74     -12.315  22.043  42.763  1.00 80.72           H
ATOM    863 HG22 THR G  74     -11.932  23.747  42.429  1.00 80.72           H
ATOM    864 HG23 THR G  74     -12.510  22.708  41.121  1.00 80.72           H
ATOM    865  OG1 THR G  74     -14.869  22.236  42.117  1.00 80.72           O
ATOM    866  HG1 THR G  74     -14.460  21.804  41.363  1.00 80.72           H
ATOM    867  N   GLU G  75     -12.398  24.207  45.388  1.00 84.04           N
ATOM    868  H   GLU G  75     -12.303  23.221  45.583  1.00 84.04           H
ATOM    869  CA  GLU G  75     -11.461  25.116  46.047  1.00 84.04           C
ATOM    870  HA  GLU G  75     -11.463  26.084  45.547  1.00 84.04           H
ATOM    871  C   GLU G  75     -10.047  24.541  45.991  1.00 84.04           C
ATOM    872  CB  GLU G  75     -11.855  25.345  47.514  1.00 84.04           C
ATOM    873  HB2 GLU G  75     -12.003  24.377  47.994  1.00 84.04           H
ATOM    874  HB3 GLU G  75     -11.030  25.850  48.017  1.00 84.04           H
ATOM    875  O   GLU G  75      -9.835  23.357  46.256  1.00 84.04           O
ATOM    876  CG  GLU G  75     -13.117  26.205  47.689  1.00 84.04           C
ATOM    877  HG2 GLU G  75     -13.950  25.723  47.178  1.00 84.04           H
ATOM    878  HG3 GLU G  75     -12.943  27.177  47.227  1.00 84.04           H
ATOM    879  CD  GLU G  75     -13.502  26.404  49.168  1.00 84.04           C
ATOM    880  OE1 GLU G  75     -14.479  27.140  49.419  1.00 84.04           O
ATOM    881  OE2 GLU G  75     -12.868  25.784  50.070  1.00 84.04           O
ATOM    882  N   CYS G  76      -9.059  25.386  45.707  1.00 85.16           N
ATOM    883  H   CYS G  76      -9.273  26.348  45.485  1.00 85.16           H
ATOM    884  CA  CYS G  76      -7.661  25.039  45.918  1.00 85.16           C
ATOM    885  HA  CYS G  76      -7.535  23.958  45.861  1.00 85.16           H
ATOM    886  C   CYS G  76      -7.252  25.497  47.311  1.00 85.16           C
ATOM    887  CB  CYS G  76      -6.810  25.656  44.815  1.00 85.16           C
ATOM    888  HB2 CYS G  76      -5.751  25.559  45.056  1.00 85.16           H
ATOM    889  HB3 CYS G  76      -7.037  26.721  44.763  1.00 85.16           H
ATOM    890  O   CYS G  76      -7.135  26.694  47.577  1.00 85.16           O
ATOM    891  SG  CYS G  76      -7.102  24.900  43.205  1.00 85.16           S
ATOM    892  N   ARG G  77      -7.036  24.545  48.218  1.00 78.86           N
ATOM    893  H   ARG G  77      -7.119  23.582  47.925  1.00 78.86           H
ATOM    894  CA  ARG G  77      -6.638  24.845  49.594  1.00 78.86           C
ATOM    895  HA  ARG G  77      -6.852  25.892  49.806  1.00 78.86           H
ATOM    896  C   ARG G  77      -5.142  24.659  49.758  1.00 78.86           C
ATOM    897  CB  ARG G  77      -7.453  24.005  50.583  1.00 78.86           C
ATOM    898  HB2 ARG G  77      -7.386  22.953  50.305  1.00 78.86           H
ATOM    899  HB3 ARG G  77      -7.044  24.140  51.584  1.00 78.86           H
ATOM    900  O   ARG G  77      -4.590  23.631  49.365  1.00 78.86           O
ATOM    901  CG  ARG G  77      -8.927  24.424  50.576  1.00 78.86           C
ATOM    902  HG2 ARG G  77      -9.003  25.501  50.722  1.00 78.86           H
ATOM    903  HG3 ARG G  77      -9.378  24.164  49.619  1.00 78.86           H
ATOM    904  CD  ARG G  77      -9.685  23.716  51.697  1.00 78.86           C
ATOM    905  HD2 ARG G  77      -9.578  22.639  51.572  1.00 78.86           H
ATOM    906  HD3 ARG G  77      -9.251  24.005  52.654  1.00 78.86           H
ATOM    907  NE  ARG G  77     -11.106  24.089  51.669  1.00 78.86           N
ATOM    908  HE  ARG G  77     -11.419  24.747  50.969  1.00 78.86           H
ATOM    909  NH1 ARG G  77     -11.840  22.762  53.394  1.00 78.86           N
ATOM    910 HH11 ARG G  77     -10.916  22.359  53.457  1.00 78.86           H
ATOM    911 HH12 ARG G  77     -12.610  22.406  53.941  1.00 78.86           H
ATOM    912  NH2 ARG G  77     -13.252  24.125  52.280  1.00 78.86           N
ATOM    913 HH21 ARG G  77     -14.057  23.829  52.813  1.00 78.86           H
ATOM    914 HH22 ARG G  77     -13.353  24.793  51.529  1.00 78.86           H
ATOM    915  CZ  ARG G  77     -12.058  23.649  52.458  1.00 78.86           C
ATOM    916  N   LEU G  78      -4.496  25.644  50.377  1.00 69.11           N
ATOM    917  H   LEU G  78      -5.016  26.466  50.648  1.00 69.11           H
ATOM    918  CA  LEU G  78      -3.151  25.475  50.918  1.00 69.11           C
ATOM    919  HA  LEU G  78      -2.461  25.197  50.121  1.00 69.11           H
ATOM    920  C   LEU G  78      -3.257  24.349  51.953  1.00 69.11           C
ATOM    921  CB  LEU G  78      -2.721  26.805  51.569  1.00 69.11           C
ATOM    922  HB2 LEU G  78      -3.034  27.641  50.943  1.00 69.11           H
ATOM    923  HB3 LEU G  78      -3.232  26.912  52.526  1.00 69.11           H
ATOM    924  O   LEU G  78      -4.025  24.492  52.905  1.00 69.11           O
ATOM    925  CG  LEU G  78      -1.201  26.888  51.779  1.00 69.11           C
ATOM    926  HG  LEU G  78      -0.798  25.893  51.966  1.00 69.11           H
ATOM    927  CD1 LEU G  78      -0.531  27.484  50.541  1.00 69.11           C
ATOM    928 HD11 LEU G  78       0.551  27.489  50.676  1.00 69.11           H
ATOM    929 HD12 LEU G  78      -0.765  26.873  49.669  1.00 69.11           H
ATOM    930 HD13 LEU G  78      -0.880  28.502  50.373  1.00 69.11           H
ATOM    931  CD2 LEU G  78      -0.863  27.772  52.980  1.00 69.11           C
ATOM    932 HD21 LEU G  78      -1.257  28.776  52.826  1.00 69.11           H
ATOM    933 HD22 LEU G  78       0.219  27.820  53.104  1.00 69.11           H
ATOM    934 HD23 LEU G  78      -1.300  27.343  53.881  1.00 69.11           H
ATOM    935  N   GLY G  79      -2.626  23.192  51.766  1.00 58.21           N
ATOM    936  H   GLY G  79      -1.974  23.056  51.007  1.00 58.21           H
ATOM    937  CA  GLY G  79      -2.969  22.087  52.662  1.00 58.21           C
ATOM    938  HA2 GLY G  79      -4.052  21.965  52.662  1.00 58.21           H
ATOM    939  HA3 GLY G  79      -2.682  22.362  53.677  1.00 58.21           H
ATOM    940  C   GLY G  79      -2.341  20.737  52.377  1.00 58.21           C
ATOM    941  O   GLY G  79      -1.211  20.655  51.930  1.00 58.21           O
ATOM    942  N   HIS G  80      -3.090  19.702  52.756  1.00 62.99           N
ATOM    943  H   HIS G  80      -4.054  19.900  52.984  1.00 62.99           H
ATOM    944  CA  HIS G  80      -2.672  18.335  53.074  1.00 62.99           C
ATOM    945  HA  HIS G  80      -1.700  18.363  53.567  1.00 62.99           H
ATOM    946  C   HIS G  80      -2.532  17.426  51.844  1.00 62.99           C
ATOM    947  CB  HIS G  80      -3.717  17.795  54.069  1.00 62.99           C
ATOM    948  HB2 HIS G  80      -3.456  16.775  54.353  1.00 62.99           H
ATOM    949  HB3 HIS G  80      -4.685  17.749  53.570  1.00 62.99           H
ATOM    950  O   HIS G  80      -2.939  17.798  50.744  1.00 62.99           O
ATOM    951  CG  HIS G  80      -3.861  18.628  55.327  1.00 62.99           C
ATOM    952  CD2 HIS G  80      -4.871  18.548  56.245  1.00 62.99           C
ATOM    953  HD2 HIS G  80      -5.706  17.865  56.197  1.00 62.99           H
ATOM    954  ND1 HIS G  80      -3.025  19.642  55.746  1.00 62.99           N
ATOM    955  HD1 HIS G  80      -2.161  19.916  55.302  1.00 62.99           H
ATOM    956  CE1 HIS G  80      -3.523  20.158  56.880  1.00 62.99           C
ATOM    957  HE1 HIS G  80      -3.071  20.954  57.453  1.00 62.99           H
ATOM    958  NE2 HIS G  80      -4.657  19.531  57.220  1.00 62.99           N
ATOM    959  N   CYS G  81      -1.964  16.227  52.028  1.00 70.83           N
ATOM    960  H   CYS G  81      -1.731  15.923  52.963  1.00 70.83           H
ATOM    961  CA  CYS G  81      -1.973  15.233  50.956  1.00 70.83           C
ATOM    962  HA  CYS G  81      -1.463  15.678  50.102  1.00 70.83           H
ATOM    963  C   CYS G  81      -3.414  14.874  50.558  1.00 70.83           C
ATOM    964  CB  CYS G  81      -1.216  13.966  51.350  1.00 70.83           C
ATOM    965  HB2 CYS G  81      -1.492  13.182  50.645  1.00 70.83           H
ATOM    966  HB3 CYS G  81      -1.509  13.642  52.349  1.00 70.83           H
ATOM    967  O   CYS G  81      -4.276  14.823  51.437  1.00 70.83           O
ATOM    968  SG  CYS G  81       0.566  14.152  51.237  1.00 70.83           S
ATOM    969  N   PRO G  82      -3.676  14.590  49.267  1.00 71.59           N
ATOM    970  CA  PRO G  82      -5.001  14.207  48.791  1.00 71.59           C
ATOM    971  HA  PRO G  82      -5.663  15.070  48.871  1.00 71.59           H
ATOM    972  C   PRO G  82      -5.583  13.035  49.581  1.00 71.59           C
ATOM    973  CB  PRO G  82      -4.820  13.823  47.319  1.00 71.59           C
ATOM    974  HB2 PRO G  82      -5.687  14.104  46.722  1.00 71.59           H
ATOM    975  HB3 PRO G  82      -4.632  12.753  47.231  1.00 71.59           H
ATOM    976  O   PRO G  82      -4.845  12.111  49.944  1.00 71.59           O
ATOM    977  CG  PRO G  82      -3.567  14.583  46.893  1.00 71.59           C
ATOM    978  HG2 PRO G  82      -3.037  14.075  46.088  1.00 71.59           H
ATOM    979  HG3 PRO G  82      -3.842  15.594  46.592  1.00 71.59           H
ATOM    980  CD  PRO G  82      -2.731  14.648  48.164  1.00 71.59           C
ATOM    981  HD2 PRO G  82      -2.175  15.586  48.168  1.00 71.59           H
ATOM    982  HD3 PRO G  82      -2.051  13.798  48.213  1.00 71.59           H
ATOM    983  N   ASP G  83      -6.898  13.044  49.786  1.00 68.13           N
ATOM    984  H   ASP G  83      -7.447  13.847  49.513  1.00 68.13           H
ATOM    985  CA  ASP G  83      -7.588  11.945  50.458  1.00 68.13           C
ATOM    986  HA  ASP G  83      -7.155  11.868  51.455  1.00 68.13           H
ATOM    987  C   ASP G  83      -7.383  10.623  49.686  1.00 68.13           C
ATOM    988  CB  ASP G  83      -9.081  12.252  50.643  1.00 68.13           C
ATOM    989  HB2 ASP G  83      -9.512  12.530  49.681  1.00 68.13           H
ATOM    990  HB3 ASP G  83      -9.579  11.344  50.985  1.00 68.13           H
ATOM    991  O   ASP G  83      -7.515  10.599  48.455  1.00 68.13           O
ATOM    992  CG  ASP G  83      -9.359  13.353  51.675  1.00 68.13           C
ATOM    993  OD1 ASP G  83      -8.542  13.514  52.611  1.00 68.13           O
ATOM    994  OD2 ASP G  83     -10.410  14.015  51.531  1.00 68.13           O
ATOM    995  N   PRO G  84      -7.041   9.512  50.364  1.00 73.70           N
ATOM    996  CA  PRO G  84      -6.781   8.245  49.692  1.00 73.70           C
ATOM    997  HA  PRO G  84      -6.055   8.434  48.900  1.00 73.70           H
ATOM    998  C   PRO G  84      -8.048   7.642  49.086  1.00 73.70           C
ATOM    999  CB  PRO G  84      -6.155   7.313  50.734  1.00 73.70           C
ATOM   1000  HB2 PRO G  84      -5.314   6.758  50.317  1.00 73.70           H
ATOM   1001  HB3 PRO G  84      -6.905   6.629  51.128  1.00 73.70           H
ATOM   1002  O   PRO G  84      -9.104   7.636  49.714  1.00 73.70           O
ATOM   1003  CG  PRO G  84      -5.711   8.266  51.840  1.00 73.70           C
ATOM   1004  HG2 PRO G  84      -5.699   7.784  52.818  1.00 73.70           H
ATOM   1005  HG3 PRO G  84      -4.734   8.678  51.587  1.00 73.70           H
ATOM   1006  CD  PRO G  84      -6.721   9.395  51.775  1.00 73.70           C
ATOM   1007  HD2 PRO G  84      -6.258  10.291  52.188  1.00 73.70           H
ATOM   1008  HD3 PRO G  84      -7.620   9.133  52.332  1.00 73.70           H
ATOM   1009  N   VAL G  85      -7.928   7.059  47.891  1.00 75.38           N
ATOM   1010  H   VAL G  85      -7.031   7.083  47.428  1.00 75.38           H
ATOM   1011  CA  VAL G  85      -9.004   6.295  47.244  1.00 75.38           C
ATOM   1012  HA  VAL G  85      -9.787   6.089  47.974  1.00 75.38           H
ATOM   1013  C   VAL G  85      -8.435   4.962  46.766  1.00 75.38           C
ATOM   1014  CB  VAL G  85      -9.646   7.081  46.078  1.00 75.38           C
ATOM   1015  HB  VAL G  85      -8.899   7.245  45.301  1.00 75.38           H
ATOM   1016  O   VAL G  85      -7.448   4.944  46.034  1.00 75.38           O
ATOM   1017  CG1 VAL G  85     -10.821   6.301  45.469  1.00 75.38           C
ATOM   1018 HG11 VAL G  85     -11.281   6.889  44.675  1.00 75.38           H
ATOM   1019 HG12 VAL G  85     -10.470   5.365  45.035  1.00 75.38           H
ATOM   1020 HG13 VAL G  85     -11.568   6.090  46.235  1.00 75.38           H
ATOM   1021  CG2 VAL G  85     -10.182   8.449  46.524  1.00 75.38           C
ATOM   1022 HG21 VAL G  85     -10.673   8.951  45.690  1.00 75.38           H
ATOM   1023 HG22 VAL G  85     -10.889   8.327  47.344  1.00 75.38           H
ATOM   1024 HG23 VAL G  85      -9.361   9.082  46.862  1.00 75.38           H
ATOM   1025  N   LEU G  86      -9.061   3.850  47.163  1.00 81.02           N
ATOM   1026  H   LEU G  86      -9.849   3.937  47.788  1.00 81.02           H
ATOM   1027  CA  LEU G  86      -8.733   2.502  46.696  1.00 81.02           C
ATOM   1028  HA  LEU G  86      -8.102   2.577  45.810  1.00 81.02           H
ATOM   1029  C   LEU G  86     -10.025   1.775  46.310  1.00 81.02           C
ATOM   1030  CB  LEU G  86      -7.953   1.749  47.791  1.00 81.02           C
ATOM   1031  HB2 LEU G  86      -7.082   2.338  48.078  1.00 81.02           H
ATOM   1032  HB3 LEU G  86      -8.595   1.649  48.667  1.00 81.02           H
ATOM   1033  O   LEU G  86     -10.842   1.446  47.165  1.00 81.02           O
ATOM   1034  CG  LEU G  86      -7.487   0.344  47.357  1.00 81.02           C
ATOM   1035  HG  LEU G  86      -8.334  -0.233  46.985  1.00 81.02           H
ATOM   1036  CD1 LEU G  86      -6.407   0.416  46.275  1.00 81.02           C
ATOM   1037 HD11 LEU G  86      -6.823   0.816  45.350  1.00 81.02           H
ATOM   1038 HD12 LEU G  86      -5.586   1.056  46.599  1.00 81.02           H
ATOM   1039 HD13 LEU G  86      -6.020  -0.581  46.066  1.00 81.02           H
ATOM   1040  CD2 LEU G  86      -6.895  -0.394  48.554  1.00 81.02           C
ATOM   1041 HD21 LEU G  86      -6.641  -1.417  48.277  1.00 81.02           H
ATOM   1042 HD22 LEU G  86      -7.618  -0.426  49.370  1.00 81.02           H
ATOM   1043 HD23 LEU G  86      -5.997   0.127  48.885  1.00 81.02           H
ATOM   1044  N   VAL G  87     -10.226   1.538  45.016  1.00 84.37           N
ATOM   1045  H   VAL G  87      -9.507   1.803  44.358  1.00 84.37           H
ATOM   1046  CA  VAL G  87     -11.383   0.776  44.521  1.00 84.37           C
ATOM   1047  HA  VAL G  87     -12.273   1.118  45.049  1.00 84.37           H
ATOM   1048  C   VAL G  87     -11.178  -0.709  44.843  1.00 84.37           C
ATOM   1049  CB  VAL G  87     -11.602   1.013  43.014  1.00 84.37           C
ATOM   1050  HB  VAL G  87     -10.740   0.639  42.461  1.00 84.37           H
ATOM   1051  O   VAL G  87     -10.086  -1.228  44.629  1.00 84.37           O
ATOM   1052  CG1 VAL G  87     -12.860   0.301  42.505  1.00 84.37           C
ATOM   1053 HG11 VAL G  87     -13.007   0.519  41.447  1.00 84.37           H
ATOM   1054 HG12 VAL G  87     -12.749  -0.778  42.609  1.00 84.37           H
ATOM   1055 HG13 VAL G  87     -13.737   0.630  43.062  1.00 84.37           H
ATOM   1056  CG2 VAL G  87     -11.767   2.509  42.701  1.00 84.37           C
ATOM   1057 HG21 VAL G  87     -10.856   3.054  42.949  1.00 84.37           H
ATOM   1058 HG22 VAL G  87     -11.961   2.645  41.638  1.00 84.37           H
ATOM   1059 HG23 VAL G  87     -12.598   2.922  43.273  1.00 84.37           H
ATOM   1060  N   ASN G  88     -12.222  -1.392  45.330  1.00 85.08           N
ATOM   1061  H   ASN G  88     -13.095  -0.898  45.447  1.00 85.08           H
ATOM   1062  CA  ASN G  88     -12.197  -2.808  45.744  1.00 85.08           C
ATOM   1063  HA  ASN G  88     -13.173  -3.023  46.177  1.00 85.08           H
ATOM   1064  C   ASN G  88     -11.193  -3.132  46.864  1.00 85.08           C
ATOM   1065  CB  ASN G  88     -12.045  -3.729  44.522  1.00 85.08           C
ATOM   1066  HB2 ASN G  88     -12.119  -4.769  44.838  1.00 85.08           H
ATOM   1067  HB3 ASN G  88     -11.060  -3.590  44.077  1.00 85.08           H
ATOM   1068  O   ASN G  88     -10.648  -4.237  46.929  1.00 85.08           O
ATOM   1069  CG  ASN G  88     -13.114  -3.495  43.480  1.00 85.08           C
ATOM   1070  ND2 ASN G  88     -12.745  -3.472  42.222  1.00 85.08           N
ATOM   1071 HD21 ASN G  88     -11.790  -3.698  41.982  1.00 85.08           H
ATOM   1072 HD22 ASN G  88     -13.488  -3.431  41.539  1.00 85.08           H
ATOM   1073  OD1 ASN G  88     -14.281  -3.309  43.783  1.00 85.08           O
ATOM   1074  N   GLY G  89     -10.952  -2.174  47.753  1.00 89.40           N
ATOM   1075  H   GLY G  89     -11.416  -1.281  47.671  1.00 89.40           H
ATOM   1076  CA  GLY G  89     -10.119  -2.367  48.927  1.00 89.40           C
ATOM   1077  HA2 GLY G  89     -10.277  -3.363  49.339  1.00 89.40           H
ATOM   1078  HA3 GLY G  89      -9.071  -2.269  48.643  1.00 89.40           H
ATOM   1079  C   GLY G  89     -10.427  -1.360  50.025  1.00 89.40           C
ATOM   1080  O   GLY G  89     -11.270  -0.478  49.876  1.00 89.40           O
ATOM   1081  N   GLU G  90      -9.697  -1.493  51.121  1.00 88.54           N
ATOM   1082  H   GLU G  90      -9.011  -2.233  51.131  1.00 88.54           H
ATOM   1083  CA  GLU G  90      -9.763  -0.648  52.304  1.00 88.54           C
ATOM   1084  HA  GLU G  90     -10.451   0.177  52.121  1.00 88.54           H
ATOM   1085  C   GLU G  90      -8.383  -0.049  52.613  1.00 88.54           C
ATOM   1086  CB  GLU G  90     -10.298  -1.450  53.500  1.00 88.54           C
ATOM   1087  HB2 GLU G  90      -9.628  -2.288  53.695  1.00 88.54           H
ATOM   1088  HB3 GLU G  90     -10.299  -0.796  54.371  1.00 88.54           H
ATOM   1089  O   GLU G  90      -7.335  -0.552  52.190  1.00 88.54           O
ATOM   1090  CG  GLU G  90     -11.729  -1.976  53.280  1.00 88.54           C
ATOM   1091  HG2 GLU G  90     -11.724  -2.698  52.464  1.00 88.54           H
ATOM   1092  HG3 GLU G  90     -12.360  -1.137  52.987  1.00 88.54           H
ATOM   1093  CD  GLU G  90     -12.330  -2.641  54.531  1.00 88.54           C
ATOM   1094  OE1 GLU G  90     -13.550  -2.920  54.505  1.00 88.54           O
ATOM   1095  OE2 GLU G  90     -11.586  -2.838  55.522  1.00 88.54           O
ATOM   1096  N   PHE G  91      -8.372   1.047  53.367  1.00 85.90           N
ATOM   1097  H   PHE G  91      -9.246   1.397  53.733  1.00 85.90           H
ATOM   1098  CA  PHE G  91      -7.153   1.704  53.827  1.00 85.90           C
ATOM   1099  HA  PHE G  91      -6.356   0.961  53.819  1.00 85.90           H
ATOM   1100  C   PHE G  91      -7.294   2.188  55.273  1.00 85.90           C
ATOM   1101  CB  PHE G  91      -6.761   2.834  52.863  1.00 85.90           C
ATOM   1102  HB2 PHE G  91      -5.820   3.276  53.191  1.00 85.90           H
ATOM   1103  HB3 PHE G  91      -6.588   2.391  51.883  1.00 85.90           H
ATOM   1104  O   PHE G  91      -8.395   2.375  55.779  1.00 85.90           O
ATOM   1105  CG  PHE G  91      -7.802   3.925  52.712  1.00 85.90           C
ATOM   1106  CD1 PHE G  91      -8.799   3.811  51.725  1.00 85.90           C
ATOM   1107  HD1 PHE G  91      -8.821   2.954  51.069  1.00 85.90           H
ATOM   1108  CD2 PHE G  91      -7.788   5.042  53.567  1.00 85.90           C
ATOM   1109  HD2 PHE G  91      -7.022   5.138  54.322  1.00 85.90           H
ATOM   1110  CE1 PHE G  91      -9.780   4.809  51.599  1.00 85.90           C
ATOM   1111  HE1 PHE G  91     -10.545   4.728  50.841  1.00 85.90           H
ATOM   1112  CE2 PHE G  91      -8.777   6.034  53.450  1.00 85.90           C
ATOM   1113  HE2 PHE G  91      -8.783   6.884  54.116  1.00 85.90           H
ATOM   1114  CZ  PHE G  91      -9.769   5.919  52.461  1.00 85.90           C
ATOM   1115  HZ  PHE G  91     -10.518   6.690  52.356  1.00 85.90           H
ATOM   1116  N   SER G  92      -6.168   2.386  55.959  1.00 80.02           N
ATOM   1117  H   SER G  92      -5.297   2.186  55.489  1.00 80.02           H
ATOM   1118  CA  SER G  92      -6.144   2.587  57.417  1.00 80.02           C
ATOM   1119  HA  SER G  92      -6.892   1.928  57.858  1.00 80.02           H
ATOM   1120  C   SER G  92      -6.465   4.000  57.931  1.00 80.02           C
ATOM   1121  CB  SER G  92      -4.776   2.155  57.951  1.00 80.02           C
ATOM   1122  HB2 SER G  92      -4.614   1.111  57.685  1.00 80.02           H
ATOM   1123  HB3 SER G  92      -4.758   2.238  59.038  1.00 80.02           H
ATOM   1124  O   SER G  92      -6.544   4.174  59.145  1.00 80.02           O
ATOM   1125  OG  SER G  92      -3.743   2.955  57.390  1.00 80.02           O
ATOM   1126  HG  SER G  92      -3.662   3.737  57.942  1.00 80.02           H
ATOM   1127  N   SER G  93      -6.560   5.033  57.084  1.00 64.53           N
ATOM   1128  H   SER G  93      -6.633   4.838  56.096  1.00 64.53           H
ATOM   1129  CA  SER G  93      -6.704   6.420  57.569  1.00 64.53           C
ATOM   1130  HA  SER G  93      -6.040   6.550  58.424  1.00 64.53           H
ATOM   1131  C   SER G  93      -8.125   6.733  58.025  1.00 64.53           C
ATOM   1132  CB  SER G  93      -6.300   7.474  56.535  1.00 64.53           C
ATOM   1133  HB2 SER G  93      -5.264   7.318  56.234  1.00 64.53           H
ATOM   1134  HB3 SER G  93      -6.958   7.423  55.667  1.00 64.53           H
ATOM   1135  O   SER G  93      -9.077   6.526  57.279  1.00 64.53           O
ATOM   1136  OG  SER G  93      -6.392   8.746  57.146  1.00 64.53           O
ATOM   1137  HG  SER G  93      -6.397   9.450  56.494  1.00 64.53           H
ATOM   1138  N   SER G  94      -8.253   7.315  59.220  1.00 55.66           N
ATOM   1139  H   SER G  94      -7.426   7.408  59.792  1.00 55.66           H
ATOM   1140  CA  SER G  94      -9.518   7.802  59.777  1.00 55.66           C
ATOM   1141  HA  SER G  94     -10.332   7.475  59.130  1.00 55.66           H
ATOM   1142  C   SER G  94      -9.622   9.334  59.835  1.00 55.66           C
ATOM   1143  CB  SER G  94      -9.753   7.154  61.146  1.00 55.66           C
ATOM   1144  HB2 SER G  94      -9.774   6.071  61.023  1.00 55.66           H
ATOM   1145  HB3 SER G  94     -10.715   7.473  61.548  1.00 55.66           H
ATOM   1146  O   SER G  94     -10.514   9.852  60.506  1.00 55.66           O
ATOM   1147  OG  SER G  94      -8.718   7.493  62.053  1.00 55.66           O
ATOM   1148  HG  SER G  94      -8.827   8.418  62.282  1.00 55.66           H
ATOM   1149  N   GLY G  95      -8.716  10.085  59.197  1.00 57.32           N
ATOM   1150  H   GLY G  95      -8.020   9.648  58.610  1.00 57.32           H
ATOM   1151  CA  GLY G  95      -8.731  11.548  59.282  1.00 57.32           C
ATOM   1152  HA2 GLY G  95      -8.472  11.835  60.301  1.00 57.32           H
ATOM   1153  HA3 GLY G  95      -9.741  11.901  59.077  1.00 57.32           H
ATOM   1154  C   GLY G  95      -7.782  12.273  58.322  1.00 57.32           C
ATOM   1155  O   GLY G  95      -7.158  11.634  57.473  1.00 57.32           O
ATOM   1156  N   PRO G  96      -7.677  13.611  58.461  1.00 61.43           N
ATOM   1157  CA  PRO G  96      -6.805  14.440  57.638  1.00 61.43           C
ATOM   1158  HA  PRO G  96      -7.099  14.331  56.595  1.00 61.43           H
ATOM   1159  C   PRO G  96      -5.347  14.022  57.817  1.00 61.43           C
ATOM   1160  CB  PRO G  96      -7.026  15.891  58.083  1.00 61.43           C
ATOM   1161  HB2 PRO G  96      -6.204  16.231  58.714  1.00 61.43           H
ATOM   1162  HB3 PRO G  96      -7.141  16.551  57.222  1.00 61.43           H
ATOM   1163  O   PRO G  96      -4.866  13.872  58.940  1.00 61.43           O
ATOM   1164  CG  PRO G  96      -8.310  15.851  58.905  1.00 61.43           C
ATOM   1165  HG2 PRO G  96      -8.304  16.592  59.704  1.00 61.43           H
ATOM   1166  HG3 PRO G  96      -9.165  16.007  58.246  1.00 61.43           H
ATOM   1167  CD  PRO G  96      -8.354  14.429  59.452  1.00 61.43           C
ATOM   1168  HD2 PRO G  96      -7.803  14.381  60.392  1.00 61.43           H
ATOM   1169  HD3 PRO G  96      -9.389  14.122  59.601  1.00 61.43           H
ATOM   1170  N   VAL G  97      -4.660  13.836  56.698  1.00 68.94           N
ATOM   1171  H   VAL G  97      -5.135  13.996  55.821  1.00 68.94           H
ATOM   1172  CA  VAL G  97      -3.332  13.225  56.625  1.00 68.94           C
ATOM   1173  HA  VAL G  97      -3.155  12.680  57.552  1.00 68.94           H
ATOM   1174  C   VAL G  97      -2.276  14.322  56.560  1.00 68.94           C
ATOM   1175  CB  VAL G  97      -3.249  12.209  55.453  1.00 68.94           C
ATOM   1176  HB  VAL G  97      -2.358  12.401  54.855  1.00 68.94           H
ATOM   1177  O   VAL G  97      -2.215  15.094  55.604  1.00 68.94           O
ATOM   1178  CG1 VAL G  97      -3.139  10.791  56.026  1.00 68.94           C
ATOM   1179 HG11 VAL G  97      -3.205  10.049  55.230  1.00 68.94           H
ATOM   1180 HG12 VAL G  97      -2.192  10.680  56.555  1.00 68.94           H
ATOM   1181 HG13 VAL G  97      -3.956  10.616  56.725  1.00 68.94           H
ATOM   1182  CG2 VAL G  97      -4.482  12.219  54.521  1.00 68.94           C
ATOM   1183 HG21 VAL G  97      -5.400  12.048  55.083  1.00 68.94           H
ATOM   1184 HG22 VAL G  97      -4.544  13.171  53.994  1.00 68.94           H
ATOM   1185 HG23 VAL G  97      -4.437  11.421  53.780  1.00 68.94           H
ATOM   1186  N   ASN G  98      -1.452  14.419  57.597  1.00 69.64           N
ATOM   1187  H   ASN G  98      -1.506  13.711  58.315  1.00 69.64           H
ATOM   1188  CA  ASN G  98      -0.347  15.364  57.659  1.00 69.64           C
ATOM   1189  HA  ASN G  98      -0.679  16.313  57.238  1.00 69.64           H
ATOM   1190  C   ASN G  98       0.838  14.871  56.830  1.00 69.64           C
ATOM   1191  CB  ASN G  98       0.067  15.600  59.119  1.00 69.64           C
ATOM   1192  HB2 ASN G  98       0.934  16.259  59.158  1.00 69.64           H
ATOM   1193  HB3 ASN G  98       0.350  14.651  59.573  1.00 69.64           H
ATOM   1194  O   ASN G  98       1.000  13.681  56.552  1.00 69.64           O
ATOM   1195  CG  ASN G  98      -1.038  16.250  59.918  1.00 69.64           C
ATOM   1196  ND2 ASN G  98      -1.567  15.556  60.894  1.00 69.64           N
ATOM   1197 HD21 ASN G  98      -1.349  14.571  60.928  1.00 69.64           H
ATOM   1198 HD22 ASN G  98      -2.414  15.933  61.296  1.00 69.64           H
ATOM   1199  OD1 ASN G  98      -1.435  17.377  59.671  1.00 69.64           O
ATOM   1200  N   VAL G  99       1.731  15.798  56.491  1.00 77.00           N
ATOM   1201  H   VAL G  99       1.561  16.753  56.770  1.00 77.00           H
ATOM   1202  CA  VAL G  99       3.051  15.449  55.960  1.00 77.00           C
ATOM   1203  HA  VAL G  99       2.936  14.964  54.991  1.00 77.00           H
ATOM   1204  C   VAL G  99       3.730  14.461  56.907  1.00 77.00           C
ATOM   1205  CB  VAL G  99       3.906  16.707  55.765  1.00 77.00           C
ATOM   1206  HB  VAL G  99       3.975  17.245  56.710  1.00 77.00           H
ATOM   1207  O   VAL G  99       3.749  14.659  58.120  1.00 77.00           O
ATOM   1208  CG1 VAL G  99       5.320  16.360  55.303  1.00 77.00           C
ATOM   1209 HG11 VAL G  99       5.283  15.764  54.391  1.00 77.00           H
ATOM   1210 HG12 VAL G  99       5.861  15.812  56.074  1.00 77.00           H
ATOM   1211 HG13 VAL G  99       5.862  17.288  55.125  1.00 77.00           H
ATOM   1212  CG2 VAL G  99       3.269  17.635  54.722  1.00 77.00           C
ATOM   1213 HG21 VAL G  99       2.287  17.970  55.056  1.00 77.00           H
ATOM   1214 HG22 VAL G  99       3.167  17.110  53.772  1.00 77.00           H
ATOM   1215 HG23 VAL G  99       3.899  18.511  54.569  1.00 77.00           H
ATOM   1216  N   SER G 100       4.351  13.432  56.341  1.00 82.30           N
ATOM   1217  H   SER G 100       4.322  13.391  55.332  1.00 82.30           H
ATOM   1218  CA  SER G 100       4.963  12.272  57.002  1.00 82.30           C
ATOM   1219  HA  SER G 100       5.619  11.830  56.251  1.00 82.30           H
ATOM   1220  C   SER G 100       4.001  11.162  57.429  1.00 82.30           C
ATOM   1221  CB  SER G 100       5.860  12.647  58.193  1.00 82.30           C
ATOM   1222  HB2 SER G 100       5.254  12.668  59.098  1.00 82.30           H
ATOM   1223  HB3 SER G 100       6.631  11.886  58.315  1.00 82.30           H
ATOM   1224  O   SER G 100       4.493  10.077  57.762  1.00 82.30           O
ATOM   1225  OG  SER G 100       6.464  13.911  58.046  1.00 82.30           O
ATOM   1226  HG  SER G 100       5.748  14.545  58.129  1.00 82.30           H
ATOM   1227  N   ASP G 101       2.681  11.367  57.391  1.00 80.20           N
ATOM   1228  H   ASP G 101       2.312  12.273  57.139  1.00 80.20           H
ATOM   1229  CA  ASP G 101       1.724  10.323  57.762  1.00 80.20           C
ATOM   1230  HA  ASP G 101       2.027   9.928  58.732  1.00 80.20           H
ATOM   1231  C   ASP G 101       1.770   9.160  56.767  1.00 80.20           C
ATOM   1232  CB  ASP G 101       0.292  10.861  57.921  1.00 80.20           C
ATOM   1233  HB2 ASP G 101      -0.380  10.006  57.996  1.00 80.20           H
ATOM   1234  HB3 ASP G 101       0.008  11.421  57.030  1.00 80.20           H
ATOM   1235  O   ASP G 101       1.973   9.339  55.563  1.00 80.20           O
ATOM   1236  CG  ASP G 101       0.082  11.710  59.183  1.00 80.20           C
ATOM   1237  OD1 ASP G 101       0.978  11.717  60.055  1.00 80.20           O
ATOM   1238  OD2 ASP G 101      -1.009  12.310  59.307  1.00 80.20           O
ATOM   1239  N   LYS G 102       1.606   7.940  57.287  1.00 86.76           N
ATOM   1240  H   LYS G 102       1.346   7.885  58.261  1.00 86.76           H
ATOM   1241  CA  LYS G 102       1.622   6.698  56.508  1.00 86.76           C
ATOM   1242  HA  LYS G 102       1.841   6.937  55.467  1.00 86.76           H
ATOM   1243  C   LYS G 102       0.254   6.044  56.534  1.00 86.76           C
ATOM   1244  CB  LYS G 102       2.692   5.725  57.020  1.00 86.76           C
ATOM   1245  HB2 LYS G 102       2.580   4.775  56.499  1.00 86.76           H
ATOM   1246  HB3 LYS G 102       2.546   5.557  58.087  1.00 86.76           H
ATOM   1247  O   LYS G 102      -0.364   5.929  57.587  1.00 86.76           O
ATOM   1248  CG  LYS G 102       4.104   6.259  56.767  1.00 86.76           C
ATOM   1249  HG2 LYS G 102       4.230   6.415  55.695  1.00 86.76           H
ATOM   1250  HG3 LYS G 102       4.230   7.212  57.280  1.00 86.76           H
ATOM   1251  CD  LYS G 102       5.170   5.280  57.262  1.00 86.76           C
ATOM   1252  HD2 LYS G 102       5.078   4.337  56.722  1.00 86.76           H
ATOM   1253  HD3 LYS G 102       5.031   5.112  58.330  1.00 86.76           H
ATOM   1254  CE  LYS G 102       6.536   5.916  57.001  1.00 86.76           C
ATOM   1255  HE2 LYS G 102       6.548   6.900  57.469  1.00 86.76           H
ATOM   1256  HE3 LYS G 102       6.651   6.077  55.930  1.00 86.76           H
ATOM   1257  NZ  LYS G 102       7.649   5.092  57.523  1.00 86.76           N
ATOM   1258  HZ1 LYS G 102       7.648   4.184  57.082  1.00 86.76           H
ATOM   1259  HZ2 LYS G 102       7.563   4.997  58.525  1.00 86.76           H
ATOM   1260  HZ3 LYS G 102       8.519   5.560  57.314  1.00 86.76           H
ATOM   1261  N   ILE G 103      -0.151   5.534  55.383  1.00 86.97           N
ATOM   1262  H   ILE G 103       0.436   5.674  54.573  1.00 86.97           H
ATOM   1263  CA  ILE G 103      -1.372   4.754  55.195  1.00 86.97           C
ATOM   1264  HA  ILE G 103      -1.841   4.590  56.164  1.00 86.97           H
ATOM   1265  C   ILE G 103      -1.025   3.385  54.651  1.00 86.97           C
ATOM   1266  CB  ILE G 103      -2.391   5.462  54.282  1.00 86.97           C
ATOM   1267  HB  ILE G 103      -3.077   4.715  53.884  1.00 86.97           H
ATOM   1268  O   ILE G 103      -0.107   3.238  53.843  1.00 86.97           O
ATOM   1269  CG1 ILE G 103      -1.712   6.168  53.093  1.00 86.97           C
ATOM   1270 HG12 ILE G 103      -0.962   6.866  53.465  1.00 86.97           H
ATOM   1271 HG13 ILE G 103      -1.211   5.423  52.475  1.00 86.97           H
ATOM   1272  CG2 ILE G 103      -3.223   6.414  55.140  1.00 86.97           C
ATOM   1273 HG21 ILE G 103      -2.606   7.236  55.502  1.00 86.97           H
ATOM   1274 HG22 ILE G 103      -3.640   5.874  55.990  1.00 86.97           H
ATOM   1275 HG23 ILE G 103      -4.045   6.815  54.546  1.00 86.97           H
ATOM   1276  CD1 ILE G 103      -2.675   6.955  52.214  1.00 86.97           C
ATOM   1277 HD11 ILE G 103      -3.065   7.805  52.773  1.00 86.97           H
ATOM   1278 HD12 ILE G 103      -3.494   6.310  51.896  1.00 86.97           H
ATOM   1279 HD13 ILE G 103      -2.144   7.332  51.340  1.00 86.97           H
ATOM   1280  N   THR G 104      -1.768   2.389  55.115  1.00 90.00           N
ATOM   1281  H   THR G 104      -2.472   2.597  55.809  1.00 90.00           H
ATOM   1282  CA  THR G 104      -1.708   1.011  54.630  1.00 90.00           C
ATOM   1283  HA  THR G 104      -0.875   0.921  53.932  1.00 90.00           H
ATOM   1284  C   THR G 104      -2.975   0.668  53.867  1.00 90.00           C
ATOM   1285  CB  THR G 104      -1.477   0.005  55.764  1.00 90.00           C
ATOM   1286  HB  THR G 104      -1.777  -0.989  55.433  1.00 90.00           H
ATOM   1287  O   THR G 104      -4.059   1.078  54.275  1.00 90.00           O
ATOM   1288  CG2 THR G 104      -0.005  -0.041  56.165  1.00 90.00           C
ATOM   1289 HG21 THR G 104       0.584  -0.403  55.323  1.00 90.00           H
ATOM   1290 HG22 THR G 104       0.333   0.954  56.454  1.00 90.00           H
ATOM   1291 HG23 THR G 104       0.117  -0.725  57.005  1.00 90.00           H
ATOM   1292  OG1 THR G 104      -2.200   0.349  56.922  1.00 90.00           O
ATOM   1293  HG1 THR G 104      -3.094   0.574  56.652  1.00 90.00           H
ATOM   1294  N   PHE G 105      -2.815  -0.093  52.789  1.00 90.73           N
ATOM   1295  H   PHE G 105      -1.881  -0.419  52.586  1.00 90.73           H
ATOM   1296  CA  PHE G 105      -3.852  -0.521  51.855  1.00 90.73           C
ATOM   1297  HA  PHE G 105      -4.800  -0.040  52.095  1.00 90.73           H
ATOM   1298  C   PHE G 105      -4.037  -2.041  51.922  1.00 90.73           C
ATOM   1299  CB  PHE G 105      -3.423  -0.107  50.441  1.00 90.73           C
ATOM   1300  HB2 PHE G 105      -2.468  -0.584  50.222  1.00 90.73           H
ATOM   1301  HB3 PHE G 105      -4.138  -0.503  49.719  1.00 90.73           H
ATOM   1302  O   PHE G 105      -3.056  -2.780  52.043  1.00 90.73           O
ATOM   1303  CG  PHE G 105      -3.278   1.388  50.235  1.00 90.73           C
ATOM   1304  CD1 PHE G 105      -4.418   2.202  50.106  1.00 90.73           C
ATOM   1305  HD1 PHE G 105      -5.405   1.765  50.136  1.00 90.73           H
ATOM   1306  CD2 PHE G 105      -1.997   1.970  50.194  1.00 90.73           C
ATOM   1307  HD2 PHE G 105      -1.115   1.352  50.272  1.00 90.73           H
ATOM   1308  CE1 PHE G 105      -4.284   3.591  49.955  1.00 90.73           C
ATOM   1309  HE1 PHE G 105      -5.162   4.213  49.859  1.00 90.73           H
ATOM   1310  CE2 PHE G 105      -1.863   3.359  50.046  1.00 90.73           C
ATOM   1311  HE2 PHE G 105      -0.880   3.805  50.012  1.00 90.73           H
ATOM   1312  CZ  PHE G 105      -3.006   4.167  49.940  1.00 90.73           C
ATOM   1313  HZ  PHE G 105      -2.913   5.239  49.849  1.00 90.73           H
ATOM   1314  N   MET G 106      -5.276  -2.508  51.786  1.00 91.28           N
ATOM   1315  H   MET G 106      -6.036  -1.846  51.734  1.00 91.28           H
ATOM   1316  CA  MET G 106      -5.647  -3.921  51.669  1.00 91.28           C
ATOM   1317  HA  MET G 106      -4.786  -4.503  51.342  1.00 91.28           H
ATOM   1318  C   MET G 106      -6.741  -4.072  50.615  1.00 91.28           C
ATOM   1319  CB  MET G 106      -6.149  -4.459  53.020  1.00 91.28           C
ATOM   1320  HB2 MET G 106      -6.451  -3.638  53.671  1.00 91.28           H
ATOM   1321  HB3 MET G 106      -7.024  -5.085  52.845  1.00 91.28           H
ATOM   1322  O   MET G 106      -7.673  -3.283  50.588  1.00 91.28           O
ATOM   1323  CG  MET G 106      -5.083  -5.310  53.715  1.00 91.28           C
ATOM   1324  HG2 MET G 106      -4.188  -4.702  53.849  1.00 91.28           H
ATOM   1325  HG3 MET G 106      -4.831  -6.145  53.061  1.00 91.28           H
ATOM   1326  SD  MET G 106      -5.557  -5.986  55.333  1.00 91.28           S
ATOM   1327  CE  MET G 106      -7.108  -6.843  54.919  1.00 91.28           C
ATOM   1328  HE1 MET G 106      -6.955  -7.506  54.068  1.00 91.28           H
ATOM   1329  HE2 MET G 106      -7.883  -6.115  54.676  1.00 91.28           H
ATOM   1330  HE3 MET G 106      -7.441  -7.428  55.776  1.00 91.28           H
ATOM   1331  N   CYS G 107      -6.649  -5.080  49.755  1.00 91.96           N
ATOM   1332  H   CYS G 107      -5.917  -5.767  49.867  1.00 91.96           H
ATOM   1333  CA  CYS G 107      -7.725  -5.383  48.813  1.00 91.96           C
ATOM   1334  HA  CYS G 107      -8.222  -4.458  48.522  1.00 91.96           H
ATOM   1335  C   CYS G 107      -8.787  -6.274  49.460  1.00 91.96           C
ATOM   1336  CB  CYS G 107      -7.141  -6.002  47.545  1.00 91.96           C
ATOM   1337  HB2 CYS G 107      -6.629  -6.931  47.793  1.00 91.96           H
ATOM   1338  HB3 CYS G 107      -7.966  -6.238  46.872  1.00 91.96           H
ATOM   1339  O   CYS G 107      -8.478  -7.035  50.378  1.00 91.96           O
ATOM   1340  SG  CYS G 107      -6.014  -4.886  46.681  1.00 91.96           S
ATOM   1341  N   ASN G 108     -10.016  -6.185  48.959  1.00 90.00           N
ATOM   1342  H   ASN G 108     -10.192  -5.524  48.216  1.00 90.00           H
ATOM   1343  CA  ASN G 108     -11.109  -7.065  49.356  1.00 90.00           C
ATOM   1344  HA  ASN G 108     -11.200  -7.048  50.442  1.00 90.00           H
ATOM   1345  C   ASN G 108     -10.831  -8.515  48.931  1.00 90.00           C
ATOM   1346  CB  ASN G 108     -12.418  -6.545  48.731  1.00 90.00           C
ATOM   1347  HB2 ASN G 108     -13.220  -7.257  48.926  1.00 90.00           H
ATOM   1348  HB3 ASN G 108     -12.293  -6.464  47.652  1.00 90.00           H
ATOM   1349  O   ASN G 108      -9.998  -8.780  48.058  1.00 90.00           O
ATOM   1350  CG  ASN G 108     -12.860  -5.199  49.279  1.00 90.00           C
ATOM   1351  ND2 ASN G 108     -13.837  -4.574  48.666  1.00 90.00           N
ATOM   1352 HD21 ASN G 108     -14.132  -3.717  49.112  1.00 90.00           H
ATOM   1353 HD22 ASN G 108     -14.306  -4.999  47.879  1.00 90.00           H
ATOM   1354  OD1 ASN G 108     -12.355  -4.685  50.257  1.00 90.00           O
ATOM   1355  N   ASP G 109     -11.587  -9.457  49.496  1.00 88.04           N
ATOM   1356  H   ASP G 109     -12.211  -9.208  50.250  1.00 88.04           H
ATOM   1357  CA  ASP G 109     -11.562 -10.850  49.052  1.00 88.04           C
ATOM   1358  HA  ASP G 109     -10.570 -11.256  49.250  1.00 88.04           H
ATOM   1359  C   ASP G 109     -11.832 -10.942  47.540  1.00 88.04           C
ATOM   1360  CB  ASP G 109     -12.594 -11.684  49.828  1.00 88.04           C
ATOM   1361  HB2 ASP G 109     -12.644 -12.677  49.381  1.00 88.04           H
ATOM   1362  HB3 ASP G 109     -13.576 -11.222  49.726  1.00 88.04           H
ATOM   1363  O   ASP G 109     -12.689 -10.234  47.011  1.00 88.04           O
ATOM   1364  CG  ASP G 109     -12.258 -11.857  51.314  1.00 88.04           C
ATOM   1365  OD1 ASP G 109     -11.053 -11.838  51.649  1.00 88.04           O
ATOM   1366  OD2 ASP G 109     -13.217 -12.052  52.091  1.00 88.04           O
ATOM   1367  N   HIS G 110     -11.131 -11.847  46.850  1.00 85.03           N
ATOM   1368  H   HIS G 110     -10.499 -12.429  47.381  1.00 85.03           H
ATOM   1369  CA  HIS G 110     -11.121 -11.988  45.379  1.00 85.03           C
ATOM   1370  HA  HIS G 110     -10.538 -12.885  45.173  1.00 85.03           H
ATOM   1371  C   HIS G 110     -10.409 -10.866  44.607  1.00 85.03           C
ATOM   1372  CB  HIS G 110     -12.515 -12.262  44.788  1.00 85.03           C
ATOM   1373  HB2 HIS G 110     -13.085 -11.334  44.751  1.00 85.03           H
ATOM   1374  HB3 HIS G 110     -12.400 -12.604  43.760  1.00 85.03           H
ATOM   1375  O   HIS G 110     -10.453 -10.841  43.377  1.00 85.03           O
ATOM   1376  CG  HIS G 110     -13.311 -13.285  45.542  1.00 85.03           C
ATOM   1377  CD2 HIS G 110     -13.455 -14.608  45.232  1.00 85.03           C
ATOM   1378  HD2 HIS G 110     -13.022 -15.113  44.381  1.00 85.03           H
ATOM   1379  ND1 HIS G 110     -14.040 -13.045  46.681  1.00 85.03           N
ATOM   1380  HD1 HIS G 110     -14.125 -12.146  47.133  1.00 85.03           H
ATOM   1381  CE1 HIS G 110     -14.596 -14.203  47.067  1.00 85.03           C
ATOM   1382  HE1 HIS G 110     -15.218 -14.331  47.940  1.00 85.03           H
ATOM   1383  NE2 HIS G 110     -14.264 -15.188  46.217  1.00 85.03           N
ATOM   1384  N   TYR G 111      -9.665 -10.001  45.293  1.00 89.70           N
ATOM   1385  H   TYR G 111      -9.715  -9.987  46.301  1.00 89.70           H
ATOM   1386  CA  TYR G 111      -8.754  -9.056  44.658  1.00 89.70           C
ATOM   1387  HA  TYR G 111      -8.720  -9.249  43.586  1.00 89.70           H
ATOM   1388  C   TYR G 111      -7.327  -9.237  45.178  1.00 89.70           C
ATOM   1389  CB  TYR G 111      -9.274  -7.628  44.839  1.00 89.70           C
ATOM   1390  HB2 TYR G 111      -9.427  -7.435  45.901  1.00 89.70           H
ATOM   1391  HB3 TYR G 111      -8.513  -6.939  44.474  1.00 89.70           H
ATOM   1392  O   TYR G 111      -7.091  -9.698  46.294  1.00 89.70           O
ATOM   1393  CG  TYR G 111     -10.573  -7.349  44.112  1.00 89.70           C
ATOM   1394  CD1 TYR G 111     -10.552  -6.773  42.829  1.00 89.70           C
ATOM   1395  HD1 TYR G 111      -9.610  -6.515  42.368  1.00 89.70           H
ATOM   1396  CD2 TYR G 111     -11.802  -7.688  44.711  1.00 89.70           C
ATOM   1397  HD2 TYR G 111     -11.816  -8.145  45.689  1.00 89.70           H
ATOM   1398  CE1 TYR G 111     -11.755  -6.548  42.136  1.00 89.70           C
ATOM   1399  HE1 TYR G 111     -11.751  -6.127  41.142  1.00 89.70           H
ATOM   1400  CE2 TYR G 111     -13.010  -7.460  44.025  1.00 89.70           C
ATOM   1401  HE2 TYR G 111     -13.947  -7.740  44.482  1.00 89.70           H
ATOM   1402  OH  TYR G 111     -14.143  -6.642  42.069  1.00 89.70           O
ATOM   1403  HH  TYR G 111     -14.906  -6.960  42.556  1.00 89.70           H
ATOM   1404  CZ  TYR G 111     -12.986  -6.888  42.734  1.00 89.70           C
ATOM   1405  N   ILE G 112      -6.357  -8.868  44.350  1.00 89.43           N
ATOM   1406  H   ILE G 112      -6.630  -8.529  43.439  1.00 89.43           H
ATOM   1407  CA  ILE G 112      -4.926  -8.946  44.632  1.00 89.43           C
ATOM   1408  HA  ILE G 112      -4.803  -9.310  45.652  1.00 89.43           H
ATOM   1409  C   ILE G 112      -4.338  -7.541  44.572  1.00 89.43           C
ATOM   1410  CB  ILE G 112      -4.149  -9.895  43.681  1.00 89.43           C
ATOM   1411  HB  ILE G 112      -3.451  -9.281  43.112  1.00 89.43           H
ATOM   1412  O   ILE G 112      -4.578  -6.785  43.627  1.00 89.43           O
ATOM   1413  CG1 ILE G 112      -4.973 -10.718  42.664  1.00 89.43           C
ATOM   1414 HG12 ILE G 112      -5.942 -10.274  42.438  1.00 89.43           H
ATOM   1415 HG13 ILE G 112      -5.120 -11.728  43.047  1.00 89.43           H
ATOM   1416  CG2 ILE G 112      -3.305 -10.868  44.524  1.00 89.43           C
ATOM   1417 HG21 ILE G 112      -2.732 -11.527  43.871  1.00 89.43           H
ATOM   1418 HG22 ILE G 112      -2.610 -10.314  45.155  1.00 89.43           H
ATOM   1419 HG23 ILE G 112      -3.954 -11.480  45.150  1.00 89.43           H
ATOM   1420  CD1 ILE G 112      -4.256 -10.831  41.332  1.00 89.43           C
ATOM   1421 HD11 ILE G 112      -3.303 -11.341  41.465  1.00 89.43           H
ATOM   1422 HD12 ILE G 112      -4.898 -11.380  40.642  1.00 89.43           H
ATOM   1423 HD13 ILE G 112      -4.082  -9.838  40.916  1.00 89.43           H
ATOM   1424  N   LEU G 113      -3.533  -7.200  45.577  1.00 88.43           N
ATOM   1425  H   LEU G 113      -3.366  -7.874  46.311  1.00 88.43           H
ATOM   1426  CA  LEU G 113      -2.882  -5.898  45.670  1.00 88.43           C
ATOM   1427  HA  LEU G 113      -3.596  -5.140  45.347  1.00 88.43           H
ATOM   1428  C   LEU G 113      -1.689  -5.844  44.713  1.00 88.43           C
ATOM   1429  CB  LEU G 113      -2.534  -5.624  47.146  1.00 88.43           C
ATOM   1430  HB2 LEU G 113      -1.732  -6.286  47.472  1.00 88.43           H
ATOM   1431  HB3 LEU G 113      -3.416  -5.866  47.739  1.00 88.43           H
ATOM   1432  O   LEU G 113      -0.661  -6.481  44.942  1.00 88.43           O
ATOM   1433  CG  LEU G 113      -2.156  -4.157  47.426  1.00 88.43           C
ATOM   1434  HG  LEU G 113      -2.717  -3.505  46.757  1.00 88.43           H
ATOM   1435  CD1 LEU G 113      -2.526  -3.780  48.860  1.00 88.43           C
ATOM   1436 HD11 LEU G 113      -3.601  -3.895  49.002  1.00 88.43           H
ATOM   1437 HD12 LEU G 113      -2.278  -2.735  49.045  1.00 88.43           H
ATOM   1438 HD13 LEU G 113      -2.000  -4.415  49.573  1.00 88.43           H
ATOM   1439  CD2 LEU G 113      -0.660  -3.896  47.250  1.00 88.43           C
ATOM   1440 HD21 LEU G 113      -0.079  -4.559  47.892  1.00 88.43           H
ATOM   1441 HD22 LEU G 113      -0.368  -4.065  46.213  1.00 88.43           H
ATOM   1442 HD23 LEU G 113      -0.435  -2.860  47.502  1.00 88.43           H
ATOM   1443  N   LYS G 114      -1.816  -5.058  43.644  1.00 88.45           N
ATOM   1444  H   LYS G 114      -2.703  -4.599  43.495  1.00 88.45           H
ATOM   1445  CA  LYS G 114      -0.720  -4.736  42.726  1.00 88.45           C
ATOM   1446  HA  LYS G 114       0.086  -5.458  42.853  1.00 88.45           H
ATOM   1447  C   LYS G 114      -0.167  -3.357  43.087  1.00 88.45           C
ATOM   1448  CB  LYS G 114      -1.220  -4.818  41.273  1.00 88.45           C
ATOM   1449  HB2 LYS G 114      -2.175  -4.297  41.208  1.00 88.45           H
ATOM   1450  HB3 LYS G 114      -0.516  -4.307  40.616  1.00 88.45           H
ATOM   1451  O   LYS G 114      -0.832  -2.341  42.916  1.00 88.45           O
ATOM   1452  CG  LYS G 114      -1.441  -6.247  40.748  1.00 88.45           C
ATOM   1453  HG2 LYS G 114      -2.033  -6.812  41.467  1.00 88.45           H
ATOM   1454  HG3 LYS G 114      -2.022  -6.170  39.830  1.00 88.45           H
ATOM   1455  CD  LYS G 114      -0.145  -7.018  40.429  1.00 88.45           C
ATOM   1456  HD2 LYS G 114       0.464  -6.429  39.743  1.00 88.45           H
ATOM   1457  HD3 LYS G 114       0.412  -7.204  41.348  1.00 88.45           H
ATOM   1458  CE  LYS G 114      -0.524  -8.356  39.767  1.00 88.45           C
ATOM   1459  HE2 LYS G 114      -1.198  -8.148  38.936  1.00 88.45           H
ATOM   1460  HE3 LYS G 114      -1.085  -8.954  40.485  1.00 88.45           H
ATOM   1461  NZ  LYS G 114       0.634  -9.138  39.258  1.00 88.45           N
ATOM   1462  HZ1 LYS G 114       1.125  -8.640  38.529  1.00 88.45           H
ATOM   1463  HZ2 LYS G 114       1.267  -9.403  39.999  1.00 88.45           H
ATOM   1464  HZ3 LYS G 114       0.295  -9.986  38.827  1.00 88.45           H
ATOM   1465  N   GLY G 115       1.061  -3.331  43.602  1.00 86.56           N
ATOM   1466  H   GLY G 115       1.488  -4.217  43.834  1.00 86.56           H
ATOM   1467  CA  GLY G 115       1.745  -2.118  44.058  1.00 86.56           C
ATOM   1468  HA2 GLY G 115       1.082  -1.257  43.980  1.00 86.56           H
ATOM   1469  HA3 GLY G 115       2.611  -1.932  43.423  1.00 86.56           H
ATOM   1470  C   GLY G 115       2.219  -2.229  45.507  1.00 86.56           C
ATOM   1471  O   GLY G 115       2.284  -3.317  46.074  1.00 86.56           O
ATOM   1472  N   SER G 116       2.574  -1.096  46.113  1.00 91.82           N
ATOM   1473  H   SER G 116       2.418  -0.222  45.634  1.00 91.82           H
ATOM   1474  CA  SER G 116       2.952  -1.054  47.529  1.00 91.82           C
ATOM   1475  HA  SER G 116       3.572  -1.919  47.766  1.00 91.82           H
ATOM   1476  C   SER G 116       1.706  -1.076  48.406  1.00 91.82           C
ATOM   1477  CB  SER G 116       3.761   0.209  47.816  1.00 91.82           C
ATOM   1478  HB2 SER G 116       4.651   0.219  47.188  1.00 91.82           H
ATOM   1479  HB3 SER G 116       3.148   1.078  47.575  1.00 91.82           H
ATOM   1480  O   SER G 116       0.805  -0.266  48.219  1.00 91.82           O
ATOM   1481  OG  SER G 116       4.145   0.273  49.178  1.00 91.82           O
ATOM   1482  HG  SER G 116       3.854   1.128  49.505  1.00 91.82           H
ATOM   1483  N   ASN G 117       1.681  -1.923  49.434  1.00 90.98           N
ATOM   1484  H   ASN G 117       2.458  -2.554  49.570  1.00 90.98           H
ATOM   1485  CA  ASN G 117       0.603  -1.920  50.428  1.00 90.98           C
ATOM   1486  HA  ASN G 117      -0.343  -1.831  49.895  1.00 90.98           H
ATOM   1487  C   ASN G 117       0.664  -0.724  51.397  1.00 90.98           C
ATOM   1488  CB  ASN G 117       0.590  -3.258  51.178  1.00 90.98           C
ATOM   1489  HB2 ASN G 117       0.635  -4.084  50.469  1.00 90.98           H
ATOM   1490  HB3 ASN G 117      -0.359  -3.334  51.710  1.00 90.98           H
ATOM   1491  O   ASN G 117      -0.076  -0.689  52.377  1.00 90.98           O
ATOM   1492  CG  ASN G 117       1.713  -3.410  52.194  1.00 90.98           C
ATOM   1493  ND2 ASN G 117       1.562  -4.336  53.109  1.00 90.98           N
ATOM   1494 HD21 ASN G 117       2.302  -4.449  53.786  1.00 90.98           H
ATOM   1495 HD22 ASN G 117       0.704  -4.867  53.138  1.00 90.98           H
ATOM   1496  OD1 ASN G 117       2.736  -2.736  52.179  1.00 90.98           O
ATOM   1497  N   ARG G 118       1.572   0.230  51.172  1.00 90.04           N
ATOM   1498  H   ARG G 118       2.123   0.149  50.329  1.00 90.04           H
ATOM   1499  CA  ARG G 118       1.756   1.420  52.002  1.00 90.04           C
ATOM   1500  HA  ARG G 118       0.776   1.682  52.402  1.00 90.04           H
ATOM   1501  C   ARG G 118       2.241   2.619  51.194  1.00 90.04           C
ATOM   1502  CB  ARG G 118       2.700   1.102  53.176  1.00 90.04           C
ATOM   1503  HB2 ARG G 118       2.747   1.968  53.836  1.00 90.04           H
ATOM   1504  HB3 ARG G 118       2.281   0.269  53.742  1.00 90.04           H
ATOM   1505  O   ARG G 118       3.101   2.453  50.325  1.00 90.04           O
ATOM   1506  CG  ARG G 118       4.122   0.730  52.721  1.00 90.04           C
ATOM   1507  HG2 ARG G 118       4.588   1.592  52.244  1.00 90.04           H
ATOM   1508  HG3 ARG G 118       4.077  -0.091  52.006  1.00 90.04           H
ATOM   1509  CD  ARG G 118       4.993   0.299  53.899  1.00 90.04           C
ATOM   1510  HD2 ARG G 118       4.553  -0.597  54.337  1.00 90.04           H
ATOM   1511  HD3 ARG G 118       5.001   1.097  54.642  1.00 90.04           H
ATOM   1512  NE  ARG G 118       6.368   0.017  53.446  1.00 90.04           N
ATOM   1513  HE  ARG G 118       6.541   0.157  52.461  1.00 90.04           H
ATOM   1514  NH1 ARG G 118       7.195  -0.751  55.440  1.00 90.04           N
ATOM   1515 HH11 ARG G 118       6.263  -0.671  55.821  1.00 90.04           H
ATOM   1516 HH12 ARG G 118       7.928  -1.208  55.963  1.00 90.04           H
ATOM   1517  NH2 ARG G 118       8.521  -0.694  53.641  1.00 90.04           N
ATOM   1518 HH21 ARG G 118       9.266  -1.109  54.183  1.00 90.04           H
ATOM   1519 HH22 ARG G 118       8.655  -0.526  52.654  1.00 90.04           H
ATOM   1520  CZ  ARG G 118       7.353  -0.472  54.175  1.00 90.04           C
ATOM   1521  N   SER G 119       1.786   3.806  51.575  1.00 88.48           N
ATOM   1522  H   SER G 119       1.091   3.831  52.309  1.00 88.48           H
ATOM   1523  CA  SER G 119       2.251   5.093  51.039  1.00 88.48           C
ATOM   1524  HA  SER G 119       3.225   4.959  50.568  1.00 88.48           H
ATOM   1525  C   SER G 119       2.419   6.116  52.160  1.00 88.48           C
ATOM   1526  CB  SER G 119       1.295   5.629  49.970  1.00 88.48           C
ATOM   1527  HB2 SER G 119       1.654   6.592  49.606  1.00 88.48           H
ATOM   1528  HB3 SER G 119       0.301   5.762  50.398  1.00 88.48           H
ATOM   1529  O   SER G 119       1.782   6.007  53.209  1.00 88.48           O
ATOM   1530  OG  SER G 119       1.235   4.725  48.888  1.00 88.48           O
ATOM   1531  HG  SER G 119       1.770   5.067  48.168  1.00 88.48           H
ATOM   1532  N   GLN G 120       3.300   7.095  51.951  1.00 86.61           N
ATOM   1533  H   GLN G 120       3.818   7.108  51.084  1.00 86.61           H
ATOM   1534  CA  GLN G 120       3.585   8.181  52.886  1.00 86.61           C
ATOM   1535  HA  GLN G 120       2.931   8.084  53.753  1.00 86.61           H
ATOM   1536  C   GLN G 120       3.320   9.543  52.240  1.00 86.61           C
ATOM   1537  CB  GLN G 120       5.038   8.063  53.367  1.00 86.61           C
ATOM   1538  HB2 GLN G 120       5.717   8.257  52.537  1.00 86.61           H
ATOM   1539  HB3 GLN G 120       5.211   7.047  53.720  1.00 86.61           H
ATOM   1540  O   GLN G 120       3.679   9.743  51.080  1.00 86.61           O
ATOM   1541  CG  GLN G 120       5.335   9.046  54.509  1.00 86.61           C
ATOM   1542  HG2 GLN G 120       5.330  10.068  54.130  1.00 86.61           H
ATOM   1543  HG3 GLN G 120       4.551   8.959  55.261  1.00 86.61           H
ATOM   1544  CD  GLN G 120       6.676   8.798  55.189  1.00 86.61           C
ATOM   1545  NE2 GLN G 120       6.828   9.208  56.428  1.00 86.61           N
ATOM   1546 HE21 GLN G 120       7.778   9.307  56.758  1.00 86.61           H
ATOM   1547 HE22 GLN G 120       6.054   9.667  56.886  1.00 86.61           H
ATOM   1548  OE1 GLN G 120       7.590   8.164  54.685  1.00 86.61           O
ATOM   1549  N   CYS G 121       2.714  10.459  52.994  1.00 81.17           N
ATOM   1550  H   CYS G 121       2.411  10.204  53.923  1.00 81.17           H
ATOM   1551  CA  CYS G 121       2.505  11.838  52.576  1.00 81.17           C
ATOM   1552  HA  CYS G 121       2.140  11.850  51.549  1.00 81.17           H
ATOM   1553  C   CYS G 121       3.845  12.579  52.640  1.00 81.17           C
ATOM   1554  CB  CYS G 121       1.451  12.476  53.490  1.00 81.17           C
ATOM   1555  HB2 CYS G 121       1.773  12.378  54.527  1.00 81.17           H
ATOM   1556  HB3 CYS G 121       0.512  11.933  53.377  1.00 81.17           H
ATOM   1557  O   CYS G 121       4.454  12.665  53.706  1.00 81.17           O
ATOM   1558  SG  CYS G 121       1.137  14.223  53.153  1.00 81.17           S
ATOM   1559  N   LEU G 122       4.344  13.067  51.513  1.00 81.43           N
ATOM   1560  H   LEU G 122       3.805  12.964  50.665  1.00 81.43           H
ATOM   1561  CA  LEU G 122       5.610  13.787  51.424  1.00 81.43           C
ATOM   1562  HA  LEU G 122       6.295  13.416  52.186  1.00 81.43           H
ATOM   1563  C   LEU G 122       5.430  15.289  51.694  1.00 81.43           C
ATOM   1564  CB  LEU G 122       6.222  13.522  50.042  1.00 81.43           C
ATOM   1565  HB2 LEU G 122       5.480  13.811  49.298  1.00 81.43           H
ATOM   1566  HB3 LEU G 122       7.094  14.164  49.918  1.00 81.43           H
ATOM   1567  O   LEU G 122       4.314  15.805  51.730  1.00 81.43           O
ATOM   1568  CG  LEU G 122       6.625  12.072  49.725  1.00 81.43           C
ATOM   1569  HG  LEU G 122       5.735  11.449  49.636  1.00 81.43           H
ATOM   1570  CD1 LEU G 122       7.365  12.078  48.385  1.00 81.43           C
ATOM   1571 HD11 LEU G 122       7.774  11.094  48.157  1.00 81.43           H
ATOM   1572 HD12 LEU G 122       6.673  12.377  47.597  1.00 81.43           H
ATOM   1573 HD13 LEU G 122       8.184  12.796  48.409  1.00 81.43           H
ATOM   1574  CD2 LEU G 122       7.549  11.458  50.782  1.00 81.43           C
ATOM   1575 HD21 LEU G 122       7.005  11.347  51.720  1.00 81.43           H
ATOM   1576 HD22 LEU G 122       7.872  10.469  50.457  1.00 81.43           H
ATOM   1577 HD23 LEU G 122       8.418  12.097  50.931  1.00 81.43           H
ATOM   1578  N   GLU G 123       6.545  16.002  51.884  1.00 74.43           N
ATOM   1579  H   GLU G 123       7.436  15.528  51.857  1.00 74.43           H
ATOM   1580  CA  GLU G 123       6.552  17.461  52.100  1.00 74.43           C
ATOM   1581  HA  GLU G 123       5.935  17.714  52.963  1.00 74.43           H
ATOM   1582  C   GLU G 123       5.973  18.251  50.925  1.00 74.43           C
ATOM   1583  CB  GLU G 123       7.985  17.961  52.341  1.00 74.43           C
ATOM   1584  HB2 GLU G 123       8.637  17.574  51.559  1.00 74.43           H
ATOM   1585  HB3 GLU G 123       7.979  19.049  52.277  1.00 74.43           H
ATOM   1586  O   GLU G 123       5.470  19.353  51.109  1.00 74.43           O
ATOM   1587  CG  GLU G 123       8.545  17.579  53.717  1.00 74.43           C
ATOM   1588  HG2 GLU G 123       7.832  17.896  54.479  1.00 74.43           H
ATOM   1589  HG3 GLU G 123       8.651  16.496  53.772  1.00 74.43           H
ATOM   1590  CD  GLU G 123       9.893  18.251  54.026  1.00 74.43           C
ATOM   1591  OE1 GLU G 123      10.315  18.161  55.202  1.00 74.43           O
ATOM   1592  OE2 GLU G 123      10.505  18.837  53.104  1.00 74.43           O
ATOM   1593  N   ASP G 124       6.014  17.686  49.721  1.00 66.36           N
ATOM   1594  H   ASP G 124       6.346  16.736  49.639  1.00 66.36           H
ATOM   1595  CA  ASP G 124       5.396  18.270  48.532  1.00 66.36           C
ATOM   1596  HA  ASP G 124       5.483  19.354  48.608  1.00 66.36           H
ATOM   1597  C   ASP G 124       3.889  17.975  48.423  1.00 66.36           C
ATOM   1598  CB  ASP G 124       6.185  17.837  47.289  1.00 66.36           C
ATOM   1599  HB2 ASP G 124       7.234  18.096  47.431  1.00 66.36           H
ATOM   1600  HB3 ASP G 124       5.823  18.403  46.431  1.00 66.36           H
ATOM   1601  O   ASP G 124       3.279  18.275  47.397  1.00 66.36           O
ATOM   1602  CG  ASP G 124       6.083  16.343  46.968  1.00 66.36           C
ATOM   1603  OD1 ASP G 124       5.428  15.596  47.729  1.00 66.36           O
ATOM   1604  OD2 ASP G 124       6.685  15.948  45.950  1.00 66.36           O
ATOM   1605  N   HIS G 125       3.296  17.411  49.481  1.00 70.30           N
ATOM   1606  H   HIS G 125       3.880  17.203  50.278  1.00 70.30           H
ATOM   1607  CA  HIS G 125       1.897  17.001  49.572  1.00 70.30           C
ATOM   1608  HA  HIS G 125       1.807  16.509  50.540  1.00 70.30           H
ATOM   1609  C   HIS G 125       1.492  15.933  48.545  1.00 70.30           C
ATOM   1610  CB  HIS G 125       0.972  18.226  49.626  1.00 70.30           C
ATOM   1611  HB2 HIS G 125      -0.050  17.895  49.808  1.00 70.30           H
ATOM   1612  HB3 HIS G 125       0.990  18.740  48.665  1.00 70.30           H
ATOM   1613  O   HIS G 125       0.328  15.842  48.152  1.00 70.30           O
ATOM   1614  CG  HIS G 125       1.356  19.190  50.717  1.00 70.30           C
ATOM   1615  CD2 HIS G 125       1.823  20.467  50.563  1.00 70.30           C
ATOM   1616  HD2 HIS G 125       1.974  20.972  49.620  1.00 70.30           H
ATOM   1617  ND1 HIS G 125       1.332  18.928  52.065  1.00 70.30           N
ATOM   1618  HD1 HIS G 125       1.082  18.045  52.488  1.00 70.30           H
ATOM   1619  CE1 HIS G 125       1.752  20.031  52.705  1.00 70.30           C
ATOM   1620  HE1 HIS G 125       1.851  20.127  53.777  1.00 70.30           H
ATOM   1621  NE2 HIS G 125       2.069  21.000  51.834  1.00 70.30           N
ATOM   1622  N   THR G 126       2.440  15.086  48.134  1.00 74.00           N
ATOM   1623  H   THR G 126       3.395  15.256  48.415  1.00 74.00           H
ATOM   1624  CA  THR G 126       2.180  13.911  47.294  1.00 74.00           C
ATOM   1625  HA  THR G 126       1.146  13.949  46.952  1.00 74.00           H
ATOM   1626  C   THR G 126       2.335  12.603  48.069  1.00 74.00           C
ATOM   1627  CB  THR G 126       3.050  13.900  46.031  1.00 74.00           C
ATOM   1628  HB  THR G 126       2.688  13.093  45.394  1.00 74.00           H
ATOM   1629  O   THR G 126       2.979  12.544  49.115  1.00 74.00           O
ATOM   1630  CG2 THR G 126       2.953  15.195  45.225  1.00 74.00           C
ATOM   1631 HG21 THR G 126       3.366  16.027  45.795  1.00 74.00           H
ATOM   1632 HG22 THR G 126       1.911  15.406  44.986  1.00 74.00           H
ATOM   1633 HG23 THR G 126       3.523  15.087  44.303  1.00 74.00           H
ATOM   1634  OG1 THR G 126       4.394  13.624  46.329  1.00 74.00           O
ATOM   1635  HG1 THR G 126       4.784  14.380  46.773  1.00 74.00           H
ATOM   1636  N   TRP G 127       1.730  11.529  47.560  1.00 80.09           N
ATOM   1637  H   TRP G 127       1.241  11.616  46.681  1.00 80.09           H
ATOM   1638  CA  TRP G 127       1.868  10.190  48.130  1.00 80.09           C
ATOM   1639  HA  TRP G 127       2.108  10.276  49.190  1.00 80.09           H
ATOM   1640  C   TRP G 127       2.998   9.419  47.456  1.00 80.09           C
ATOM   1641  CB  TRP G 127       0.541   9.442  48.019  1.00 80.09           C
ATOM   1642  HB2 TRP G 127       0.715   8.388  48.232  1.00 80.09           H
ATOM   1643  HB3 TRP G 127       0.160   9.512  47.000  1.00 80.09           H
ATOM   1644  O   TRP G 127       2.990   9.241  46.238  1.00 80.09           O
ATOM   1645  CG  TRP G 127      -0.489   9.937  48.978  1.00 80.09           C
ATOM   1646  CD1 TRP G 127      -1.566  10.701  48.688  1.00 80.09           C
ATOM   1647  HD1 TRP G 127      -1.841  11.042  47.701  1.00 80.09           H
ATOM   1648  CD2 TRP G 127      -0.535   9.710  50.414  1.00 80.09           C
ATOM   1649  CE2 TRP G 127      -1.675  10.376  50.939  1.00 80.09           C
ATOM   1650  CE3 TRP G 127       0.282   9.009  51.322  1.00 80.09           C
ATOM   1651  HE3 TRP G 127       1.150   8.493  50.939  1.00 80.09           H
ATOM   1652  NE1 TRP G 127      -2.288  10.935  49.843  1.00 80.09           N
ATOM   1653  HE1 TRP G 127      -3.172  11.423  49.865  1.00 80.09           H
ATOM   1654  CH2 TRP G 127      -1.106   9.720  53.196  1.00 80.09           C
ATOM   1655  HH2 TRP G 127      -1.282   9.746  54.261  1.00 80.09           H
ATOM   1656  CZ2 TRP G 127      -1.962  10.387  52.305  1.00 80.09           C
ATOM   1657  HZ2 TRP G 127      -2.818  10.945  52.655  1.00 80.09           H
ATOM   1658  CZ3 TRP G 127       0.007   9.026  52.701  1.00 80.09           C
ATOM   1659  HZ3 TRP G 127       0.657   8.512  53.394  1.00 80.09           H
ATOM   1660  N   ALA G 128       3.933   8.903  48.254  1.00 86.23           N
ATOM   1661  H   ALA G 128       3.926   9.159  49.232  1.00 86.23           H
ATOM   1662  CA  ALA G 128       5.016   8.060  47.763  1.00 86.23           C
ATOM   1663  HA  ALA G 128       4.794   7.795  46.729  1.00 86.23           H
ATOM   1664  C   ALA G 128       5.190   6.776  48.600  1.00 86.23           C
ATOM   1665  CB  ALA G 128       6.304   8.873  47.711  1.00 86.23           C
ATOM   1666  HB1 ALA G 128       7.106   8.277  47.276  1.00 86.23           H
ATOM   1667  HB2 ALA G 128       6.145   9.758  47.095  1.00 86.23           H
ATOM   1668  HB3 ALA G 128       6.581   9.172  48.722  1.00 86.23           H
ATOM   1669  O   ALA G 128       5.210   6.842  49.833  1.00 86.23           O
ATOM   1670  N   PRO G 129       5.370   5.601  47.962  1.00 88.68           N
ATOM   1671  CA  PRO G 129       5.113   5.336  46.538  1.00 88.68           C
ATOM   1672  HA  PRO G 129       5.753   5.970  45.924  1.00 88.68           H
ATOM   1673  C   PRO G 129       3.635   5.593  46.164  1.00 88.68           C
ATOM   1674  CB  PRO G 129       5.514   3.870  46.328  1.00 88.68           C
ATOM   1675  HB2 PRO G 129       6.572   3.814  46.074  1.00 88.68           H
ATOM   1676  HB3 PRO G 129       4.914   3.373  45.565  1.00 88.68           H
ATOM   1677  O   PRO G 129       2.812   5.778  47.065  1.00 88.68           O
ATOM   1678  CG  PRO G 129       5.286   3.249  47.700  1.00 88.68           C
ATOM   1679  HG2 PRO G 129       5.891   2.355  47.854  1.00 88.68           H
ATOM   1680  HG3 PRO G 129       4.224   3.031  47.819  1.00 88.68           H
ATOM   1681  CD  PRO G 129       5.665   4.364  48.662  1.00 88.68           C
ATOM   1682  HD2 PRO G 129       5.089   4.275  49.583  1.00 88.68           H
ATOM   1683  HD3 PRO G 129       6.732   4.321  48.881  1.00 88.68           H
ATOM   1684  N   PRO G 130       3.285   5.618  44.865  1.00 83.61           N
ATOM   1685  CA  PRO G 130       1.900   5.759  44.416  1.00 83.61           C
ATOM   1686  HA  PRO G 130       1.547   6.755  44.685  1.00 83.61           H
ATOM   1687  C   PRO G 130       0.976   4.704  45.032  1.00 83.61           C
ATOM   1688  CB  PRO G 130       1.937   5.624  42.890  1.00 83.61           C
ATOM   1689  HB2 PRO G 130       1.201   6.269  42.410  1.00 83.61           H
ATOM   1690  HB3 PRO G 130       1.776   4.585  42.601  1.00 83.61           H
ATOM   1691  O   PRO G 130       1.430   3.626  45.430  1.00 83.61           O
ATOM   1692  CG  PRO G 130       3.364   6.029  42.532  1.00 83.61           C
ATOM   1693  HG2 PRO G 130       3.691   5.577  41.595  1.00 83.61           H
ATOM   1694  HG3 PRO G 130       3.433   7.115  42.479  1.00 83.61           H
ATOM   1695  CD  PRO G 130       4.176   5.524  43.720  1.00 83.61           C
ATOM   1696  HD2 PRO G 130       5.067   6.140  43.846  1.00 83.61           H
ATOM   1697  HD3 PRO G 130       4.451   4.482  43.556  1.00 83.61           H
ATOM   1698  N   PHE G 131      -0.320   5.006  45.085  1.00 81.41           N
ATOM   1699  H   PHE G 131      -0.644   5.891  44.720  1.00 81.41           H
ATOM   1700  CA  PHE G 131      -1.316   4.070  45.599  1.00 81.41           C
ATOM   1701  HA  PHE G 131      -1.026   3.803  46.615  1.00 81.41           H
ATOM   1702  C   PHE G 131      -1.355   2.777  44.773  1.00 81.41           C
ATOM   1703  CB  PHE G 131      -2.698   4.731  45.637  1.00 81.41           C
ATOM   1704  HB2 PHE G 131      -3.428   3.986  45.955  1.00 81.41           H
ATOM   1705  HB3 PHE G 131      -2.965   5.030  44.623  1.00 81.41           H
ATOM   1706  O   PHE G 131      -1.198   2.826  43.549  1.00 81.41           O
ATOM   1707  CG  PHE G 131      -2.844   5.930  46.554  1.00 81.41           C
ATOM   1708  CD1 PHE G 131      -1.927   6.187  47.594  1.00 81.41           C
ATOM   1709  HD1 PHE G 131      -1.067   5.555  47.759  1.00 81.41           H
ATOM   1710  CD2 PHE G 131      -3.947   6.783  46.376  1.00 81.41           C
ATOM   1711  HD2 PHE G 131      -4.651   6.596  45.578  1.00 81.41           H
ATOM   1712  CE1 PHE G 131      -2.148   7.252  48.475  1.00 81.41           C
ATOM   1713  HE1 PHE G 131      -1.456   7.423  49.287  1.00 81.41           H
ATOM   1714  CE2 PHE G 131      -4.149   7.867  47.242  1.00 81.41           C
ATOM   1715  HE2 PHE G 131      -4.986   8.532  47.086  1.00 81.41           H
ATOM   1716  CZ  PHE G 131      -3.277   8.071  48.321  1.00 81.41           C
ATOM   1717  HZ  PHE G 131      -3.483   8.862  49.026  1.00 81.41           H
ATOM   1718  N   PRO G 132      -1.550   1.617  45.420  1.00 88.05           N
ATOM   1719  CA  PRO G 132      -1.714   0.357  44.715  1.00 88.05           C
ATOM   1720  HA  PRO G 132      -0.928   0.230  43.971  1.00 88.05           H
ATOM   1721  C   PRO G 132      -3.075   0.292  44.011  1.00 88.05           C
ATOM   1722  CB  PRO G 132      -1.578  -0.712  45.797  1.00 88.05           C
ATOM   1723  HB2 PRO G 132      -0.522  -0.917  45.973  1.00 88.05           H
ATOM   1724  HB3 PRO G 132      -2.106  -1.630  45.539  1.00 88.05           H
ATOM   1725  O   PRO G 132      -3.982   1.076  44.283  1.00 88.05           O
ATOM   1726  CG  PRO G 132      -2.184  -0.029  47.023  1.00 88.05           C
ATOM   1727  HG2 PRO G 132      -3.271  -0.097  46.983  1.00 88.05           H
ATOM   1728  HG3 PRO G 132      -1.808  -0.459  47.951  1.00 88.05           H
ATOM   1729  CD  PRO G 132      -1.753   1.428  46.852  1.00 88.05           C
ATOM   1730  HD2 PRO G 132      -2.529   2.090  47.236  1.00 88.05           H
ATOM   1731  HD3 PRO G 132      -0.815   1.602  47.378  1.00 88.05           H
ATOM   1732  N   ILE G 133      -3.230  -0.703  43.144  1.00 87.44           N
ATOM   1733  H   ILE G 133      -2.441  -1.313  42.985  1.00 87.44           H
ATOM   1734  CA  ILE G 133      -4.496  -1.070  42.503  1.00 87.44           C
ATOM   1735  HA  ILE G 133      -5.282  -0.411  42.870  1.00 87.44           H
ATOM   1736  C   ILE G 133      -4.896  -2.488  42.921  1.00 87.44           C
ATOM   1737  CB  ILE G 133      -4.425  -0.909  40.964  1.00 87.44           C
ATOM   1738  HB  ILE G 133      -5.191  -1.549  40.524  1.00 87.44           H
ATOM   1739  O   ILE G 133      -4.055  -3.385  43.002  1.00 87.44           O
ATOM   1740  CG1 ILE G 133      -3.050  -1.318  40.384  1.00 87.44           C
ATOM   1741 HG12 ILE G 133      -2.298  -0.578  40.657  1.00 87.44           H
ATOM   1742 HG13 ILE G 133      -2.760  -2.271  40.826  1.00 87.44           H
ATOM   1743  CG2 ILE G 133      -4.767   0.542  40.587  1.00 87.44           C
ATOM   1744 HG21 ILE G 133      -4.022   1.221  41.002  1.00 87.44           H
ATOM   1745 HG22 ILE G 133      -5.745   0.810  40.985  1.00 87.44           H
ATOM   1746 HG23 ILE G 133      -4.798   0.660  39.504  1.00 87.44           H
ATOM   1747  CD1 ILE G 133      -3.027  -1.489  38.862  1.00 87.44           C
ATOM   1748 HD11 ILE G 133      -3.210  -0.534  38.368  1.00 87.44           H
ATOM   1749 HD12 ILE G 133      -3.787  -2.208  38.558  1.00 87.44           H
ATOM   1750 HD13 ILE G 133      -2.048  -1.857  38.557  1.00 87.44           H
ATOM   1751  N   CYS G 134      -6.185  -2.696  43.179  1.00 89.82           N
ATOM   1752  H   CYS G 134      -6.826  -1.918  43.129  1.00 89.82           H
ATOM   1753  CA  CYS G 134      -6.754  -4.007  43.485  1.00 89.82           C
ATOM   1754  HA  CYS G 134      -5.983  -4.657  43.901  1.00 89.82           H
ATOM   1755  C   CYS G 134      -7.271  -4.659  42.201  1.00 89.82           C
ATOM   1756  CB  CYS G 134      -7.846  -3.835  44.545  1.00 89.82           C
ATOM   1757  HB2 CYS G 134      -8.568  -3.095  44.198  1.00 89.82           H
ATOM   1758  HB3 CYS G 134      -8.383  -4.774  44.677  1.00 89.82           H
ATOM   1759  O   CYS G 134      -8.359  -4.330  41.729  1.00 89.82           O
ATOM   1760  SG  CYS G 134      -7.201  -3.322  46.152  1.00 89.82           S
ATOM   1761  N   LYS G 135      -6.480  -5.567  41.618  1.00 88.62           N
ATOM   1762  H   LYS G 135      -5.650  -5.854  42.117  1.00 88.62           H
ATOM   1763  CA  LYS G 135      -6.849  -6.303  40.395  1.00 88.62           C
ATOM   1764  HA  LYS G 135      -7.517  -5.675  39.806  1.00 88.62           H
ATOM   1765  C   LYS G 135      -7.626  -7.568  40.779  1.00 88.62           C
ATOM   1766  CB  LYS G 135      -5.585  -6.591  39.557  1.00 88.62           C
ATOM   1767  HB2 LYS G 135      -5.069  -7.457  39.972  1.00 88.62           H
ATOM   1768  HB3 LYS G 135      -4.916  -5.733  39.617  1.00 88.62           H
ATOM   1769  O   LYS G 135      -7.318  -8.161  41.810  1.00 88.62           O
ATOM   1770  CG  LYS G 135      -5.905  -6.837  38.070  1.00 88.62           C
ATOM   1771  HG2 LYS G 135      -6.369  -5.942  37.655  1.00 88.62           H
ATOM   1772  HG3 LYS G 135      -6.614  -7.661  37.992  1.00 88.62           H
ATOM   1773  CD  LYS G 135      -4.656  -7.190  37.237  1.00 88.62           C
ATOM   1774  HD2 LYS G 135      -3.922  -6.387  37.308  1.00 88.62           H
ATOM   1775  HD3 LYS G 135      -4.226  -8.107  37.640  1.00 88.62           H
ATOM   1776  CE  LYS G 135      -5.037  -7.415  35.761  1.00 88.62           C
ATOM   1777  HE2 LYS G 135      -5.956  -8.001  35.733  1.00 88.62           H
ATOM   1778  HE3 LYS G 135      -5.260  -6.456  35.292  1.00 88.62           H
ATOM   1779  NZ  LYS G 135      -4.002  -8.150  34.977  1.00 88.62           N
ATOM   1780  HZ1 LYS G 135      -3.876  -9.088  35.329  1.00 88.62           H
ATOM   1781  HZ2 LYS G 135      -4.324  -8.283  34.029  1.00 88.62           H
ATOM   1782  HZ3 LYS G 135      -3.096  -7.705  34.953  1.00 88.62           H
ATOM   1783  N   SER G 136      -8.633  -7.964  39.998  1.00 89.62           N
ATOM   1784  H   SER G 136      -8.820  -7.460  39.143  1.00 89.62           H
ATOM   1785  CA  SER G 136      -9.349  -9.233  40.226  1.00 89.62           C
ATOM   1786  HA  SER G 136      -9.828  -9.204  41.205  1.00 89.62           H
ATOM   1787  C   SER G 136      -8.374 -10.419  40.194  1.00 89.62           C
ATOM   1788  CB  SER G 136     -10.438  -9.440  39.166  1.00 89.62           C
ATOM   1789  HB2 SER G 136      -9.979  -9.570  38.186  1.00 89.62           H
ATOM   1790  HB3 SER G 136     -11.104  -8.578  39.147  1.00 89.62           H
ATOM   1791  O   SER G 136      -7.370 -10.355  39.481  1.00 89.62           O
ATOM   1792  OG  SER G 136     -11.176 -10.595  39.503  1.00 89.62           O
ATOM   1793  HG  SER G 136     -11.789 -10.818  38.798  1.00 89.62           H
ATOM   1794  N   ARG G 137      -8.643 -11.491  40.957  1.00 88.88           N
ATOM   1795  H   ARG G 137      -9.489 -11.473  41.509  1.00 88.88           H
ATOM   1796  CA  ARG G 137      -7.887 -12.760  40.813  1.00 88.88           C
ATOM   1797  HA  ARG G 137      -6.857 -12.505  40.567  1.00 88.88           H
ATOM   1798  C   ARG G 137      -8.368 -13.605  39.635  1.00 88.88           C
ATOM   1799  CB  ARG G 137      -7.857 -13.641  42.077  1.00 88.88           C
ATOM   1800  HB2 ARG G 137      -6.974 -14.278  42.020  1.00 88.88           H
ATOM   1801  HB3 ARG G 137      -8.732 -14.290  42.076  1.00 88.88           H
ATOM   1802  O   ARG G 137      -7.706 -14.588  39.308  1.00 88.88           O
ATOM   1803  CG  ARG G 137      -7.839 -12.890  43.403  1.00 88.88           C
ATOM   1804  HG2 ARG G 137      -7.145 -12.049  43.402  1.00 88.88           H
ATOM   1805  HG3 ARG G 137      -8.848 -12.492  43.504  1.00 88.88           H
ATOM   1806  CD  ARG G 137      -7.633 -13.766  44.636  1.00 88.88           C
ATOM   1807  HD2 ARG G 137      -7.890 -13.162  45.507  1.00 88.88           H
ATOM   1808  HD3 ARG G 137      -8.326 -14.605  44.581  1.00 88.88           H
ATOM   1809  NE  ARG G 137      -6.260 -14.269  44.800  1.00 88.88           N
ATOM   1810  HE  ARG G 137      -5.612 -14.218  44.027  1.00 88.88           H
ATOM   1811  NH1 ARG G 137      -6.597 -15.258  46.839  1.00 88.88           N
ATOM   1812 HH11 ARG G 137      -6.235 -15.780  47.624  1.00 88.88           H
ATOM   1813 HH12 ARG G 137      -7.565 -14.971  46.793  1.00 88.88           H
ATOM   1814  NH2 ARG G 137      -4.580 -15.333  45.884  1.00 88.88           N
ATOM   1815 HH21 ARG G 137      -4.211 -15.929  46.612  1.00 88.88           H
ATOM   1816 HH22 ARG G 137      -4.064 -15.227  45.022  1.00 88.88           H
ATOM   1817  CZ  ARG G 137      -5.817 -14.945  45.840  1.00 88.88           C
ATOM   1818  N   ASP G 138      -9.494 -13.241  39.032  1.00 90.08           N
ATOM   1819  H   ASP G 138      -9.978 -12.420  39.365  1.00 90.08           H
ATOM   1820  CA  ASP G 138      -9.952 -13.827  37.777  1.00 90.08           C
ATOM   1821  HA  ASP G 138      -9.765 -14.901  37.796  1.00 90.08           H
ATOM   1822  C   ASP G 138      -9.162 -13.232  36.613  1.00 90.08           C
ATOM   1823  CB  ASP G 138     -11.460 -13.615  37.597  1.00 90.08           C
ATOM   1824  HB2 ASP G 138     -11.668 -12.546  37.564  1.00 90.08           H
ATOM   1825  HB3 ASP G 138     -11.764 -14.047  36.644  1.00 90.08           H
ATOM   1826  O   ASP G 138      -8.746 -12.070  36.652  1.00 90.08           O
ATOM   1827  CG  ASP G 138     -12.289 -14.267  38.707  1.00 90.08           C
ATOM   1828  OD1 ASP G 138     -11.857 -15.322  39.237  1.00 90.08           O
ATOM   1829  OD2 ASP G 138     -13.368 -13.712  39.005  1.00 90.08           O
ATOM   1830  N   CYS G 139      -8.935 -14.042  35.590  1.00 88.78           N
ATOM   1831  H   CYS G 139      -9.384 -14.946  35.570  1.00 88.78           H
ATOM   1832  CA  CYS G 139      -8.184 -13.653  34.415  1.00 88.78           C
ATOM   1833  HA  CYS G 139      -7.445 -12.903  34.697  1.00 88.78           H
ATOM   1834  C   CYS G 139      -9.114 -13.028  33.379  1.00 88.78           C
ATOM   1835  CB  CYS G 139      -7.429 -14.864  33.861  1.00 88.78           C
ATOM   1836  HB2 CYS G 139      -8.138 -15.650  33.602  1.00 88.78           H
ATOM   1837  HB3 CYS G 139      -6.916 -14.560  32.949  1.00 88.78           H
ATOM   1838  O   CYS G 139     -10.267 -13.433  33.220  1.00 88.78           O
ATOM   1839  SG  CYS G 139      -6.198 -15.516  35.015  1.00 88.78           S
ATOM   1840  N   ASP G 140      -8.584 -12.070  32.628  1.00 87.62           N
ATOM   1841  H   ASP G 140      -7.647 -11.744  32.818  1.00 87.62           H
ATOM   1842  CA  ASP G 140      -9.244 -11.615  31.412  1.00 87.62           C
ATOM   1843  HA  ASP G 140     -10.279 -11.383  31.661  1.00 87.62           H
ATOM   1844  C   ASP G 140      -9.220 -12.743  30.357  1.00 87.62           C
ATOM   1845  CB  ASP G 140      -8.580 -10.326  30.908  1.00 87.62           C
ATOM   1846  HB2 ASP G 140      -7.525 -10.519  30.714  1.00 87.62           H
ATOM   1847  HB3 ASP G 140      -9.045 -10.028  29.968  1.00 87.62           H
ATOM   1848  O   ASP G 140      -8.316 -13.595  30.386  1.00 87.62           O
ATOM   1849  CG  ASP G 140      -8.724  -9.171  31.908  1.00 87.62           C
ATOM   1850  OD1 ASP G 140      -9.871  -8.901  32.329  1.00 87.62           O
ATOM   1851  OD2 ASP G 140      -7.682  -8.554  32.245  1.00 87.62           O
ATOM   1852  N   PRO G 141     -10.186 -12.768  29.417  1.00 84.78           N
ATOM   1853  CA  PRO G 141     -10.178 -13.722  28.317  1.00 84.78           C
ATOM   1854  HA  PRO G 141     -10.423 -14.698  28.735  1.00 84.78           H
ATOM   1855  C   PRO G 141      -8.810 -13.736  27.612  1.00 84.78           C
ATOM   1856  CB  PRO G 141     -11.297 -13.288  27.368  1.00 84.78           C
ATOM   1857  HB2 PRO G 141     -10.908 -12.605  26.613  1.00 84.78           H
ATOM   1858  HB3 PRO G 141     -11.776 -14.145  26.895  1.00 84.78           H
ATOM   1859  O   PRO G 141      -8.271 -12.668  27.302  1.00 84.78           O
ATOM   1860  CG  PRO G 141     -12.258 -12.531  28.282  1.00 84.78           C
ATOM   1861  HG2 PRO G 141     -12.924 -13.235  28.782  1.00 84.78           H
ATOM   1862  HG3 PRO G 141     -12.834 -11.785  27.734  1.00 84.78           H
ATOM   1863  CD  PRO G 141     -11.337 -11.885  29.315  1.00 84.78           C
ATOM   1864  HD2 PRO G 141     -11.857 -11.791  30.268  1.00 84.78           H
ATOM   1865  HD3 PRO G 141     -11.013 -10.907  28.959  1.00 84.78           H
ATOM   1866  N   PRO G 142      -8.224 -14.919  27.378  1.00 84.00           N
ATOM   1867  CA  PRO G 142      -6.925 -15.040  26.728  1.00 84.00           C
ATOM   1868  HA  PRO G 142      -6.184 -14.448  27.266  1.00 84.00           H
ATOM   1869  C   PRO G 142      -6.994 -14.556  25.269  1.00 84.00           C
ATOM   1870  CB  PRO G 142      -6.566 -16.525  26.831  1.00 84.00           C
ATOM   1871  HB2 PRO G 142      -6.059 -16.732  27.774  1.00 84.00           H
ATOM   1872  HB3 PRO G 142      -5.973 -16.850  25.977  1.00 84.00           H
ATOM   1873  O   PRO G 142      -8.050 -14.572  24.636  1.00 84.00           O
ATOM   1874  CG  PRO G 142      -7.942 -17.185  26.816  1.00 84.00           C
ATOM   1875  HG2 PRO G 142      -7.979 -18.185  27.247  1.00 84.00           H
ATOM   1876  HG3 PRO G 142      -8.287 -17.221  25.782  1.00 84.00           H
ATOM   1877  CD  PRO G 142      -8.815 -16.225  27.597  1.00 84.00           C
ATOM   1878  HD2 PRO G 142      -9.838 -16.272  27.222  1.00 84.00           H
ATOM   1879  HD3 PRO G 142      -8.784 -16.470  28.658  1.00 84.00           H
ATOM   1880  N   GLY G 143      -5.858 -14.126  24.715  1.00 85.77           N
ATOM   1881  H   GLY G 143      -5.009 -14.202  25.257  1.00 85.77           H
ATOM   1882  CA  GLY G 143      -5.750 -13.822  23.284  1.00 85.77           C
ATOM   1883  HA2 GLY G 143      -6.634 -13.273  22.962  1.00 85.77           H
ATOM   1884  HA3 GLY G 143      -4.872 -13.201  23.105  1.00 85.77           H
ATOM   1885  C   GLY G 143      -5.623 -15.093  22.439  1.00 85.77           C
ATOM   1886  O   GLY G 143      -5.180 -16.122  22.937  1.00 85.77           O
ATOM   1887  N   ASN G 144      -5.953 -15.023  21.148  1.00 84.09           N
ATOM   1888  H   ASN G 144      -6.298 -14.150  20.775  1.00 84.09           H
ATOM   1889  CA  ASN G 144      -5.669 -16.111  20.205  1.00 84.09           C
ATOM   1890  HA  ASN G 144      -5.777 -17.059  20.732  1.00 84.09           H
ATOM   1891  C   ASN G 144      -4.230 -16.004  19.659  1.00 84.09           C
ATOM   1892  CB  ASN G 144      -6.695 -16.102  19.056  1.00 84.09           C
ATOM   1893  HB2 ASN G 144      -6.816 -15.088  18.675  1.00 84.09           H
ATOM   1894  HB3 ASN G 144      -6.315 -16.718  18.241  1.00 84.09           H
ATOM   1895  O   ASN G 144      -3.795 -14.895  19.330  1.00 84.09           O
ATOM   1896  CG  ASN G 144      -8.047 -16.670  19.443  1.00 84.09           C
ATOM   1897  ND2 ASN G 144      -9.062 -16.454  18.643  1.00 84.09           N
ATOM   1898 HD21 ASN G 144      -8.906 -16.038  17.736  1.00 84.09           H
ATOM   1899 HD22 ASN G 144      -9.921 -16.921  18.894  1.00 84.09           H
ATOM   1900  OD1 ASN G 144      -8.219 -17.340  20.441  1.00 84.09           O
ATOM   1901  N   PRO G 145      -3.490 -17.120  19.513  1.00 83.98           N
ATOM   1902  CA  PRO G 145      -2.265 -17.164  18.716  1.00 83.98           C
ATOM   1903  HA  PRO G 145      -1.534 -16.475  19.139  1.00 83.98           H
ATOM   1904  C   PRO G 145      -2.538 -16.807  17.248  1.00 83.98           C
ATOM   1905  CB  PRO G 145      -1.744 -18.603  18.824  1.00 83.98           C
ATOM   1906  HB2 PRO G 145      -0.658 -18.635  18.921  1.00 83.98           H
ATOM   1907  HB3 PRO G 145      -2.052 -19.179  17.951  1.00 83.98           H
ATOM   1908  O   PRO G 145      -3.632 -17.029  16.737  1.00 83.98           O
ATOM   1909  CG  PRO G 145      -2.446 -19.171  20.055  1.00 83.98           C
ATOM   1910  HG2 PRO G 145      -2.576 -20.251  19.987  1.00 83.98           H
ATOM   1911  HG3 PRO G 145      -1.887 -18.904  20.951  1.00 83.98           H
ATOM   1912  CD  PRO G 145      -3.782 -18.437  20.049  1.00 83.98           C
ATOM   1913  HD2 PRO G 145      -4.175 -18.380  21.064  1.00 83.98           H
ATOM   1914  HD3 PRO G 145      -4.488 -18.949  19.395  1.00 83.98           H
ATOM   1915  N   VAL G 146      -1.529 -16.316  16.526  1.00 78.92           N
ATOM   1916  H   VAL G 146      -0.629 -16.195  16.968  1.00 78.92           H
ATOM   1917  CA  VAL G 146      -1.629 -16.172  15.061  1.00 78.92           C
ATOM   1918  HA  VAL G 146      -2.559 -15.655  14.825  1.00 78.92           H
ATOM   1919  C   VAL G 146      -1.679 -17.571  14.436  1.00 78.92           C
ATOM   1920  CB  VAL G 146      -0.456 -15.349  14.492  1.00 78.92           C
ATOM   1921  HB  VAL G 146       0.477 -15.890  14.650  1.00 78.92           H
ATOM   1922  O   VAL G 146      -0.800 -18.376  14.736  1.00 78.92           O
ATOM   1923  CG1 VAL G 146      -0.629 -15.089  12.993  1.00 78.92           C
ATOM   1924 HG11 VAL G 146       0.222 -14.528  12.608  1.00 78.92           H
ATOM   1925 HG12 VAL G 146      -1.545 -14.528  12.808  1.00 78.92           H
ATOM   1926 HG13 VAL G 146      -0.683 -16.034  12.452  1.00 78.92           H
ATOM   1927  CG2 VAL G 146      -0.341 -13.977  15.173  1.00 78.92           C
ATOM   1928 HG21 VAL G 146      -1.280 -13.433  15.072  1.00 78.92           H
ATOM   1929 HG22 VAL G 146      -0.110 -14.097  16.231  1.00 78.92           H
ATOM   1930 HG23 VAL G 146       0.461 -13.400  14.711  1.00 78.92           H
ATOM   1931  N   HIS G 147      -2.675 -17.847  13.584  1.00 73.75           N
ATOM   1932  H   HIS G 147      -3.352 -17.124  13.391  1.00 73.75           H
ATOM   1933  CA  HIS G 147      -2.984 -19.185  13.037  1.00 73.75           C
ATOM   1934  HA  HIS G 147      -3.889 -19.076  12.438  1.00 73.75           H
ATOM   1935  C   HIS G 147      -3.344 -20.230  14.104  1.00 73.75           C
ATOM   1936  CB  HIS G 147      -1.886 -19.669  12.079  1.00 73.75           C
ATOM   1937  HB2 HIS G 147      -2.217 -20.594  11.606  1.00 73.75           H
ATOM   1938  HB3 HIS G 147      -0.974 -19.890  12.634  1.00 73.75           H
ATOM   1939  O   HIS G 147      -2.997 -21.408  13.990  1.00 73.75           O
ATOM   1940  CG  HIS G 147      -1.584 -18.682  10.993  1.00 73.75           C
ATOM   1941  CD2 HIS G 147      -0.417 -17.998  10.804  1.00 73.75           C
ATOM   1942  HD2 HIS G 147       0.463 -18.074  11.426  1.00 73.75           H
ATOM   1943  ND1 HIS G 147      -2.449 -18.319   9.994  1.00 73.75           N
ATOM   1944  HD1 HIS G 147      -3.357 -18.732   9.839  1.00 73.75           H
ATOM   1945  CE1 HIS G 147      -1.816 -17.426   9.215  1.00 73.75           C
ATOM   1946  HE1 HIS G 147      -2.238 -16.985   8.324  1.00 73.75           H
ATOM   1947  NE2 HIS G 147      -0.567 -17.192   9.668  1.00 73.75           N
ATOM   1948  N   GLY G 148      -4.005 -19.795  15.177  1.00 85.65           N
ATOM   1949  H   GLY G 148      -4.283 -18.825  15.231  1.00 85.65           H
ATOM   1950  CA  GLY G 148      -4.469 -20.673  16.238  1.00 85.65           C
ATOM   1951  HA2 GLY G 148      -3.648 -20.888  16.921  1.00 85.65           H
ATOM   1952  HA3 GLY G 148      -4.813 -21.613  15.805  1.00 85.65           H
ATOM   1953  C   GLY G 148      -5.625 -20.084  17.035  1.00 85.65           C
ATOM   1954  O   GLY G 148      -6.052 -18.948  16.837  1.00 85.65           O
ATOM   1955  N   TYR G 149      -6.132 -20.880  17.963  1.00 88.12           N
ATOM   1956  H   TYR G 149      -5.709 -21.789  18.090  1.00 88.12           H
ATOM   1957  CA  TYR G 149      -7.251 -20.539  18.834  1.00 88.12           C
ATOM   1958  HA  TYR G 149      -7.264 -19.462  19.000  1.00 88.12           H
ATOM   1959  C   TYR G 149      -7.080 -21.211  20.199  1.00 88.12           C
ATOM   1960  CB  TYR G 149      -8.570 -20.933  18.146  1.00 88.12           C
ATOM   1961  HB2 TYR G 149      -8.659 -20.364  17.220  1.00 88.12           H
ATOM   1962  HB3 TYR G 149      -9.402 -20.628  18.780  1.00 88.12           H
ATOM   1963  O   TYR G 149      -6.179 -22.028  20.390  1.00 88.12           O
ATOM   1964  CG  TYR G 149      -8.720 -22.409  17.816  1.00 88.12           C
ATOM   1965  CD1 TYR G 149      -8.202 -22.922  16.609  1.00 88.12           C
ATOM   1966  HD1 TYR G 149      -7.694 -22.270  15.914  1.00 88.12           H
ATOM   1967  CD2 TYR G 149      -9.397 -23.266  18.709  1.00 88.12           C
ATOM   1968  HD2 TYR G 149      -9.807 -22.879  19.630  1.00 88.12           H
ATOM   1969  CE1 TYR G 149      -8.349 -24.288  16.300  1.00 88.12           C
ATOM   1970  HE1 TYR G 149      -7.948 -24.694  15.383  1.00 88.12           H
ATOM   1971  CE2 TYR G 149      -9.554 -24.630  18.398  1.00 88.12           C
ATOM   1972  HE2 TYR G 149     -10.073 -25.286  19.081  1.00 88.12           H
ATOM   1973  OH  TYR G 149      -9.167 -26.461  16.898  1.00 88.12           O
ATOM   1974  HH  TYR G 149      -9.627 -26.938  17.593  1.00 88.12           H
ATOM   1975  CZ  TYR G 149      -9.030 -25.143  17.192  1.00 88.12           C
ATOM   1976  N   PHE G 150      -7.925 -20.862  21.165  1.00 89.92           N
ATOM   1977  H   PHE G 150      -8.636 -20.170  20.975  1.00 89.92           H
ATOM   1978  CA  PHE G 150      -8.032 -21.593  22.427  1.00 89.92           C
ATOM   1979  HA  PHE G 150      -7.340 -22.436  22.406  1.00 89.92           H
ATOM   1980  C   PHE G 150      -9.429 -22.192  22.603  1.00 89.92           C
ATOM   1981  CB  PHE G 150      -7.630 -20.703  23.613  1.00 89.92           C
ATOM   1982  HB2 PHE G 150      -7.534 -21.326  24.502  1.00 89.92           H
ATOM   1983  HB3 PHE G 150      -6.649 -20.272  23.411  1.00 89.92           H
ATOM   1984  O   PHE G 150     -10.416 -21.658  22.100  1.00 89.92           O
ATOM   1985  CG  PHE G 150      -8.603 -19.580  23.906  1.00 89.92           C
ATOM   1986  CD1 PHE G 150      -8.445 -18.332  23.280  1.00 89.92           C
ATOM   1987  HD1 PHE G 150      -7.588 -18.154  22.647  1.00 89.92           H
ATOM   1988  CD2 PHE G 150      -9.693 -19.793  24.770  1.00 89.92           C
ATOM   1989  HD2 PHE G 150      -9.819 -20.747  25.260  1.00 89.92           H
ATOM   1990  CE1 PHE G 150      -9.402 -17.319  23.465  1.00 89.92           C
ATOM   1991  HE1 PHE G 150      -9.275 -16.367  22.971  1.00 89.92           H
ATOM   1992  CE2 PHE G 150     -10.638 -18.772  24.974  1.00 89.92           C
ATOM   1993  HE2 PHE G 150     -11.483 -18.943  25.625  1.00 89.92           H
ATOM   1994  CZ  PHE G 150     -10.501 -17.540  24.313  1.00 89.92           C
ATOM   1995  HZ  PHE G 150     -11.229 -16.756  24.464  1.00 89.92           H
ATOM   1996  N   GLU G 151      -9.514 -23.277  23.366  1.00 88.48           N
ATOM   1997  H   GLU G 151      -8.652 -23.686  23.698  1.00 88.48           H
ATOM   1998  CA  GLU G 151     -10.752 -23.805  23.930  1.00 88.48           C
ATOM   1999  HA  GLU G 151     -11.598 -23.278  23.489  1.00 88.48           H
ATOM   2000  C   GLU G 151     -10.789 -23.591  25.444  1.00 88.48           C
ATOM   2001  CB  GLU G 151     -10.938 -25.295  23.643  1.00 88.48           C
ATOM   2002  HB2 GLU G 151     -10.066 -25.834  24.013  1.00 88.48           H
ATOM   2003  HB3 GLU G 151     -11.802 -25.639  24.211  1.00 88.48           H
ATOM   2004  O   GLU G 151      -9.805 -23.799  26.158  1.00 88.48           O
ATOM   2005  CG  GLU G 151     -11.202 -25.613  22.167  1.00 88.48           C
ATOM   2006  HG2 GLU G 151     -10.330 -25.336  21.574  1.00 88.48           H
ATOM   2007  HG3 GLU G 151     -12.048 -25.014  21.830  1.00 88.48           H
ATOM   2008  CD  GLU G 151     -11.510 -27.106  21.969  1.00 88.48           C
ATOM   2009  OE1 GLU G 151     -12.362 -27.401  21.102  1.00 88.48           O
ATOM   2010  OE2 GLU G 151     -10.910 -27.932  22.701  1.00 88.48           O
ATOM   2011  N   GLY G 152     -11.966 -23.200  25.927  1.00 87.91           N
ATOM   2012  H   GLY G 152     -12.695 -23.008  25.256  1.00 87.91           H
ATOM   2013  CA  GLY G 152     -12.252 -22.926  27.330  1.00 87.91           C
ATOM   2014  HA2 GLY G 152     -11.326 -22.785  27.889  1.00 87.91           H
ATOM   2015  HA3 GLY G 152     -12.780 -23.778  27.758  1.00 87.91           H
ATOM   2016  C   GLY G 152     -13.102 -21.667  27.463  1.00 87.91           C
ATOM   2017  O   GLY G 152     -12.834 -20.647  26.839  1.00 87.91           O
ATOM   2018  N   ASN G 153     -14.165 -21.739  28.256  1.00 83.91           N
ATOM   2019  H   ASN G 153     -14.363 -22.611  28.726  1.00 83.91           H
ATOM   2020  CA  ASN G 153     -15.140 -20.656  28.428  1.00 83.91           C
ATOM   2021  HA  ASN G 153     -14.862 -19.815  27.794  1.00 83.91           H
ATOM   2022  C   ASN G 153     -15.173 -20.095  29.860  1.00 83.91           C
ATOM   2023  CB  ASN G 153     -16.516 -21.161  27.958  1.00 83.91           C
ATOM   2024  HB2 ASN G 153     -17.237 -20.347  28.044  1.00 83.91           H
ATOM   2025  HB3 ASN G 153     -16.451 -21.444  26.908  1.00 83.91           H
ATOM   2026  O   ASN G 153     -16.036 -19.279  30.177  1.00 83.91           O
ATOM   2027  CG  ASN G 153     -17.037 -22.353  28.746  1.00 83.91           C
ATOM   2028  ND2 ASN G 153     -18.261 -22.753  28.500  1.00 83.91           N
ATOM   2029 HD21 ASN G 153     -18.816 -22.288  27.796  1.00 83.91           H
ATOM   2030 HD22 ASN G 153     -18.565 -23.574  29.004  1.00 83.91           H
ATOM   2031  OD1 ASN G 153     -16.366 -22.965  29.562  1.00 83.91           O
ATOM   2032  N   ASN G 154     -14.261 -20.544  30.724  1.00 89.54           N
ATOM   2033  H   ASN G 154     -13.541 -21.162  30.380  1.00 89.54           H
ATOM   2034  CA  ASN G 154     -14.154 -20.106  32.108  1.00 89.54           C
ATOM   2035  HA  ASN G 154     -14.887 -19.320  32.292  1.00 89.54           H
ATOM   2036  C   ASN G 154     -12.763 -19.515  32.364  1.00 89.54           C
ATOM   2037  CB  ASN G 154     -14.485 -21.285  33.038  1.00 89.54           C
ATOM   2038  HB2 ASN G 154     -13.708 -22.045  32.951  1.00 89.54           H
ATOM   2039  HB3 ASN G 154     -15.437 -21.723  32.735  1.00 89.54           H
ATOM   2040  O   ASN G 154     -11.751 -20.159  32.095  1.00 89.54           O
ATOM   2041  CG  ASN G 154     -14.602 -20.866  34.493  1.00 89.54           C
ATOM   2042  ND2 ASN G 154     -14.861 -21.794  35.382  1.00 89.54           N
ATOM   2043 HD21 ASN G 154     -14.754 -21.512  36.346  1.00 89.54           H
ATOM   2044 HD22 ASN G 154     -14.840 -22.765  35.104  1.00 89.54           H
ATOM   2045  OD1 ASN G 154     -14.474 -19.706  34.859  1.00 89.54           O
ATOM   2046  N   PHE G 155     -12.731 -18.296  32.900  1.00 88.23           N
ATOM   2047  H   PHE G 155     -13.612 -17.839  33.085  1.00 88.23           H
ATOM   2048  CA  PHE G 155     -11.506 -17.530  33.156  1.00 88.23           C
ATOM   2049  HA  PHE G 155     -10.642 -18.143  32.899  1.00 88.23           H
ATOM   2050  C   PHE G 155     -11.347 -17.177  34.641  1.00 88.23           C
ATOM   2051  CB  PHE G 155     -11.479 -16.292  32.246  1.00 88.23           C
ATOM   2052  HB2 PHE G 155     -10.462 -15.901  32.220  1.00 88.23           H
ATOM   2053  HB3 PHE G 155     -12.113 -15.525  32.690  1.00 88.23           H
ATOM   2054  O   PHE G 155     -10.519 -16.349  35.013  1.00 88.23           O
ATOM   2055  CG  PHE G 155     -11.937 -16.540  30.817  1.00 88.23           C
ATOM   2056  CD1 PHE G 155     -11.366 -17.575  30.050  1.00 88.23           C
ATOM   2057  HD1 PHE G 155     -10.585 -18.195  30.465  1.00 88.23           H
ATOM   2058  CD2 PHE G 155     -12.975 -15.765  30.268  1.00 88.23           C
ATOM   2059  HD2 PHE G 155     -13.420 -14.970  30.848  1.00 88.23           H
ATOM   2060  CE1 PHE G 155     -11.826 -17.832  28.748  1.00 88.23           C
ATOM   2061  HE1 PHE G 155     -11.388 -18.631  28.168  1.00 88.23           H
ATOM   2062  CE2 PHE G 155     -13.437 -16.023  28.964  1.00 88.23           C
ATOM   2063  HE2 PHE G 155     -14.237 -15.429  28.546  1.00 88.23           H
ATOM   2064  CZ  PHE G 155     -12.859 -17.054  28.203  1.00 88.23           C
ATOM   2065  HZ  PHE G 155     -13.209 -17.255  27.201  1.00 88.23           H
ATOM   2066  N   THR G 156     -12.150 -17.800  35.505  1.00 91.61           N
ATOM   2067  H   THR G 156     -12.793 -18.493  35.150  1.00 91.61           H
ATOM   2068  CA  THR G 156     -12.051 -17.612  36.957  1.00 91.61           C
ATOM   2069  HA  THR G 156     -11.984 -16.541  37.151  1.00 91.61           H
ATOM   2070  C   THR G 156     -10.784 -18.247  37.520  1.00 91.61           C
ATOM   2071  CB  THR G 156     -13.285 -18.139  37.703  1.00 91.61           C
ATOM   2072  HB  THR G 156     -13.119 -18.042  38.776  1.00 91.61           H
ATOM   2073  O   THR G 156     -10.213 -19.156  36.906  1.00 91.61           O
ATOM   2074  CG2 THR G 156     -14.542 -17.354  37.336  1.00 91.61           C
ATOM   2075 HG21 THR G 156     -14.385 -16.300  37.567  1.00 91.61           H
ATOM   2076 HG22 THR G 156     -14.772 -17.456  36.275  1.00 91.61           H
ATOM   2077 HG23 THR G 156     -15.381 -17.718  37.928  1.00 91.61           H
ATOM   2078  OG1 THR G 156     -13.537 -19.494  37.400  1.00 91.61           O
ATOM   2079  HG1 THR G 156     -13.827 -19.522  36.485  1.00 91.61           H
ATOM   2080  N   LEU G 157     -10.352 -17.795  38.699  1.00 89.32           N
ATOM   2081  H   LEU G 157     -10.840 -17.011  39.107  1.00 89.32           H
ATOM   2082  CA  LEU G 157      -9.179 -18.338  39.388  1.00 89.32           C
ATOM   2083  HA  LEU G 157      -8.296 -17.994  38.849  1.00 89.32           H
ATOM   2084  C   LEU G 157      -9.178 -19.879  39.406  1.00 89.32           C
ATOM   2085  CB  LEU G 157      -9.140 -17.775  40.818  1.00 89.32           C
ATOM   2086  HB2 LEU G 157     -10.052 -18.085  41.328  1.00 89.32           H
ATOM   2087  HB3 LEU G 157      -9.139 -16.686  40.769  1.00 89.32           H
ATOM   2088  O   LEU G 157     -10.127 -20.517  39.859  1.00 89.32           O
ATOM   2089  CG  LEU G 157      -7.926 -18.246  41.643  1.00 89.32           C
ATOM   2090  HG  LEU G 157      -7.866 -19.334  41.637  1.00 89.32           H
ATOM   2091  CD1 LEU G 157      -6.609 -17.675  41.112  1.00 89.32           C
ATOM   2092 HD11 LEU G 157      -5.786 -17.967  41.764  1.00 89.32           H
ATOM   2093 HD12 LEU G 157      -6.671 -16.588  41.063  1.00 89.32           H
ATOM   2094 HD13 LEU G 157      -6.415 -18.062  40.111  1.00 89.32           H
ATOM   2095  CD2 LEU G 157      -8.085 -17.804  43.099  1.00 89.32           C
ATOM   2096 HD21 LEU G 157      -9.001 -18.230  43.507  1.00 89.32           H
ATOM   2097 HD22 LEU G 157      -8.137 -16.716  43.146  1.00 89.32           H
ATOM   2098 HD23 LEU G 157      -7.235 -18.157  43.683  1.00 89.32           H
ATOM   2099  N   GLY G 158      -8.079 -20.477  38.942  1.00 90.65           N
ATOM   2100  H   GLY G 158      -7.328 -19.903  38.587  1.00 90.65           H
ATOM   2101  CA  GLY G 158      -7.905 -21.927  38.867  1.00 90.65           C
ATOM   2102  HA2 GLY G 158      -8.368 -22.389  39.739  1.00 90.65           H
ATOM   2103  HA3 GLY G 158      -6.837 -22.145  38.892  1.00 90.65           H
ATOM   2104  C   GLY G 158      -8.491 -22.596  37.618  1.00 90.65           C
ATOM   2105  O   GLY G 158      -8.232 -23.783  37.420  1.00 90.65           O
ATOM   2106  N   SER G 159      -9.218 -21.873  36.760  1.00 91.33           N
ATOM   2107  H   SER G 159      -9.400 -20.903  36.975  1.00 91.33           H
ATOM   2108  CA  SER G 159      -9.725 -22.399  35.481  1.00 91.33           C
ATOM   2109  HA  SER G 159     -10.248 -23.336  35.672  1.00 91.33           H
ATOM   2110  C   SER G 159      -8.594 -22.673  34.495  1.00 91.33           C
ATOM   2111  CB  SER G 159     -10.710 -21.434  34.820  1.00 91.33           C
ATOM   2112  HB2 SER G 159     -10.206 -20.503  34.560  1.00 91.33           H
ATOM   2113  HB3 SER G 159     -11.099 -21.891  33.910  1.00 91.33           H
ATOM   2114  O   SER G 159      -7.590 -21.960  34.498  1.00 91.33           O
ATOM   2115  OG  SER G 159     -11.779 -21.169  35.698  1.00 91.33           O
ATOM   2116  HG  SER G 159     -11.461 -20.532  36.342  1.00 91.33           H
ATOM   2117  N   THR G 160      -8.769 -23.680  33.641  1.00 93.45           N
ATOM   2118  H   THR G 160      -9.614 -24.233  33.681  1.00 93.45           H
ATOM   2119  CA  THR G 160      -7.810 -24.063  32.599  1.00 93.45           C
ATOM   2120  HA  THR G 160      -6.947 -23.402  32.678  1.00 93.45           H
ATOM   2121  C   THR G 160      -8.382 -23.875  31.194  1.00 93.45           C
ATOM   2122  CB  THR G 160      -7.297 -25.501  32.785  1.00 93.45           C
ATOM   2123  HB  THR G 160      -6.738 -25.798  31.897  1.00 93.45           H
ATOM   2124  O   THR G 160      -9.579 -24.054  30.969  1.00 93.45           O
ATOM   2125  CG2 THR G 160      -6.381 -25.625  34.001  1.00 93.45           C
ATOM   2126 HG21 THR G 160      -6.920 -25.355  34.909  1.00 93.45           H
ATOM   2127 HG22 THR G 160      -5.522 -24.968  33.868  1.00 93.45           H
ATOM   2128 HG23 THR G 160      -6.025 -26.652  34.083  1.00 93.45           H
ATOM   2129  OG1 THR G 160      -8.366 -26.400  32.986  1.00 93.45           O
ATOM   2130  HG1 THR G 160      -8.148 -27.201  32.504  1.00 93.45           H
ATOM   2131  N   ILE G 161      -7.511 -23.519  30.252  1.00 92.31           N
ATOM   2132  H   ILE G 161      -6.549 -23.389  30.532  1.00 92.31           H
ATOM   2133  CA  ILE G 161      -7.780 -23.399  28.810  1.00 92.31           C
ATOM   2134  HA  ILE G 161      -8.764 -23.812  28.588  1.00 92.31           H
ATOM   2135  C   ILE G 161      -6.745 -24.218  28.034  1.00 92.31           C
ATOM   2136  CB  ILE G 161      -7.756 -21.923  28.345  1.00 92.31           C
ATOM   2137  HB  ILE G 161      -7.977 -21.907  27.277  1.00 92.31           H
ATOM   2138  O   ILE G 161      -5.649 -24.449  28.545  1.00 92.31           O
ATOM   2139  CG1 ILE G 161      -6.348 -21.308  28.544  1.00 92.31           C
ATOM   2140 HG12 ILE G 161      -5.607 -21.922  28.034  1.00 92.31           H
ATOM   2141 HG13 ILE G 161      -6.099 -21.294  29.605  1.00 92.31           H
ATOM   2142  CG2 ILE G 161      -8.863 -21.121  29.052  1.00 92.31           C
ATOM   2143 HG21 ILE G 161      -8.917 -20.111  28.646  1.00 92.31           H
ATOM   2144 HG22 ILE G 161      -9.827 -21.608  28.901  1.00 92.31           H
ATOM   2145 HG23 ILE G 161      -8.665 -21.072  30.123  1.00 92.31           H
ATOM   2146  CD1 ILE G 161      -6.165 -19.900  27.992  1.00 92.31           C
ATOM   2147 HD11 ILE G 161      -6.501 -19.860  26.956  1.00 92.31           H
ATOM   2148 HD12 ILE G 161      -5.109 -19.634  28.033  1.00 92.31           H
ATOM   2149 HD13 ILE G 161      -6.712 -19.198  28.621  1.00 92.31           H
ATOM   2150  N   SER G 162      -7.061 -24.609  26.800  1.00 93.49           N
ATOM   2151  H   SER G 162      -7.971 -24.364  26.438  1.00 93.49           H
ATOM   2152  CA  SER G 162      -6.135 -25.314  25.900  1.00 93.49           C
ATOM   2153  HA  SER G 162      -5.148 -25.383  26.358  1.00 93.49           H
ATOM   2154  C   SER G 162      -5.993 -24.590  24.567  1.00 93.49           C
ATOM   2155  CB  SER G 162      -6.618 -26.740  25.637  1.00 93.49           C
ATOM   2156  HB2 SER G 162      -7.651 -26.727  25.288  1.00 93.49           H
ATOM   2157  HB3 SER G 162      -5.994 -27.198  24.870  1.00 93.49           H
ATOM   2158  O   SER G 162      -6.999 -24.250  23.957  1.00 93.49           O
ATOM   2159  OG  SER G 162      -6.515 -27.502  26.816  1.00 93.49           O
ATOM   2160  HG  SER G 162      -7.117 -27.157  27.480  1.00 93.49           H
ATOM   2161  N   TYR G 163      -4.769 -24.374  24.090  1.00 92.23           N
ATOM   2162  H   TYR G 163      -3.981 -24.632  24.666  1.00 92.23           H
ATOM   2163  CA  TYR G 163      -4.509 -23.790  22.769  1.00 92.23           C
ATOM   2164  HA  TYR G 163      -5.338 -23.132  22.509  1.00 92.23           H
ATOM   2165  C   TYR G 163      -4.414 -24.845  21.659  1.00 92.23           C
ATOM   2166  CB  TYR G 163      -3.251 -22.921  22.811  1.00 92.23           C
ATOM   2167  HB2 TYR G 163      -2.430 -23.507  23.223  1.00 92.23           H
ATOM   2168  HB3 TYR G 163      -2.987 -22.645  21.790  1.00 92.23           H
ATOM   2169  O   TYR G 163      -3.965 -25.966  21.881  1.00 92.23           O
ATOM   2170  CG  TYR G 163      -3.410 -21.640  23.601  1.00 92.23           C
ATOM   2171  CD1 TYR G 163      -4.031 -20.526  23.006  1.00 92.23           C
ATOM   2172  HD1 TYR G 163      -4.419 -20.602  22.001  1.00 92.23           H
ATOM   2173  CD2 TYR G 163      -2.942 -21.560  24.925  1.00 92.23           C
ATOM   2174  HD2 TYR G 163      -2.477 -22.419  25.387  1.00 92.23           H
ATOM   2175  CE1 TYR G 163      -4.183 -19.332  23.737  1.00 92.23           C
ATOM   2176  HE1 TYR G 163      -4.684 -18.479  23.306  1.00 92.23           H
ATOM   2177  CE2 TYR G 163      -3.096 -20.370  25.656  1.00 92.23           C
ATOM   2178  HE2 TYR G 163      -2.760 -20.315  26.681  1.00 92.23           H
ATOM   2179  OH  TYR G 163      -3.837 -18.110  25.785  1.00 92.23           O
ATOM   2180  HH  TYR G 163      -3.514 -18.221  26.682  1.00 92.23           H
ATOM   2181  CZ  TYR G 163      -3.715 -19.254  25.064  1.00 92.23           C
ATOM   2182  N   TYR G 164      -4.771 -24.458  20.439  1.00 87.97           N
ATOM   2183  H   TYR G 164      -5.150 -23.529  20.321  1.00 87.97           H
ATOM   2184  CA  TYR G 164      -4.667 -25.272  19.230  1.00 87.97           C
ATOM   2185  HA  TYR G 164      -3.925 -26.055  19.381  1.00 87.97           H
ATOM   2186  C   TYR G 164      -4.210 -24.403  18.056  1.00 87.97           C
ATOM   2187  CB  TYR G 164      -6.014 -25.938  18.930  1.00 87.97           C
ATOM   2188  HB2 TYR G 164      -6.745 -25.154  18.735  1.00 87.97           H
ATOM   2189  HB3 TYR G 164      -5.924 -26.535  18.023  1.00 87.97           H
ATOM   2190  O   TYR G 164      -4.378 -23.183  18.069  1.00 87.97           O
ATOM   2191  CG  TYR G 164      -6.529 -26.823  20.049  1.00 87.97           C
ATOM   2192  CD1 TYR G 164      -6.159 -28.183  20.121  1.00 87.97           C
ATOM   2193  HD1 TYR G 164      -5.509 -28.603  19.368  1.00 87.97           H
ATOM   2194  CD2 TYR G 164      -7.378 -26.274  21.026  1.00 87.97           C
ATOM   2195  HD2 TYR G 164      -7.658 -25.232  20.980  1.00 87.97           H
ATOM   2196  CE1 TYR G 164      -6.674 -29.001  21.149  1.00 87.97           C
ATOM   2197  HE1 TYR G 164      -6.447 -30.057  21.185  1.00 87.97           H
ATOM   2198  CE2 TYR G 164      -7.891 -27.091  22.045  1.00 87.97           C
ATOM   2199  HE2 TYR G 164      -8.572 -26.683  22.777  1.00 87.97           H
ATOM   2200  OH  TYR G 164      -8.188 -29.251  23.005  1.00 87.97           O
ATOM   2201  HH  TYR G 164      -9.037 -28.861  23.227  1.00 87.97           H
ATOM   2202  CZ  TYR G 164      -7.571 -28.459  22.093  1.00 87.97           C
ATOM   2203  N   CYS G 165      -3.617 -25.035  17.047  1.00 83.21           N
ATOM   2204  H   CYS G 165      -3.629 -26.045  17.038  1.00 83.21           H
ATOM   2205  CA  CYS G 165      -3.227 -24.385  15.800  1.00 83.21           C
ATOM   2206  HA  CYS G 165      -3.345 -23.305  15.888  1.00 83.21           H
ATOM   2207  C   CYS G 165      -4.129 -24.840  14.657  1.00 83.21           C
ATOM   2208  CB  CYS G 165      -1.755 -24.671  15.509  1.00 83.21           C
ATOM   2209  HB2 CYS G 165      -1.508 -24.225  14.546  1.00 83.21           H
ATOM   2210  HB3 CYS G 165      -1.607 -25.748  15.430  1.00 83.21           H
ATOM   2211  O   CYS G 165      -4.692 -25.931  14.712  1.00 83.21           O
ATOM   2212  SG  CYS G 165      -0.646 -23.986  16.759  1.00 83.21           S
ATOM   2213  N   GLU G 166      -4.252 -24.000  13.635  1.00 74.82           N
ATOM   2214  H   GLU G 166      -3.760 -23.119  13.666  1.00 74.82           H
ATOM   2215  CA  GLU G 166      -4.931 -24.340  12.385  1.00 74.82           C
ATOM   2216  HA  GLU G 166      -5.923 -24.732  12.608  1.00 74.82           H
ATOM   2217  C   GLU G 166      -4.169 -25.428  11.611  1.00 74.82           C
ATOM   2218  CB  GLU G 166      -5.081 -23.068  11.530  1.00 74.82           C
ATOM   2219  HB2 GLU G 166      -4.099 -22.608  11.423  1.00 74.82           H
ATOM   2220  HB3 GLU G 166      -5.445 -23.339  10.540  1.00 74.82           H
ATOM   2221  O   GLU G 166      -2.972 -25.652  11.825  1.00 74.82           O
ATOM   2222  CG  GLU G 166      -6.063 -22.055  12.147  1.00 74.82           C
ATOM   2223  HG2 GLU G 166      -7.068 -22.473  12.100  1.00 74.82           H
ATOM   2224  HG3 GLU G 166      -5.815 -21.909  13.198  1.00 74.82           H
ATOM   2225  CD  GLU G 166      -6.049 -20.676  11.459  1.00 74.82           C
ATOM   2226  OE1 GLU G 166      -6.693 -19.759  12.016  1.00 74.82           O
ATOM   2227  OE2 GLU G 166      -5.342 -20.487  10.440  1.00 74.82           O
ATOM   2228  N   ASP G 167      -4.853 -26.089  10.675  1.00 74.70           N
ATOM   2229  H   ASP G 167      -5.836 -25.893  10.547  1.00 74.70           H
ATOM   2230  CA  ASP G 167      -4.243 -27.099   9.810  1.00 74.70           C
ATOM   2231  HA  ASP G 167      -3.936 -27.937  10.436  1.00 74.70           H
ATOM   2232  C   ASP G 167      -2.993 -26.560   9.099  1.00 74.70           C
ATOM   2233  CB  ASP G 167      -5.252 -27.609   8.768  1.00 74.70           C
ATOM   2234  HB2 ASP G 167      -4.711 -28.166   8.004  1.00 74.70           H
ATOM   2235  HB3 ASP G 167      -5.728 -26.757   8.282  1.00 74.70           H
ATOM   2236  O   ASP G 167      -2.930 -25.403   8.685  1.00 74.70           O
ATOM   2237  CG  ASP G 167      -6.319 -28.543   9.347  1.00 74.70           C
ATOM   2238  OD1 ASP G 167      -6.017 -29.223  10.352  1.00 74.70           O
ATOM   2239  OD2 ASP G 167      -7.408 -28.596   8.738  1.00 74.70           O
ATOM   2240  N   ARG G 168      -1.993 -27.433   8.919  1.00 61.79           N
ATOM   2241  H   ARG G 168      -2.167 -28.366   9.263  1.00 61.79           H
ATOM   2242  CA  ARG G 168      -0.624 -27.117   8.447  1.00 61.79           C
ATOM   2243  HA  ARG G 168      -0.108 -28.068   8.314  1.00 61.79           H
ATOM   2244  C   ARG G 168       0.242 -26.337   9.437  1.00 61.79           C
ATOM   2245  CB  ARG G 168      -0.613 -26.412   7.076  1.00 61.79           C
ATOM   2246  HB2 ARG G 168       0.403 -26.450   6.684  1.00 61.79           H
ATOM   2247  HB3 ARG G 168      -0.868 -25.361   7.215  1.00 61.79           H
ATOM   2248  O   ARG G 168       1.412 -26.101   9.130  1.00 61.79           O
ATOM   2249  CG  ARG G 168      -1.557 -27.015   6.032  1.00 61.79           C
ATOM   2250  HG2 ARG G 168      -2.590 -26.923   6.368  1.00 61.79           H
ATOM   2251  HG3 ARG G 168      -1.321 -28.068   5.878  1.00 61.79           H
ATOM   2252  CD  ARG G 168      -1.400 -26.250   4.717  1.00 61.79           C
ATOM   2253  HD2 ARG G 168      -1.439 -25.181   4.930  1.00 61.79           H
ATOM   2254  HD3 ARG G 168      -0.431 -26.490   4.279  1.00 61.79           H
ATOM   2255  NE  ARG G 168      -2.480 -26.584   3.774  1.00 61.79           N
ATOM   2256  HE  ARG G 168      -3.154 -27.270   4.080  1.00 61.79           H
ATOM   2257  NH1 ARG G 168      -1.856 -25.147   2.097  1.00 61.79           N
ATOM   2258 HH11 ARG G 168      -1.036 -24.900   2.632  1.00 61.79           H
ATOM   2259 HH12 ARG G 168      -1.990 -24.793   1.160  1.00 61.79           H
ATOM   2260  NH2 ARG G 168      -3.695 -26.387   1.859  1.00 61.79           N
ATOM   2261 HH21 ARG G 168      -4.349 -27.076   2.200  1.00 61.79           H
ATOM   2262 HH22 ARG G 168      -3.816 -26.007   0.931  1.00 61.79           H
ATOM   2263  CZ  ARG G 168      -2.671 -26.039   2.586  1.00 61.79           C
ATOM   2264  N   TYR G 169      -0.269 -25.987  10.617  1.00 73.10           N
ATOM   2265  H   TYR G 169      -1.247 -26.156  10.804  1.00 73.10           H
ATOM   2266  CA  TYR G 169       0.521 -25.396  11.690  1.00 73.10           C
ATOM   2267  HA  TYR G 169       1.528 -25.230  11.308  1.00 73.10           H
ATOM   2268  C   TYR G 169       0.644 -26.346  12.886  1.00 73.10           C
ATOM   2269  CB  TYR G 169      -0.024 -24.021  12.098  1.00 73.10           C
ATOM   2270  HB2 TYR G 169       0.582 -23.663  12.930  1.00 73.10           H
ATOM   2271  HB3 TYR G 169      -1.049 -24.129  12.451  1.00 73.10           H
ATOM   2272  O   TYR G 169      -0.243 -27.141  13.180  1.00 73.10           O
ATOM   2273  CG  TYR G 169      -0.009 -22.969  11.005  1.00 73.10           C
ATOM   2274  CD1 TYR G 169       0.976 -21.961  10.990  1.00 73.10           C
ATOM   2275  HD1 TYR G 169       1.717 -21.921  11.775  1.00 73.10           H
ATOM   2276  CD2 TYR G 169      -1.011 -22.978  10.019  1.00 73.10           C
ATOM   2277  HD2 TYR G 169      -1.800 -23.714  10.059  1.00 73.10           H
ATOM   2278  CE1 TYR G 169       0.967 -20.979   9.981  1.00 73.10           C
ATOM   2279  HE1 TYR G 169       1.706 -20.191   9.979  1.00 73.10           H
ATOM   2280  CE2 TYR G 169      -1.011 -22.016   8.994  1.00 73.10           C
ATOM   2281  HE2 TYR G 169      -1.793 -22.019   8.249  1.00 73.10           H
ATOM   2282  OH  TYR G 169      -0.062 -20.044   8.021  1.00 73.10           O
ATOM   2283  HH  TYR G 169       0.403 -19.252   8.300  1.00 73.10           H
ATOM   2284  CZ  TYR G 169      -0.027 -21.009   8.977  1.00 73.10           C
ATOM   2285  N   TYR G 170       1.758 -26.254  13.609  1.00 78.51           N
ATOM   2286  H   TYR G 170       2.474 -25.617  13.292  1.00 78.51           H
ATOM   2287  CA  TYR G 170       1.997 -26.981  14.851  1.00 78.51           C
ATOM   2288  HA  TYR G 170       1.089 -27.523  15.115  1.00 78.51           H
ATOM   2289  C   TYR G 170       2.290 -26.011  16.000  1.00 78.51           C
ATOM   2290  CB  TYR G 170       3.100 -28.029  14.654  1.00 78.51           C
ATOM   2291  HB2 TYR G 170       3.068 -28.717  15.499  1.00 78.51           H
ATOM   2292  HB3 TYR G 170       2.876 -28.614  13.762  1.00 78.51           H
ATOM   2293  O   TYR G 170       2.903 -24.955  15.812  1.00 78.51           O
ATOM   2294  CG  TYR G 170       4.507 -27.471  14.541  1.00 78.51           C
ATOM   2295  CD1 TYR G 170       5.001 -27.025  13.300  1.00 78.51           C
ATOM   2296  HD1 TYR G 170       4.372 -27.071  12.423  1.00 78.51           H
ATOM   2297  CD2 TYR G 170       5.326 -27.407  15.684  1.00 78.51           C
ATOM   2298  HD2 TYR G 170       4.946 -27.746  16.636  1.00 78.51           H
ATOM   2299  CE1 TYR G 170       6.301 -26.496  13.198  1.00 78.51           C
ATOM   2300  HE1 TYR G 170       6.672 -26.147  12.246  1.00 78.51           H
ATOM   2301  CE2 TYR G 170       6.639 -26.913  15.583  1.00 78.51           C
ATOM   2302  HE2 TYR G 170       7.268 -26.893  16.461  1.00 78.51           H
ATOM   2303  OH  TYR G 170       8.389 -25.953  14.270  1.00 78.51           O
ATOM   2304  HH  TYR G 170       8.888 -26.246  15.036  1.00 78.51           H
ATOM   2305  CZ  TYR G 170       7.123 -26.444  14.342  1.00 78.51           C
ATOM   2306  N   LEU G 171       1.837 -26.369  17.203  1.00 83.39           N
ATOM   2307  H   LEU G 171       1.351 -27.250  17.289  1.00 83.39           H
ATOM   2308  CA  LEU G 171       1.917 -25.518  18.387  1.00 83.39           C
ATOM   2309  HA  LEU G 171       1.729 -24.491  18.074  1.00 83.39           H
ATOM   2310  C   LEU G 171       3.314 -25.556  19.016  1.00 83.39           C
ATOM   2311  CB  LEU G 171       0.802 -25.924  19.371  1.00 83.39           C
ATOM   2312  HB2 LEU G 171      -0.134 -26.005  18.818  1.00 83.39           H
ATOM   2313  HB3 LEU G 171       1.019 -26.915  19.770  1.00 83.39           H
ATOM   2314  O   LEU G 171       3.863 -26.619  19.299  1.00 83.39           O
ATOM   2315  CG  LEU G 171       0.620 -24.914  20.523  1.00 83.39           C
ATOM   2316  HG  LEU G 171       1.246 -24.039  20.348  1.00 83.39           H
ATOM   2317  CD1 LEU G 171      -0.825 -24.435  20.626  1.00 83.39           C
ATOM   2318 HD11 LEU G 171      -1.487 -25.275  20.840  1.00 83.39           H
ATOM   2319 HD12 LEU G 171      -0.902 -23.698  21.425  1.00 83.39           H
ATOM   2320 HD13 LEU G 171      -1.133 -23.966  19.691  1.00 83.39           H
ATOM   2321  CD2 LEU G 171       1.013 -25.524  21.870  1.00 83.39           C
ATOM   2322 HD21 LEU G 171       2.052 -25.851  21.839  1.00 83.39           H
ATOM   2323 HD22 LEU G 171       0.895 -24.785  22.662  1.00 83.39           H
ATOM   2324 HD23 LEU G 171       0.376 -26.382  22.082  1.00 83.39           H
ATOM   2325  N   VAL G 172       3.876 -24.379  19.283  1.00 84.05           N
ATOM   2326  H   VAL G 172       3.408 -23.552  18.943  1.00 84.05           H
ATOM   2327  CA  VAL G 172       5.131 -24.191  20.014  1.00 84.05           C
ATOM   2328  HA  VAL G 172       5.521 -25.165  20.310  1.00 84.05           H
ATOM   2329  C   VAL G 172       4.851 -23.386  21.278  1.00 84.05           C
ATOM   2330  CB  VAL G 172       6.196 -23.510  19.134  1.00 84.05           C
ATOM   2331  HB  VAL G 172       5.858 -22.518  18.833  1.00 84.05           H
ATOM   2332  O   VAL G 172       4.546 -22.195  21.217  1.00 84.05           O
ATOM   2333  CG1 VAL G 172       7.526 -23.362  19.891  1.00 84.05           C
ATOM   2334 HG11 VAL G 172       8.274 -22.909  19.241  1.00 84.05           H
ATOM   2335 HG12 VAL G 172       7.391 -22.714  20.757  1.00 84.05           H
ATOM   2336 HG13 VAL G 172       7.876 -24.339  20.222  1.00 84.05           H
ATOM   2337  CG2 VAL G 172       6.480 -24.331  17.871  1.00 84.05           C
ATOM   2338 HG21 VAL G 172       5.601 -24.334  17.227  1.00 84.05           H
ATOM   2339 HG22 VAL G 172       6.711 -25.359  18.149  1.00 84.05           H
ATOM   2340 HG23 VAL G 172       7.315 -23.901  17.319  1.00 84.05           H
ATOM   2341  N   GLY G 173       4.979 -24.036  22.435  1.00 86.66           N
ATOM   2342  H   GLY G 173       5.102 -25.038  22.408  1.00 86.66           H
ATOM   2343  CA  GLY G 173       4.729 -23.440  23.746  1.00 86.66           C
ATOM   2344  HA2 GLY G 173       5.678 -23.229  24.239  1.00 86.66           H
ATOM   2345  HA3 GLY G 173       4.186 -22.501  23.634  1.00 86.66           H
ATOM   2346  C   GLY G 173       3.909 -24.361  24.644  1.00 86.66           C
ATOM   2347  O   GLY G 173       3.812 -25.560  24.394  1.00 86.66           O
ATOM   2348  N   VAL G 174       3.334 -23.795  25.704  1.00 90.01           N
ATOM   2349  H   VAL G 174       3.389 -22.792  25.815  1.00 90.01           H
ATOM   2350  CA  VAL G 174       2.478 -24.539  26.634  1.00 90.01           C
ATOM   2351  HA  VAL G 174       2.832 -25.568  26.692  1.00 90.01           H
ATOM   2352  C   VAL G 174       1.048 -24.551  26.097  1.00 90.01           C
ATOM   2353  CB  VAL G 174       2.540 -23.949  28.055  1.00 90.01           C
ATOM   2354  HB  VAL G 174       2.106 -22.949  28.055  1.00 90.01           H
ATOM   2355  O   VAL G 174       0.456 -23.487  25.917  1.00 90.01           O
ATOM   2356  CG1 VAL G 174       1.761 -24.834  29.024  1.00 90.01           C
ATOM   2357 HG11 VAL G 174       0.736 -24.946  28.669  1.00 90.01           H
ATOM   2358 HG12 VAL G 174       2.216 -25.822  29.101  1.00 90.01           H
ATOM   2359 HG13 VAL G 174       1.729 -24.372  30.010  1.00 90.01           H
ATOM   2360  CG2 VAL G 174       3.980 -23.859  28.577  1.00 90.01           C
ATOM   2361 HG21 VAL G 174       4.448 -24.843  28.553  1.00 90.01           H
ATOM   2362 HG22 VAL G 174       4.561 -23.163  27.972  1.00 90.01           H
ATOM   2363 HG23 VAL G 174       3.972 -23.492  29.603  1.00 90.01           H
ATOM   2364  N   GLN G 175       0.516 -25.751  25.852  1.00 88.73           N
ATOM   2365  H   GLN G 175       1.092 -26.571  25.971  1.00 88.73           H
ATOM   2366  CA  GLN G 175      -0.841 -25.945  25.343  1.00 88.73           C
ATOM   2367  HA  GLN G 175      -0.996 -25.261  24.508  1.00 88.73           H
ATOM   2368  C   GLN G 175      -1.905 -25.624  26.398  1.00 88.73           C
ATOM   2369  CB  GLN G 175      -0.984 -27.383  24.820  1.00 88.73           C
ATOM   2370  HB2 GLN G 175      -0.211 -27.563  24.073  1.00 88.73           H
ATOM   2371  HB3 GLN G 175      -0.860 -28.099  25.632  1.00 88.73           H
ATOM   2372  O   GLN G 175      -2.786 -24.811  26.140  1.00 88.73           O
ATOM   2373  CG  GLN G 175      -2.360 -27.573  24.174  1.00 88.73           C
ATOM   2374  HG2 GLN G 175      -3.142 -27.540  24.932  1.00 88.73           H
ATOM   2375  HG3 GLN G 175      -2.500 -26.735  23.491  1.00 88.73           H
ATOM   2376  CD  GLN G 175      -2.512 -28.866  23.382  1.00 88.73           C
ATOM   2377  NE2 GLN G 175      -3.633 -29.057  22.725  1.00 88.73           N
ATOM   2378 HE21 GLN G 175      -3.726 -29.920  22.208  1.00 88.73           H
ATOM   2379 HE22 GLN G 175      -4.309 -28.312  22.646  1.00 88.73           H
ATOM   2380  OE1 GLN G 175      -1.632 -29.713  23.332  1.00 88.73           O
ATOM   2381  N   GLU G 176      -1.811 -26.238  27.579  1.00 92.55           N
ATOM   2382  H   GLU G 176      -1.073 -26.912  27.727  1.00 92.55           H
ATOM   2383  CA  GLU G 176      -2.738 -26.006  28.690  1.00 92.55           C
ATOM   2384  HA  GLU G 176      -3.706 -25.714  28.283  1.00 92.55           H
ATOM   2385  C   GLU G 176      -2.247 -24.880  29.603  1.00 92.55           C
ATOM   2386  CB  GLU G 176      -2.949 -27.284  29.515  1.00 92.55           C
ATOM   2387  HB2 GLU G 176      -3.219 -26.999  30.531  1.00 92.55           H
ATOM   2388  HB3 GLU G 176      -2.019 -27.852  29.553  1.00 92.55           H
ATOM   2389  O   GLU G 176      -1.149 -24.947  30.155  1.00 92.55           O
ATOM   2390  CG  GLU G 176      -4.086 -28.154  28.966  1.00 92.55           C
ATOM   2391  HG2 GLU G 176      -3.826 -28.493  27.963  1.00 92.55           H
ATOM   2392  HG3 GLU G 176      -4.979 -27.531  28.910  1.00 92.55           H
ATOM   2393  CD  GLU G 176      -4.388 -29.364  29.866  1.00 92.55           C
ATOM   2394  OE1 GLU G 176      -5.531 -29.869  29.806  1.00 92.55           O
ATOM   2395  OE2 GLU G 176      -3.488 -29.769  30.642  1.00 92.55           O
ATOM   2396  N   GLN G 177      -3.075 -23.858  29.814  1.00 90.48           N
ATOM   2397  H   GLN G 177      -3.986 -23.885  29.379  1.00 90.48           H
ATOM   2398  CA  GLN G 177      -2.774 -22.766  30.741  1.00 90.48           C
ATOM   2399  HA  GLN G 177      -1.846 -22.989  31.267  1.00 90.48           H
ATOM   2400  C   GLN G 177      -3.843 -22.625  31.807  1.00 90.48           C
ATOM   2401  CB  GLN G 177      -2.572 -21.441  30.005  1.00 90.48           C
ATOM   2402  HB2 GLN G 177      -2.391 -20.666  30.750  1.00 90.48           H
ATOM   2403  HB3 GLN G 177      -3.466 -21.183  29.438  1.00 90.48           H
ATOM   2404  O   GLN G 177      -5.020 -22.861  31.554  1.00 90.48           O
ATOM   2405  CG  GLN G 177      -1.366 -21.526  29.066  1.00 90.48           C
ATOM   2406  HG2 GLN G 177      -1.618 -22.148  28.207  1.00 90.48           H
ATOM   2407  HG3 GLN G 177      -0.532 -21.994  29.589  1.00 90.48           H
ATOM   2408  CD  GLN G 177      -0.905 -20.168  28.573  1.00 90.48           C
ATOM   2409  NE2 GLN G 177       0.066 -20.167  27.691  1.00 90.48           N
ATOM   2410 HE21 GLN G 177       0.370 -21.036  27.276  1.00 90.48           H
ATOM   2411 HE22 GLN G 177       0.438 -19.278  27.390  1.00 90.48           H
ATOM   2412  OE1 GLN G 177      -1.391 -19.120  28.957  1.00 90.48           O
ATOM   2413  N   GLN G 178      -3.425 -22.205  32.998  1.00 92.51           N
ATOM   2414  H   GLN G 178      -2.446 -21.981  33.112  1.00 92.51           H
ATOM   2415  CA  GLN G 178      -4.300 -22.015  34.146  1.00 92.51           C
ATOM   2416  HA  GLN G 178      -5.311 -22.310  33.863  1.00 92.51           H
ATOM   2417  C   GLN G 178      -4.339 -20.548  34.565  1.00 92.51           C
ATOM   2418  CB  GLN G 178      -3.846 -22.934  35.289  1.00 92.51           C
ATOM   2419  HB2 GLN G 178      -2.926 -22.548  35.727  1.00 92.51           H
ATOM   2420  HB3 GLN G 178      -3.646 -23.928  34.888  1.00 92.51           H
ATOM   2421  O   GLN G 178      -3.314 -19.866  34.533  1.00 92.51           O
ATOM   2422  CG  GLN G 178      -4.927 -23.059  36.372  1.00 92.51           C
ATOM   2423  HG2 GLN G 178      -5.867 -23.345  35.900  1.00 92.51           H
ATOM   2424  HG3 GLN G 178      -5.071 -22.099  36.869  1.00 92.51           H
ATOM   2425  CD  GLN G 178      -4.592 -24.099  37.432  1.00 92.51           C
ATOM   2426  NE2 GLN G 178      -5.586 -24.657  38.085  1.00 92.51           N
ATOM   2427 HE21 GLN G 178      -5.338 -25.392  38.731  1.00 92.51           H
ATOM   2428 HE22 GLN G 178      -6.539 -24.467  37.808  1.00 92.51           H
ATOM   2429  OE1 GLN G 178      -3.450 -24.423  37.714  1.00 92.51           O
ATOM   2430  N   CYS G 179      -5.503 -20.071  34.999  1.00 91.20           N
ATOM   2431  H   CYS G 179      -6.322 -20.658  34.939  1.00 91.20           H
ATOM   2432  CA  CYS G 179      -5.625 -18.754  35.605  1.00 91.20           C
ATOM   2433  HA  CYS G 179      -5.053 -18.047  35.004  1.00 91.20           H
ATOM   2434  C   CYS G 179      -5.047 -18.763  37.026  1.00 91.20           C
ATOM   2435  CB  CYS G 179      -7.086 -18.304  35.598  1.00 91.20           C
ATOM   2436  HB2 CYS G 179      -7.452 -18.277  34.572  1.00 91.20           H
ATOM   2437  HB3 CYS G 179      -7.691 -19.011  36.166  1.00 91.20           H
ATOM   2438  O   CYS G 179      -5.568 -19.445  37.916  1.00 91.20           O
ATOM   2439  SG  CYS G 179      -7.264 -16.659  36.322  1.00 91.20           S
ATOM   2440  N   VAL G 180      -3.983 -17.993  37.247  1.00 91.07           N
ATOM   2441  H   VAL G 180      -3.623 -17.446  36.478  1.00 91.07           H
ATOM   2442  CA  VAL G 180      -3.271 -17.887  38.522  1.00 91.07           C
ATOM   2443  HA  VAL G 180      -3.837 -18.403  39.297  1.00 91.07           H
ATOM   2444  C   VAL G 180      -3.160 -16.418  38.907  1.00 91.07           C
ATOM   2445  CB  VAL G 180      -1.876 -18.540  38.445  1.00 91.07           C
ATOM   2446  HB  VAL G 180      -1.252 -18.001  37.733  1.00 91.07           H
ATOM   2447  O   VAL G 180      -2.387 -15.667  38.319  1.00 91.07           O
ATOM   2448  CG1 VAL G 180      -1.196 -18.514  39.823  1.00 91.07           C
ATOM   2449 HG11 VAL G 180      -1.042 -17.484  40.145  1.00 91.07           H
ATOM   2450 HG12 VAL G 180      -1.812 -19.034  40.556  1.00 91.07           H
ATOM   2451 HG13 VAL G 180      -0.222 -18.998  39.759  1.00 91.07           H
ATOM   2452  CG2 VAL G 180      -1.951 -20.007  37.997  1.00 91.07           C
ATOM   2453 HG21 VAL G 180      -0.957 -20.456  38.017  1.00 91.07           H
ATOM   2454 HG22 VAL G 180      -2.618 -20.569  38.650  1.00 91.07           H
ATOM   2455 HG23 VAL G 180      -2.325 -20.063  36.974  1.00 91.07           H
ATOM   2456  N   ASP G 181      -3.916 -16.011  39.929  1.00 87.45           N
ATOM   2457  H   ASP G 181      -4.556 -16.672  40.346  1.00 87.45           H
ATOM   2458  CA  ASP G 181      -3.876 -14.647  40.468  1.00 87.45           C
ATOM   2459  HA  ASP G 181      -4.772 -14.516  41.075  1.00 87.45           H
ATOM   2460  C   ASP G 181      -4.013 -13.570  39.372  1.00 87.45           C
ATOM   2461  CB  ASP G 181      -2.649 -14.483  41.395  1.00 87.45           C
ATOM   2462  HB2 ASP G 181      -2.429 -13.424  41.532  1.00 87.45           H
ATOM   2463  HB3 ASP G 181      -1.772 -14.944  40.941  1.00 87.45           H
ATOM   2464  O   ASP G 181      -3.199 -12.651  39.250  1.00 87.45           O
ATOM   2465  CG  ASP G 181      -2.878 -15.065  42.790  1.00 87.45           C
ATOM   2466  OD1 ASP G 181      -4.031 -15.001  43.280  1.00 87.45           O
ATOM   2467  OD2 ASP G 181      -1.906 -15.486  43.451  1.00 87.45           O
ATOM   2468  N   GLY G 182      -5.075 -13.692  38.572  1.00 88.15           N
ATOM   2469  H   GLY G 182      -5.714 -14.458  38.728  1.00 88.15           H
ATOM   2470  CA  GLY G 182      -5.460 -12.723  37.545  1.00 88.15           C
ATOM   2471  HA2 GLY G 182      -6.475 -12.955  37.224  1.00 88.15           H
ATOM   2472  HA3 GLY G 182      -5.460 -11.721  37.975  1.00 88.15           H
ATOM   2473  C   GLY G 182      -4.580 -12.713  36.296  1.00 88.15           C
ATOM   2474  O   GLY G 182      -4.755 -11.840  35.443  1.00 88.15           O
ATOM   2475  N   GLU G 183      -3.628 -13.644  36.179  1.00 89.89           N
ATOM   2476  H   GLU G 183      -3.497 -14.307  36.930  1.00 89.89           H
ATOM   2477  CA  GLU G 183      -2.795 -13.825  34.991  1.00 89.89           C
ATOM   2478  HA  GLU G 183      -3.224 -13.252  34.169  1.00 89.89           H
ATOM   2479  C   GLU G 183      -2.776 -15.294  34.554  1.00 89.89           C
ATOM   2480  CB  GLU G 183      -1.361 -13.312  35.217  1.00 89.89           C
ATOM   2481  HB2 GLU G 183      -0.829 -13.395  34.269  1.00 89.89           H
ATOM   2482  HB3 GLU G 183      -0.862 -13.967  35.932  1.00 89.89           H
ATOM   2483  O   GLU G 183      -2.882 -16.216  35.364  1.00 89.89           O
ATOM   2484  CG  GLU G 183      -1.276 -11.863  35.747  1.00 89.89           C
ATOM   2485  HG2 GLU G 183      -0.871 -11.892  36.759  1.00 89.89           H
ATOM   2486  HG3 GLU G 183      -2.271 -11.426  35.829  1.00 89.89           H
ATOM   2487  CD  GLU G 183      -0.426 -10.892  34.919  1.00 89.89           C
ATOM   2488  OE1 GLU G 183      -0.750  -9.676  34.996  1.00 89.89           O
ATOM   2489  OE2 GLU G 183       0.593 -11.312  34.330  1.00 89.89           O
ATOM   2490  N   TRP G 184      -2.626 -15.522  33.253  1.00 91.70           N
ATOM   2491  H   TRP G 184      -2.514 -14.744  32.618  1.00 91.70           H
ATOM   2492  CA  TRP G 184      -2.449 -16.868  32.724  1.00 91.70           C
ATOM   2493  HA  TRP G 184      -3.171 -17.524  33.210  1.00 91.70           H
ATOM   2494  C   TRP G 184      -1.052 -17.398  33.066  1.00 91.70           C
ATOM   2495  CB  TRP G 184      -2.759 -16.880  31.225  1.00 91.70           C
ATOM   2496  HB2 TRP G 184      -2.510 -17.867  30.836  1.00 91.70           H
ATOM   2497  HB3 TRP G 184      -2.136 -16.149  30.711  1.00 91.70           H
ATOM   2498  O   TRP G 184      -0.061 -16.670  33.027  1.00 91.70           O
ATOM   2499  CG  TRP G 184      -4.206 -16.627  30.923  1.00 91.70           C
ATOM   2500  CD1 TRP G 184      -4.754 -15.471  30.477  1.00 91.70           C
ATOM   2501  HD1 TRP G 184      -4.203 -14.572  30.247  1.00 91.70           H
ATOM   2502  CD2 TRP G 184      -5.322 -17.543  31.130  1.00 91.70           C
ATOM   2503  CE2 TRP G 184      -6.531 -16.855  30.821  1.00 91.70           C
ATOM   2504  CE3 TRP G 184      -5.431 -18.876  31.584  1.00 91.70           C
ATOM   2505  HE3 TRP G 184      -4.532 -19.429  31.812  1.00 91.70           H
ATOM   2506  NE1 TRP G 184      -6.131 -15.600  30.417  1.00 91.70           N
ATOM   2507  HE1 TRP G 184      -6.766 -14.846  30.199  1.00 91.70           H
ATOM   2508  CH2 TRP G 184      -7.866 -18.774  31.445  1.00 91.70           C
ATOM   2509  HH2 TRP G 184      -8.827 -19.247  31.584  1.00 91.70           H
ATOM   2510  CZ2 TRP G 184      -7.788 -17.448  30.987  1.00 91.70           C
ATOM   2511  HZ2 TRP G 184      -8.680 -16.873  30.787  1.00 91.70           H
ATOM   2512  CZ3 TRP G 184      -6.690 -19.488  31.735  1.00 91.70           C
ATOM   2513  HZ3 TRP G 184      -6.756 -20.511  32.075  1.00 91.70           H
ATOM   2514  N   SER G 185      -0.970 -18.683  33.410  1.00 90.09           N
ATOM   2515  H   SER G 185      -1.836 -19.197  33.484  1.00 90.09           H
ATOM   2516  CA  SER G 185       0.229 -19.332  33.956  1.00 90.09           C
ATOM   2517  HA  SER G 185       0.502 -18.822  34.880  1.00 90.09           H
ATOM   2518  C   SER G 185       1.457 -19.313  33.043  1.00 90.09           C
ATOM   2519  CB  SER G 185      -0.110 -20.791  34.287  1.00 90.09           C
ATOM   2520  HB2 SER G 185       0.759 -21.280  34.727  1.00 90.09           H
ATOM   2521  HB3 SER G 185      -0.917 -20.808  35.019  1.00 90.09           H
ATOM   2522  O   SER G 185       2.561 -19.643  33.481  1.00 90.09           O
ATOM   2523  OG  SER G 185      -0.522 -21.503  33.128  1.00 90.09           O
ATOM   2524  HG  SER G 185       0.248 -21.886  32.702  1.00 90.09           H
ATOM   2525  N   SER G 186       1.296 -19.023  31.755  1.00 88.65           N
ATOM   2526  H   SER G 186       0.394 -18.688  31.447  1.00 88.65           H
ATOM   2527  CA  SER G 186       2.382 -18.999  30.778  1.00 88.65           C
ATOM   2528  HA  SER G 186       3.306 -18.698  31.272  1.00 88.65           H
ATOM   2529  C   SER G 186       2.108 -17.970  29.686  1.00 88.65           C
ATOM   2530  CB  SER G 186       2.578 -20.402  30.194  1.00 88.65           C
ATOM   2531  HB2 SER G 186       1.619 -20.806  29.870  1.00 88.65           H
ATOM   2532  HB3 SER G 186       3.255 -20.365  29.341  1.00 88.65           H
ATOM   2533  O   SER G 186       0.991 -17.497  29.519  1.00 88.65           O
ATOM   2534  OG  SER G 186       3.136 -21.234  31.194  1.00 88.65           O
ATOM   2535  HG  SER G 186       3.003 -20.800  32.040  1.00 88.65           H
ATOM   2536  N   ALA G 187       3.146 -17.600  28.936  1.00 88.54           N
ATOM   2537  H   ALA G 187       4.046 -18.032  29.092  1.00 88.54           H
ATOM   2538  CA  ALA G 187       2.988 -16.717  27.785  1.00 88.54           C
ATOM   2539  HA  ALA G 187       2.442 -15.830  28.104  1.00 88.54           H
ATOM   2540  C   ALA G 187       2.172 -17.394  26.667  1.00 88.54           C
ATOM   2541  CB  ALA G 187       4.376 -16.284  27.300  1.00 88.54           C
ATOM   2542  HB1 ALA G 187       4.914 -15.789  28.108  1.00 88.54           H
ATOM   2543  HB2 ALA G 187       4.940 -17.154  26.963  1.00 88.54           H
ATOM   2544  HB3 ALA G 187       4.273 -15.589  26.466  1.00 88.54           H
ATOM   2545  O   ALA G 187       2.132 -18.622  26.580  1.00 88.54           O
ATOM   2546  N   LEU G 188       1.553 -16.591  25.799  1.00 88.78           N
ATOM   2547  H   LEU G 188       1.628 -15.592  25.926  1.00 88.78           H
ATOM   2548  CA  LEU G 188       0.783 -17.069  24.648  1.00 88.78           C
ATOM   2549  HA  LEU G 188      -0.056 -17.645  25.039  1.00 88.78           H
ATOM   2550  C   LEU G 188       1.656 -17.958  23.729  1.00 88.78           C
ATOM   2551  CB  LEU G 188       0.247 -15.838  23.890  1.00 88.78           C
ATOM   2552  HB2 LEU G 188       1.091 -15.335  23.418  1.00 88.78           H
ATOM   2553  HB3 LEU G 188      -0.203 -15.142  24.599  1.00 88.78           H
ATOM   2554  O   LEU G 188       2.757 -17.532  23.364  1.00 88.78           O
ATOM   2555  CG  LEU G 188      -0.797 -16.170  22.810  1.00 88.78           C
ATOM   2556  HG  LEU G 188      -0.458 -17.014  22.210  1.00 88.78           H
ATOM   2557  CD1 LEU G 188      -2.136 -16.508  23.442  1.00 88.78           C
ATOM   2558 HD11 LEU G 188      -2.567 -15.643  23.946  1.00 88.78           H
ATOM   2559 HD12 LEU G 188      -2.017 -17.318  24.162  1.00 88.78           H
ATOM   2560 HD13 LEU G 188      -2.816 -16.850  22.662  1.00 88.78           H
ATOM   2561  CD2 LEU G 188      -1.010 -14.973  21.887  1.00 88.78           C
ATOM   2562 HD21 LEU G 188      -0.085 -14.754  21.353  1.00 88.78           H
ATOM   2563 HD22 LEU G 188      -1.786 -15.207  21.158  1.00 88.78           H
ATOM   2564 HD23 LEU G 188      -1.319 -14.101  22.463  1.00 88.78           H
ATOM   2565  N   PRO G 189       1.210 -19.173  23.354  1.00 89.45           N
ATOM   2566  CA  PRO G 189       1.957 -20.041  22.445  1.00 89.45           C
ATOM   2567  HA  PRO G 189       2.996 -20.109  22.767  1.00 89.45           H
ATOM   2568  C   PRO G 189       1.945 -19.513  21.000  1.00 89.45           C
ATOM   2569  CB  PRO G 189       1.308 -21.421  22.581  1.00 89.45           C
ATOM   2570  HB2 PRO G 189       1.369 -22.005  21.663  1.00 89.45           H
ATOM   2571  HB3 PRO G 189       1.776 -21.963  23.402  1.00 89.45           H
ATOM   2572  O   PRO G 189       1.212 -18.583  20.664  1.00 89.45           O
ATOM   2573  CG  PRO G 189      -0.135 -21.103  22.954  1.00 89.45           C
ATOM   2574  HG2 PRO G 189      -0.718 -20.921  22.051  1.00 89.45           H
ATOM   2575  HG3 PRO G 189      -0.568 -21.915  23.539  1.00 89.45           H
ATOM   2576  CD  PRO G 189      -0.031 -19.816  23.768  1.00 89.45           C
ATOM   2577  HD2 PRO G 189       0.019 -20.057  24.830  1.00 89.45           H
ATOM   2578  HD3 PRO G 189      -0.898 -19.187  23.564  1.00 89.45           H
ATOM   2579  N   VAL G 190       2.767 -20.114  20.133  1.00 87.69           N
ATOM   2580  H   VAL G 190       3.328 -20.885  20.466  1.00 87.69           H
ATOM   2581  CA  VAL G 190       2.924 -19.717  18.722  1.00 87.69           C
ATOM   2582  HA  VAL G 190       2.188 -18.950  18.481  1.00 87.69           H
ATOM   2583  C   VAL G 190       2.675 -20.908  17.800  1.00 87.69           C
ATOM   2584  CB  VAL G 190       4.327 -19.129  18.463  1.00 87.69           C
ATOM   2585  HB  VAL G 190       5.077 -19.902  18.631  1.00 87.69           H
ATOM   2586  O   VAL G 190       3.234 -21.979  18.021  1.00 87.69           O
ATOM   2587  CG1 VAL G 190       4.475 -18.621  17.020  1.00 87.69           C
ATOM   2588 HG11 VAL G 190       3.700 -17.886  16.802  1.00 87.69           H
ATOM   2589 HG12 VAL G 190       5.453 -18.157  16.885  1.00 87.69           H
ATOM   2590 HG13 VAL G 190       4.391 -19.446  16.313  1.00 87.69           H
ATOM   2591  CG2 VAL G 190       4.640 -17.952  19.399  1.00 87.69           C
ATOM   2592 HG21 VAL G 190       5.615 -17.529  19.162  1.00 87.69           H
ATOM   2593 HG22 VAL G 190       3.875 -17.183  19.295  1.00 87.69           H
ATOM   2594 HG23 VAL G 190       4.655 -18.289  20.435  1.00 87.69           H
ATOM   2595  N   CYS G 191       1.903 -20.712  16.733  1.00 82.48           N
ATOM   2596  H   CYS G 191       1.448 -19.819  16.605  1.00 82.48           H
ATOM   2597  CA  CYS G 191       1.664 -21.717  15.699  1.00 82.48           C
ATOM   2598  HA  CYS G 191       1.798 -22.712  16.123  1.00 82.48           H
ATOM   2599  C   CYS G 191       2.657 -21.559  14.538  1.00 82.48           C
ATOM   2600  CB  CYS G 191       0.203 -21.594  15.261  1.00 82.48           C
ATOM   2601  HB2 CYS G 191       0.012 -20.580  14.910  1.00 82.48           H
ATOM   2602  HB3 CYS G 191      -0.002 -22.267  14.428  1.00 82.48           H
ATOM   2603  O   CYS G 191       2.762 -20.485  13.946  1.00 82.48           O
ATOM   2604  SG  CYS G 191      -0.942 -21.989  16.598  1.00 82.48           S
ATOM   2605  N   LYS G 192       3.420 -22.612  14.217  1.00 80.21           N
ATOM   2606  H   LYS G 192       3.266 -23.472  14.723  1.00 80.21           H
ATOM   2607  CA  LYS G 192       4.435 -22.616  13.145  1.00 80.21           C
ATOM   2608  HA  LYS G 192       4.534 -21.612  12.732  1.00 80.21           H
ATOM   2609  C   LYS G 192       4.035 -23.532  11.993  1.00 80.21           C
ATOM   2610  CB  LYS G 192       5.793 -23.065  13.697  1.00 80.21           C
ATOM   2611  HB2 LYS G 192       5.665 -23.994  14.251  1.00 80.21           H
ATOM   2612  HB3 LYS G 192       6.453 -23.259  12.851  1.00 80.21           H
ATOM   2613  O   LYS G 192       3.537 -24.616  12.244  1.00 80.21           O
ATOM   2614  CG  LYS G 192       6.445 -22.019  14.606  1.00 80.21           C
ATOM   2615  HG2 LYS G 192       6.377 -21.036  14.141  1.00 80.21           H
ATOM   2616  HG3 LYS G 192       5.932 -21.998  15.568  1.00 80.21           H
ATOM   2617  CD  LYS G 192       7.920 -22.381  14.799  1.00 80.21           C
ATOM   2618  HD2 LYS G 192       7.992 -23.386  15.215  1.00 80.21           H
ATOM   2619  HD3 LYS G 192       8.413 -22.372  13.827  1.00 80.21           H
ATOM   2620  CE  LYS G 192       8.598 -21.374  15.728  1.00 80.21           C
ATOM   2621  HE2 LYS G 192       8.453 -20.375  15.318  1.00 80.21           H
ATOM   2622  HE3 LYS G 192       8.104 -21.414  16.699  1.00 80.21           H
ATOM   2623  NZ  LYS G 192      10.042 -21.679  15.858  1.00 80.21           N
ATOM   2624  HZ1 LYS G 192      10.481 -21.644  14.949  1.00 80.21           H
ATOM   2625  HZ2 LYS G 192      10.493 -21.014  16.470  1.00 80.21           H
ATOM   2626  HZ3 LYS G 192      10.164 -22.611  16.228  1.00 80.21           H
ATOM   2627  N   LEU G 193       4.296 -23.125  10.752  1.00 69.21           N
ATOM   2628  H   LEU G 193       4.718 -22.217  10.619  1.00 69.21           H
ATOM   2629  CA  LEU G 193       4.001 -23.918   9.553  1.00 69.21           C
ATOM   2630  HA  LEU G 193       2.948 -24.199   9.580  1.00 69.21           H
ATOM   2631  C   LEU G 193       4.859 -25.200   9.502  1.00 69.21           C
ATOM   2632  CB  LEU G 193       4.248 -23.029   8.319  1.00 69.21           C
ATOM   2633  HB2 LEU G 193       3.813 -22.043   8.486  1.00 69.21           H
ATOM   2634  HB3 LEU G 193       5.325 -22.903   8.210  1.00 69.21           H
ATOM   2635  O   LEU G 193       6.068 -25.142   9.741  1.00 69.21           O
ATOM   2636  CG  LEU G 193       3.673 -23.596   7.006  1.00 69.21           C
ATOM   2637  HG  LEU G 193       3.827 -24.674   6.965  1.00 69.21           H
ATOM   2638  CD1 LEU G 193       2.178 -23.295   6.883  1.00 69.21           C
ATOM   2639 HD11 LEU G 193       1.792 -23.734   5.963  1.00 69.21           H
ATOM   2640 HD12 LEU G 193       2.000 -22.219   6.870  1.00 69.21           H
ATOM   2641 HD13 LEU G 193       1.637 -23.733   7.722  1.00 69.21           H
ATOM   2642  CD2 LEU G 193       4.391 -22.964   5.813  1.00 69.21           C
ATOM   2643 HD21 LEU G 193       5.452 -23.212   5.851  1.00 69.21           H
ATOM   2644 HD22 LEU G 193       4.260 -21.882   5.821  1.00 69.21           H
ATOM   2645 HD23 LEU G 193       3.979 -23.371   4.889  1.00 69.21           H
ATOM   2646  N   ILE G 194       4.254 -26.339   9.167  1.00 63.99           N
ATOM   2647  H   ILE G 194       3.261 -26.306   8.986  1.00 63.99           H
ATOM   2648  CA  ILE G 194       4.946 -27.609   8.901  1.00 63.99           C
ATOM   2649  HA  ILE G 194       5.703 -27.770   9.669  1.00 63.99           H
ATOM   2650  C   ILE G 194       5.645 -27.497   7.535  1.00 63.99           C
ATOM   2651  CB  ILE G 194       3.939 -28.788   8.952  1.00 63.99           C
ATOM   2652  HB  ILE G 194       3.181 -28.618   8.188  1.00 63.99           H
ATOM   2653  O   ILE G 194       4.993 -27.225   6.531  1.00 63.99           O
ATOM   2654  CG1 ILE G 194       3.234 -28.871  10.332  1.00 63.99           C
ATOM   2655 HG12 ILE G 194       3.954 -29.183  11.088  1.00 63.99           H
ATOM   2656 HG13 ILE G 194       2.859 -27.888  10.618  1.00 63.99           H
ATOM   2657  CG2 ILE G 194       4.646 -30.123   8.644  1.00 63.99           C
ATOM   2658 HG21 ILE G 194       3.922 -30.936   8.605  1.00 63.99           H
ATOM   2659 HG22 ILE G 194       5.132 -30.087   7.669  1.00 63.99           H
ATOM   2660 HG23 ILE G 194       5.394 -30.346   9.406  1.00 63.99           H
ATOM   2661  CD1 ILE G 194       2.031 -29.822  10.366  1.00 63.99           C
ATOM   2662 HD11 ILE G 194       1.321 -29.550   9.585  1.00 63.99           H
ATOM   2663 HD12 ILE G 194       1.538 -29.741  11.335  1.00 63.99           H
ATOM   2664 HD13 ILE G 194       2.353 -30.854  10.225  1.00 63.99           H
ATOM   2665  N   GLN G 195       6.968 -27.675   7.484  1.00 52.58           N
ATOM   2666  H   GLN G 195       7.451 -27.952   8.327  1.00 52.58           H
ATOM   2667  CA  GLN G 195       7.716 -27.736   6.220  1.00 52.58           C
ATOM   2668  HA  GLN G 195       7.262 -27.058   5.497  1.00 52.58           H
ATOM   2669  C   GLN G 195       7.637 -29.153   5.638  1.00 52.58           C
ATOM   2670  CB  GLN G 195       9.182 -27.308   6.434  1.00 52.58           C
ATOM   2671  HB2 GLN G 195       9.757 -27.581   5.549  1.00 52.58           H
ATOM   2672  HB3 GLN G 195       9.594 -27.844   7.288  1.00 52.58           H
ATOM   2673  O   GLN G 195       7.882 -30.119   6.359  1.00 52.58           O
ATOM   2674  CG  GLN G 195       9.321 -25.793   6.649  1.00 52.58           C
ATOM   2675  HG2 GLN G 195       8.735 -25.495   7.518  1.00 52.58           H
ATOM   2676  HG3 GLN G 195       8.918 -25.279   5.777  1.00 52.58           H
ATOM   2677  CD  GLN G 195      10.762 -25.328   6.865  1.00 52.58           C
ATOM   2678  NE2 GLN G 195      11.018 -24.041   6.778  1.00 52.58           N
ATOM   2679 HE21 GLN G 195      10.289 -23.402   6.494  1.00 52.58           H
ATOM   2680 HE22 GLN G 195      11.993 -23.792   6.863  1.00 52.58           H
ATOM   2681  OE1 GLN G 195      11.688 -26.072   7.140  1.00 52.58           O
ATOM   2682  N   GLU G 196       7.313 -29.280   4.350  1.00 45.76           N
ATOM   2683  H   GLU G 196       7.085 -28.459   3.807  1.00 45.76           H
ATOM   2684  CA  GLU G 196       7.384 -30.559   3.631  1.00 45.76           C
ATOM   2685  HA  GLU G 196       6.805 -31.303   4.178  1.00 45.76           H
ATOM   2686  C   GLU G 196       8.835 -31.070   3.552  1.00 45.76           C
ATOM   2687  CB  GLU G 196       6.776 -30.421   2.224  1.00 45.76           C
ATOM   2688  HB2 GLU G 196       7.217 -29.554   1.733  1.00 45.76           H
ATOM   2689  HB3 GLU G 196       7.024 -31.312   1.647  1.00 45.76           H
ATOM   2690  O   GLU G 196       9.785 -30.282   3.491  1.00 45.76           O
ATOM   2691  CG  GLU G 196       5.244 -30.284   2.263  1.00 45.76           C
ATOM   2692  HG2 GLU G 196       4.984 -29.408   2.857  1.00 45.76           H
ATOM   2693  HG3 GLU G 196       4.834 -31.161   2.765  1.00 45.76           H
ATOM   2694  CD  GLU G 196       4.605 -30.144   0.871  1.00 45.76           C
ATOM   2695  OE1 GLU G 196       3.372 -30.340   0.794  1.00 45.76           O
ATOM   2696  OE2 GLU G 196       5.333 -29.796  -0.087  1.00 45.76           O
ATOM   2697  N   ALA G 197       9.017 -32.395   3.569  1.00 44.66           N
ATOM   2698  H   ALA G 197       8.207 -33.000   3.563  1.00 44.66           H
ATOM   2699  CA  ALA G 197      10.332 -33.021   3.443  1.00 44.66           C
ATOM   2700  HA  ALA G 197      10.961 -32.612   4.234  1.00 44.66           H
ATOM   2701  C   ALA G 197      10.974 -32.698   2.073  1.00 44.66           C
ATOM   2702  CB  ALA G 197      10.193 -34.533   3.666  1.00 44.66           C
ATOM   2703  HB1 ALA G 197      11.170 -35.012   3.600  1.00 44.66           H
ATOM   2704  HB2 ALA G 197       9.543 -34.963   2.903  1.00 44.66           H
ATOM   2705  HB3 ALA G 197       9.768 -34.730   4.651  1.00 44.66           H
ATOM   2706  O   ALA G 197      10.265 -32.607   1.068  1.00 44.66           O
ATOM   2707  N   PRO G 198      12.308 -32.530   1.994  1.00 42.95           N
ATOM   2708  CA  PRO G 198      12.985 -32.316   0.718  1.00 42.95           C
ATOM   2709  HA  PRO G 198      12.571 -31.430   0.236  1.00 42.95           H
ATOM   2710  C   PRO G 198      12.798 -33.521  -0.222  1.00 42.95           C
ATOM   2711  CB  PRO G 198      14.455 -32.061   1.071  1.00 42.95           C
ATOM   2712  HB2 PRO G 198      14.615 -30.989   1.185  1.00 42.95           H
ATOM   2713  HB3 PRO G 198      15.135 -32.468   0.322  1.00 42.95           H
ATOM   2714  O   PRO G 198      12.899 -34.669   0.205  1.00 42.95           O
ATOM   2715  CG  PRO G 198      14.632 -32.746   2.427  1.00 42.95           C
ATOM   2716  HG2 PRO G 198      14.851 -33.803   2.271  1.00 42.95           H
ATOM   2717  HG3 PRO G 198      15.417 -32.277   3.020  1.00 42.95           H
ATOM   2718  CD  PRO G 198      13.263 -32.608   3.086  1.00 42.95           C
ATOM   2719  HD2 PRO G 198      13.071 -33.469   3.726  1.00 42.95           H
ATOM   2720  HD3 PRO G 198      13.220 -31.686   3.667  1.00 42.95           H
ATOM   2721  N   LYS G 199      12.559 -33.249  -1.511  1.00 48.22           N
ATOM   2722  H   LYS G 199      12.449 -32.279  -1.770  1.00 48.22           H
ATOM   2723  CA  LYS G 199      12.403 -34.260  -2.573  1.00 48.22           C
ATOM   2724  HA  LYS G 199      11.574 -34.908  -2.288  1.00 48.22           H
ATOM   2725  C   LYS G 199      13.670 -35.132  -2.762  1.00 48.22           C
ATOM   2726  CB  LYS G 199      12.041 -33.560  -3.892  1.00 48.22           C
ATOM   2727  HB2 LYS G 199      12.754 -32.759  -4.087  1.00 48.22           H
ATOM   2728  HB3 LYS G 199      12.137 -34.285  -4.700  1.00 48.22           H
ATOM   2729  O   LYS G 199      14.772 -34.590  -2.623  1.00 48.22           O
ATOM   2730  CG  LYS G 199      10.611 -32.997  -3.897  1.00 48.22           C
ATOM   2731  HG2 LYS G 199      10.520 -32.203  -3.156  1.00 48.22           H
ATOM   2732  HG3 LYS G 199       9.913 -33.797  -3.652  1.00 48.22           H
ATOM   2733  CD  LYS G 199      10.273 -32.446  -5.286  1.00 48.22           C
ATOM   2734  HD2 LYS G 199      10.946 -31.626  -5.537  1.00 48.22           H
ATOM   2735  HD3 LYS G 199      10.415 -33.250  -6.008  1.00 48.22           H
ATOM   2736  CE  LYS G 199       8.821 -31.972  -5.350  1.00 48.22           C
ATOM   2737  HE2 LYS G 199       8.204 -32.714  -4.843  1.00 48.22           H
ATOM   2738  HE3 LYS G 199       8.716 -31.025  -4.821  1.00 48.22           H
ATOM   2739  NZ  LYS G 199       8.386 -31.866  -6.761  1.00 48.22           N
ATOM   2740  HZ1 LYS G 199       8.943 -31.199  -7.276  1.00 48.22           H
ATOM   2741  HZ2 LYS G 199       7.406 -31.632  -6.822  1.00 48.22           H
ATOM   2742  HZ3 LYS G 199       8.506 -32.771  -7.194  1.00 48.22           H
ATOM   2743  N   PRO G 200      13.562 -36.437  -3.102  1.00 49.42           N
ATOM   2744  CA  PRO G 200      14.704 -37.342  -3.315  1.00 49.42           C
ATOM   2745  HA  PRO G 200      15.265 -37.404  -2.382  1.00 49.42           H
ATOM   2746  C   PRO G 200      15.655 -36.912  -4.448  1.00 49.42           C
ATOM   2747  CB  PRO G 200      14.097 -38.718  -3.630  1.00 49.42           C
ATOM   2748  HB2 PRO G 200      14.020 -38.853  -4.709  1.00 49.42           H
ATOM   2749  HB3 PRO G 200      14.677 -39.528  -3.188  1.00 49.42           H
ATOM   2750  O   PRO G 200      15.243 -36.290  -5.423  1.00 49.42           O
ATOM   2751  CG  PRO G 200      12.690 -38.648  -3.046  1.00 49.42           C
ATOM   2752  HG2 PRO G 200      12.723 -38.874  -1.981  1.00 49.42           H
ATOM   2753  HG3 PRO G 200      11.999 -39.314  -3.562  1.00 49.42           H
ATOM   2754  CD  PRO G 200      12.319 -37.185  -3.243  1.00 49.42           C
ATOM   2755  HD2 PRO G 200      11.928 -37.046  -4.251  1.00 49.42           H
ATOM   2756  HD3 PRO G 200      11.569 -36.907  -2.502  1.00 49.42           H
ATOM   2757  N   GLU G 201      16.931 -37.310  -4.378  1.00 55.40           N
ATOM   2758  H   GLU G 201      17.238 -37.814  -3.559  1.00 55.40           H
ATOM   2759  CA  GLU G 201      17.965 -36.931  -5.366  1.00 55.40           C
ATOM   2760  HA  GLU G 201      18.011 -35.843  -5.423  1.00 55.40           H
ATOM   2761  C   GLU G 201      17.672 -37.411  -6.800  1.00 55.40           C
ATOM   2762  CB  GLU G 201      19.341 -37.446  -4.901  1.00 55.40           C
ATOM   2763  HB2 GLU G 201      19.237 -38.487  -4.595  1.00 55.40           H
ATOM   2764  HB3 GLU G 201      20.046 -37.395  -5.731  1.00 55.40           H
ATOM   2765  O   GLU G 201      17.955 -36.686  -7.750  1.00 55.40           O
ATOM   2766  CG  GLU G 201      19.892 -36.592  -3.746  1.00 55.40           C
ATOM   2767  HG2 GLU G 201      20.091 -35.589  -4.125  1.00 55.40           H
ATOM   2768  HG3 GLU G 201      19.124 -36.503  -2.978  1.00 55.40           H
ATOM   2769  CD  GLU G 201      21.160 -37.157  -3.085  1.00 55.40           C
ATOM   2770  OE1 GLU G 201      21.854 -36.348  -2.425  1.00 55.40           O
ATOM   2771  OE2 GLU G 201      21.384 -38.383  -3.174  1.00 55.40           O
ATOM   2772  N   CYS G 202      17.044 -38.578  -6.977  1.00 58.62           N
ATOM   2773  H   CYS G 202      16.880 -39.155  -6.164  1.00 58.62           H
ATOM   2774  CA  CYS G 202      16.702 -39.133  -8.297  1.00 58.62           C
ATOM   2775  HA  CYS G 202      17.619 -39.249  -8.875  1.00 58.62           H
ATOM   2776  C   CYS G 202      15.753 -38.219  -9.095  1.00 58.62           C
ATOM   2777  CB  CYS G 202      16.040 -40.512  -8.130  1.00 58.62           C
ATOM   2778  HB2 CYS G 202      16.131 -41.054  -9.071  1.00 58.62           H
ATOM   2779  HB3 CYS G 202      14.977 -40.386  -7.920  1.00 58.62           H
ATOM   2780  O   CYS G 202      15.853 -38.115 -10.316  1.00 58.62           O
ATOM   2781  SG  CYS G 202      16.780 -41.500  -6.796  1.00 58.62           S
ATOM   2782  HG  CYS G 202      16.127 -40.944  -5.772  1.00 58.62           H
ATOM   2783  N   GLU G 203      14.848 -37.528  -8.395  1.00 63.62           N
ATOM   2784  H   GLU G 203      14.866 -37.585  -7.387  1.00 63.62           H
ATOM   2785  CA  GLU G 203      13.904 -36.581  -8.997  1.00 63.62           C
ATOM   2786  HA  GLU G 203      13.368 -37.075  -9.807  1.00 63.62           H
ATOM   2787  C   GLU G 203      14.636 -35.377  -9.611  1.00 63.62           C
ATOM   2788  CB  GLU G 203      12.890 -36.119  -7.927  1.00 63.62           C
ATOM   2789  HB2 GLU G 203      13.150 -36.555  -6.963  1.00 63.62           H
ATOM   2790  HB3 GLU G 203      12.947 -35.036  -7.822  1.00 63.62           H
ATOM   2791  O   GLU G 203      14.194 -34.846 -10.628  1.00 63.62           O
ATOM   2792  CG  GLU G 203      11.435 -36.498  -8.250  1.00 63.62           C
ATOM   2793  HG2 GLU G 203      11.345 -37.584  -8.261  1.00 63.62           H
ATOM   2794  HG3 GLU G 203      11.188 -36.122  -9.243  1.00 63.62           H
ATOM   2795  CD  GLU G 203      10.458 -35.908  -7.212  1.00 63.62           C
ATOM   2796  OE1 GLU G 203       9.396 -35.373  -7.603  1.00 63.62           O
ATOM   2797  OE2 GLU G 203      10.803 -35.895  -6.011  1.00 63.62           O
ATOM   2798  N   LYS G 204      15.789 -34.970  -9.053  1.00 66.61           N
ATOM   2799  H   LYS G 204      16.158 -35.503  -8.278  1.00 66.61           H
ATOM   2800  CA  LYS G 204      16.590 -33.868  -9.612  1.00 66.61           C
ATOM   2801  HA  LYS G 204      15.946 -33.008  -9.794  1.00 66.61           H
ATOM   2802  C   LYS G 204      17.190 -34.203 -10.970  1.00 66.61           C
ATOM   2803  CB  LYS G 204      17.719 -33.445  -8.673  1.00 66.61           C
ATOM   2804  HB2 LYS G 204      18.276 -34.316  -8.329  1.00 66.61           H
ATOM   2805  HB3 LYS G 204      18.407 -32.822  -9.245  1.00 66.61           H
ATOM   2806  O   LYS G 204      17.181 -33.348 -11.848  1.00 66.61           O
ATOM   2807  CG  LYS G 204      17.236 -32.612  -7.489  1.00 66.61           C
ATOM   2808  HG2 LYS G 204      16.724 -31.722  -7.854  1.00 66.61           H
ATOM   2809  HG3 LYS G 204      16.559 -33.198  -6.868  1.00 66.61           H
ATOM   2810  CD  LYS G 204      18.471 -32.209  -6.682  1.00 66.61           C
ATOM   2811  HD2 LYS G 204      19.195 -31.733  -7.344  1.00 66.61           H
ATOM   2812  HD3 LYS G 204      18.918 -33.109  -6.261  1.00 66.61           H
ATOM   2813  CE  LYS G 204      18.096 -31.241  -5.567  1.00 66.61           C
ATOM   2814  HE2 LYS G 204      17.308 -31.695  -4.965  1.00 66.61           H
ATOM   2815  HE3 LYS G 204      17.704 -30.328  -6.015  1.00 66.61           H
ATOM   2816  NZ  LYS G 204      19.288 -30.958  -4.737  1.00 66.61           N
ATOM   2817  HZ1 LYS G 204      19.066 -30.311  -3.994  1.00 66.61           H
ATOM   2818  HZ2 LYS G 204      20.025 -30.584  -5.318  1.00 66.61           H
ATOM   2819  HZ3 LYS G 204      19.625 -31.822  -4.336  1.00 66.61           H
ATOM   2820  N   ALA G 205      17.667 -35.432 -11.162  1.00 72.00           N
ATOM   2821  H   ALA G 205      17.638 -36.095 -10.401  1.00 72.00           H
ATOM   2822  CA  ALA G 205      18.217 -35.833 -12.452  1.00 72.00           C
ATOM   2823  HA  ALA G 205      18.988 -35.118 -12.738  1.00 72.00           H
ATOM   2824  C   ALA G 205      17.137 -35.789 -13.545  1.00 72.00           C
ATOM   2825  CB  ALA G 205      18.866 -37.216 -12.318  1.00 72.00           C
ATOM   2826  HB1 ALA G 205      18.118 -37.962 -12.050  1.00 72.00           H
ATOM   2827  HB2 ALA G 205      19.327 -37.496 -13.266  1.00 72.00           H
ATOM   2828  HB3 ALA G 205      19.639 -37.189 -11.550  1.00 72.00           H
ATOM   2829  O   ALA G 205      17.369 -35.240 -14.616  1.00 72.00           O
ATOM   2830  N   LEU G 206      15.934 -36.296 -13.258  1.00 77.05           N
ATOM   2831  H   LEU G 206      15.794 -36.714 -12.350  1.00 77.05           H
ATOM   2832  CA  LEU G 206      14.812 -36.288 -14.206  1.00 77.05           C
ATOM   2833  HA  LEU G 206      15.139 -36.734 -15.145  1.00 77.05           H
ATOM   2834  C   LEU G 206      14.334 -34.872 -14.554  1.00 77.05           C
ATOM   2835  CB  LEU G 206      13.667 -37.122 -13.614  1.00 77.05           C
ATOM   2836  HB2 LEU G 206      13.495 -36.800 -12.587  1.00 77.05           H
ATOM   2837  HB3 LEU G 206      12.753 -36.929 -14.176  1.00 77.05           H
ATOM   2838  O   LEU G 206      13.947 -34.619 -15.694  1.00 77.05           O
ATOM   2839  CG  LEU G 206      13.951 -38.634 -13.641  1.00 77.05           C
ATOM   2840  HG  LEU G 206      14.953 -38.830 -13.259  1.00 77.05           H
ATOM   2841  CD1 LEU G 206      12.963 -39.360 -12.731  1.00 77.05           C
ATOM   2842 HD11 LEU G 206      13.098 -39.021 -11.704  1.00 77.05           H
ATOM   2843 HD12 LEU G 206      11.940 -39.150 -13.044  1.00 77.05           H
ATOM   2844 HD13 LEU G 206      13.142 -40.434 -12.774  1.00 77.05           H
ATOM   2845  CD2 LEU G 206      13.852 -39.194 -15.063  1.00 77.05           C
ATOM   2846 HD21 LEU G 206      14.680 -38.829 -15.671  1.00 77.05           H
ATOM   2847 HD22 LEU G 206      13.898 -40.283 -15.040  1.00 77.05           H
ATOM   2848 HD23 LEU G 206      12.913 -38.882 -15.521  1.00 77.05           H
ATOM   2849  N   LEU G 207      14.419 -33.933 -13.608  1.00 76.14           N
ATOM   2850  H   LEU G 207      14.705 -34.206 -12.678  1.00 76.14           H
ATOM   2851  CA  LEU G 207      14.122 -32.522 -13.866  1.00 76.14           C
ATOM   2852  HA  LEU G 207      13.111 -32.453 -14.267  1.00 76.14           H
ATOM   2853  C   LEU G 207      15.038 -31.911 -14.939  1.00 76.14           C
ATOM   2854  CB  LEU G 207      14.191 -31.728 -12.548  1.00 76.14           C
ATOM   2855  HB2 LEU G 207      15.080 -32.033 -11.996  1.00 76.14           H
ATOM   2856  HB3 LEU G 207      14.303 -30.668 -12.776  1.00 76.14           H
ATOM   2857  O   LEU G 207      14.588 -31.017 -15.649  1.00 76.14           O
ATOM   2858  CG  LEU G 207      12.948 -31.909 -11.658  1.00 76.14           C
ATOM   2859  HG  LEU G 207      12.652 -32.957 -11.634  1.00 76.14           H
ATOM   2860  CD1 LEU G 207      13.240 -31.451 -10.226  1.00 76.14           C
ATOM   2861 HD11 LEU G 207      13.589 -30.418 -10.232  1.00 76.14           H
ATOM   2862 HD12 LEU G 207      14.004 -32.097  -9.794  1.00 76.14           H
ATOM   2863 HD13 LEU G 207      12.336 -31.539  -9.624  1.00 76.14           H
ATOM   2864  CD2 LEU G 207      11.771 -31.078 -12.173  1.00 76.14           C
ATOM   2865 HD21 LEU G 207      10.901 -31.230 -11.534  1.00 76.14           H
ATOM   2866 HD22 LEU G 207      12.035 -30.020 -12.194  1.00 76.14           H
ATOM   2867 HD23 LEU G 207      11.506 -31.392 -13.183  1.00 76.14           H
ATOM   2868  N   ALA G 208      16.255 -32.430 -15.146  1.00 78.48           N
ATOM   2869  H   ALA G 208      16.571 -33.190 -14.562  1.00 78.48           H
ATOM   2870  CA  ALA G 208      17.158 -31.940 -16.193  1.00 78.48           C
ATOM   2871  HA  ALA G 208      17.354 -30.884 -16.007  1.00 78.48           H
ATOM   2872  C   ALA G 208      16.562 -32.056 -17.610  1.00 78.48           C
ATOM   2873  CB  ALA G 208      18.487 -32.699 -16.106  1.00 78.48           C
ATOM   2874  HB1 ALA G 208      18.344 -33.737 -16.407  1.00 78.48           H
ATOM   2875  HB2 ALA G 208      19.204 -32.241 -16.786  1.00 78.48           H
ATOM   2876  HB3 ALA G 208      18.878 -32.659 -15.090  1.00 78.48           H
ATOM   2877  O   ALA G 208      16.840 -31.208 -18.460  1.00 78.48           O
ATOM   2878  N   PHE G 209      15.700 -33.053 -17.862  1.00 79.28           N
ATOM   2879  H   PHE G 209      15.480 -33.710 -17.127  1.00 79.28           H
ATOM   2880  CA  PHE G 209      14.976 -33.154 -19.133  1.00 79.28           C
ATOM   2881  HA  PHE G 209      15.683 -33.008 -19.950  1.00 79.28           H
ATOM   2882  C   PHE G 209      13.912 -32.071 -19.304  1.00 79.28           C
ATOM   2883  CB  PHE G 209      14.325 -34.528 -19.284  1.00 79.28           C
ATOM   2884  HB2 PHE G 209      13.589 -34.447 -20.084  1.00 79.28           H
ATOM   2885  HB3 PHE G 209      13.791 -34.778 -18.368  1.00 79.28           H
ATOM   2886  O   PHE G 209      13.651 -31.640 -20.420  1.00 79.28           O
ATOM   2887  CG  PHE G 209      15.253 -35.657 -19.668  1.00 79.28           C
ATOM   2888  CD1 PHE G 209      15.605 -35.839 -21.020  1.00 79.28           C
ATOM   2889  HD1 PHE G 209      15.230 -35.159 -21.769  1.00 79.28           H
ATOM   2890  CD2 PHE G 209      15.702 -36.569 -18.697  1.00 79.28           C
ATOM   2891  HD2 PHE G 209      15.412 -36.445 -17.664  1.00 79.28           H
ATOM   2892  CE1 PHE G 209      16.422 -36.918 -21.399  1.00 79.28           C
ATOM   2893  HE1 PHE G 209      16.686 -37.059 -22.437  1.00 79.28           H
ATOM   2894  CE2 PHE G 209      16.492 -37.664 -19.083  1.00 79.28           C
ATOM   2895  HE2 PHE G 209      16.793 -38.397 -18.349  1.00 79.28           H
ATOM   2896  CZ  PHE G 209      16.859 -37.834 -20.428  1.00 79.28           C
ATOM   2897  HZ  PHE G 209      17.448 -38.692 -20.718  1.00 79.28           H
ATOM   2898  N   GLN G 210      13.323 -31.602 -18.205  1.00 73.38           N
ATOM   2899  H   GLN G 210      13.646 -31.935 -17.308  1.00 73.38           H
ATOM   2900  CA  GLN G 210      12.314 -30.542 -18.226  1.00 73.38           C
ATOM   2901  HA  GLN G 210      11.702 -30.664 -19.120  1.00 73.38           H
ATOM   2902  C   GLN G 210      12.946 -29.141 -18.311  1.00 73.38           C
ATOM   2903  CB  GLN G 210      11.400 -30.676 -16.994  1.00 73.38           C
ATOM   2904  HB2 GLN G 210      10.621 -29.915 -17.060  1.00 73.38           H
ATOM   2905  HB3 GLN G 210      11.977 -30.498 -16.087  1.00 73.38           H
ATOM   2906  O   GLN G 210      12.271 -28.183 -18.686  1.00 73.38           O
ATOM   2907  CG  GLN G 210      10.733 -32.061 -16.907  1.00 73.38           C
ATOM   2908  HG2 GLN G 210      10.252 -32.278 -17.860  1.00 73.38           H
ATOM   2909  HG3 GLN G 210      11.495 -32.822 -16.737  1.00 73.38           H
ATOM   2910  CD  GLN G 210       9.689 -32.193 -15.799  1.00 73.38           C
ATOM   2911  NE2 GLN G 210       9.009 -33.321 -15.746  1.00 73.38           N
ATOM   2912 HE21 GLN G 210       8.337 -33.449 -15.003  1.00 73.38           H
ATOM   2913 HE22 GLN G 210       9.250 -34.083 -16.363  1.00 73.38           H
ATOM   2914  OE1 GLN G 210       9.439 -31.311 -14.988  1.00 73.38           O
ATOM   2915  N   GLU G 211      14.231 -29.004 -17.964  1.00 71.07           N
ATOM   2916  H   GLU G 211      14.705 -29.815 -17.593  1.00 71.07           H
ATOM   2917  CA  GLU G 211      14.953 -27.726 -17.964  1.00 71.07           C
ATOM   2918  HA  GLU G 211      14.287 -26.943 -17.600  1.00 71.07           H
ATOM   2919  C   GLU G 211      15.419 -27.281 -19.359  1.00 71.07           C
ATOM   2920  CB  GLU G 211      16.158 -27.808 -17.009  1.00 71.07           C
ATOM   2921  HB2 GLU G 211      16.710 -28.727 -17.205  1.00 71.07           H
ATOM   2922  HB3 GLU G 211      16.817 -26.963 -17.209  1.00 71.07           H
ATOM   2923  O   GLU G 211      15.486 -26.075 -19.616  1.00 71.07           O
ATOM   2924  CG  GLU G 211      15.746 -27.747 -15.528  1.00 71.07           C
ATOM   2925  HG2 GLU G 211      15.035 -28.545 -15.313  1.00 71.07           H
ATOM   2926  HG3 GLU G 211      15.232 -26.801 -15.358  1.00 71.07           H
ATOM   2927  CD  GLU G 211      16.931 -27.847 -14.549  1.00 71.07           C
ATOM   2928  OE1 GLU G 211      16.671 -27.787 -13.323  1.00 71.07           O
ATOM   2929  OE2 GLU G 211      18.096 -27.940 -15.002  1.00 71.07           O
ATOM   2930  N   SER G 212      15.721 -28.214 -20.272  1.00 72.21           N
ATOM   2931  H   SER G 212      15.585 -29.186 -20.034  1.00 72.21           H
ATOM   2932  CA  SER G 212      16.148 -27.876 -21.637  1.00 72.21           C
ATOM   2933  HA  SER G 212      16.256 -26.794 -21.704  1.00 72.21           H
ATOM   2934  C   SER G 212      15.118 -28.284 -22.681  1.00 72.21           C
ATOM   2935  CB  SER G 212      17.530 -28.438 -21.992  1.00 72.21           C
ATOM   2936  HB2 SER G 212      17.501 -29.527 -22.010  1.00 72.21           H
ATOM   2937  HB3 SER G 212      18.259 -28.105 -21.253  1.00 72.21           H
ATOM   2938  O   SER G 212      14.664 -29.419 -22.738  1.00 72.21           O
ATOM   2939  OG  SER G 212      17.886 -27.935 -23.277  1.00 72.21           O
ATOM   2940  HG  SER G 212      18.816 -27.696 -23.309  1.00 72.21           H
ATOM   2941  N   LYS G 213      14.825 -27.354 -23.598  1.00 73.60           N
ATOM   2942  H   LYS G 213      15.272 -26.455 -23.494  1.00 73.60           H
ATOM   2943  CA  LYS G 213      14.054 -27.652 -24.814  1.00 73.60           C
ATOM   2944  HA  LYS G 213      13.208 -28.283 -24.544  1.00 73.60           H
ATOM   2945  C   LYS G 213      14.854 -28.467 -25.837  1.00 73.60           C
ATOM   2946  CB  LYS G 213      13.539 -26.355 -25.454  1.00 73.60           C
ATOM   2947  HB2 LYS G 213      14.375 -25.687 -25.660  1.00 73.60           H
ATOM   2948  HB3 LYS G 213      13.063 -26.610 -26.400  1.00 73.60           H
ATOM   2949  O   LYS G 213      14.280 -28.943 -26.812  1.00 73.60           O
ATOM   2950  CG  LYS G 213      12.507 -25.640 -24.573  1.00 73.60           C
ATOM   2951  HG2 LYS G 213      12.996 -25.234 -23.687  1.00 73.60           H
ATOM   2952  HG3 LYS G 213      11.750 -26.359 -24.260  1.00 73.60           H
ATOM   2953  CD  LYS G 213      11.827 -24.509 -25.352  1.00 73.60           C
ATOM   2954  HD2 LYS G 213      12.568 -23.763 -25.639  1.00 73.60           H
ATOM   2955  HD3 LYS G 213      11.367 -24.928 -26.247  1.00 73.60           H
ATOM   2956  CE  LYS G 213      10.747 -23.873 -24.472  1.00 73.60           C
ATOM   2957  HE2 LYS G 213      11.227 -23.375 -23.630  1.00 73.60           H
ATOM   2958  HE3 LYS G 213      10.129 -24.674 -24.066  1.00 73.60           H
ATOM   2959  NZ  LYS G 213       9.898 -22.926 -25.236  1.00 73.60           N
ATOM   2960  HZ1 LYS G 213       9.433 -23.418 -25.986  1.00 73.60           H
ATOM   2961  HZ2 LYS G 213       9.179 -22.550 -24.634  1.00 73.60           H
ATOM   2962  HZ3 LYS G 213      10.448 -22.170 -25.618  1.00 73.60           H
ATOM   2963  N   ASN G 214      16.175 -28.567 -25.682  1.00 81.42           N
ATOM   2964  H   ASN G 214      16.584 -28.245 -24.816  1.00 81.42           H
ATOM   2965  CA  ASN G 214      17.026 -29.350 -26.566  1.00 81.42           C
ATOM   2966  HA  ASN G 214      16.529 -29.483 -27.527  1.00 81.42           H
ATOM   2967  C   ASN G 214      17.255 -30.735 -25.963  1.00 81.42           C
ATOM   2968  CB  ASN G 214      18.333 -28.590 -26.826  1.00 81.42           C
ATOM   2969  HB2 ASN G 214      18.094 -27.614 -27.249  1.00 81.42           H
ATOM   2970  HB3 ASN G 214      18.858 -28.427 -25.884  1.00 81.42           H
ATOM   2971  O   ASN G 214      17.945 -30.874 -24.957  1.00 81.42           O
ATOM   2972  CG  ASN G 214      19.272 -29.317 -27.776  1.00 81.42           C
ATOM   2973  ND2 ASN G 214      20.205 -28.603 -28.353  1.00 81.42           N
ATOM   2974 HD21 ASN G 214      20.889 -29.128 -28.878  1.00 81.42           H
ATOM   2975 HD22 ASN G 214      20.379 -27.672 -28.001  1.00 81.42           H
ATOM   2976  OD1 ASN G 214      19.203 -30.509 -28.032  1.00 81.42           O
ATOM   2977  N   LEU G 215      16.735 -31.759 -26.638  1.00 82.33           N
ATOM   2978  H   LEU G 215      16.142 -31.557 -27.430  1.00 82.33           H
ATOM   2979  CA  LEU G 215      16.799 -33.141 -26.176  1.00 82.33           C
ATOM   2980  HA  LEU G 215      16.273 -33.194 -25.223  1.00 82.33           H
ATOM   2981  C   LEU G 215      18.236 -33.640 -25.939  1.00 82.33           C
ATOM   2982  CB  LEU G 215      16.070 -34.024 -27.202  1.00 82.33           C
ATOM   2983  HB2 LEU G 215      15.235 -33.476 -27.640  1.00 82.33           H
ATOM   2984  HB3 LEU G 215      16.764 -34.266 -28.007  1.00 82.33           H
ATOM   2985  O   LEU G 215      18.465 -34.350 -24.967  1.00 82.33           O
ATOM   2986  CG  LEU G 215      15.516 -35.323 -26.590  1.00 82.33           C
ATOM   2987  HG  LEU G 215      16.238 -35.753 -25.896  1.00 82.33           H
ATOM   2988  CD1 LEU G 215      14.195 -35.073 -25.860  1.00 82.33           C
ATOM   2989 HD11 LEU G 215      13.834 -36.004 -25.422  1.00 82.33           H
ATOM   2990 HD12 LEU G 215      14.335 -34.354 -25.052  1.00 82.33           H
ATOM   2991 HD13 LEU G 215      13.440 -34.692 -26.547  1.00 82.33           H
ATOM   2992  CD2 LEU G 215      15.265 -36.330 -27.710  1.00 82.33           C
ATOM   2993 HD21 LEU G 215      16.219 -36.680 -28.104  1.00 82.33           H
ATOM   2994 HD22 LEU G 215      14.680 -35.868 -28.506  1.00 82.33           H
ATOM   2995 HD23 LEU G 215      14.709 -37.186 -27.326  1.00 82.33           H
ATOM   2996  N   CYS G 216      19.218 -33.261 -26.772  1.00 88.87           N
ATOM   2997  H   CYS G 216      19.016 -32.593 -27.501  1.00 88.87           H
ATOM   2998  CA  CYS G 216      20.605 -33.692 -26.550  1.00 88.87           C
ATOM   2999  HA  CYS G 216      20.619 -34.772 -26.405  1.00 88.87           H
ATOM   3000  C   CYS G 216      21.194 -33.068 -25.280  1.00 88.87           C
ATOM   3001  CB  CYS G 216      21.520 -33.333 -27.730  1.00 88.87           C
ATOM   3002  HB2 CYS G 216      22.540 -33.519 -27.395  1.00 88.87           H
ATOM   3003  HB3 CYS G 216      21.442 -32.263 -27.920  1.00 88.87           H
ATOM   3004  O   CYS G 216      21.817 -33.761 -24.484  1.00 88.87           O
ATOM   3005  SG  CYS G 216      21.345 -34.210 -29.310  1.00 88.87           S
ATOM   3006  N   GLU G 217      20.972 -31.769 -25.081  1.00 87.82           N
ATOM   3007  H   GLU G 217      20.350 -31.286 -25.713  1.00 87.82           H
ATOM   3008  CA  GLU G 217      21.479 -31.034 -23.917  1.00 87.82           C
ATOM   3009  HA  GLU G 217      22.552 -31.197 -23.816  1.00 87.82           H
ATOM   3010  C   GLU G 217      20.803 -31.514 -22.626  1.00 87.82           C
ATOM   3011  CB  GLU G 217      21.215 -29.546 -24.161  1.00 87.82           C
ATOM   3012  HB2 GLU G 217      21.604 -29.276 -25.143  1.00 87.82           H
ATOM   3013  HB3 GLU G 217      20.136 -29.395 -24.167  1.00 87.82           H
ATOM   3014  O   GLU G 217      21.466 -31.728 -21.614  1.00 87.82           O
ATOM   3015  CG  GLU G 217      21.853 -28.618 -23.118  1.00 87.82           C
ATOM   3016  HG2 GLU G 217      22.933 -28.762 -23.131  1.00 87.82           H
ATOM   3017  HG3 GLU G 217      21.479 -28.880 -22.128  1.00 87.82           H
ATOM   3018  CD  GLU G 217      21.518 -27.144 -23.393  1.00 87.82           C
ATOM   3019  OE1 GLU G 217      22.297 -26.266 -22.960  1.00 87.82           O
ATOM   3020  OE2 GLU G 217      20.459 -26.890 -24.022  1.00 87.82           O
ATOM   3021  N   ALA G 218      19.492 -31.762 -22.682  1.00 87.56           N
ATOM   3022  H   ALA G 218      18.995 -31.534 -23.531  1.00 87.56           H
ATOM   3023  CA  ALA G 218      18.737 -32.416 -21.620  1.00 87.56           C
ATOM   3024  HA  ALA G 218      18.709 -31.780 -20.735  1.00 87.56           H
ATOM   3025  C   ALA G 218      19.372 -33.755 -21.213  1.00 87.56           C
ATOM   3026  CB  ALA G 218      17.308 -32.622 -22.131  1.00 87.56           C
ATOM   3027  HB1 ALA G 218      16.736 -31.697 -22.055  1.00 87.56           H
ATOM   3028  HB2 ALA G 218      17.315 -32.952 -23.170  1.00 87.56           H
ATOM   3029  HB3 ALA G 218      16.826 -33.407 -21.548  1.00 87.56           H
ATOM   3030  O   ALA G 218      19.566 -34.015 -20.027  1.00 87.56           O
ATOM   3031  N   MET G 219      19.749 -34.582 -22.190  1.00 88.67           N
ATOM   3032  H   MET G 219      19.547 -34.315 -23.143  1.00 88.67           H
ATOM   3033  CA  MET G 219      20.341 -35.897 -21.949  1.00 88.67           C
ATOM   3034  HA  MET G 219      19.723 -36.403 -21.207  1.00 88.67           H
ATOM   3035  C   MET G 219      21.769 -35.809 -21.392  1.00 88.67           C
ATOM   3036  CB  MET G 219      20.288 -36.688 -23.258  1.00 88.67           C
ATOM   3037  HB2 MET G 219      19.524 -36.251 -23.901  1.00 88.67           H
ATOM   3038  HB3 MET G 219      21.246 -36.621 -23.775  1.00 88.67           H
ATOM   3039  O   MET G 219      22.117 -36.568 -20.489  1.00 88.67           O
ATOM   3040  CG  MET G 219      19.886 -38.149 -23.073  1.00 88.67           C
ATOM   3041  HG2 MET G 219      19.140 -38.210 -22.280  1.00 88.67           H
ATOM   3042  HG3 MET G 219      20.758 -38.728 -22.769  1.00 88.67           H
ATOM   3043  SD  MET G 219      19.149 -38.886 -24.558  1.00 88.67           S
ATOM   3044  CE  MET G 219      20.358 -38.361 -25.785  1.00 88.67           C
ATOM   3045  HE1 MET G 219      20.398 -37.272 -25.810  1.00 88.67           H
ATOM   3046  HE2 MET G 219      20.056 -38.697 -26.776  1.00 88.67           H
ATOM   3047  HE3 MET G 219      21.336 -38.763 -25.522  1.00 88.67           H
ATOM   3048  N   GLU G 220      22.585 -34.864 -21.869  1.00 90.46           N
ATOM   3049  H   GLU G 220      22.262 -34.290 -22.635  1.00 90.46           H
ATOM   3050  CA  GLU G 220      23.910 -34.574 -21.301  1.00 90.46           C
ATOM   3051  HA  GLU G 220      24.514 -35.481 -21.306  1.00 90.46           H
ATOM   3052  C   GLU G 220      23.805 -34.111 -19.838  1.00 90.46           C
ATOM   3053  CB  GLU G 220      24.636 -33.501 -22.135  1.00 90.46           C
ATOM   3054  HB2 GLU G 220      23.961 -32.661 -22.300  1.00 90.46           H
ATOM   3055  HB3 GLU G 220      25.490 -33.144 -21.560  1.00 90.46           H
ATOM   3056  O   GLU G 220      24.511 -34.630 -18.968  1.00 90.46           O
ATOM   3057  CG  GLU G 220      25.163 -34.014 -23.488  1.00 90.46           C
ATOM   3058  HG2 GLU G 220      25.839 -34.847 -23.293  1.00 90.46           H
ATOM   3059  HG3 GLU G 220      24.331 -34.395 -24.080  1.00 90.46           H
ATOM   3060  CD  GLU G 220      25.916 -32.937 -24.299  1.00 90.46           C
ATOM   3061  OE1 GLU G 220      26.574 -33.307 -25.301  1.00 90.46           O
ATOM   3062  OE2 GLU G 220      25.886 -31.746 -23.915  1.00 90.46           O
ATOM   3063  N   ASN G 221      22.881 -33.190 -19.545  1.00 88.55           N
ATOM   3064  H   ASN G 221      22.359 -32.781 -20.307  1.00 88.55           H
ATOM   3065  CA  ASN G 221      22.639 -32.690 -18.191  1.00 88.55           C
ATOM   3066  HA  ASN G 221      23.580 -32.341 -17.766  1.00 88.55           H
ATOM   3067  C   ASN G 221      22.108 -33.788 -17.267  1.00 88.55           C
ATOM   3068  CB  ASN G 221      21.648 -31.518 -18.250  1.00 88.55           C
ATOM   3069  HB2 ASN G 221      20.776 -31.802 -18.840  1.00 88.55           H
ATOM   3070  HB3 ASN G 221      21.315 -31.281 -17.240  1.00 88.55           H
ATOM   3071  O   ASN G 221      22.565 -33.918 -16.130  1.00 88.55           O
ATOM   3072  CG  ASN G 221      22.247 -30.252 -18.829  1.00 88.55           C
ATOM   3073  ND2 ASN G 221      21.415 -29.339 -19.270  1.00 88.55           N
ATOM   3074 HD21 ASN G 221      21.832 -28.545 -19.736  1.00 88.55           H
ATOM   3075 HD22 ASN G 221      20.423 -29.529 -19.289  1.00 88.55           H
ATOM   3076  OD1 ASN G 221      23.448 -30.039 -18.842  1.00 88.55           O
ATOM   3077  N   PHE G 222      21.181 -34.606 -17.762  1.00 86.67           N
ATOM   3078  H   PHE G 222      20.811 -34.412 -18.682  1.00 86.67           H
ATOM   3079  CA  PHE G 222      20.675 -35.775 -17.056  1.00 86.67           C
ATOM   3080  HA  PHE G 222      20.205 -35.460 -16.124  1.00 86.67           H
ATOM   3081  C   PHE G 222      21.811 -36.737 -16.697  1.00 86.67           C
ATOM   3082  CB  PHE G 222      19.621 -36.462 -17.926  1.00 86.67           C
ATOM   3083  HB2 PHE G 222      19.986 -36.524 -18.951  1.00 86.67           H
ATOM   3084  HB3 PHE G 222      18.717 -35.852 -17.936  1.00 86.67           H
ATOM   3085  O   PHE G 222      21.947 -37.109 -15.533  1.00 86.67           O
ATOM   3086  CG  PHE G 222      19.273 -37.855 -17.456  1.00 86.67           C
ATOM   3087  CD1 PHE G 222      19.623 -38.968 -18.236  1.00 86.67           C
ATOM   3088  HD1 PHE G 222      20.131 -38.836 -19.180  1.00 86.67           H
ATOM   3089  CD2 PHE G 222      18.588 -38.036 -16.243  1.00 86.67           C
ATOM   3090  HD2 PHE G 222      18.316 -37.174 -15.652  1.00 86.67           H
ATOM   3091  CE1 PHE G 222      19.257 -40.252 -17.810  1.00 86.67           C
ATOM   3092  HE1 PHE G 222      19.448 -41.100 -18.451  1.00 86.67           H
ATOM   3093  CE2 PHE G 222      18.265 -39.327 -15.793  1.00 86.67           C
ATOM   3094  HE2 PHE G 222      17.749 -39.461 -14.854  1.00 86.67           H
ATOM   3095  CZ  PHE G 222      18.615 -40.437 -16.578  1.00 86.67           C
ATOM   3096  HZ  PHE G 222      18.378 -41.439 -16.251  1.00 86.67           H
ATOM   3097  N   MET G 223      22.680 -37.075 -17.657  1.00 88.33           N
ATOM   3098  H   MET G 223      22.511 -36.742 -18.596  1.00 88.33           H
ATOM   3099  CA  MET G 223      23.851 -37.923 -17.411  1.00 88.33           C
ATOM   3100  HA  MET G 223      23.517 -38.896 -17.051  1.00 88.33           H
ATOM   3101  C   MET G 223      24.770 -37.332 -16.340  1.00 88.33           C
ATOM   3102  CB  MET G 223      24.654 -38.107 -18.710  1.00 88.33           C
ATOM   3103  HB2 MET G 223      24.773 -37.146 -19.211  1.00 88.33           H
ATOM   3104  HB3 MET G 223      25.649 -38.481 -18.469  1.00 88.33           H
ATOM   3105  O   MET G 223      25.288 -38.061 -15.489  1.00 88.33           O
ATOM   3106  CG  MET G 223      24.000 -39.089 -19.677  1.00 88.33           C
ATOM   3107  HG2 MET G 223      22.972 -38.777 -19.861  1.00 88.33           H
ATOM   3108  HG3 MET G 223      24.536 -39.058 -20.625  1.00 88.33           H
ATOM   3109  SD  MET G 223      23.963 -40.797 -19.099  1.00 88.33           S
ATOM   3110  CE  MET G 223      25.665 -41.355 -19.308  1.00 88.33           C
ATOM   3111  HE1 MET G 223      25.727 -42.412 -19.046  1.00 88.33           H
ATOM   3112  HE2 MET G 223      26.326 -40.778 -18.662  1.00 88.33           H
ATOM   3113  HE3 MET G 223      25.961 -41.236 -20.350  1.00 88.33           H
ATOM   3114  N   GLN G 224      24.977 -36.015 -16.362  1.00 86.96           N
ATOM   3115  H   GLN G 224      24.553 -35.470 -17.099  1.00 86.96           H
ATOM   3116  CA  GLN G 224      25.818 -35.337 -15.384  1.00 86.96           C
ATOM   3117  HA  GLN G 224      26.760 -35.882 -15.327  1.00 86.96           H
ATOM   3118  C   GLN G 224      25.205 -35.367 -13.977  1.00 86.96           C
ATOM   3119  CB  GLN G 224      26.129 -33.922 -15.885  1.00 86.96           C
ATOM   3120  HB2 GLN G 224      26.557 -34.003 -16.884  1.00 86.96           H
ATOM   3121  HB3 GLN G 224      25.219 -33.325 -15.942  1.00 86.96           H
ATOM   3122  O   GLN G 224      25.884 -35.786 -13.037  1.00 86.96           O
ATOM   3123  CG  GLN G 224      27.138 -33.237 -14.956  1.00 86.96           C
ATOM   3124  HG2 GLN G 224      26.632 -32.941 -14.037  1.00 86.96           H
ATOM   3125  HG3 GLN G 224      27.925 -33.944 -14.691  1.00 86.96           H
ATOM   3126  CD  GLN G 224      27.811 -32.014 -15.562  1.00 86.96           C
ATOM   3127  NE2 GLN G 224      28.549 -31.281 -14.762  1.00 86.96           N
ATOM   3128 HE21 GLN G 224      28.479 -31.449 -13.769  1.00 86.96           H
ATOM   3129 HE22 GLN G 224      28.870 -30.410 -15.162  1.00 86.96           H
ATOM   3130  OE1 GLN G 224      27.749 -31.707 -16.739  1.00 86.96           O
ATOM   3131  N   GLN G 225      23.926 -35.011 -13.833  1.00 81.74           N
ATOM   3132  H   GLN G 225      23.417 -34.703 -14.650  1.00 81.74           H
ATOM   3133  CA  GLN G 225      23.214 -35.064 -12.551  1.00 81.74           C
ATOM   3134  HA  GLN G 225      23.747 -34.464 -11.814  1.00 81.74           H
ATOM   3135  C   GLN G 225      23.127 -36.487 -11.995  1.00 81.74           C
ATOM   3136  CB  GLN G 225      21.793 -34.511 -12.717  1.00 81.74           C
ATOM   3137  HB2 GLN G 225      21.216 -34.824 -11.847  1.00 81.74           H
ATOM   3138  HB3 GLN G 225      21.322 -34.961 -13.591  1.00 81.74           H
ATOM   3139  O   GLN G 225      23.333 -36.709 -10.801  1.00 81.74           O
ATOM   3140  CG  GLN G 225      21.763 -32.977 -12.856  1.00 81.74           C
ATOM   3141  HG2 GLN G 225      22.757 -32.564 -12.684  1.00 81.74           H
ATOM   3142  HG3 GLN G 225      21.480 -32.728 -13.878  1.00 81.74           H
ATOM   3143  CD  GLN G 225      20.801 -32.274 -11.896  1.00 81.74           C
ATOM   3144  NE2 GLN G 225      20.489 -31.022 -12.148  1.00 81.74           N
ATOM   3145 HE21 GLN G 225      19.710 -30.648 -11.624  1.00 81.74           H
ATOM   3146 HE22 GLN G 225      20.771 -30.593 -13.017  1.00 81.74           H
ATOM   3147  OE1 GLN G 225      20.327 -32.802 -10.901  1.00 81.74           O
ATOM   3148  N   LEU G 226      22.874 -37.475 -12.856  1.00 79.24           N
ATOM   3149  H   LEU G 226      22.667 -37.249 -13.818  1.00 79.24           H
ATOM   3150  CA  LEU G 226      22.789 -38.865 -12.428  1.00 79.24           C
ATOM   3151  HA  LEU G 226      22.067 -38.911 -11.613  1.00 79.24           H
ATOM   3152  C   LEU G 226      24.133 -39.354 -11.882  1.00 79.24           C
ATOM   3153  CB  LEU G 226      22.305 -39.733 -13.597  1.00 79.24           C
ATOM   3154  HB2 LEU G 226      23.137 -39.925 -14.274  1.00 79.24           H
ATOM   3155  HB3 LEU G 226      21.524 -39.216 -14.155  1.00 79.24           H
ATOM   3156  O   LEU G 226      24.193 -39.962 -10.813  1.00 79.24           O
ATOM   3157  CG  LEU G 226      21.730 -41.055 -13.073  1.00 79.24           C
ATOM   3158  HG  LEU G 226      22.373 -41.454 -12.289  1.00 79.24           H
ATOM   3159  CD1 LEU G 226      20.323 -40.847 -12.516  1.00 79.24           C
ATOM   3160 HD11 LEU G 226      19.675 -40.417 -13.280  1.00 79.24           H
ATOM   3161 HD12 LEU G 226      19.929 -41.809 -12.189  1.00 79.24           H
ATOM   3162 HD13 LEU G 226      20.346 -40.187 -11.649  1.00 79.24           H
ATOM   3163  CD2 LEU G 226      21.622 -42.083 -14.185  1.00 79.24           C
ATOM   3164 HD21 LEU G 226      20.861 -41.741 -14.887  1.00 79.24           H
ATOM   3165 HD22 LEU G 226      21.315 -43.034 -13.752  1.00 79.24           H
ATOM   3166 HD23 LEU G 226      22.584 -42.209 -14.682  1.00 79.24           H
ATOM   3167  N   LYS G 227      25.231 -39.001 -12.554  1.00 82.29           N
ATOM   3168  H   LYS G 227      25.113 -38.490 -13.417  1.00 82.29           H
ATOM   3169  CA  LYS G 227      26.582 -39.323 -12.091  1.00 82.29           C
ATOM   3170  HA  LYS G 227      26.639 -40.403 -11.954  1.00 82.29           H
ATOM   3171  C   LYS G 227      26.907 -38.689 -10.737  1.00 82.29           C
ATOM   3172  CB  LYS G 227      27.562 -38.887 -13.179  1.00 82.29           C
ATOM   3173  HB2 LYS G 227      27.202 -39.263 -14.137  1.00 82.29           H
ATOM   3174  HB3 LYS G 227      27.597 -37.799 -13.225  1.00 82.29           H
ATOM   3175  O   LYS G 227      27.601 -39.310  -9.934  1.00 82.29           O
ATOM   3176  CG  LYS G 227      28.964 -39.447 -12.938  1.00 82.29           C
ATOM   3177  HG2 LYS G 227      29.380 -39.038 -12.017  1.00 82.29           H
ATOM   3178  HG3 LYS G 227      28.914 -40.533 -12.867  1.00 82.29           H
ATOM   3179  CD  LYS G 227      29.845 -39.049 -14.118  1.00 82.29           C
ATOM   3180  HD2 LYS G 227      29.918 -37.962 -14.157  1.00 82.29           H
ATOM   3181  HD3 LYS G 227      29.382 -39.407 -15.037  1.00 82.29           H
ATOM   3182  CE  LYS G 227      31.230 -39.666 -13.967  1.00 82.29           C
ATOM   3183  HE2 LYS G 227      31.689 -39.273 -13.060  1.00 82.29           H
ATOM   3184  HE3 LYS G 227      31.115 -40.745 -13.856  1.00 82.29           H
ATOM   3185  NZ  LYS G 227      32.046 -39.348 -15.160  1.00 82.29           N
ATOM   3186  HZ1 LYS G 227      32.967 -39.755 -15.088  1.00 82.29           H
ATOM   3187  HZ2 LYS G 227      31.585 -39.712 -15.981  1.00 82.29           H
ATOM   3188  HZ3 LYS G 227      32.113 -38.346 -15.267  1.00 82.29           H
ATOM   3189  N   GLU G 228      26.406 -37.484 -10.471  1.00 76.44           N
ATOM   3190  H   GLU G 228      25.872 -37.017 -11.189  1.00 76.44           H
ATOM   3191  CA  GLU G 228      26.548 -36.815  -9.171  1.00 76.44           C
ATOM   3192  HA  GLU G 228      27.588 -36.878  -8.852  1.00 76.44           H
ATOM   3193  C   GLU G 228      25.727 -37.497  -8.064  1.00 76.44           C
ATOM   3194  CB  GLU G 228      26.186 -35.325  -9.301  1.00 76.44           C
ATOM   3195  HB2 GLU G 228      26.117 -34.896  -8.302  1.00 76.44           H
ATOM   3196  HB3 GLU G 228      25.219 -35.222  -9.792  1.00 76.44           H
ATOM   3197  O   GLU G 228      26.186 -37.546  -6.924  1.00 76.44           O
ATOM   3198  CG  GLU G 228      27.257 -34.550 -10.090  1.00 76.44           C
ATOM   3199  HG2 GLU G 228      27.411 -35.025 -11.059  1.00 76.44           H
ATOM   3200  HG3 GLU G 228      28.198 -34.621  -9.545  1.00 76.44           H
ATOM   3201  CD  GLU G 228      26.926 -33.063 -10.310  1.00 76.44           C
ATOM   3202  OE1 GLU G 228      27.692 -32.421 -11.072  1.00 76.44           O
ATOM   3203  OE2 GLU G 228      25.972 -32.553  -9.682  1.00 76.44           O
ATOM   3204  N   SER G 229      24.577 -38.098  -8.398  1.00 71.04           N
ATOM   3205  H   SER G 229      24.225 -37.952  -9.333  1.00 71.04           H
ATOM   3206  CA  SER G 229      23.754 -38.875  -7.452  1.00 71.04           C
ATOM   3207  HA  SER G 229      23.672 -38.302  -6.528  1.00 71.04           H
ATOM   3208  C   SER G 229      24.350 -40.240  -7.070  1.00 71.04           C
ATOM   3209  CB  SER G 229      22.334 -39.050  -8.006  1.00 71.04           C
ATOM   3210  HB2 SER G 229      21.674 -39.341  -7.189  1.00 71.04           H
ATOM   3211  HB3 SER G 229      21.980 -38.100  -8.408  1.00 71.04           H
ATOM   3212  O   SER G 229      23.902 -40.877  -6.120  1.00 71.04           O
ATOM   3213  OG  SER G 229      22.265 -40.047  -9.011  1.00 71.04           O
ATOM   3214  HG  SER G 229      22.952 -39.904  -9.667  1.00 71.04           H
ATOM   3215  N   GLY G 230      25.357 -40.718  -7.812  1.00 74.98           N
ATOM   3216  H   GLY G 230      25.683 -40.150  -8.580  1.00 74.98           H
ATOM   3217  CA  GLY G 230      25.960 -42.040  -7.612  1.00 74.98           C
ATOM   3218  HA2 GLY G 230      26.190 -42.168  -6.554  1.00 74.98           H
ATOM   3219  HA3 GLY G 230      26.888 -42.087  -8.181  1.00 74.98           H
ATOM   3220  C   GLY G 230      25.081 -43.219  -8.047  1.00 74.98           C
ATOM   3221  O   GLY G 230      25.478 -44.362  -7.828  1.00 74.98           O
ATOM   3222  N   MET G 231      23.925 -42.958  -8.663  1.00 71.93           N
ATOM   3223  H   MET G 231      23.670 -41.992  -8.812  1.00 71.93           H
ATOM   3224  CA  MET G 231      23.016 -43.973  -9.189  1.00 71.93           C
ATOM   3225  HA  MET G 231      23.141 -44.884  -8.603  1.00 71.93           H
ATOM   3226  C   MET G 231      23.353 -44.297 -10.647  1.00 71.93           C
ATOM   3227  CB  MET G 231      21.570 -43.486  -9.006  1.00 71.93           C
ATOM   3228  HB2 MET G 231      21.325 -42.745  -9.768  1.00 71.93           H
ATOM   3229  HB3 MET G 231      21.493 -43.007  -8.030  1.00 71.93           H
ATOM   3230  O   MET G 231      23.714 -43.414 -11.428  1.00 71.93           O
ATOM   3231  CG  MET G 231      20.556 -44.633  -9.057  1.00 71.93           C
ATOM   3232  HG2 MET G 231      20.506 -45.003 -10.082  1.00 71.93           H
ATOM   3233  HG3 MET G 231      20.908 -45.449  -8.426  1.00 71.93           H
ATOM   3234  SD  MET G 231      18.874 -44.190  -8.529  1.00 71.93           S
ATOM   3235  CE  MET G 231      19.155 -43.908  -6.758  1.00 71.93           C
ATOM   3236  HE1 MET G 231      19.690 -42.970  -6.614  1.00 71.93           H
ATOM   3237  HE2 MET G 231      19.743 -44.729  -6.348  1.00 71.93           H
ATOM   3238  HE3 MET G 231      18.198 -43.862  -6.241  1.00 71.93           H
ATOM   3239  N   THR G 232      23.252 -45.567 -11.024  1.00 80.81           N
ATOM   3240  H   THR G 232      22.985 -46.259 -10.339  1.00 80.81           H
ATOM   3241  CA  THR G 232      23.407 -45.981 -12.427  1.00 80.81           C
ATOM   3242  HA  THR G 232      24.158 -45.346 -12.897  1.00 80.81           H
ATOM   3243  C   THR G 232      22.112 -45.785 -13.210  1.00 80.81           C
ATOM   3244  CB  THR G 232      23.904 -47.423 -12.552  1.00 80.81           C
ATOM   3245  HB  THR G 232      23.999 -47.677 -13.608  1.00 80.81           H
ATOM   3246  O   THR G 232      21.022 -45.695 -12.637  1.00 80.81           O
ATOM   3247  CG2 THR G 232      25.261 -47.625 -11.880  1.00 80.81           C
ATOM   3248 HG21 THR G 232      25.988 -46.935 -12.309  1.00 80.81           H
ATOM   3249 HG22 THR G 232      25.184 -47.455 -10.806  1.00 80.81           H
ATOM   3250 HG23 THR G 232      25.594 -48.648 -12.057  1.00 80.81           H
ATOM   3251  OG1 THR G 232      22.994 -48.297 -11.943  1.00 80.81           O
ATOM   3252  HG1 THR G 232      23.011 -48.110 -11.002  1.00 80.81           H
ATOM   3253  N   MET G 233      22.216 -45.719 -14.539  1.00 81.60           N
ATOM   3254  H   MET G 233      23.102 -45.919 -14.982  1.00 81.60           H
ATOM   3255  CA  MET G 233      21.036 -45.587 -15.391  1.00 81.60           C
ATOM   3256  HA  MET G 233      20.451 -44.738 -15.035  1.00 81.60           H
ATOM   3257  C   MET G 233      20.153 -46.827 -15.313  1.00 81.60           C
ATOM   3258  CB  MET G 233      21.468 -45.334 -16.834  1.00 81.60           C
ATOM   3259  HB2 MET G 233      21.787 -46.261 -17.310  1.00 81.60           H
ATOM   3260  HB3 MET G 233      22.329 -44.665 -16.821  1.00 81.60           H
ATOM   3261  O   MET G 233      18.933 -46.715 -15.308  1.00 81.60           O
ATOM   3262  CG  MET G 233      20.309 -44.705 -17.618  1.00 81.60           C
ATOM   3263  HG2 MET G 233      19.728 -45.496 -18.092  1.00 81.60           H
ATOM   3264  HG3 MET G 233      19.643 -44.188 -16.926  1.00 81.60           H
ATOM   3265  SD  MET G 233      20.812 -43.494 -18.854  1.00 81.60           S
ATOM   3266  CE  MET G 233      21.637 -42.352 -17.726  1.00 81.60           C
ATOM   3267  HE1 MET G 233      21.639 -41.354 -18.164  1.00 81.60           H
ATOM   3268  HE2 MET G 233      21.062 -42.314 -16.801  1.00 81.60           H
ATOM   3269  HE3 MET G 233      22.658 -42.677 -17.526  1.00 81.60           H
ATOM   3270  N   GLU G 234      20.773 -47.996 -15.176  1.00 82.04           N
ATOM   3271  H   GLU G 234      21.780 -48.016 -15.247  1.00 82.04           H
ATOM   3272  CA  GLU G 234      20.108 -49.278 -15.006  1.00 82.04           C
ATOM   3273  HA  GLU G 234      19.383 -49.413 -15.809  1.00 82.04           H
ATOM   3274  C   GLU G 234      19.349 -49.348 -13.679  1.00 82.04           C
ATOM   3275  CB  GLU G 234      21.138 -50.417 -15.075  1.00 82.04           C
ATOM   3276  HB2 GLU G 234      21.871 -50.314 -14.274  1.00 82.04           H
ATOM   3277  HB3 GLU G 234      20.601 -51.349 -14.902  1.00 82.04           H
ATOM   3278  O   GLU G 234      18.194 -49.769 -13.663  1.00 82.04           O
ATOM   3279  CG  GLU G 234      21.855 -50.546 -16.431  1.00 82.04           C
ATOM   3280  HG2 GLU G 234      22.247 -51.561 -16.492  1.00 82.04           H
ATOM   3281  HG3 GLU G 234      21.118 -50.440 -17.227  1.00 82.04           H
ATOM   3282  CD  GLU G 234      23.027 -49.572 -16.666  1.00 82.04           C
ATOM   3283  OE1 GLU G 234      23.627 -49.677 -17.755  1.00 82.04           O
ATOM   3284  OE2 GLU G 234      23.350 -48.758 -15.764  1.00 82.04           O
ATOM   3285  N   GLU G 235      19.953 -48.899 -12.572  1.00 73.38           N
ATOM   3286  H   GLU G 235      20.907 -48.575 -12.636  1.00 73.38           H
ATOM   3287  CA  GLU G 235      19.266 -48.818 -11.276  1.00 73.38           C
ATOM   3288  HA  GLU G 235      18.873 -49.800 -11.010  1.00 73.38           H
ATOM   3289  C   GLU G 235      18.078 -47.858 -11.331  1.00 73.38           C
ATOM   3290  CB  GLU G 235      20.229 -48.350 -10.178  1.00 73.38           C
ATOM   3291  HB2 GLU G 235      20.787 -47.496 -10.562  1.00 73.38           H
ATOM   3292  HB3 GLU G 235      19.655 -48.012  -9.315  1.00 73.38           H
ATOM   3293  O   GLU G 235      16.993 -48.198 -10.849  1.00 73.38           O
ATOM   3294  CG  GLU G 235      21.175 -49.465  -9.702  1.00 73.38           C
ATOM   3295  HG2 GLU G 235      20.596 -50.174  -9.111  1.00 73.38           H
ATOM   3296  HG3 GLU G 235      21.572 -50.006 -10.560  1.00 73.38           H
ATOM   3297  CD  GLU G 235      22.345 -48.921  -8.867  1.00 73.38           C
ATOM   3298  OE1 GLU G 235      22.831 -49.669  -7.988  1.00 73.38           O
ATOM   3299  OE2 GLU G 235      22.784 -47.779  -9.153  1.00 73.38           O
ATOM   3300  N   LEU G 236      18.255 -46.684 -11.949  1.00 74.60           N
ATOM   3301  H   LEU G 236      19.172 -46.455 -12.306  1.00 74.60           H
ATOM   3302  CA  LEU G 236      17.169 -45.723 -12.114  1.00 74.60           C
ATOM   3303  HA  LEU G 236      16.745 -45.535 -11.127  1.00 74.60           H
ATOM   3304  C   LEU G 236      16.050 -46.301 -12.991  1.00 74.60           C
ATOM   3305  CB  LEU G 236      17.719 -44.397 -12.669  1.00 74.60           C
ATOM   3306  HB2 LEU G 236      18.210 -44.588 -13.623  1.00 74.60           H
ATOM   3307  HB3 LEU G 236      18.464 -44.006 -11.976  1.00 74.60           H
ATOM   3308  O   LEU G 236      14.886 -46.267 -12.592  1.00 74.60           O
ATOM   3309  CG  LEU G 236      16.619 -43.336 -12.881  1.00 74.60           C
ATOM   3310  HG  LEU G 236      15.901 -43.704 -13.614  1.00 74.60           H
ATOM   3311  CD1 LEU G 236      15.879 -42.985 -11.587  1.00 74.60           C
ATOM   3312 HD11 LEU G 236      15.205 -42.148 -11.764  1.00 74.60           H
ATOM   3313 HD12 LEU G 236      16.596 -42.717 -10.811  1.00 74.60           H
ATOM   3314 HD13 LEU G 236      15.283 -43.835 -11.254  1.00 74.60           H
ATOM   3315  CD2 LEU G 236      17.211 -42.040 -13.423  1.00 74.60           C
ATOM   3316 HD21 LEU G 236      17.684 -41.485 -12.613  1.00 74.60           H
ATOM   3317 HD22 LEU G 236      17.948 -42.262 -14.194  1.00 74.60           H
ATOM   3318 HD23 LEU G 236      16.414 -41.426 -13.844  1.00 74.60           H
ATOM   3319  N   LYS G 237      16.391 -46.880 -14.149  1.00 78.31           N
ATOM   3320  H   LYS G 237      17.367 -46.879 -14.407  1.00 78.31           H
ATOM   3321  CA  LYS G 237      15.434 -47.514 -15.065  1.00 78.31           C
ATOM   3322  HA  LYS G 237      14.710 -46.767 -15.391  1.00 78.31           H
ATOM   3323  C   LYS G 237      14.648 -48.611 -14.359  1.00 78.31           C
ATOM   3324  CB  LYS G 237      16.176 -48.064 -16.295  1.00 78.31           C
ATOM   3325  HB2 LYS G 237      16.863 -48.853 -15.988  1.00 78.31           H
ATOM   3326  HB3 LYS G 237      16.763 -47.269 -16.754  1.00 78.31           H
ATOM   3327  O   LYS G 237      13.422 -48.585 -14.383  1.00 78.31           O
ATOM   3328  CG  LYS G 237      15.193 -48.620 -17.333  1.00 78.31           C
ATOM   3329  HG2 LYS G 237      14.667 -49.476 -16.911  1.00 78.31           H
ATOM   3330  HG3 LYS G 237      14.466 -47.849 -17.590  1.00 78.31           H
ATOM   3331  CD  LYS G 237      15.917 -49.062 -18.607  1.00 78.31           C
ATOM   3332  HD2 LYS G 237      16.719 -49.753 -18.348  1.00 78.31           H
ATOM   3333  HD3 LYS G 237      16.338 -48.189 -19.106  1.00 78.31           H
ATOM   3334  CE  LYS G 237      14.913 -49.758 -19.527  1.00 78.31           C
ATOM   3335  HE2 LYS G 237      14.485 -50.607 -18.994  1.00 78.31           H
ATOM   3336  HE3 LYS G 237      14.099 -49.068 -19.750  1.00 78.31           H
ATOM   3337  NZ  LYS G 237      15.549 -50.214 -20.782  1.00 78.31           N
ATOM   3338  HZ1 LYS G 237      16.348 -50.809 -20.611  1.00 78.31           H
ATOM   3339  HZ2 LYS G 237      14.884 -50.687 -21.376  1.00 78.31           H
ATOM   3340  HZ3 LYS G 237      15.857 -49.430 -21.339  1.00 78.31           H
ATOM   3341  N   TYR G 238      15.338 -49.518 -13.672  1.00 70.76           N
ATOM   3342  H   TYR G 238      16.347 -49.467 -13.688  1.00 70.76           H
ATOM   3343  CA  TYR G 238      14.708 -50.609 -12.936  1.00 70.76           C
ATOM   3344  HA  TYR G 238      14.110 -51.198 -13.632  1.00 70.76           H
ATOM   3345  C   TYR G 238      13.772 -50.095 -11.832  1.00 70.76           C
ATOM   3346  CB  TYR G 238      15.807 -51.504 -12.354  1.00 70.76           C
ATOM   3347  HB2 TYR G 238      16.474 -51.809 -13.161  1.00 70.76           H
ATOM   3348  HB3 TYR G 238      16.397 -50.935 -11.636  1.00 70.76           H
ATOM   3349  O   TYR G 238      12.664 -50.606 -11.665  1.00 70.76           O
ATOM   3350  CG  TYR G 238      15.268 -52.756 -11.697  1.00 70.76           C
ATOM   3351  CD1 TYR G 238      15.211 -52.859 -10.294  1.00 70.76           C
ATOM   3352  HD1 TYR G 238      15.562 -52.039  -9.685  1.00 70.76           H
ATOM   3353  CD2 TYR G 238      14.794 -53.806 -12.504  1.00 70.76           C
ATOM   3354  HD2 TYR G 238      14.809 -53.706 -13.580  1.00 70.76           H
ATOM   3355  CE1 TYR G 238      14.688 -54.022  -9.696  1.00 70.76           C
ATOM   3356  HE1 TYR G 238      14.639 -54.097  -8.619  1.00 70.76           H
ATOM   3357  CE2 TYR G 238      14.274 -54.970 -11.911  1.00 70.76           C
ATOM   3358  HE2 TYR G 238      13.900 -55.775 -12.527  1.00 70.76           H
ATOM   3359  OH  TYR G 238      13.710 -56.202  -9.934  1.00 70.76           O
ATOM   3360  HH  TYR G 238      13.725 -56.137  -8.977  1.00 70.76           H
ATOM   3361  CZ  TYR G 238      14.219 -55.079 -10.508  1.00 70.76           C
ATOM   3362  N   SER G 239      14.179 -49.046 -11.107  1.00 67.83           N
ATOM   3363  H   SER G 239      15.102 -48.675 -11.280  1.00 67.83           H
ATOM   3364  CA  SER G 239      13.343 -48.391 -10.093  1.00 67.83           C
ATOM   3365  HA  SER G 239      13.060 -49.127  -9.341  1.00 67.83           H
ATOM   3366  C   SER G 239      12.052 -47.817 -10.695  1.00 67.83           C
ATOM   3367  CB  SER G 239      14.156 -47.289  -9.406  1.00 67.83           C
ATOM   3368  HB2 SER G 239      15.100 -47.703  -9.053  1.00 67.83           H
ATOM   3369  HB3 SER G 239      14.368 -46.489 -10.115  1.00 67.83           H
ATOM   3370  O   SER G 239      10.957 -48.065 -10.180  1.00 67.83           O
ATOM   3371  OG  SER G 239      13.447 -46.763  -8.301  1.00 67.83           O
ATOM   3372  HG  SER G 239      13.896 -45.962  -8.021  1.00 67.83           H
ATOM   3373  N   LEU G 240      12.153 -47.116 -11.830  1.00 73.60           N
ATOM   3374  H   LEU G 240      13.071 -46.966 -12.222  1.00 73.60           H
ATOM   3375  CA  LEU G 240      10.994 -46.563 -12.538  1.00 73.60           C
ATOM   3376  HA  LEU G 240      10.383 -46.009 -11.825  1.00 73.60           H
ATOM   3377  C   LEU G 240      10.095 -47.660 -13.128  1.00 73.60           C
ATOM   3378  CB  LEU G 240      11.466 -45.600 -13.639  1.00 73.60           C
ATOM   3379  HB2 LEU G 240      10.593 -45.288 -14.213  1.00 73.60           H
ATOM   3380  HB3 LEU G 240      12.130 -46.146 -14.309  1.00 73.60           H
ATOM   3381  O   LEU G 240       8.872 -47.574 -13.030  1.00 73.60           O
ATOM   3382  CG  LEU G 240      12.185 -44.331 -13.148  1.00 73.60           C
ATOM   3383  HG  LEU G 240      13.024 -44.601 -12.507  1.00 73.60           H
ATOM   3384  CD1 LEU G 240      12.720 -43.577 -14.360  1.00 73.60           C
ATOM   3385 HD11 LEU G 240      11.900 -43.232 -14.989  1.00 73.60           H
ATOM   3386 HD12 LEU G 240      13.306 -42.719 -14.032  1.00 73.60           H
ATOM   3387 HD13 LEU G 240      13.357 -44.244 -14.940  1.00 73.60           H
ATOM   3388  CD2 LEU G 240      11.276 -43.382 -12.366  1.00 73.60           C
ATOM   3389 HD21 LEU G 240      11.856 -42.522 -12.033  1.00 73.60           H
ATOM   3390 HD22 LEU G 240      10.466 -43.027 -13.002  1.00 73.60           H
ATOM   3391 HD23 LEU G 240      10.869 -43.883 -11.487  1.00 73.60           H
ATOM   3392  N   GLU G 241      10.663 -48.728 -13.688  1.00 73.56           N
ATOM   3393  H   GLU G 241      11.668 -48.747 -13.786  1.00 73.56           H
ATOM   3394  CA  GLU G 241       9.893 -49.881 -14.172  1.00 73.56           C
ATOM   3395  HA  GLU G 241       9.195 -49.547 -14.940  1.00 73.56           H
ATOM   3396  C   GLU G 241       9.058 -50.512 -13.048  1.00 73.56           C
ATOM   3397  CB  GLU G 241      10.829 -50.932 -14.787  1.00 73.56           C
ATOM   3398  HB2 GLU G 241      10.281 -51.868 -14.892  1.00 73.56           H
ATOM   3399  HB3 GLU G 241      11.671 -51.098 -14.115  1.00 73.56           H
ATOM   3400  O   GLU G 241       7.870 -50.792 -13.242  1.00 73.56           O
ATOM   3401  CG  GLU G 241      11.338 -50.520 -16.176  1.00 73.56           C
ATOM   3402  HG2 GLU G 241      10.477 -50.415 -16.837  1.00 73.56           H
ATOM   3403  HG3 GLU G 241      11.822 -49.545 -16.112  1.00 73.56           H
ATOM   3404  CD  GLU G 241      12.325 -51.526 -16.791  1.00 73.56           C
ATOM   3405  OE1 GLU G 241      12.659 -51.338 -17.985  1.00 73.56           O
ATOM   3406  OE2 GLU G 241      12.733 -52.483 -16.093  1.00 73.56           O
ATOM   3407  N   LEU G 242       9.639 -50.662 -11.851  1.00 65.99           N
ATOM   3408  H   LEU G 242      10.619 -50.430 -11.770  1.00 65.99           H
ATOM   3409  CA  LEU G 242       8.933 -51.159 -10.668  1.00 65.99           C
ATOM   3410  HA  LEU G 242       8.488 -52.117 -10.935  1.00 65.99           H
ATOM   3411  C   LEU G 242       7.789 -50.222 -10.257  1.00 65.99           C
ATOM   3412  CB  LEU G 242       9.933 -51.344  -9.503  1.00 65.99           C
ATOM   3413  HB2 LEU G 242       9.742 -50.584  -8.745  1.00 65.99           H
ATOM   3414  HB3 LEU G 242      10.949 -51.158  -9.851  1.00 65.99           H
ATOM   3415  O   LEU G 242       6.662 -50.673 -10.036  1.00 65.99           O
ATOM   3416  CG  LEU G 242       9.865 -52.744  -8.862  1.00 65.99           C
ATOM   3417  HG  LEU G 242       9.014 -53.304  -9.250  1.00 65.99           H
ATOM   3418  CD1 LEU G 242      11.141 -53.534  -9.160  1.00 65.99           C
ATOM   3419 HD11 LEU G 242      12.006 -53.021  -8.740  1.00 65.99           H
ATOM   3420 HD12 LEU G 242      11.067 -54.540  -8.747  1.00 65.99           H
ATOM   3421 HD13 LEU G 242      11.275 -53.606 -10.240  1.00 65.99           H
ATOM   3422  CD2 LEU G 242       9.701 -52.654  -7.343  1.00 65.99           C
ATOM   3423 HD21 LEU G 242       9.648 -53.655  -6.916  1.00 65.99           H
ATOM   3424 HD22 LEU G 242       8.777 -52.123  -7.112  1.00 65.99           H
ATOM   3425 HD23 LEU G 242      10.542 -52.111  -6.911  1.00 65.99           H
ATOM   3426  N   LYS G 243       8.060 -48.911 -10.212  1.00 66.66           N
ATOM   3427  H   LYS G 243       9.014 -48.629 -10.386  1.00 66.66           H
ATOM   3428  CA  LYS G 243       7.070 -47.872  -9.896  1.00 66.66           C
ATOM   3429  HA  LYS G 243       6.673 -48.067  -8.900  1.00 66.66           H
ATOM   3430  C   LYS G 243       5.894 -47.900 -10.875  1.00 66.66           C
ATOM   3431  CB  LYS G 243       7.789 -46.510  -9.899  1.00 66.66           C
ATOM   3432  HB2 LYS G 243       8.284 -46.376 -10.861  1.00 66.66           H
ATOM   3433  HB3 LYS G 243       8.567 -46.520  -9.135  1.00 66.66           H
ATOM   3434  O   LYS G 243       4.736 -47.851 -10.452  1.00 66.66           O
ATOM   3435  CG  LYS G 243       6.891 -45.283  -9.677  1.00 66.66           C
ATOM   3436  HG2 LYS G 243       6.091 -45.268 -10.418  1.00 66.66           H
ATOM   3437  HG3 LYS G 243       7.500 -44.391  -9.826  1.00 66.66           H
ATOM   3438  CD  LYS G 243       6.304 -45.223  -8.271  1.00 66.66           C
ATOM   3439  HD2 LYS G 243       7.132 -45.166  -7.565  1.00 66.66           H
ATOM   3440  HD3 LYS G 243       5.694 -46.112  -8.113  1.00 66.66           H
ATOM   3441  CE  LYS G 243       5.431 -43.983  -8.114  1.00 66.66           C
ATOM   3442  HE2 LYS G 243       5.936 -43.135  -8.575  1.00 66.66           H
ATOM   3443  HE3 LYS G 243       4.504 -44.127  -8.670  1.00 66.66           H
ATOM   3444  NZ  LYS G 243       5.132 -43.646  -6.707  1.00 66.66           N
ATOM   3445  HZ1 LYS G 243       4.694 -44.413  -6.217  1.00 66.66           H
ATOM   3446  HZ2 LYS G 243       4.544 -42.825  -6.743  1.00 66.66           H
ATOM   3447  HZ3 LYS G 243       5.985 -43.382  -6.235  1.00 66.66           H
ATOM   3448  N   LYS G 244       6.175 -48.022 -12.176  1.00 70.24           N
ATOM   3449  H   LYS G 244       7.152 -48.024 -12.435  1.00 70.24           H
ATOM   3450  CA  LYS G 244       5.165 -48.116 -13.240  1.00 70.24           C
ATOM   3451  HA  LYS G 244       4.483 -47.270 -13.151  1.00 70.24           H
ATOM   3452  C   LYS G 244       4.328 -49.387 -13.111  1.00 70.24           C
ATOM   3453  CB  LYS G 244       5.872 -48.040 -14.602  1.00 70.24           C
ATOM   3454  HB2 LYS G 244       6.471 -47.130 -14.633  1.00 70.24           H
ATOM   3455  HB3 LYS G 244       6.546 -48.890 -14.709  1.00 70.24           H
ATOM   3456  O   LYS G 244       3.105 -49.326 -13.247  1.00 70.24           O
ATOM   3457  CG  LYS G 244       4.884 -48.021 -15.779  1.00 70.24           C
ATOM   3458  HG2 LYS G 244       4.222 -47.161 -15.677  1.00 70.24           H
ATOM   3459  HG3 LYS G 244       4.288 -48.935 -15.784  1.00 70.24           H
ATOM   3460  CD  LYS G 244       5.646 -47.917 -17.104  1.00 70.24           C
ATOM   3461  HD2 LYS G 244       6.315 -48.771 -17.202  1.00 70.24           H
ATOM   3462  HD3 LYS G 244       6.242 -47.005 -17.090  1.00 70.24           H
ATOM   3463  CE  LYS G 244       4.691 -47.861 -18.300  1.00 70.24           C
ATOM   3464  HE2 LYS G 244       4.092 -46.955 -18.206  1.00 70.24           H
ATOM   3465  HE3 LYS G 244       4.031 -48.729 -18.281  1.00 70.24           H
ATOM   3466  NZ  LYS G 244       5.445 -47.807 -19.574  1.00 70.24           N
ATOM   3467  HZ1 LYS G 244       6.124 -47.060 -19.531  1.00 70.24           H
ATOM   3468  HZ2 LYS G 244       5.960 -48.641 -19.821  1.00 70.24           H
ATOM   3469  HZ3 LYS G 244       4.919 -47.432 -20.349  1.00 70.24           H
ATOM   3470  N   ALA G 245       4.966 -50.526 -12.839  1.00 65.28           N
ATOM   3471  H   ALA G 245       5.973 -50.513 -12.763  1.00 65.28           H
ATOM   3472  CA  ALA G 245       4.269 -51.790 -12.625  1.00 65.28           C
ATOM   3473  HA  ALA G 245       3.666 -52.010 -13.506  1.00 65.28           H
ATOM   3474  C   ALA G 245       3.311 -51.710 -11.425  1.00 65.28           C
ATOM   3475  CB  ALA G 245       5.306 -52.907 -12.463  1.00 65.28           C
ATOM   3476  HB1 ALA G 245       4.799 -53.864 -12.340  1.00 65.28           H
ATOM   3477  HB2 ALA G 245       5.945 -52.951 -13.345  1.00 65.28           H
ATOM   3478  HB3 ALA G 245       5.928 -52.719 -11.588  1.00 65.28           H
ATOM   3479  O   ALA G 245       2.160 -52.130 -11.535  1.00 65.28           O
ATOM   3480  N   GLU G 246       3.741 -51.103 -10.315  1.00 60.71           N
ATOM   3481  H   GLU G 246       4.707 -50.813 -10.262  1.00 60.71           H
ATOM   3482  CA  GLU G 246       2.887 -50.898  -9.141  1.00 60.71           C
ATOM   3483  HA  GLU G 246       2.486 -51.863  -8.829  1.00 60.71           H
ATOM   3484  C   GLU G 246       1.694 -49.981  -9.434  1.00 60.71           C
ATOM   3485  CB  GLU G 246       3.714 -50.320  -7.987  1.00 60.71           C
ATOM   3486  HB2 GLU G 246       4.101 -49.340  -8.267  1.00 60.71           H
ATOM   3487  HB3 GLU G 246       4.554 -50.986  -7.788  1.00 60.71           H
ATOM   3488  O   GLU G 246       0.566 -50.295  -9.056  1.00 60.71           O
ATOM   3489  CG  GLU G 246       2.859 -50.183  -6.715  1.00 60.71           C
ATOM   3490  HG2 GLU G 246       2.533 -51.170  -6.389  1.00 60.71           H
ATOM   3491  HG3 GLU G 246       1.971 -49.585  -6.920  1.00 60.71           H
ATOM   3492  CD  GLU G 246       3.620 -49.501  -5.588  1.00 60.71           C
ATOM   3493  OE1 GLU G 246       3.019 -48.652  -4.879  1.00 60.71           O
ATOM   3494  OE2 GLU G 246       4.814 -49.786  -5.427  1.00 60.71           O
ATOM   3495  N   LEU G 247       1.922 -48.845 -10.100  1.00 64.69           N
ATOM   3496  H   LEU G 247       2.871 -48.624 -10.362  1.00 64.69           H
ATOM   3497  CA  LEU G 247       0.850 -47.913 -10.459  1.00 64.69           C
ATOM   3498  HA  LEU G 247       0.321 -47.616  -9.554  1.00 64.69           H
ATOM   3499  C   LEU G 247      -0.194 -48.572 -11.360  1.00 64.69           C
ATOM   3500  CB  LEU G 247       1.460 -46.672 -11.129  1.00 64.69           C
ATOM   3501  HB2 LEU G 247       0.808 -46.328 -11.932  1.00 64.69           H
ATOM   3502  HB3 LEU G 247       2.413 -46.937 -11.585  1.00 64.69           H
ATOM   3503  O   LEU G 247      -1.386 -48.440 -11.092  1.00 64.69           O
ATOM   3504  CG  LEU G 247       1.648 -45.527 -10.124  1.00 64.69           C
ATOM   3505  HG  LEU G 247       1.870 -45.934  -9.137  1.00 64.69           H
ATOM   3506  CD1 LEU G 247       2.817 -44.650 -10.537  1.00 64.69           C
ATOM   3507 HD11 LEU G 247       2.930 -43.827  -9.832  1.00 64.69           H
ATOM   3508 HD12 LEU G 247       3.733 -45.240 -10.564  1.00 64.69           H
ATOM   3509 HD13 LEU G 247       2.636 -44.230 -11.526  1.00 64.69           H
ATOM   3510  CD2 LEU G 247       0.386 -44.665 -10.034  1.00 64.69           C
ATOM   3511 HD21 LEU G 247       0.508 -43.914  -9.254  1.00 64.69           H
ATOM   3512 HD22 LEU G 247       0.219 -44.150 -10.981  1.00 64.69           H
ATOM   3513 HD23 LEU G 247      -0.482 -45.287  -9.817  1.00 64.69           H
ATOM   3514  N   LYS G 248       0.243 -49.334 -12.372  1.00 62.29           N
ATOM   3515  H   LYS G 248       1.239 -49.398 -12.525  1.00 62.29           H
ATOM   3516  CA  LYS G 248      -0.667 -50.107 -13.227  1.00 62.29           C
ATOM   3517  HA  LYS G 248      -1.426 -49.438 -13.634  1.00 62.29           H
ATOM   3518  C   LYS G 248      -1.446 -51.156 -12.439  1.00 62.29           C
ATOM   3519  CB  LYS G 248       0.096 -50.767 -14.382  1.00 62.29           C
ATOM   3520  HB2 LYS G 248       1.021 -51.214 -14.018  1.00 62.29           H
ATOM   3521  HB3 LYS G 248      -0.530 -51.561 -14.791  1.00 62.29           H
ATOM   3522  O   LYS G 248      -2.642 -51.291 -12.657  1.00 62.29           O
ATOM   3523  CG  LYS G 248       0.394 -49.765 -15.504  1.00 62.29           C
ATOM   3524  HG2 LYS G 248       1.128 -49.034 -15.164  1.00 62.29           H
ATOM   3525  HG3 LYS G 248      -0.526 -49.242 -15.764  1.00 62.29           H
ATOM   3526  CD  LYS G 248       0.918 -50.490 -16.750  1.00 62.29           C
ATOM   3527  HD2 LYS G 248       0.217 -51.281 -17.016  1.00 62.29           H
ATOM   3528  HD3 LYS G 248       1.892 -50.928 -16.532  1.00 62.29           H
ATOM   3529  CE  LYS G 248       1.025 -49.496 -17.910  1.00 62.29           C
ATOM   3530  HE2 LYS G 248       1.799 -48.764 -17.676  1.00 62.29           H
ATOM   3531  HE3 LYS G 248       0.082 -48.954 -17.982  1.00 62.29           H
ATOM   3532  NZ  LYS G 248       1.306 -50.175 -19.201  1.00 62.29           N
ATOM   3533  HZ1 LYS G 248       1.361 -49.496 -19.947  1.00 62.29           H
ATOM   3534  HZ2 LYS G 248       0.549 -50.804 -19.427  1.00 62.29           H
ATOM   3535  HZ3 LYS G 248       2.166 -50.703 -19.162  1.00 62.29           H
ATOM   3536  N   ALA G 249      -0.802 -51.854 -11.504  1.00 58.29           N
ATOM   3537  H   ALA G 249       0.192 -51.718 -11.387  1.00 58.29           H
ATOM   3538  CA  ALA G 249      -1.475 -52.835 -10.655  1.00 58.29           C
ATOM   3539  HA  ALA G 249      -2.018 -53.535 -11.290  1.00 58.29           H
ATOM   3540  C   ALA G 249      -2.509 -52.204  -9.706  1.00 58.29           C
ATOM   3541  CB  ALA G 249      -0.412 -53.614  -9.874  1.00 58.29           C
ATOM   3542  HB1 ALA G 249      -0.897 -54.385  -9.275  1.00 58.29           H
ATOM   3543  HB2 ALA G 249       0.138 -52.944  -9.213  1.00 58.29           H
ATOM   3544  HB3 ALA G 249       0.283 -54.088 -10.566  1.00 58.29           H
ATOM   3545  O   ALA G 249      -3.468 -52.867  -9.346  1.00 58.29           O
ATOM   3546  N   LYS G 250      -2.325 -50.940  -9.297  1.00 57.08           N
ATOM   3547  H   LYS G 250      -1.468 -50.481  -9.573  1.00 57.08           H
ATOM   3548  CA  LYS G 250      -3.292 -50.191  -8.472  1.00 57.08           C
ATOM   3549  HA  LYS G 250      -3.763 -50.877  -7.766  1.00 57.08           H
ATOM   3550  C   LYS G 250      -4.460 -49.594  -9.265  1.00 57.08           C
ATOM   3551  CB  LYS G 250      -2.560 -49.078  -7.706  1.00 57.08           C
ATOM   3552  HB2 LYS G 250      -1.874 -48.565  -8.381  1.00 57.08           H
ATOM   3553  HB3 LYS G 250      -3.288 -48.350  -7.348  1.00 57.08           H
ATOM   3554  O   LYS G 250      -5.434 -49.173  -8.647  1.00 57.08           O
ATOM   3555  CG  LYS G 250      -1.796 -49.617  -6.493  1.00 57.08           C
ATOM   3556  HG2 LYS G 250      -2.511 -50.039  -5.787  1.00 57.08           H
ATOM   3557  HG3 LYS G 250      -1.108 -50.402  -6.809  1.00 57.08           H
ATOM   3558  CD  LYS G 250      -1.000 -48.498  -5.810  1.00 57.08           C
ATOM   3559  HD2 LYS G 250      -1.657 -47.656  -5.590  1.00 57.08           H
ATOM   3560  HD3 LYS G 250      -0.208 -48.175  -6.487  1.00 57.08           H
ATOM   3561  CE  LYS G 250      -0.394 -49.038  -4.512  1.00 57.08           C
ATOM   3562  HE2 LYS G 250       0.097 -49.985  -4.736  1.00 57.08           H
ATOM   3563  HE3 LYS G 250      -1.201 -49.239  -3.809  1.00 57.08           H
ATOM   3564  NZ  LYS G 250       0.599 -48.109  -3.922  1.00 57.08           N
ATOM   3565  HZ1 LYS G 250       1.436 -48.119  -4.486  1.00 57.08           H
ATOM   3566  HZ2 LYS G 250       0.262 -47.160  -3.843  1.00 57.08           H
ATOM   3567  HZ3 LYS G 250       0.931 -48.451  -3.032  1.00 57.08           H
ATOM   3568  N   LEU G 251      -4.323 -49.468 -10.585  1.00 60.56           N
ATOM   3569  H   LEU G 251      -3.471 -49.815 -11.002  1.00 60.56           H
ATOM   3570  CA  LEU G 251      -5.354 -48.943 -11.489  1.00 60.56           C
ATOM   3571  HA  LEU G 251      -6.028 -48.291 -10.934  1.00 60.56           H
ATOM   3572  C   LEU G 251      -6.244 -50.046 -12.085  1.00 60.56           C
ATOM   3573  CB  LEU G 251      -4.662 -48.127 -12.600  1.00 60.56           C
ATOM   3574  HB2 LEU G 251      -3.736 -48.631 -12.878  1.00 60.56           H
ATOM   3575  HB3 LEU G 251      -5.295 -48.112 -13.487  1.00 60.56           H
ATOM   3576  O   LEU G 251      -7.328 -49.729 -12.572  1.00 60.56           O
ATOM   3577  CG  LEU G 251      -4.362 -46.672 -12.194  1.00 60.56           C
ATOM   3578  HG  LEU G 251      -4.020 -46.640 -11.160  1.00 60.56           H
ATOM   3579  CD1 LEU G 251      -3.262 -46.086 -13.077  1.00 60.56           C
ATOM   3580 HD11 LEU G 251      -3.065 -45.053 -12.789  1.00 60.56           H
ATOM   3581 HD12 LEU G 251      -2.349 -46.666 -12.943  1.00 60.56           H
ATOM   3582 HD13 LEU G 251      -3.567 -46.111 -14.123  1.00 60.56           H
ATOM   3583  CD2 LEU G 251      -5.603 -45.786 -12.342  1.00 60.56           C
ATOM   3584 HD21 LEU G 251      -5.361 -44.762 -12.058  1.00 60.56           H
ATOM   3585 HD22 LEU G 251      -5.947 -45.795 -13.376  1.00 60.56           H
ATOM   3586 HD23 LEU G 251      -6.403 -46.156 -11.700  1.00 60.56           H
ATOM   3587  N   LEU G 252      -5.777 -51.299 -12.061  1.00 49.86           N
ATOM   3588  H   LEU G 252      -4.907 -51.458 -11.573  1.00 49.86           H
ATOM   3589  CA  LEU G 252      -6.539 -52.509 -12.395  1.00 49.86           C
ATOM   3590  HA  LEU G 252      -7.299 -52.277 -13.141  1.00 49.86           H
ATOM   3591  C   LEU G 252      -7.321 -53.014 -11.175  1.00 49.86           C
ATOM   3592  CB  LEU G 252      -5.560 -53.577 -12.933  1.00 49.86           C
ATOM   3593  HB2 LEU G 252      -6.065 -54.543 -12.916  1.00 49.86           H
ATOM   3594  HB3 LEU G 252      -4.724 -53.641 -12.237  1.00 49.86           H
ATOM   3595  O   LEU G 252      -8.452 -53.498 -11.394  1.00 49.86           O
ATOM   3596  CG  LEU G 252      -5.039 -53.317 -14.353  1.00 49.86           C
ATOM   3597  HG  LEU G 252      -4.736 -52.275 -14.458  1.00 49.86           H
ATOM   3598  CD1 LEU G 252      -3.820 -54.200 -14.625  1.00 49.86           C
ATOM   3599 HD11 LEU G 252      -3.034 -53.947 -13.913  1.00 49.86           H
ATOM   3600 HD12 LEU G 252      -3.460 -54.026 -15.638  1.00 49.86           H
ATOM   3601 HD13 LEU G 252      -4.094 -55.248 -14.506  1.00 49.86           H
ATOM   3602  CD2 LEU G 252      -6.105 -53.641 -15.401  1.00 49.86           C
ATOM   3603 HD21 LEU G 252      -6.416 -54.682 -15.309  1.00 49.86           H
ATOM   3604 HD22 LEU G 252      -6.972 -53.000 -15.242  1.00 49.86           H
ATOM   3605 HD23 LEU G 252      -5.712 -53.460 -16.401  1.00 49.86           H
ATOM   3606  OXT LEU G 252      -6.752 -52.938 -10.064  1.00 49.86           O
TER    3607      LEU G 252
ATOM   3608  CA  ASN A  49     -62.305  20.755-206.389  1.00 80.07           C
ATOM   3609  C   ASN A  49     -61.412  21.175-205.215  1.00 80.07           C
ATOM   3610  CB  ASN A  49     -63.377  21.812-206.702  1.00 80.07           C
ATOM   3611  O   ASN A  49     -61.893  21.268-204.084  1.00 80.07           O
ATOM   3612  CG  ASN A  49     -64.167  21.530-207.968  1.00 80.07           C
ATOM   3613  ND2 ASN A  49     -65.427  21.895-207.995  1.00 80.07           N
ATOM   3614  OD1 ASN A  49     -63.685  21.027-208.968  1.00 80.07           O
ATOM   3615  N   CYS A  50     -60.140  21.469-205.477  1.00 87.31           N
ATOM   3616  CA  CYS A  50     -59.234  21.996-204.465  1.00 87.31           C
ATOM   3617  C   CYS A  50     -59.606  23.434-204.091  1.00 87.31           C
ATOM   3618  CB  CYS A  50     -57.776  21.919-204.925  1.00 87.31           C
ATOM   3619  O   CYS A  50     -60.020  24.231-204.939  1.00 87.31           O
ATOM   3620  SG  CYS A  50     -57.185  20.242-205.217  1.00 87.31           S
ATOM   3621  N   GLY A  51     -59.424  23.778-202.816  1.00 86.75           N
ATOM   3622  CA  GLY A  51     -59.469  25.163-202.348  1.00 86.75           C
ATOM   3623  C   GLY A  51     -58.237  25.974-202.783  1.00 86.75           C
ATOM   3624  O   GLY A  51     -57.449  25.507-203.613  1.00 86.75           O
ATOM   3625  N   PRO A  52     -58.022  27.168-202.205  1.00 87.81           N
ATOM   3626  CA  PRO A  52     -56.814  27.951-202.442  1.00 87.81           C
ATOM   3627  C   PRO A  52     -55.557  27.125-202.125  1.00 87.81           C
ATOM   3628  CB  PRO A  52     -56.914  29.181-201.534  1.00 87.81           C
ATOM   3629  O   PRO A  52     -55.569  26.344-201.168  1.00 87.81           O
ATOM   3630  CG  PRO A  52     -58.407  29.280-201.221  1.00 87.81           C
ATOM   3631  CD  PRO A  52     -58.858  27.822-201.217  1.00 87.81           C
ATOM   3632  N   PRO A  53     -54.478  27.262-202.906  1.00 88.10           N
ATOM   3633  CA  PRO A  53     -53.259  26.512-202.653  1.00 88.10           C
ATOM   3634  C   PRO A  53     -52.571  26.954-201.350  1.00 88.10           C
ATOM   3635  CB  PRO A  53     -52.402  26.727-203.891  1.00 88.10           C
ATOM   3636  O   PRO A  53     -52.722  28.103-200.927  1.00 88.10           O
ATOM   3637  CG  PRO A  53     -52.814  28.126-204.355  1.00 88.10           C
ATOM   3638  CD  PRO A  53     -54.312  28.141-204.054  1.00 88.10           C
ATOM   3639  N   PRO A  54     -51.799  26.062-200.700  1.00 89.57           N
ATOM   3640  CA  PRO A  54     -51.114  26.379-199.453  1.00 89.57           C
ATOM   3641  C   PRO A  54     -50.040  27.454-199.651  1.00 89.57           C
ATOM   3642  CB  PRO A  54     -50.516  25.054-198.966  1.00 89.57           C
ATOM   3643  O   PRO A  54     -49.380  27.531-200.692  1.00 89.57           O
ATOM   3644  CG  PRO A  54     -50.297  24.274-200.263  1.00 89.57           C
ATOM   3645  CD  PRO A  54     -51.487  24.703-201.119  1.00 89.57           C
ATOM   3646  N   THR A  55     -49.816  28.253-198.611  1.00 90.33           N
ATOM   3647  CA  THR A  55     -48.681  29.173-198.542  1.00 90.33           C
ATOM   3648  C   THR A  55     -47.403  28.386-198.251  1.00 90.33           C
ATOM   3649  CB  THR A  55     -48.914  30.270-197.492  1.00 90.33           C
ATOM   3650  O   THR A  55     -47.311  27.656-197.265  1.00 90.33           O
ATOM   3651  CG2 THR A  55     -50.002  31.246-197.939  1.00 90.33           C
ATOM   3652  OG1 THR A  55     -49.350  29.725-196.268  1.00 90.33           O
ATOM   3653  N   LEU A  56     -46.402  28.510-199.124  1.00 91.44           N
ATOM   3654  CA  LEU A  56     -45.125  27.809-198.993  1.00 91.44           C
ATOM   3655  C   LEU A  56     -44.034  28.806-198.597  1.00 91.44           C
ATOM   3656  CB  LEU A  56     -44.787  27.068-200.302  1.00 91.44           C
ATOM   3657  O   LEU A  56     -43.861  29.833-199.245  1.00 91.44           O
ATOM   3658  CG  LEU A  56     -45.857  26.074-200.788  1.00 91.44           C
ATOM   3659  CD1 LEU A  56     -45.423  25.469-202.120  1.00 91.44           C
ATOM   3660  CD2 LEU A  56     -46.093  24.934-199.797  1.00 91.44           C
ATOM   3661  N   SER A  57     -43.248  28.494-197.567  1.00 91.61           N
ATOM   3662  CA  SER A  57     -42.157  29.368-197.098  1.00 91.61           C
ATOM   3663  C   SER A  57     -40.979  29.475-198.076  1.00 91.61           C
ATOM   3664  CB  SER A  57     -41.650  28.884-195.739  1.00 91.61           C
ATOM   3665  O   SER A  57     -40.147  30.366-197.937  1.00 91.61           O
ATOM   3666  OG  SER A  57     -41.270  27.520-195.811  1.00 91.61           O
ATOM   3667  N   PHE A  58     -40.907  28.582-199.067  1.00 93.41           N
ATOM   3668  CA  PHE A  58     -39.804  28.470-200.027  1.00 93.41           C
ATOM   3669  C   PHE A  58     -40.189  28.821-201.475  1.00 93.41           C
ATOM   3670  CB  PHE A  58     -39.241  27.046-199.926  1.00 93.41           C
ATOM   3671  O   PHE A  58     -39.316  28.890-202.346  1.00 93.41           O
ATOM   3672  CG  PHE A  58     -40.256  25.936-200.137  1.00 93.41           C
ATOM   3673  CD1 PHE A  58     -40.782  25.233-199.036  1.00 93.41           C
ATOM   3674  CD2 PHE A  58     -40.700  25.618-201.432  1.00 93.41           C
ATOM   3675  CE1 PHE A  58     -41.722  24.207-199.241  1.00 93.41           C
ATOM   3676  CE2 PHE A  58     -41.617  24.576-201.643  1.00 93.41           C
ATOM   3677  CZ  PHE A  58     -42.130  23.871-200.543  1.00 93.41           C
ATOM   3678  N   ALA A  59     -41.480  29.010-201.769  1.00 94.01           N
ATOM   3679  CA  ALA A  59     -41.971  29.252-203.124  1.00 94.01           C
ATOM   3680  C   ALA A  59     -43.260  30.078-203.140  1.00 94.01           C
ATOM   3681  CB  ALA A  59     -42.195  27.912-203.830  1.00 94.01           C
ATOM   3682  O   ALA A  59     -44.092  29.966-202.247  1.00 94.01           O
ATOM   3683  N   ALA A  60     -43.452  30.846-204.208  1.00 92.91           N
ATOM   3684  CA  ALA A  60     -44.664  31.619-204.450  1.00 92.91           C
ATOM   3685  C   ALA A  60     -45.267  31.275-205.822  1.00 92.91           C
ATOM   3686  CB  ALA A  60     -44.336  33.109-204.317  1.00 92.91           C
ATOM   3687  O   ALA A  60     -44.525  30.855-206.719  1.00 92.91           O
ATOM   3688  N   PRO A  61     -46.587  31.441-206.011  1.00 90.54           N
ATOM   3689  CA  PRO A  61     -47.211  31.288-207.321  1.00 90.54           C
ATOM   3690  C   PRO A  61     -46.579  32.246-208.335  1.00 90.54           C
ATOM   3691  CB  PRO A  61     -48.699  31.588-207.122  1.00 90.54           C
ATOM   3692  O   PRO A  61     -46.294  33.399-208.015  1.00 90.54           O
ATOM   3693  CG  PRO A  61     -48.922  31.437-205.619  1.00 90.54           C
ATOM   3694  CD  PRO A  61     -47.577  31.831-205.021  1.00 90.54           C
ATOM   3695  N   MET A  62     -46.346  31.773-209.561  1.00 88.78           N
ATOM   3696  CA  MET A  62     -45.806  32.619-210.633  1.00 88.78           C
ATOM   3697  C   MET A  62     -46.833  33.657-211.104  1.00 88.78           C
ATOM   3698  CB  MET A  62     -45.326  31.716-211.778  1.00 88.78           C
ATOM   3699  O   MET A  62     -46.459  34.753-211.511  1.00 88.78           O
ATOM   3700  CG  MET A  62     -44.669  32.497-212.921  1.00 88.78           C
ATOM   3701  SD  MET A  62     -43.899  31.445-214.188  1.00 88.78           S
ATOM   3702  CE  MET A  62     -42.255  31.225-213.459  1.00 88.78           C
ATOM   3703  N   ASP A  63     -48.117  33.310-211.025  1.00 85.26           N
ATOM   3704  CA  ASP A  63     -49.224  34.224-211.274  1.00 85.26           C
ATOM   3705  C   ASP A  63     -49.705  34.835-209.950  1.00 85.26           C
ATOM   3706  CB  ASP A  63     -50.332  33.476-212.023  1.00 85.26           C
ATOM   3707  O   ASP A  63     -50.342  34.172-209.133  1.00 85.26           O
ATOM   3708  CG  ASP A  63     -51.452  34.410-212.484  1.00 85.26           C
ATOM   3709  OD1 ASP A  63     -51.419  35.610-212.109  1.00 85.26           O
ATOM   3710  OD2 ASP A  63     -52.312  33.913-213.233  1.00 85.26           O
ATOM   3711  N   ILE A  64     -49.374  36.108-209.730  1.00 69.06           N
ATOM   3712  CA  ILE A  64     -49.775  36.866-208.534  1.00 69.06           C
ATOM   3713  C   ILE A  64     -51.273  37.225-208.572  1.00 69.06           C
ATOM   3714  CB  ILE A  64     -48.841  38.098-208.386  1.00 69.06           C
ATOM   3715  O   ILE A  64     -51.852  37.561-207.542  1.00 69.06           O
ATOM   3716  CG1 ILE A  64     -47.424  37.613-207.992  1.00 69.06           C
ATOM   3717  CG2 ILE A  64     -49.344  39.135-207.362  1.00 69.06           C
ATOM   3718  CD1 ILE A  64     -46.331  38.682-208.124  1.00 69.06           C
ATOM   3719  N   THR A  65     -51.923  37.126-209.735  1.00 69.98           N
ATOM   3720  CA  THR A  65     -53.324  37.522-209.939  1.00 69.98           C
ATOM   3721  C   THR A  65     -54.331  36.392-209.726  1.00 69.98           C
ATOM   3722  CB  THR A  65     -53.536  38.228-211.287  1.00 69.98           C
ATOM   3723  O   THR A  65     -55.503  36.546-210.063  1.00 69.98           O
ATOM   3724  CG2 THR A  65     -52.663  39.477-211.414  1.00 69.98           C
ATOM   3725  OG1 THR A  65     -53.280  37.425-212.416  1.00 69.98           O
ATOM   3726  N   LEU A  66     -53.913  35.274-209.122  1.00 70.98           N
ATOM   3727  CA  LEU A  66     -54.794  34.173-208.727  1.00 70.98           C
ATOM   3728  C   LEU A  66     -55.832  34.643-207.689  1.00 70.98           C
ATOM   3729  CB  LEU A  66     -53.942  33.002-208.193  1.00 70.98           C
ATOM   3730  O   LEU A  66     -55.632  34.537-206.483  1.00 70.98           O
ATOM   3731  CG  LEU A  66     -53.213  32.200-209.286  1.00 70.98           C
ATOM   3732  CD1 LEU A  66     -52.092  31.369-208.662  1.00 70.98           C
ATOM   3733  CD2 LEU A  66     -54.155  31.222-209.995  1.00 70.98           C
ATOM   3734  N   THR A  67     -56.965  35.156-208.167  1.00 73.94           N
ATOM   3735  CA  THR A  67     -58.153  35.475-207.354  1.00 73.94           C
ATOM   3736  C   THR A  67     -59.085  34.277-207.196  1.00 73.94           C
ATOM   3737  CB  THR A  67     -58.941  36.639-207.972  1.00 73.94           C
ATOM   3738  O   THR A  67     -60.046  34.321-206.429  1.00 73.94           O
ATOM   3739  CG2 THR A  67     -58.163  37.951-207.905  1.00 73.94           C
ATOM   3740  OG1 THR A  67     -59.234  36.385-209.330  1.00 73.94           O
ATOM   3741  N   GLU A  68     -58.843  33.215-207.960  1.00 76.78           N
ATOM   3742  CA  GLU A  68     -59.662  32.014-207.975  1.00 76.78           C
ATOM   3743  C   GLU A  68     -59.461  31.230-206.670  1.00 76.78           C
ATOM   3744  CB  GLU A  68     -59.331  31.214-209.247  1.00 76.78           C
ATOM   3745  O   GLU A  68     -58.344  30.903-206.277  1.00 76.78           O
ATOM   3746  CG  GLU A  68     -60.515  30.382-209.752  1.00 76.78           C
ATOM   3747  CD  GLU A  68     -60.275  29.826-211.169  1.00 76.78           C
ATOM   3748  OE1 GLU A  68     -61.274  29.711-211.917  1.00 76.78           O
ATOM   3749  OE2 GLU A  68     -59.108  29.512-211.496  1.00 76.78           O
ATOM   3750  N   THR A  69     -60.550  30.945-205.956  1.00 81.46           N
ATOM   3751  CA  THR A  69     -60.498  30.238-204.665  1.00 81.46           C
ATOM   3752  C   THR A  69     -60.841  28.754-204.786  1.00 81.46           C
ATOM   3753  CB  THR A  69     -61.421  30.906-203.636  1.00 81.46           C
ATOM   3754  O   THR A  69     -60.830  28.042-203.783  1.00 81.46           O
ATOM   3755  CG2 THR A  69     -61.046  32.361-203.360  1.00 81.46           C
ATOM   3756  OG1 THR A  69     -62.757  30.873-204.094  1.00 81.46           O
ATOM   3757  N   ARG A  70     -61.220  28.286-205.983  1.00 84.55           N
ATOM   3758  CA  ARG A  70     -61.652  26.908-206.247  1.00 84.55           C
ATOM   3759  C   ARG A  70     -61.089  26.423-207.575  1.00 84.55           C
ATOM   3760  CB  ARG A  70     -63.184  26.807-206.277  1.00 84.55           C
ATOM   3761  O   ARG A  70     -61.384  27.004-208.611  1.00 84.55           O
ATOM   3762  CG  ARG A  70     -63.819  26.972-204.893  1.00 84.55           C
ATOM   3763  CD  ARG A  70     -65.328  26.733-204.988  1.00 84.55           C
ATOM   3764  NE  ARG A  70     -65.971  26.799-203.664  1.00 84.55           N
ATOM   3765  NH1 ARG A  70     -68.106  26.299-204.345  1.00 84.55           N
ATOM   3766  NH2 ARG A  70     -67.693  26.654-202.181  1.00 84.55           N
ATOM   3767  CZ  ARG A  70     -67.249  26.585-203.404  1.00 84.55           C
ATOM   3768  N   PHE A  71     -60.359  25.319-207.539  1.00 86.88           N
ATOM   3769  CA  PHE A  71     -59.648  24.763-208.685  1.00 86.88           C
ATOM   3770  C   PHE A  71     -60.144  23.353-208.980  1.00 86.88           C
ATOM   3771  CB  PHE A  71     -58.147  24.784-208.392  1.00 86.88           C
ATOM   3772  O   PHE A  71     -60.336  22.552-208.068  1.00 86.88           O
ATOM   3773  CG  PHE A  71     -57.602  26.182-208.182  1.00 86.88           C
ATOM   3774  CD1 PHE A  71     -57.139  26.930-209.278  1.00 86.88           C
ATOM   3775  CD2 PHE A  71     -57.610  26.763-206.900  1.00 86.88           C
ATOM   3776  CE1 PHE A  71     -56.623  28.221-209.091  1.00 86.88           C
ATOM   3777  CE2 PHE A  71     -57.097  28.057-206.712  1.00 86.88           C
ATOM   3778  CZ  PHE A  71     -56.590  28.780-207.803  1.00 86.88           C
ATOM   3779  N   LYS A  72     -60.354  23.029-210.257  1.00 87.96           N
ATOM   3780  CA  LYS A  72     -60.813  21.689-210.649  1.00 87.96           C
ATOM   3781  C   LYS A  72     -59.723  20.645-210.418  1.00 87.96           C
ATOM   3782  CB  LYS A  72     -61.310  21.680-212.101  1.00 87.96           C
ATOM   3783  O   LYS A  72     -58.538  20.944-210.588  1.00 87.96           O
ATOM   3784  CG  LYS A  72     -62.588  22.514-212.274  1.00 87.96           C
ATOM   3785  CD  LYS A  72     -63.085  22.450-213.722  1.00 87.96           C
ATOM   3786  CE  LYS A  72     -64.342  23.309-213.883  1.00 87.96           C
ATOM   3787  NZ  LYS A  72     -64.813  23.325-215.289  1.00 87.96           N
ATOM   3788  N   THR A  73     -60.119  19.414-210.110  1.00 87.91           N
ATOM   3789  CA  THR A  73     -59.224  18.248-210.111  1.00 87.91           C
ATOM   3790  C   THR A  73     -58.362  18.217-211.380  1.00 87.91           C
ATOM   3791  CB  THR A  73     -60.051  16.961-210.064  1.00 87.91           C
ATOM   3792  O   THR A  73     -58.871  18.400-212.485  1.00 87.91           O
ATOM   3793  CG2 THR A  73     -59.183  15.712-209.983  1.00 87.91           C
ATOM   3794  OG1 THR A  73     -60.974  16.965-209.000  1.00 87.91           O
ATOM   3795  N   GLY A  74     -57.053  18.006-211.230  1.00 89.18           N
ATOM   3796  CA  GLY A  74     -56.063  18.024-212.312  1.00 89.18           C
ATOM   3797  C   GLY A  74     -55.446  19.400-212.595  1.00 89.18           C
ATOM   3798  O   GLY A  74     -54.443  19.482-213.309  1.00 89.18           O
ATOM   3799  N   THR A  75     -55.983  20.485-212.021  1.00 90.58           N
ATOM   3800  CA  THR A  75     -55.392  21.824-212.168  1.00 90.58           C
ATOM   3801  C   THR A  75     -53.966  21.829-211.635  1.00 90.58           C
ATOM   3802  CB  THR A  75     -56.190  22.922-211.455  1.00 90.58           C
ATOM   3803  O   THR A  75     -53.710  21.362-210.527  1.00 90.58           O
ATOM   3804  CG2 THR A  75     -55.593  24.304-211.722  1.00 90.58           C
ATOM   3805  OG1 THR A  75     -57.508  22.944-211.941  1.00 90.58           O
ATOM   3806  N   THR A  76     -53.039  22.368-212.425  1.00 91.92           N
ATOM   3807  CA  THR A  76     -51.619  22.430-212.077  1.00 91.92           C
ATOM   3808  C   THR A  76     -51.140  23.877-212.091  1.00 91.92           C
ATOM   3809  CB  THR A  76     -50.796  21.537-213.010  1.00 91.92           C
ATOM   3810  O   THR A  76     -51.114  24.517-213.141  1.00 91.92           O
ATOM   3811  CG2 THR A  76     -49.322  21.543-212.635  1.00 91.92           C
ATOM   3812  OG1 THR A  76     -51.220  20.197-212.880  1.00 91.92           O
ATOM   3813  N   LEU A  77     -50.752  24.391-210.927  1.00 91.46           N
ATOM   3814  CA  LEU A  77     -50.282  25.763-210.745  1.00 91.46           C
ATOM   3815  C   LEU A  77     -48.757  25.812-210.790  1.00 91.46           C
ATOM   3816  CB  LEU A  77     -50.819  26.326-209.419  1.00 91.46           C
ATOM   3817  O   LEU A  77     -48.090  25.003-210.144  1.00 91.46           O
ATOM   3818  CG  LEU A  77     -52.352  26.413-209.326  1.00 91.46           C
ATOM   3819  CD1 LEU A  77     -52.735  27.005-207.973  1.00 91.46           C
ATOM   3820  CD2 LEU A  77     -52.967  27.277-210.427  1.00 91.46           C
ATOM   3821  N   LYS A  78     -48.197  26.772-211.534  1.00 92.58           N
ATOM   3822  CA  LYS A  78     -46.746  26.994-211.614  1.00 92.58           C
ATOM   3823  C   LYS A  78     -46.271  27.905-210.489  1.00 92.58           C
ATOM   3824  CB  LYS A  78     -46.340  27.569-212.977  1.00 92.58           C
ATOM   3825  O   LYS A  78     -46.826  28.979-210.268  1.00 92.58           O
ATOM   3826  CG  LYS A  78     -46.475  26.540-214.107  1.00 92.58           C
ATOM   3827  CD  LYS A  78     -45.993  27.149-215.429  1.00 92.58           C
ATOM   3828  CE  LYS A  78     -46.158  26.142-216.571  1.00 92.58           C
ATOM   3829  NZ  LYS A  78     -45.797  26.746-217.877  1.00 92.58           N
ATOM   3830  N   TYR A  79     -45.198  27.489-209.834  1.00 94.07           N
ATOM   3831  CA  TYR A  79     -44.550  28.204-208.745  1.00 94.07           C
ATOM   3832  C   TYR A  79     -43.142  28.634-209.145  1.00 94.07           C
ATOM   3833  CB  TYR A  79     -44.542  27.329-207.482  1.00 94.07           C
ATOM   3834  O   TYR A  79     -42.494  28.030-210.000  1.00 94.07           O
ATOM   3835  CG  TYR A  79     -45.845  27.375-206.711  1.00 94.07           C
ATOM   3836  CD1 TYR A  79     -45.885  27.987-205.443  1.00 94.07           C
ATOM   3837  CD2 TYR A  79     -47.022  26.841-207.271  1.00 94.07           C
ATOM   3838  CE1 TYR A  79     -47.098  28.085-204.741  1.00 94.07           C
ATOM   3839  CE2 TYR A  79     -48.242  26.961-206.584  1.00 94.07           C
ATOM   3840  OH  TYR A  79     -49.456  27.704-204.673  1.00 94.07           O
ATOM   3841  CZ  TYR A  79     -48.280  27.586-205.324  1.00 94.07           C
ATOM   3842  N   THR A  80     -42.652  29.673-208.485  1.00 93.30           N
ATOM   3843  CA  THR A  80     -41.260  30.107-208.549  1.00 93.30           C
ATOM   3844  C   THR A  80     -40.644  30.068-207.154  1.00 93.30           C
ATOM   3845  CB  THR A  80     -41.145  31.479-209.218  1.00 93.30           C
ATOM   3846  O   THR A  80     -41.338  30.244-206.152  1.00 93.30           O
ATOM   3847  CG2 THR A  80     -41.714  32.634-208.394  1.00 93.30           C
ATOM   3848  OG1 THR A  80     -39.785  31.736-209.464  1.00 93.30           O
ATOM   3849  N   CYS A  81     -39.342  29.797-207.069  1.00 93.94           N
ATOM   3850  CA  CYS A  81     -38.650  29.752-205.783  1.00 93.94           C
ATOM   3851  C   CYS A  81     -38.460  31.166-205.228  1.00 93.94           C
ATOM   3852  CB  CYS A  81     -37.308  29.021-205.907  1.00 93.94           C
ATOM   3853  O   CYS A  81     -38.112  32.084-205.973  1.00 93.94           O
ATOM   3854  SG  CYS A  81     -37.401  27.324-206.537  1.00 93.94           S
ATOM   3855  N   LEU A  82     -38.650  31.322-203.917  1.00 93.31           N
ATOM   3856  CA  LEU A  82     -38.382  32.582-203.227  1.00 93.31           C
ATOM   3857  C   LEU A  82     -36.867  32.867-203.159  1.00 93.31           C
ATOM   3858  CB  LEU A  82     -39.033  32.547-201.829  1.00 93.31           C
ATOM   3859  O   LEU A  82     -36.057  31.937-203.267  1.00 93.31           O
ATOM   3860  CG  LEU A  82     -40.571  32.633-201.858  1.00 93.31           C
ATOM   3861  CD1 LEU A  82     -41.131  32.426-200.456  1.00 93.31           C
ATOM   3862  CD2 LEU A  82     -41.068  33.986-202.373  1.00 93.31           C
ATOM   3863  N   PRO A  83     -36.446  34.134-202.977  1.00 92.97           N
ATOM   3864  CA  PRO A  83     -35.046  34.468-202.721  1.00 92.97           C
ATOM   3865  C   PRO A  83     -34.467  33.632-201.569  1.00 92.97           C
ATOM   3866  CB  PRO A  83     -35.027  35.969-202.418  1.00 92.97           C
ATOM   3867  O   PRO A  83     -35.148  33.362-200.587  1.00 92.97           O
ATOM   3868  CG  PRO A  83     -36.268  36.492-203.141  1.00 92.97           C
ATOM   3869  CD  PRO A  83     -37.260  35.341-202.987  1.00 92.97           C
ATOM   3870  N   GLY A  84     -33.222  33.176-201.716  1.00 92.86           N
ATOM   3871  CA  GLY A  84     -32.615  32.194-200.803  1.00 92.86           C
ATOM   3872  C   GLY A  84     -32.880  30.729-201.171  1.00 92.86           C
ATOM   3873  O   GLY A  84     -32.160  29.854-200.698  1.00 92.86           O
ATOM   3874  N   TYR A  85     -33.807  30.450-202.093  1.00 94.04           N
ATOM   3875  CA  TYR A  85     -34.108  29.104-202.586  1.00 94.04           C
ATOM   3876  C   TYR A  85     -33.801  28.959-204.082  1.00 94.04           C
ATOM   3877  CB  TYR A  85     -35.557  28.730-202.252  1.00 94.04           C
ATOM   3878  O   TYR A  85     -33.818  29.924-204.849  1.00 94.04           O
ATOM   3879  CG  TYR A  85     -35.868  28.746-200.769  1.00 94.04           C
ATOM   3880  CD1 TYR A  85     -35.774  27.559-200.018  1.00 94.04           C
ATOM   3881  CD2 TYR A  85     -36.239  29.948-200.137  1.00 94.04           C
ATOM   3882  CE1 TYR A  85     -36.045  27.573-198.637  1.00 94.04           C
ATOM   3883  CE2 TYR A  85     -36.512  29.965-198.758  1.00 94.04           C
ATOM   3884  OH  TYR A  85     -36.691  28.802-196.674  1.00 94.04           O
ATOM   3885  CZ  TYR A  85     -36.416  28.780-198.003  1.00 94.04           C
ATOM   3886  N   VAL A  86     -33.478  27.742-204.510  1.00 93.02           N
ATOM   3887  CA  VAL A  86     -33.190  27.383-205.904  1.00 93.02           C
ATOM   3888  C   VAL A  86     -33.989  26.153-206.304  1.00 93.02           C
ATOM   3889  CB  VAL A  86     -31.677  27.202-206.135  1.00 93.02           C
ATOM   3890  O   VAL A  86     -34.331  25.317-205.467  1.00 93.02           O
ATOM   3891  CG1 VAL A  86     -31.075  26.027-205.357  1.00 93.02           C
ATOM   3892  CG2 VAL A  86     -31.323  27.054-207.621  1.00 93.02           C
ATOM   3893  N   ARG A  87     -34.299  26.050-207.598  1.00 92.98           N
ATOM   3894  CA  ARG A  87     -35.033  24.921-208.156  1.00 92.98           C
ATOM   3895  C   ARG A  87     -34.283  23.605-207.900  1.00 92.98           C
ATOM   3896  CB  ARG A  87     -35.276  25.175-209.649  1.00 92.98           C
ATOM   3897  O   ARG A  87     -33.094  23.499-208.184  1.00 92.98           O
ATOM   3898  CG  ARG A  87     -36.244  24.137-210.216  1.00 92.98           C
ATOM   3899  CD  ARG A  87     -36.366  24.230-211.732  1.00 92.98           C
ATOM   3900  NE  ARG A  87     -37.134  23.088-212.249  1.00 92.98           N
ATOM   3901  NH1 ARG A  87     -37.558  23.942-214.335  1.00 92.98           N
ATOM   3902  NH2 ARG A  87     -38.090  21.816-213.854  1.00 92.98           N
ATOM   3903  CZ  ARG A  87     -37.592  22.959-213.478  1.00 92.98           C
ATOM   3904  N   SER A  88     -35.012  22.618-207.390  1.00 91.38           N
ATOM   3905  CA  SER A  88     -34.587  21.223-207.242  1.00 91.38           C
ATOM   3906  C   SER A  88     -34.703  20.460-208.578  1.00 91.38           C
ATOM   3907  CB  SER A  88     -35.458  20.590-206.150  1.00 91.38           C
ATOM   3908  O   SER A  88     -35.014  21.030-209.620  1.00 91.38           O
ATOM   3909  OG  SER A  88     -35.037  19.286-205.806  1.00 91.38           O
ATOM   3910  N   HIS A  89     -34.504  19.144-208.572  1.00 87.84           N
ATOM   3911  CA  HIS A  89     -34.674  18.299-209.760  1.00 87.84           C
ATOM   3912  C   HIS A  89     -36.138  18.091-210.184  1.00 87.84           C
ATOM   3913  CB  HIS A  89     -33.963  16.962-209.526  1.00 87.84           C
ATOM   3914  O   HIS A  89     -36.389  17.569-211.269  1.00 87.84           O
ATOM   3915  CG  HIS A  89     -32.471  17.130-209.429  1.00 87.84           C
ATOM   3916  CD2 HIS A  89     -31.696  16.976-208.312  1.00 87.84           C
ATOM   3917  ND1 HIS A  89     -31.637  17.510-210.455  1.00 87.84           N
ATOM   3918  CE1 HIS A  89     -30.388  17.584-209.969  1.00 87.84           C
ATOM   3919  NE2 HIS A  89     -30.376  17.271-208.665  1.00 87.84           N
ATOM   3920  N   SER A  90     -37.114  18.491-209.365  1.00 88.82           N
ATOM   3921  CA  SER A  90     -38.536  18.327-209.673  1.00 88.82           C
ATOM   3922  C   SER A  90     -39.139  19.533-210.412  1.00 88.82           C
ATOM   3923  CB  SER A  90     -39.309  17.951-208.408  1.00 88.82           C
ATOM   3924  O   SER A  90     -38.526  20.591-210.608  1.00 88.82           O
ATOM   3925  OG  SER A  90     -39.249  19.006-207.494  1.00 88.82           O
ATOM   3926  N   THR A  91     -40.361  19.341-210.904  1.00 88.89           N
ATOM   3927  CA  THR A  91     -41.162  20.382-211.548  1.00 88.89           C
ATOM   3928  C   THR A  91     -41.727  21.335-210.497  1.00 88.89           C
ATOM   3929  CB  THR A  91     -42.288  19.754-212.385  1.00 88.89           C
ATOM   3930  O   THR A  91     -42.210  20.905-209.452  1.00 88.89           O
ATOM   3931  CG2 THR A  91     -41.719  18.961-213.564  1.00 88.89           C
ATOM   3932  OG1 THR A  91     -43.039  18.852-211.611  1.00 88.89           O
ATOM   3933  N   GLN A  92     -41.672  22.642-210.761  1.00 91.72           N
ATOM   3934  CA  GLN A  92     -42.130  23.679-209.827  1.00 91.72           C
ATOM   3935  C   GLN A  92     -43.644  23.867-209.929  1.00 91.72           C
ATOM   3936  CB  GLN A  92     -41.370  24.991-210.055  1.00 91.72           C
ATOM   3937  O   GLN A  92     -44.130  24.910-210.368  1.00 91.72           O
ATOM   3938  CG  GLN A  92     -39.853  24.850-209.920  1.00 91.72           C
ATOM   3939  CD  GLN A  92     -39.158  26.131-210.351  1.00 91.72           C
ATOM   3940  NE2 GLN A  92     -38.790  27.006-209.444  1.00 91.72           N
ATOM   3941  OE1 GLN A  92     -38.898  26.346-211.525  1.00 91.72           O
ATOM   3942  N   THR A  93     -44.386  22.809-209.619  1.00 93.18           N
ATOM   3943  CA  THR A  93     -45.828  22.752-209.832  1.00 93.18           C
ATOM   3944  C   THR A  93     -46.549  22.104-208.664  1.00 93.18           C
ATOM   3945  CB  THR A  93     -46.186  22.006-211.124  1.00 93.18           C
ATOM   3946  O   THR A  93     -46.108  21.068-208.168  1.00 93.18           O
ATOM   3947  CG2 THR A  93     -45.753  22.757-212.383  1.00 93.18           C
ATOM   3948  OG1 THR A  93     -45.591  20.725-211.158  1.00 93.18           O
ATOM   3949  N   LEU A  94     -47.680  22.687-208.276  1.00 93.40           N
ATOM   3950  CA  LEU A  94     -48.657  22.069-207.382  1.00 93.40           C
ATOM   3951  C   LEU A  94     -49.811  21.553-208.231  1.00 93.40           C
ATOM   3952  CB  LEU A  94     -49.156  23.091-206.343  1.00 93.40           C
ATOM   3953  O   LEU A  94     -50.338  22.306-209.049  1.00 93.40           O
ATOM   3954  CG  LEU A  94     -48.339  23.107-205.048  1.00 93.40           C
ATOM   3955  CD1 LEU A  94     -46.903  23.567-205.266  1.00 93.40           C
ATOM   3956  CD2 LEU A  94     -48.990  24.028-204.020  1.00 93.40           C
ATOM   3957  N   THR A  95     -50.210  20.299-208.031  1.00 93.26           N
ATOM   3958  CA  THR A  95     -51.320  19.692-208.770  1.00 93.26           C
ATOM   3959  C   THR A  95     -52.445  19.325-207.816  1.00 93.26           C
ATOM   3960  CB  THR A  95     -50.862  18.485-209.597  1.00 93.26           C
ATOM   3961  O   THR A  95     -52.220  18.669-206.802  1.00 93.26           O
ATOM   3962  CG2 THR A  95     -51.994  17.878-210.428  1.00 93.26           C
ATOM   3963  OG1 THR A  95     -49.869  18.885-210.519  1.00 93.26           O
ATOM   3964  N   CYS A  96     -53.657  19.752-208.154  1.00 93.38           N
ATOM   3965  CA  CYS A  96     -54.873  19.371-207.455  1.00 93.38           C
ATOM   3966  C   CYS A  96     -55.218  17.912-207.785  1.00 93.38           C
ATOM   3967  CB  CYS A  96     -55.983  20.332-207.893  1.00 93.38           C
ATOM   3968  O   CYS A  96     -55.488  17.598-208.949  1.00 93.38           O
ATOM   3969  SG  CYS A  96     -57.585  19.948-207.164  1.00 93.38           S
ATOM   3970  N   ASN A  97     -55.185  17.015-206.800  1.00 91.63           N
ATOM   3971  CA  ASN A  97     -55.528  15.604-206.996  1.00 91.63           C
ATOM   3972  C   ASN A  97     -57.055  15.368-206.946  1.00 91.63           C
ATOM   3973  CB  ASN A  97     -54.712  14.737-206.012  1.00 91.63           C
ATOM   3974  O   ASN A  97     -57.843  16.296-206.758  1.00 91.63           O
ATOM   3975  CG  ASN A  97     -55.185  14.813-204.569  1.00 91.63           C
ATOM   3976  ND2 ASN A  97     -54.561  14.094-203.671  1.00 91.63           N
ATOM   3977  OD1 ASN A  97     -56.154  15.474-204.247  1.00 91.63           O
ATOM   3978  N   SER A  98     -57.485  14.119-207.149  1.00 88.03           N
ATOM   3979  CA  SER A  98     -58.903  13.715-207.092  1.00 88.03           C
ATOM   3980  C   SER A  98     -59.544  13.881-205.719  1.00 88.03           C
ATOM   3981  CB  SER A  98     -59.041  12.254-207.529  1.00 88.03           C
ATOM   3982  O   SER A  98     -60.766  13.996-205.636  1.00 88.03           O
ATOM   3983  OG  SER A  98     -58.090  11.434-206.872  1.00 88.03           O
ATOM   3984  N   ASP A  99     -58.725  13.928-204.674  1.00 88.88           N
ATOM   3985  CA  ASP A  99     -59.156  14.025-203.282  1.00 88.88           C
ATOM   3986  C   ASP A  99     -59.368  15.486-202.847  1.00 88.88           C
ATOM   3987  CB  ASP A  99     -58.153  13.269-202.392  1.00 88.88           C
ATOM   3988  O   ASP A  99     -59.779  15.749-201.720  1.00 88.88           O
ATOM   3989  CG  ASP A  99     -57.870  11.847-202.903  1.00 88.88           C
ATOM   3990  OD1 ASP A  99     -58.824  11.174-203.358  1.00 88.88           O
ATOM   3991  OD2 ASP A  99     -56.678  11.466-202.932  1.00 88.88           O
ATOM   3992  N   GLY A 100     -59.126  16.453-203.744  1.00 87.83           N
ATOM   3993  CA  GLY A 100     -59.233  17.881-203.443  1.00 87.83           C
ATOM   3994  C   GLY A 100     -58.029  18.441-202.677  1.00 87.83           C
ATOM   3995  O   GLY A 100     -58.119  19.533-202.111  1.00 87.83           O
ATOM   3996  N   GLU A 101     -56.900  17.731-202.677  1.00 91.01           N
ATOM   3997  CA  GLU A 101     -55.652  18.135-202.032  1.00 91.01           C
ATOM   3998  C   GLU A 101     -54.594  18.587-203.047  1.00 91.01           C
ATOM   3999  CB  GLU A 101     -55.099  17.012-201.141  1.00 91.01           C
ATOM   4000  O   GLU A 101     -54.456  18.055-204.154  1.00 91.01           O
ATOM   4001  CG  GLU A 101     -56.048  16.628-199.993  1.00 91.01           C
ATOM   4002  CD  GLU A 101     -55.394  15.670-198.982  1.00 91.01           C
ATOM   4003  OE1 GLU A 101     -55.876  15.634-197.827  1.00 91.01           O
ATOM   4004  OE2 GLU A 101     -54.388  15.015-199.345  1.00 91.01           O
ATOM   4005  N   TRP A 102     -53.797  19.581-202.652  1.00 91.64           N
ATOM   4006  CA  TRP A 102     -52.660  20.050-203.439  1.00 91.64           C
ATOM   4007  C   TRP A 102     -51.434  19.179-203.182  1.00 91.64           C
ATOM   4008  CB  TRP A 102     -52.375  21.517-203.120  1.00 91.64           C
ATOM   4009  O   TRP A 102     -50.827  19.247-202.114  1.00 91.64           O
ATOM   4010  CG  TRP A 102     -53.388  22.465-203.669  1.00 91.64           C
ATOM   4011  CD1 TRP A 102     -54.369  23.082-202.971  1.00 91.64           C
ATOM   4012  CD2 TRP A 102     -53.554  22.886-205.057  1.00 91.64           C
ATOM   4013  CE2 TRP A 102     -54.628  23.816-205.110  1.00 91.64           C
ATOM   4014  CE3 TRP A 102     -52.919  22.566-206.277  1.00 91.64           C
ATOM   4015  NE1 TRP A 102     -55.092  23.896-203.819  1.00 91.64           N
ATOM   4016  CH2 TRP A 102     -54.375  24.098-207.498  1.00 91.64           C
ATOM   4017  CZ2 TRP A 102     -55.025  24.427-206.300  1.00 91.64           C
ATOM   4018  CZ3 TRP A 102     -53.319  23.169-207.486  1.00 91.64           C
ATOM   4019  N   VAL A 103     -51.029  18.409-204.189  1.00 92.45           N
ATOM   4020  CA  VAL A 103     -49.877  17.507-204.119  1.00 92.45           C
ATOM   4021  C   VAL A 103     -48.677  18.126-204.832  1.00 92.45           C
ATOM   4022  CB  VAL A 103     -50.223  16.117-204.683  1.00 92.45           C
ATOM   4023  O   VAL A 103     -48.801  18.707-205.913  1.00 92.45           O
ATOM   4024  CG1 VAL A 103     -49.066  15.128-204.483  1.00 92.45           C
ATOM   4025  CG2 VAL A 103     -51.458  15.527-203.989  1.00 92.45           C
ATOM   4026  N   TYR A 104     -47.500  18.000-204.221  1.00 92.01           N
ATOM   4027  CA  TYR A 104     -46.231  18.447-204.786  1.00 92.01           C
ATOM   4028  C   TYR A 104     -45.051  17.678-204.181  1.00 92.01           C
ATOM   4029  CB  TYR A 104     -46.065  19.961-204.572  1.00 92.01           C
ATOM   4030  O   TYR A 104     -45.106  17.208-203.048  1.00 92.01           O
ATOM   4031  CG  TYR A 104     -46.070  20.416-203.122  1.00 92.01           C
ATOM   4032  CD1 TYR A 104     -47.290  20.631-202.446  1.00 92.01           C
ATOM   4033  CD2 TYR A 104     -44.852  20.595-202.440  1.00 92.01           C
ATOM   4034  CE1 TYR A 104     -47.293  21.023-201.094  1.00 92.01           C
ATOM   4035  CE2 TYR A 104     -44.852  20.978-201.085  1.00 92.01           C
ATOM   4036  OH  TYR A 104     -46.056  21.559-199.103  1.00 92.01           O
ATOM   4037  CZ  TYR A 104     -46.071  21.195-200.411  1.00 92.01           C
ATOM   4038  N   ASN A 105     -43.954  17.599-204.935  1.00 90.73           N
ATOM   4039  CA  ASN A 105     -42.649  17.163-204.429  1.00 90.73           C
ATOM   4040  C   ASN A 105     -41.826  18.393-204.024  1.00 90.73           C
ATOM   4041  CB  ASN A 105     -41.945  16.335-205.519  1.00 90.73           C
ATOM   4042  O   ASN A 105     -42.050  19.472-204.559  1.00 90.73           O
ATOM   4043  CG  ASN A 105     -42.630  15.002-205.764  1.00 90.73           C
ATOM   4044  ND2 ASN A 105     -42.591  14.488-206.971  1.00 90.73           N
ATOM   4045  OD1 ASN A 105     -43.183  14.388-204.877  1.00 90.73           O
ATOM   4046  N   THR A 106     -40.826  18.271-203.151  1.00 88.26           N
ATOM   4047  CA  THR A 106     -39.940  19.405-202.817  1.00 88.26           C
ATOM   4048  C   THR A 106     -39.208  19.913-204.068  1.00 88.26           C
ATOM   4049  CB  THR A 106     -38.928  19.014-201.730  1.00 88.26           C
ATOM   4050  O   THR A 106     -38.274  19.277-204.561  1.00 88.26           O
ATOM   4051  CG2 THR A 106     -38.152  20.217-201.194  1.00 88.26           C
ATOM   4052  OG1 THR A 106     -39.605  18.428-200.643  1.00 88.26           O
ATOM   4053  N   PHE A 107     -39.655  21.051-204.609  1.00 94.05           N
ATOM   4054  CA  PHE A 107     -39.170  21.614-205.879  1.00 94.05           C
ATOM   4055  C   PHE A 107     -38.304  22.862-205.732  1.00 94.05           C
ATOM   4056  CB  PHE A 107     -40.346  21.838-206.839  1.00 94.05           C
ATOM   4057  O   PHE A 107     -37.667  23.274-206.700  1.00 94.05           O
ATOM   4058  CG  PHE A 107     -41.390  22.792-206.316  1.00 94.05           C
ATOM   4059  CD1 PHE A 107     -42.589  22.297-205.786  1.00 94.05           C
ATOM   4060  CD2 PHE A 107     -41.171  24.177-206.354  1.00 94.05           C
ATOM   4061  CE1 PHE A 107     -43.520  23.168-205.209  1.00 94.05           C
ATOM   4062  CE2 PHE A 107     -42.134  25.058-205.842  1.00 94.05           C
ATOM   4063  CZ  PHE A 107     -43.304  24.554-205.247  1.00 94.05           C
ATOM   4064  N   CYS A 108     -38.226  23.432-204.532  1.00 94.85           N
ATOM   4065  CA  CYS A 108     -37.265  24.471-204.184  1.00 94.85           C
ATOM   4066  C   CYS A 108     -36.518  24.048-202.922  1.00 94.85           C
ATOM   4067  CB  CYS A 108     -37.975  25.805-203.976  1.00 94.85           C
ATOM   4068  O   CYS A 108     -37.137  23.652-201.937  1.00 94.85           O
ATOM   4069  SG  CYS A 108     -38.854  26.458-205.414  1.00 94.85           S
ATOM   4070  N   ILE A 109     -35.194  24.130-202.961  1.00 93.53           N
ATOM   4071  CA  ILE A 109     -34.302  23.815-201.842  1.00 93.53           C
ATOM   4072  C   ILE A 109     -33.464  25.042-201.497  1.00 93.53           C
ATOM   4073  CB  ILE A 109     -33.430  22.575-202.144  1.00 93.53           C
ATOM   4074  O   ILE A 109     -33.282  25.929-202.334  1.00 93.53           O
ATOM   4075  CG1 ILE A 109     -32.592  22.753-203.433  1.00 93.53           C
ATOM   4076  CG2 ILE A 109     -34.322  21.322-202.196  1.00 93.53           C
ATOM   4077  CD1 ILE A 109     -31.583  21.626-203.675  1.00 93.53           C
ATOM   4078  N   TYR A 110     -32.965  25.108-200.265  1.00 94.18           N
ATOM   4079  CA  TYR A 110     -32.115  26.207-199.814  1.00 94.18           C
ATOM   4080  C   TYR A 110     -30.889  26.355-200.725  1.00 94.18           C
ATOM   4081  CB  TYR A 110     -31.677  25.960-198.365  1.00 94.18           C
ATOM   4082  O   TYR A 110     -30.196  25.380-201.028  1.00 94.18           O
ATOM   4083  CG  TYR A 110     -32.817  25.896-197.365  1.00 94.18           C
ATOM   4084  CD1 TYR A 110     -33.246  27.068-196.719  1.00 94.18           C
ATOM   4085  CD2 TYR A 110     -33.434  24.667-197.057  1.00 94.18           C
ATOM   4086  CE1 TYR A 110     -34.296  27.029-195.788  1.00 94.18           C
ATOM   4087  CE2 TYR A 110     -34.501  24.622-196.137  1.00 94.18           C
ATOM   4088  OH  TYR A 110     -35.991  25.791-194.650  1.00 94.18           O
ATOM   4089  CZ  TYR A 110     -34.939  25.809-195.508  1.00 94.18           C
ATOM   4090  N   LYS A 111     -30.585  27.589-201.135  1.00 94.65           N
ATOM   4091  CA  LYS A 111     -29.261  27.927-201.663  1.00 94.65           C
ATOM   4092  C   LYS A 111     -28.240  27.745-200.537  1.00 94.65           C
ATOM   4093  CB  LYS A 111     -29.240  29.361-202.213  1.00 94.65           C
ATOM   4094  O   LYS A 111     -28.558  27.942-199.366  1.00 94.65           O
ATOM   4095  CG  LYS A 111     -30.057  29.529-203.499  1.00 94.65           C
ATOM   4096  CD  LYS A 111     -30.074  30.995-203.959  1.00 94.65           C
ATOM   4097  CE  LYS A 111     -30.818  31.120-205.292  1.00 94.65           C
ATOM   4098  NZ  LYS A 111     -31.037  32.533-205.686  1.00 94.65           N
ATOM   4099  N   ARG A 112     -27.015  27.354-200.887  1.00 94.77           N
ATOM   4100  CA  ARG A 112     -25.940  27.119-199.916  1.00 94.77           C
ATOM   4101  C   ARG A 112     -24.890  28.213-200.012  1.00 94.77           C
ATOM   4102  CB  ARG A 112     -25.333  25.719-200.084  1.00 94.77           C
ATOM   4103  O   ARG A 112     -24.415  28.505-201.109  1.00 94.77           O
ATOM   4104  CG  ARG A 112     -26.376  24.612-199.854  1.00 94.77           C
ATOM   4105  CD  ARG A 112     -25.750  23.213-199.851  1.00 94.77           C
ATOM   4106  NE  ARG A 112     -24.957  22.967-198.631  1.00 94.77           N
ATOM   4107  NH1 ARG A 112     -24.554  20.729-198.971  1.00 94.77           N
ATOM   4108  NH2 ARG A 112     -23.823  21.708-197.105  1.00 94.77           N
ATOM   4109  CZ  ARG A 112     -24.450  21.808-198.244  1.00 94.77           C
ATOM   4110  N   CYS A 113     -24.519  28.783-198.872  1.00 95.51           N
ATOM   4111  CA  CYS A 113     -23.340  29.626-198.778  1.00 95.51           C
ATOM   4112  C   CYS A 113     -22.082  28.783-199.010  1.00 95.51           C
ATOM   4113  CB  CYS A 113     -23.314  30.374-197.441  1.00 95.51           C
ATOM   4114  O   CYS A 113     -22.030  27.590-198.694  1.00 95.51           O
ATOM   4115  SG  CYS A 113     -24.468  31.765-197.393  1.00 95.51           S
ATOM   4116  N   ARG A 114     -21.048  29.404-199.585  1.00 93.81           N
ATOM   4117  CA  ARG A 114     -19.730  28.768-199.702  1.00 93.81           C
ATOM   4118  C   ARG A 114     -19.138  28.582-198.310  1.00 93.81           C
ATOM   4119  CB  ARG A 114     -18.796  29.597-200.593  1.00 93.81           C
ATOM   4120  O   ARG A 114     -19.425  29.372-197.415  1.00 93.81           O
ATOM   4121  CG  ARG A 114     -19.273  29.603-202.051  1.00 93.81           C
ATOM   4122  CD  ARG A 114     -18.283  30.376-202.925  1.00 93.81           C
ATOM   4123  NE  ARG A 114     -18.723  30.412-204.332  1.00 93.81           N
ATOM   4124  NH1 ARG A 114     -17.283  32.056-205.039  1.00 93.81           N
ATOM   4125  NH2 ARG A 114     -18.723  31.155-206.486  1.00 93.81           N
ATOM   4126  CZ  ARG A 114     -18.243  31.205-205.275  1.00 93.81           C
ATOM   4127  N   HIS A 115     -18.298  27.567-198.130  1.00 93.07           N
ATOM   4128  CA  HIS A 115     -17.540  27.441-196.889  1.00 93.07           C
ATOM   4129  C   HIS A 115     -16.729  28.737-196.671  1.00 93.07           C
ATOM   4130  CB  HIS A 115     -16.637  26.205-196.952  1.00 93.07           C
ATOM   4131  O   HIS A 115     -16.046  29.158-197.607  1.00 93.07           O
ATOM   4132  CG  HIS A 115     -16.013  25.897-195.618  1.00 93.07           C
ATOM   4133  CD2 HIS A 115     -16.497  25.022-194.684  1.00 93.07           C
ATOM   4134  ND1 HIS A 115     -14.887  26.482-195.083  1.00 93.07           N
ATOM   4135  CE1 HIS A 115     -14.706  25.982-193.846  1.00 93.07           C
ATOM   4136  NE2 HIS A 115     -15.666  25.088-193.568  1.00 93.07           N
ATOM   4137  N   PRO A 116     -16.828  29.392-195.500  1.00 90.78           N
ATOM   4138  CA  PRO A 116     -16.223  30.709-195.261  1.00 90.78           C
ATOM   4139  C   PRO A 116     -14.692  30.705-195.404  1.00 90.78           C
ATOM   4140  CB  PRO A 116     -16.680  31.109-193.851  1.00 90.78           C
ATOM   4141  O   PRO A 116     -14.111  31.732-195.734  1.00 90.78           O
ATOM   4142  CG  PRO A 116     -16.974  29.767-193.186  1.00 90.78           C
ATOM   4143  CD  PRO A 116     -17.545  28.940-194.321  1.00 90.78           C
ATOM   4144  N   GLY A 117     -14.057  29.545-195.221  1.00 92.29           N
ATOM   4145  CA  GLY A 117     -12.606  29.362-195.281  1.00 92.29           C
ATOM   4146  C   GLY A 117     -12.044  29.037-193.903  1.00 92.29           C
ATOM   4147  O   GLY A 117     -12.804  28.767-192.974  1.00 92.29           O
ATOM   4148  N   GLU A 118     -10.722  29.043-193.782  1.00 93.38           N
ATOM   4149  CA  GLU A 118     -10.030  28.868-192.505  1.00 93.38           C
ATOM   4150  C   GLU A 118      -9.716  30.231-191.883  1.00 93.38           C
ATOM   4151  CB  GLU A 118      -8.751  28.040-192.690  1.00 93.38           C
ATOM   4152  O   GLU A 118      -9.227  31.140-192.558  1.00 93.38           O
ATOM   4153  CG  GLU A 118      -9.059  26.592-193.103  1.00 93.38           C
ATOM   4154  CD  GLU A 118      -7.802  25.725-193.270  1.00 93.38           C
ATOM   4155  OE1 GLU A 118      -7.986  24.526-193.576  1.00 93.38           O
ATOM   4156  OE2 GLU A 118      -6.679  26.261-193.129  1.00 93.38           O
ATOM   4157  N   LEU A 119      -9.989  30.374-190.586  1.00 94.53           N
ATOM   4158  CA  LEU A 119      -9.637  31.565-189.820  1.00 94.53           C
ATOM   4159  C   LEU A 119      -8.225  31.395-189.248  1.00 94.53           C
ATOM   4160  CB  LEU A 119     -10.705  31.790-188.735  1.00 94.53           C
ATOM   4161  O   LEU A 119      -7.996  30.568-188.370  1.00 94.53           O
ATOM   4162  CG  LEU A 119     -10.456  33.019-187.843  1.00 94.53           C
ATOM   4163  CD1 LEU A 119     -10.390  34.315-188.649  1.00 94.53           C
ATOM   4164  CD2 LEU A 119     -11.596  33.152-186.836  1.00 94.53           C
ATOM   4165  N   ARG A 120      -7.257  32.176-189.738  1.00 95.07           N
ATOM   4166  CA  ARG A 120      -5.874  32.114-189.238  1.00 95.07           C
ATOM   4167  C   ARG A 120      -5.824  32.504-187.757  1.00 95.07           C
ATOM   4168  CB  ARG A 120      -4.965  33.010-190.092  1.00 95.07           C
ATOM   4169  O   ARG A 120      -6.307  33.575-187.404  1.00 95.07           O
ATOM   4170  CG  ARG A 120      -3.481  32.776-189.765  1.00 95.07           C
ATOM   4171  CD  ARG A 120      -2.558  33.645-190.624  1.00 95.07           C
ATOM   4172  NE  ARG A 120      -2.566  35.056-190.191  1.00 95.07           N
ATOM   4173  NH1 ARG A 120      -1.382  35.920-191.959  1.00 95.07           N
ATOM   4174  NH2 ARG A 120      -2.027  37.267-190.297  1.00 95.07           N
ATOM   4175  CZ  ARG A 120      -1.994  36.071-190.815  1.00 95.07           C
ATOM   4176  N   ASN A 121      -5.178  31.680-186.928  1.00 93.99           N
ATOM   4177  CA  ASN A 121      -5.114  31.833-185.463  1.00 93.99           C
ATOM   4178  C   ASN A 121      -6.496  31.830-184.792  1.00 93.99           C
ATOM   4179  CB  ASN A 121      -4.272  33.055-185.062  1.00 93.99           C
ATOM   4180  O   ASN A 121      -6.699  32.481-183.769  1.00 93.99           O
ATOM   4181  CG  ASN A 121      -2.931  33.127-185.753  1.00 93.99           C
ATOM   4182  ND2 ASN A 121      -2.521  34.306-186.159  1.00 93.99           N
ATOM   4183  OD1 ASN A 121      -2.246  32.145-185.977  1.00 93.99           O
ATOM   4184  N   GLY A 122      -7.452  31.113-185.374  1.00 94.58           N
ATOM   4185  CA  GLY A 122      -8.806  31.002-184.865  1.00 94.58           C
ATOM   4186  C   GLY A 122      -9.510  29.768-185.406  1.00 94.58           C
ATOM   4187  O   GLY A 122      -8.899  28.887-186.010  1.00 94.58           O
ATOM   4188  N   GLN A 123     -10.806  29.690-185.148  1.00 95.57           N
ATOM   4189  CA  GLN A 123     -11.661  28.591-185.549  1.00 95.57           C
ATOM   4190  C   GLN A 123     -12.983  29.138-186.076  1.00 95.57           C
ATOM   4191  CB  GLN A 123     -11.865  27.618-184.378  1.00 95.57           C
ATOM   4192  O   GLN A 123     -13.478  30.178-185.637  1.00 95.57           O
ATOM   4193  CG  GLN A 123     -10.541  26.971-183.936  1.00 95.57           C
ATOM   4194  CD  GLN A 123     -10.698  25.966-182.804  1.00 95.57           C
ATOM   4195  NE2 GLN A 123      -9.655  25.234-182.481  1.00 95.57           N
ATOM   4196  OE1 GLN A 123     -11.733  25.811-182.181  1.00 95.57           O
ATOM   4197  N   VAL A 124     -13.537  28.421-187.052  1.00 95.52           N
ATOM   4198  CA  VAL A 124     -14.875  28.673-187.581  1.00 95.52           C
ATOM   4199  C   VAL A 124     -15.762  27.516-187.153  1.00 95.52           C
ATOM   4200  CB  VAL A 124     -14.877  28.827-189.111  1.00 95.52           C
ATOM   4201  O   VAL A 124     -15.560  26.383-187.587  1.00 95.52           O
ATOM   4202  CG1 VAL A 124     -16.287  29.220-189.566  1.00 95.52           C
ATOM   4203  CG2 VAL A 124     -13.873  29.879-189.606  1.00 95.52           C
ATOM   4204  N   GLU A 125     -16.743  27.798-186.310  1.00 95.50           N
ATOM   4205  CA  GLU A 125     -17.692  26.806-185.828  1.00 95.50           C
ATOM   4206  C   GLU A 125     -18.993  26.888-186.629  1.00 95.50           C
ATOM   4207  CB  GLU A 125     -17.920  26.981-184.325  1.00 95.50           C
ATOM   4208  O   GLU A 125     -19.703  27.898-186.627  1.00 95.50           O
ATOM   4209  CG  GLU A 125     -18.591  25.731-183.735  1.00 95.50           C
ATOM   4210  CD  GLU A 125     -19.001  25.926-182.273  1.00 95.50           C
ATOM   4211  OE1 GLU A 125     -19.934  25.233-181.816  1.00 95.50           O
ATOM   4212  OE2 GLU A 125     -18.547  26.885-181.618  1.00 95.50           O
ATOM   4213  N   ILE A 126     -19.324  25.796-187.318  1.00 93.57           N
ATOM   4214  CA  ILE A 126     -20.598  25.658-188.024  1.00 93.57           C
ATOM   4215  C   ILE A 126     -21.643  25.182-187.015  1.00 93.57           C
ATOM   4216  CB  ILE A 126     -20.466  24.718-189.243  1.00 93.57           C
ATOM   4217  O   ILE A 126     -21.653  24.010-186.647  1.00 93.57           O
ATOM   4218  CG1 ILE A 126     -19.389  25.220-190.236  1.00 93.57           C
ATOM   4219  CG2 ILE A 126     -21.829  24.602-189.954  1.00 93.57           C
ATOM   4220  CD1 ILE A 126     -19.005  24.182-191.299  1.00 93.57           C
ATOM   4221  N   LYS A 127     -22.534  26.078-186.573  1.00 93.77           N
ATOM   4222  CA  LYS A 127     -23.553  25.743-185.562  1.00 93.77           C
ATOM   4223  C   LYS A 127     -24.661  24.842-186.100  1.00 93.77           C
ATOM   4224  CB  LYS A 127     -24.162  27.026-184.975  1.00 93.77           C
ATOM   4225  O   LYS A 127     -25.241  24.067-185.344  1.00 93.77           O
ATOM   4226  CG  LYS A 127     -23.159  27.894-184.206  1.00 93.77           C
ATOM   4227  CD  LYS A 127     -22.588  27.194-182.961  1.00 93.77           C
ATOM   4228  CE  LYS A 127     -21.725  28.223-182.243  1.00 93.77           C
ATOM   4229  NZ  LYS A 127     -21.074  27.755-181.001  1.00 93.77           N
ATOM   4230  N   THR A 128     -24.976  24.959-187.388  1.00 89.82           N
ATOM   4231  CA  THR A 128     -26.039  24.186-188.046  1.00 89.82           C
ATOM   4232  C   THR A 128     -25.526  23.515-189.317  1.00 89.82           C
ATOM   4233  CB  THR A 128     -27.296  25.043-188.300  1.00 89.82           C
ATOM   4234  O   THR A 128     -25.158  22.345-189.302  1.00 89.82           O
ATOM   4235  CG2 THR A 128     -27.984  25.452-186.998  1.00 89.82           C
ATOM   4236  OG1 THR A 128     -26.981  26.243-188.978  1.00 89.82           O
ATOM   4237  N   ASP A 129     -25.486  24.253-190.425  1.00 93.49           N
ATOM   4238  CA  ASP A 129     -24.959  23.830-191.719  1.00 93.49           C
ATOM   4239  C   ASP A 129     -24.564  25.070-192.556  1.00 93.49           C
ATOM   4240  CB  ASP A 129     -25.967  22.887-192.420  1.00 93.49           C
ATOM   4241  O   ASP A 129     -24.312  26.144-192.015  1.00 93.49           O
ATOM   4242  CG  ASP A 129     -27.237  23.540-192.967  1.00 93.49           C
ATOM   4243  OD1 ASP A 129     -27.353  24.781-192.928  1.00 93.49           O
ATOM   4244  OD2 ASP A 129     -28.028  22.834-193.614  1.00 93.49           O
ATOM   4245  N   LEU A 130     -24.498  24.934-193.885  1.00 95.79           N
ATOM   4246  CA  LEU A 130     -24.162  26.028-194.810  1.00 95.79           C
ATOM   4247  C   LEU A 130     -25.358  26.475-195.672  1.00 95.79           C
ATOM   4248  CB  LEU A 130     -22.938  25.635-195.664  1.00 95.79           C
ATOM   4249  O   LEU A 130     -25.161  27.026-196.755  1.00 95.79           O
ATOM   4250  CG  LEU A 130     -21.703  25.136-194.891  1.00 95.79           C
ATOM   4251  CD1 LEU A 130     -20.620  24.733-195.894  1.00 95.79           C
ATOM   4252  CD2 LEU A 130     -21.100  26.185-193.961  1.00 95.79           C
ATOM   4253  N   SER A 131     -26.589  26.153-195.279  1.00 94.68           N
ATOM   4254  CA  SER A 131     -27.804  26.513-196.020  1.00 94.68           C
ATOM   4255  C   SER A 131     -28.292  27.928-195.682  1.00 94.68           C
ATOM   4256  CB  SER A 131     -28.890  25.452-195.813  1.00 94.68           C
ATOM   4257  O   SER A 131     -27.897  28.519-194.678  1.00 94.68           O
ATOM   4258  OG  SER A 131     -29.407  25.453-194.507  1.00 94.68           O
ATOM   4259  N   PHE A 132     -29.115  28.513-196.554  1.00 94.90           N
ATOM   4260  CA  PHE A 132     -29.747  29.811-196.312  1.00 94.90           C
ATOM   4261  C   PHE A 132     -30.476  29.837-194.955  1.00 94.90           C
ATOM   4262  CB  PHE A 132     -30.682  30.139-197.485  1.00 94.90           C
ATOM   4263  O   PHE A 132     -31.298  28.969-194.674  1.00 94.90           O
ATOM   4264  CG  PHE A 132     -31.591  31.324-197.235  1.00 94.90           C
ATOM   4265  CD1 PHE A 132     -32.987  31.152-197.148  1.00 94.90           C
ATOM   4266  CD2 PHE A 132     -31.031  32.597-197.028  1.00 94.90           C
ATOM   4267  CE1 PHE A 132     -33.816  32.248-196.859  1.00 94.90           C
ATOM   4268  CE2 PHE A 132     -31.859  33.686-196.712  1.00 94.90           C
ATOM   4269  CZ  PHE A 132     -33.252  33.515-196.638  1.00 94.90           C
ATOM   4270  N   GLY A 133     -30.165  30.840-194.129  1.00 92.80           N
ATOM   4271  CA  GLY A 133     -30.640  30.977-192.749  1.00 92.80           C
ATOM   4272  C   GLY A 133     -29.688  30.432-191.674  1.00 92.80           C
ATOM   4273  O   GLY A 133     -29.858  30.768-190.503  1.00 92.80           O
ATOM   4274  N   SER A 134     -28.672  29.644-192.041  1.00 96.03           N
ATOM   4275  CA  SER A 134     -27.713  29.082-191.079  1.00 96.03           C
ATOM   4276  C   SER A 134     -26.720  30.100-190.535  1.00 96.03           C
ATOM   4277  CB  SER A 134     -26.995  27.868-191.661  1.00 96.03           C
ATOM   4278  O   SER A 134     -26.465  31.141-191.144  1.00 96.03           O
ATOM   4279  OG  SER A 134     -27.935  26.821-191.586  1.00 96.03           O
ATOM   4280  N   GLN A 135     -26.155  29.778-189.371  1.00 95.76           N
ATOM   4281  CA  GLN A 135     -25.262  30.649-188.616  1.00 95.76           C
ATOM   4282  C   GLN A 135     -23.930  29.952-188.331  1.00 95.76           C
ATOM   4283  CB  GLN A 135     -25.986  31.112-187.340  1.00 95.76           C
ATOM   4284  O   GLN A 135     -23.888  28.767-187.993  1.00 95.76           O
ATOM   4285  CG  GLN A 135     -25.179  32.141-186.530  1.00 95.76           C
ATOM   4286  CD  GLN A 135     -25.986  32.789-185.405  1.00 95.76           C
ATOM   4287  NE2 GLN A 135     -25.322  33.277-184.381  1.00 95.76           N
ATOM   4288  OE1 GLN A 135     -27.209  32.919-185.448  1.00 95.76           O
ATOM   4289  N   ILE A 136     -22.851  30.720-188.439  1.00 95.86           N
ATOM   4290  CA  ILE A 136     -21.497  30.329-188.049  1.00 95.86           C
ATOM   4291  C   ILE A 136     -20.983  31.279-186.966  1.00 95.86           C
ATOM   4292  CB  ILE A 136     -20.551  30.249-189.267  1.00 95.86           C
ATOM   4293  O   ILE A 136     -21.386  32.445-186.912  1.00 95.86           O
ATOM   4294  CG1 ILE A 136     -20.422  31.609-189.990  1.00 95.86           C
ATOM   4295  CG2 ILE A 136     -21.046  29.150-190.227  1.00 95.86           C
ATOM   4296  CD1 ILE A 136     -19.442  31.604-191.163  1.00 95.86           C
ATOM   4297  N   GLU A 137     -20.110  30.768-186.107  1.00 97.04           N
ATOM   4298  CA  GLU A 137     -19.437  31.525-185.052  1.00 97.04           C
ATOM   4299  C   GLU A 137     -17.921  31.467-185.256  1.00 97.04           C
ATOM   4300  CB  GLU A 137     -19.886  31.011-183.674  1.00 97.04           C
ATOM   4301  O   GLU A 137     -17.378  30.479-185.752  1.00 97.04           O
ATOM   4302  CG  GLU A 137     -19.369  31.868-182.507  1.00 97.04           C
ATOM   4303  CD  GLU A 137     -20.062  31.556-181.170  1.00 97.04           C
ATOM   4304  OE1 GLU A 137     -20.115  32.461-180.315  1.00 97.04           O
ATOM   4305  OE2 GLU A 137     -20.608  30.437-181.015  1.00 97.04           O
ATOM   4306  N   PHE A 138     -17.247  32.554-184.908  1.00 96.13           N
ATOM   4307  CA  PHE A 138     -15.811  32.722-185.030  1.00 96.13           C
ATOM   4308  C   PHE A 138     -15.204  32.898-183.645  1.00 96.13           C
ATOM   4309  CB  PHE A 138     -15.511  33.945-185.899  1.00 96.13           C
ATOM   4310  O   PHE A 138     -15.678  33.712-182.853  1.00 96.13           O
ATOM   4311  CG  PHE A 138     -16.181  33.964-187.259  1.00 96.13           C
ATOM   4312  CD1 PHE A 138     -15.953  32.932-188.181  1.00 96.13           C
ATOM   4313  CD2 PHE A 138     -17.021  35.033-187.609  1.00 96.13           C
ATOM   4314  CE1 PHE A 138     -16.536  32.989-189.460  1.00 96.13           C
ATOM   4315  CE2 PHE A 138     -17.578  35.113-188.894  1.00 96.13           C
ATOM   4316  CZ  PHE A 138     -17.330  34.092-189.826  1.00 96.13           C
ATOM   4317  N   SER A 139     -14.117  32.184-183.384  1.00 95.02           N
ATOM   4318  CA  SER A 139     -13.333  32.318-182.160  1.00 95.02           C
ATOM   4319  C   SER A 139     -11.852  32.412-182.501  1.00 95.02           C
ATOM   4320  CB  SER A 139     -13.632  31.157-181.206  1.00 95.02           C
ATOM   4321  O   SER A 139     -11.385  31.816-183.471  1.00 95.02           O
ATOM   4322  OG  SER A 139     -13.334  29.913-181.810  1.00 95.02           O
ATOM   4323  N   CYS A 140     -11.096  33.188-181.729  1.00 94.62           N
ATOM   4324  CA  CYS A 140      -9.645  33.241-181.867  1.00 94.62           C
ATOM   4325  C   CYS A 140      -8.982  32.233-180.923  1.00 94.62           C
ATOM   4326  CB  CYS A 140      -9.154  34.679-181.699  1.00 94.62           C
ATOM   4327  O   CYS A 140      -9.540  31.858-179.894  1.00 94.62           O
ATOM   4328  SG  CYS A 140      -9.716  35.789-183.020  1.00 94.62           S
ATOM   4329  N   SER A 141      -7.797  31.756-181.300  1.00 92.78           N
ATOM   4330  CA  SER A 141      -6.963  30.922-180.435  1.00 92.78           C
ATOM   4331  C   SER A 141      -6.498  31.720-179.218  1.00 92.78           C
ATOM   4332  CB  SER A 141      -5.759  30.392-181.217  1.00 92.78           C
ATOM   4333  O   SER A 141      -6.392  32.943-179.275  1.00 92.78           O
ATOM   4334  OG  SER A 141      -6.224  29.566-182.267  1.00 92.78           O
ATOM   4335  N   GLU A 142      -6.195  31.030-178.121  1.00 90.49           N
ATOM   4336  CA  GLU A 142      -5.698  31.672-176.903  1.00 90.49           C
ATOM   4337  C   GLU A 142      -4.491  32.581-177.198  1.00 90.49           C
ATOM   4338  CB  GLU A 142      -5.346  30.590-175.877  1.00 90.49           C
ATOM   4339  O   GLU A 142      -3.583  32.214-177.948  1.00 90.49           O
ATOM   4340  CG  GLU A 142      -5.017  31.180-174.498  1.00 90.49           C
ATOM   4341  CD  GLU A 142      -4.653  30.105-173.462  1.00 90.49           C
ATOM   4342  OE1 GLU A 142      -4.565  30.470-172.270  1.00 90.49           O
ATOM   4343  OE2 GLU A 142      -4.424  28.940-173.861  1.00 90.49           O
ATOM   4344  N   GLY A 143      -4.502  33.790-176.630  1.00 90.67           N
ATOM   4345  CA  GLY A 143      -3.490  34.813-176.900  1.00 90.67           C
ATOM   4346  C   GLY A 143      -3.766  35.682-178.129  1.00 90.67           C
ATOM   4347  O   GLY A 143      -2.965  36.567-178.421  1.00 90.67           O
ATOM   4348  N   PHE A 144      -4.887  35.478-178.825  1.00 92.81           N
ATOM   4349  CA  PHE A 144      -5.347  36.323-179.924  1.00 92.81           C
ATOM   4350  C   PHE A 144      -6.729  36.904-179.617  1.00 92.81           C
ATOM   4351  CB  PHE A 144      -5.372  35.537-181.242  1.00 92.81           C
ATOM   4352  O   PHE A 144      -7.600  36.201-179.114  1.00 92.81           O
ATOM   4353  CG  PHE A 144      -4.022  35.050-181.725  1.00 92.81           C
ATOM   4354  CD1 PHE A 144      -3.357  35.728-182.761  1.00 92.81           C
ATOM   4355  CD2 PHE A 144      -3.430  33.913-181.146  1.00 92.81           C
ATOM   4356  CE1 PHE A 144      -2.088  35.299-183.187  1.00 92.81           C
ATOM   4357  CE2 PHE A 144      -2.168  33.476-181.578  1.00 92.81           C
ATOM   4358  CZ  PHE A 144      -1.493  34.171-182.595  1.00 92.81           C
ATOM   4359  N   PHE A 145      -6.944  38.171-179.966  1.00 91.62           N
ATOM   4360  CA  PHE A 145      -8.243  38.830-179.842  1.00 91.62           C
ATOM   4361  C   PHE A 145      -8.894  39.012-181.219  1.00 91.62           C
ATOM   4362  CB  PHE A 145      -8.114  40.138-179.053  1.00 91.62           C
ATOM   4363  O   PHE A 145      -8.210  39.145-182.239  1.00 91.62           O
ATOM   4364  CG  PHE A 145      -7.367  41.246-179.768  1.00 91.62           C
ATOM   4365  CD1 PHE A 145      -5.961  41.289-179.739  1.00 91.62           C
ATOM   4366  CD2 PHE A 145      -8.080  42.231-180.477  1.00 91.62           C
ATOM   4367  CE1 PHE A 145      -5.267  42.299-180.428  1.00 91.62           C
ATOM   4368  CE2 PHE A 145      -7.387  43.252-181.149  1.00 91.62           C
ATOM   4369  CZ  PHE A 145      -5.981  43.279-181.137  1.00 91.62           C
ATOM   4370  N   LEU A 146     -10.228  38.992-181.245  1.00 93.55           N
ATOM   4371  CA  LEU A 146     -11.020  39.030-182.473  1.00 93.55           C
ATOM   4372  C   LEU A 146     -11.322  40.471-182.897  1.00 93.55           C
ATOM   4373  CB  LEU A 146     -12.286  38.172-182.270  1.00 93.55           C
ATOM   4374  O   LEU A 146     -11.911  41.243-182.141  1.00 93.55           O
ATOM   4375  CG  LEU A 146     -13.065  37.883-183.568  1.00 93.55           C
ATOM   4376  CD1 LEU A 146     -13.775  36.532-183.467  1.00 93.55           C
ATOM   4377  CD2 LEU A 146     -14.130  38.941-183.863  1.00 93.55           C
ATOM   4378  N   ILE A 147     -10.969  40.808-184.137  1.00 93.62           N
ATOM   4379  CA  ILE A 147     -11.326  42.065-184.800  1.00 93.62           C
ATOM   4380  C   ILE A 147     -12.339  41.766-185.907  1.00 93.62           C
ATOM   4381  CB  ILE A 147     -10.077  42.790-185.347  1.00 93.62           C
ATOM   4382  O   ILE A 147     -12.018  41.124-186.909  1.00 93.62           O
ATOM   4383  CG1 ILE A 147      -9.032  43.013-184.233  1.00 93.62           C
ATOM   4384  CG2 ILE A 147     -10.497  44.127-185.992  1.00 93.62           C
ATOM   4385  CD1 ILE A 147      -7.770  43.735-184.716  1.00 93.62           C
ATOM   4386  N   GLY A 148     -13.567  42.247-185.728  1.00 94.48           N
ATOM   4387  CA  GLY A 148     -14.688  42.022-186.640  1.00 94.48           C
ATOM   4388  C   GLY A 148     -15.898  41.429-185.921  1.00 94.48           C
ATOM   4389  O   GLY A 148     -16.010  41.512-184.699  1.00 94.48           O
ATOM   4390  N   SER A 149     -16.815  40.837-186.680  1.00 95.66           N
ATOM   4391  CA  SER A 149     -17.994  40.171-186.116  1.00 95.66           C
ATOM   4392  C   SER A 149     -17.631  38.785-185.590  1.00 95.66           C
ATOM   4393  CB  SER A 149     -19.115  40.075-187.155  1.00 95.66           C
ATOM   4394  O   SER A 149     -16.900  38.051-186.247  1.00 95.66           O
ATOM   4395  OG  SER A 149     -19.483  41.380-187.555  1.00 95.66           O
ATOM   4396  N   THR A 150     -18.183  38.396-184.439  1.00 94.89           N
ATOM   4397  CA  THR A 150     -18.024  37.044-183.867  1.00 94.89           C
ATOM   4398  C   THR A 150     -18.940  36.013-184.520  1.00 94.89           C
ATOM   4399  CB  THR A 150     -18.319  37.047-182.361  1.00 94.89           C
ATOM   4400  O   THR A 150     -18.756  34.817-184.342  1.00 94.89           O
ATOM   4401  CG2 THR A 150     -17.337  37.917-181.579  1.00 94.89           C
ATOM   4402  OG1 THR A 150     -19.613  37.565-182.131  1.00 94.89           O
ATOM   4403  N   THR A 151     -19.940  36.446-185.289  1.00 96.51           N
ATOM   4404  CA  THR A 151     -20.892  35.558-185.963  1.00 96.51           C
ATOM   4405  C   THR A 151     -21.206  36.050-187.368  1.00 96.51           C
ATOM   4406  CB  THR A 151     -22.198  35.393-185.167  1.00 96.51           C
ATOM   4407  O   THR A 151     -21.059  37.233-187.685  1.00 96.51           O
ATOM   4408  CG2 THR A 151     -22.001  34.778-183.782  1.00 96.51           C
ATOM   4409  OG1 THR A 151     -22.840  36.629-184.974  1.00 96.51           O
ATOM   4410  N   SER A 152     -21.655  35.133-188.221  1.00 96.70           N
ATOM   4411  CA  SER A 152     -22.134  35.443-189.566  1.00 96.70           C
ATOM   4412  C   SER A 152     -23.304  34.535-189.938  1.00 96.70           C
ATOM   4413  CB  SER A 152     -20.974  35.324-190.552  1.00 96.70           C
ATOM   4414  O   SER A 152     -23.376  33.388-189.492  1.00 96.70           O
ATOM   4415  OG  SER A 152     -21.312  35.922-191.778  1.00 96.70           O
ATOM   4416  N   ARG A 153     -24.246  35.046-190.734  1.00 96.84           N
ATOM   4417  CA  ARG A 153     -25.440  34.312-191.186  1.00 96.84           C
ATOM   4418  C   ARG A 153     -25.477  34.204-192.699  1.00 96.84           C
ATOM   4419  CB  ARG A 153     -26.726  34.961-190.657  1.00 96.84           C
ATOM   4420  O   ARG A 153     -25.047  35.119-193.395  1.00 96.84           O
ATOM   4421  CG  ARG A 153     -27.027  34.502-189.228  1.00 96.84           C
ATOM   4422  CD  ARG A 153     -28.347  35.108-188.751  1.00 96.84           C
ATOM   4423  NE  ARG A 153     -28.712  34.581-187.427  1.00 96.84           N
ATOM   4424  NH1 ARG A 153     -30.809  35.503-187.294  1.00 96.84           N
ATOM   4425  NH2 ARG A 153     -30.021  34.189-185.644  1.00 96.84           N
ATOM   4426  CZ  ARG A 153     -29.853  34.763-186.799  1.00 96.84           C
ATOM   4427  N   CYS A 154     -25.985  33.084-193.203  1.00 96.91           N
ATOM   4428  CA  CYS A 154     -26.157  32.874-194.633  1.00 96.91           C
ATOM   4429  C   CYS A 154     -27.430  33.584-195.104  1.00 96.91           C
ATOM   4430  CB  CYS A 154     -26.168  31.372-194.936  1.00 96.91           C
ATOM   4431  O   CYS A 154     -28.540  33.090-194.896  1.00 96.91           O
ATOM   4432  SG  CYS A 154     -26.220  30.996-196.710  1.00 96.91           S
ATOM   4433  N   GLU A 155     -27.268  34.744-195.729  1.00 95.87           N
ATOM   4434  CA  GLU A 155     -28.351  35.653-196.107  1.00 95.87           C
ATOM   4435  C   GLU A 155     -28.431  35.831-197.627  1.00 95.87           C
ATOM   4436  CB  GLU A 155     -28.178  36.995-195.377  1.00 95.87           C
ATOM   4437  O   GLU A 155     -27.522  35.455-198.372  1.00 95.87           O
ATOM   4438  CG  GLU A 155     -28.456  36.842-193.871  1.00 95.87           C
ATOM   4439  CD  GLU A 155     -28.226  38.126-193.063  1.00 95.87           C
ATOM   4440  OE1 GLU A 155     -28.295  38.021-191.816  1.00 95.87           O
ATOM   4441  OE2 GLU A 155     -27.948  39.180-193.675  1.00 95.87           O
ATOM   4442  N   VAL A 156     -29.546  36.383-198.114  1.00 94.97           N
ATOM   4443  CA  VAL A 156     -29.704  36.693-199.541  1.00 94.97           C
ATOM   4444  C   VAL A 156     -28.824  37.891-199.887  1.00 94.97           C
ATOM   4445  CB  VAL A 156     -31.173  36.958-199.920  1.00 94.97           C
ATOM   4446  O   VAL A 156     -29.003  38.971-199.337  1.00 94.97           O
ATOM   4447  CG1 VAL A 156     -31.324  37.231-201.422  1.00 94.97           C
ATOM   4448  CG2 VAL A 156     -32.054  35.748-199.582  1.00 94.97           C
ATOM   4449  N   GLN A 157     -27.905  37.698-200.832  1.00 90.07           N
ATOM   4450  CA  GLN A 157     -27.065  38.756-201.395  1.00 90.07           C
ATOM   4451  C   GLN A 157     -27.222  38.745-202.916  1.00 90.07           C
ATOM   4452  CB  GLN A 157     -25.598  38.576-200.972  1.00 90.07           C
ATOM   4453  O   GLN A 157     -26.973  37.727-203.570  1.00 90.07           O
ATOM   4454  CG  GLN A 157     -25.352  38.996-199.513  1.00 90.07           C
ATOM   4455  CD  GLN A 157     -23.893  38.855-199.082  1.00 90.07           C
ATOM   4456  NE2 GLN A 157     -23.551  39.320-197.900  1.00 90.07           N
ATOM   4457  OE1 GLN A 157     -23.054  38.292-199.770  1.00 90.07           O
ATOM   4458  N   ASP A 158     -27.679  39.865-203.475  1.00 86.28           N
ATOM   4459  CA  ASP A 158     -28.028  40.018-204.889  1.00 86.28           C
ATOM   4460  C   ASP A 158     -28.942  38.884-205.401  1.00 86.28           C
ATOM   4461  CB  ASP A 158     -26.752  40.206-205.732  1.00 86.28           C
ATOM   4462  O   ASP A 158     -30.069  38.702-204.942  1.00 86.28           O
ATOM   4463  CG  ASP A 158     -25.931  41.419-205.306  1.00 86.28           C
ATOM   4464  OD1 ASP A 158     -26.565  42.468-205.070  1.00 86.28           O
ATOM   4465  OD2 ASP A 158     -24.692  41.270-205.274  1.00 86.28           O
ATOM   4466  N   ARG A 159     -28.465  38.091-206.371  1.00 85.85           N
ATOM   4467  CA  ARG A 159     -29.183  36.929-206.929  1.00 85.85           C
ATOM   4468  C   ARG A 159     -28.837  35.613-206.218  1.00 85.85           C
ATOM   4469  CB  ARG A 159     -28.933  36.843-208.444  1.00 85.85           C
ATOM   4470  O   ARG A 159     -29.402  34.565-206.551  1.00 85.85           O
ATOM   4471  CG  ARG A 159     -29.437  38.083-209.200  1.00 85.85           C
ATOM   4472  CD  ARG A 159     -29.241  37.903-210.710  1.00 85.85           C
ATOM   4473  NE  ARG A 159     -29.657  39.103-211.457  1.00 85.85           N
ATOM   4474  NH1 ARG A 159     -29.427  38.248-213.578  1.00 85.85           N
ATOM   4475  NH2 ARG A 159     -30.089  40.361-213.306  1.00 85.85           N
ATOM   4476  CZ  ARG A 159     -29.723  39.231-212.771  1.00 85.85           C
ATOM   4477  N   GLY A 160     -27.898  35.634-205.277  1.00 91.76           N
ATOM   4478  CA  GLY A 160     -27.338  34.470-204.599  1.00 91.76           C
ATOM   4479  C   GLY A 160     -27.614  34.455-203.099  1.00 91.76           C
ATOM   4480  O   GLY A 160     -28.587  35.034-202.617  1.00 91.76           O
ATOM   4481  N   VAL A 161     -26.757  33.738-202.379  1.00 94.86           N
ATOM   4482  CA  VAL A 161     -26.646  33.806-200.920  1.00 94.86           C
ATOM   4483  C   VAL A 161     -25.182  33.991-200.551  1.00 94.86           C
ATOM   4484  CB  VAL A 161     -27.243  32.587-200.191  1.00 94.86           C
ATOM   4485  O   VAL A 161     -24.301  33.475-201.244  1.00 94.86           O
ATOM   4486  CG1 VAL A 161     -28.755  32.520-200.412  1.00 94.86           C
ATOM   4487  CG2 VAL A 161     -26.605  31.256-200.616  1.00 94.86           C
ATOM   4488  N   GLY A 162     -24.935  34.721-199.473  1.00 95.10           N
ATOM   4489  CA  GLY A 162     -23.603  34.995-198.958  1.00 95.10           C
ATOM   4490  C   GLY A 162     -23.627  35.200-197.451  1.00 95.10           C
ATOM   4491  O   GLY A 162     -24.682  35.367-196.843  1.00 95.10           O
ATOM   4492  N   TRP A 163     -22.449  35.131-196.843  1.00 95.60           N
ATOM   4493  CA  TRP A 163     -22.284  35.386-195.418  1.00 95.60           C
ATOM   4494  C   TRP A 163     -22.467  36.879-195.132  1.00 95.60           C
ATOM   4495  CB  TRP A 163     -20.909  34.861-194.992  1.00 95.60           C
ATOM   4496  O   TRP A 163     -21.883  37.713-195.828  1.00 95.60           O
ATOM   4497  CG  TRP A 163     -20.797  33.370-195.020  1.00 95.60           C
ATOM   4498  CD1 TRP A 163     -19.974  32.663-195.823  1.00 95.60           C
ATOM   4499  CD2 TRP A 163     -21.549  32.387-194.243  1.00 95.60           C
ATOM   4500  CE2 TRP A 163     -21.164  31.088-194.681  1.00 95.60           C
ATOM   4501  CE3 TRP A 163     -22.523  32.454-193.223  1.00 95.60           C
ATOM   4502  NE1 TRP A 163     -20.186  31.316-195.621  1.00 95.60           N
ATOM   4503  CH2 TRP A 163     -22.742  30.018-193.192  1.00 95.60           C
ATOM   4504  CZ2 TRP A 163     -21.757  29.920-194.186  1.00 95.60           C
ATOM   4505  CZ3 TRP A 163     -23.109  31.283-192.699  1.00 95.60           C
ATOM   4506  N   SER A 164     -23.271  37.214-194.121  1.00 95.84           N
ATOM   4507  CA  SER A 164     -23.574  38.604-193.748  1.00 95.84           C
ATOM   4508  C   SER A 164     -22.334  39.391-193.326  1.00 95.84           C
ATOM   4509  CB  SER A 164     -24.646  38.640-192.654  1.00 95.84           C
ATOM   4510  O   SER A 164     -22.243  40.587-193.583  1.00 95.84           O
ATOM   4511  OG  SER A 164     -24.277  37.974-191.452  1.00 95.84           O
ATOM   4512  N   HIS A 165     -21.349  38.700-192.747  1.00 95.34           N
ATOM   4513  CA  HIS A 165     -20.041  39.240-192.393  1.00 95.34           C
ATOM   4514  C   HIS A 165     -18.909  38.348-192.930  1.00 95.34           C
ATOM   4515  CB  HIS A 165     -19.944  39.399-190.873  1.00 95.34           C
ATOM   4516  O   HIS A 165     -19.056  37.117-192.923  1.00 95.34           O
ATOM   4517  CG  HIS A 165     -21.012  40.303-190.319  1.00 95.34           C
ATOM   4518  CD2 HIS A 165     -20.923  41.655-190.126  1.00 95.34           C
ATOM   4519  ND1 HIS A 165     -22.281  39.922-189.952  1.00 95.34           N
ATOM   4520  CE1 HIS A 165     -22.934  41.013-189.524  1.00 95.34           C
ATOM   4521  NE2 HIS A 165     -22.134  42.087-189.578  1.00 95.34           N
ATOM   4522  N   PRO A 166     -17.786  38.939-193.384  1.00 93.95           N
ATOM   4523  CA  PRO A 166     -16.598  38.193-193.797  1.00 93.95           C
ATOM   4524  C   PRO A 166     -15.890  37.552-192.593  1.00 93.95           C
ATOM   4525  CB  PRO A 166     -15.716  39.230-194.503  1.00 93.95           C
ATOM   4526  O   PRO A 166     -16.233  37.822-191.443  1.00 93.95           O
ATOM   4527  CG  PRO A 166     -16.033  40.521-193.751  1.00 93.95           C
ATOM   4528  CD  PRO A 166     -17.522  40.375-193.442  1.00 93.95           C
ATOM   4529  N   LEU A 167     -14.875  36.719-192.862  1.00 94.50           N
ATOM   4530  CA  LEU A 167     -13.992  36.201-191.813  1.00 94.50           C
ATOM   4531  C   LEU A 167     -13.359  37.369-191.026  1.00 94.50           C
ATOM   4532  CB  LEU A 167     -12.879  35.323-192.421  1.00 94.50           C
ATOM   4533  O   LEU A 167     -12.819  38.283-191.661  1.00 94.50           O
ATOM   4534  CG  LEU A 167     -13.309  33.927-192.904  1.00 94.50           C
ATOM   4535  CD1 LEU A 167     -12.119  33.230-193.562  1.00 94.50           C
ATOM   4536  CD2 LEU A 167     -13.780  33.047-191.747  1.00 94.50           C
ATOM   4537  N   PRO A 168     -13.400  37.351-189.680  1.00 96.36           N
ATOM   4538  CA  PRO A 168     -12.725  38.349-188.860  1.00 96.36           C
ATOM   4539  C   PRO A 168     -11.202  38.156-188.901  1.00 96.36           C
ATOM   4540  CB  PRO A 168     -13.311  38.171-187.456  1.00 96.36           C
ATOM   4541  O   PRO A 168     -10.682  37.223-189.516  1.00 96.36           O
ATOM   4542  CG  PRO A 168     -13.627  36.681-187.397  1.00 96.36           C
ATOM   4543  CD  PRO A 168     -14.057  36.365-188.828  1.00 96.36           C
ATOM   4544  N   GLN A 169     -10.469  39.040-188.230  1.00 95.91           N
ATOM   4545  CA  GLN A 169      -9.023  38.920-188.051  1.00 95.91           C
ATOM   4546  C   GLN A 169      -8.702  38.587-186.594  1.00 95.91           C
ATOM   4547  CB  GLN A 169      -8.330  40.208-188.519  1.00 95.91           C
ATOM   4548  O   GLN A 169      -9.198  39.244-185.684  1.00 95.91           O
ATOM   4549  CG  GLN A 169      -8.467  40.395-190.040  1.00 95.91           C
ATOM   4550  CD  GLN A 169      -7.791  41.662-190.550  1.00 95.91           C
ATOM   4551  NE2 GLN A 169      -7.407  41.707-191.807  1.00 95.91           N
ATOM   4552  OE1 GLN A 169      -7.606  42.645-189.863  1.00 95.91           O
ATOM   4553  N   CYS A 170      -7.859  37.577-186.377  1.00 95.17           N
ATOM   4554  CA  CYS A 170      -7.309  37.264-185.061  1.00 95.17           C
ATOM   4555  C   CYS A 170      -5.915  37.881-184.939  1.00 95.17           C
ATOM   4556  CB  CYS A 170      -7.302  35.747-184.852  1.00 95.17           C
ATOM   4557  O   CYS A 170      -4.958  37.419-185.575  1.00 95.17           O
ATOM   4558  SG  CYS A 170      -8.950  35.009-184.745  1.00 95.17           S
ATOM   4559  N   GLU A 171      -5.800  38.931-184.129  1.00 93.42           N
ATOM   4560  CA  GLU A 171      -4.536  39.610-183.853  1.00 93.42           C
ATOM   4561  C   GLU A 171      -3.957  39.169-182.514  1.00 93.42           C
ATOM   4562  CB  GLU A 171      -4.682  41.133-183.902  1.00 93.42           C
ATOM   4563  O   GLU A 171      -4.681  38.952-181.547  1.00 93.42           O
ATOM   4564  CG  GLU A 171      -4.824  41.643-185.344  1.00 93.42           C
ATOM   4565  CD  GLU A 171      -4.559  43.152-185.485  1.00 93.42           C
ATOM   4566  OE1 GLU A 171      -4.685  43.640-186.628  1.00 93.42           O
ATOM   4567  OE2 GLU A 171      -4.141  43.796-184.492  1.00 93.42           O
ATOM   4568  N   ILE A 172      -2.635  39.007-182.460  1.00 93.36           N
ATOM   4569  CA  ILE A 172      -1.955  38.560-181.244  1.00 93.36           C
ATOM   4570  C   ILE A 172      -2.020  39.650-180.170  1.00 93.36           C
ATOM   4571  CB  ILE A 172      -0.523  38.081-181.558  1.00 93.36           C
ATOM   4572  O   ILE A 172      -1.725  40.818-180.434  1.00 93.36           O
ATOM   4573  CG1 ILE A 172       0.071  37.324-180.352  1.00 93.36           C
ATOM   4574  CG2 ILE A 172       0.405  39.219-182.026  1.00 93.36           C
ATOM   4575  CD1 ILE A 172       1.214  36.384-180.752  1.00 93.36           C
ATOM   4576  N   VAL A 173      -2.381  39.259-178.950  1.00 93.07           N
ATOM   4577  CA  VAL A 173      -2.379  40.134-177.779  1.00 93.07           C
ATOM   4578  C   VAL A 173      -0.943  40.560-177.487  1.00 93.07           C
ATOM   4579  CB  VAL A 173      -3.028  39.443-176.563  1.00 93.07           C
ATOM   4580  O   VAL A 173      -0.014  39.747-177.503  1.00 93.07           O
ATOM   4581  CG1 VAL A 173      -2.928  40.293-175.291  1.00 93.07           C
ATOM   4582  CG2 VAL A 173      -4.519  39.181-176.815  1.00 93.07           C
ATOM   4583  N   LYS A 174      -0.761  41.856-177.223  1.00 92.55           N
ATOM   4584  CA  LYS A 174       0.537  42.455-176.915  1.00 92.55           C
ATOM   4585  C   LYS A 174       0.529  43.032-175.507  1.00 92.55           C
ATOM   4586  CB  LYS A 174       0.906  43.519-177.961  1.00 92.55           C
ATOM   4587  O   LYS A 174      -0.350  43.818-175.159  1.00 92.55           O
ATOM   4588  CG  LYS A 174       1.120  42.913-179.357  1.00 92.55           C
ATOM   4589  CD  LYS A 174       1.327  44.010-180.407  1.00 92.55           C
ATOM   4590  CE  LYS A 174       1.401  43.373-181.798  1.00 92.55           C
ATOM   4591  NZ  LYS A 174       1.414  44.401-182.867  1.00 92.55           N
ATOM   4592  N   CYS A 175       1.537  42.686-174.721  1.00 93.30           N
ATOM   4593  CA  CYS A 175       1.859  43.367-173.482  1.00 93.30           C
ATOM   4594  C   CYS A 175       2.689  44.623-173.768  1.00 93.30           C
ATOM   4595  CB  CYS A 175       2.580  42.415-172.521  1.00 93.30           C
ATOM   4596  O   CYS A 175       3.518  44.663-174.684  1.00 93.30           O
ATOM   4597  SG  CYS A 175       1.565  41.033-171.939  1.00 93.30           S
ATOM   4598  N   LYS A 176       2.483  45.648-172.937  1.00 92.04           N
ATOM   4599  CA  LYS A 176       3.411  46.779-172.811  1.00 92.04           C
ATOM   4600  C   LYS A 176       4.769  46.287-172.281  1.00 92.04           C
ATOM   4601  CB  LYS A 176       2.795  47.829-171.871  1.00 92.04           C
ATOM   4602  O   LYS A 176       4.826  45.164-171.763  1.00 92.04           O
ATOM   4603  CG  LYS A 176       1.566  48.498-172.498  1.00 92.04           C
ATOM   4604  CD  LYS A 176       1.019  49.583-171.565  1.00 92.04           C
ATOM   4605  CE  LYS A 176      -0.229  50.216-172.186  1.00 92.04           C
ATOM   4606  NZ  LYS A 176      -0.809  51.251-171.296  1.00 92.04           N
ATOM   4607  N   PRO A 177       5.838  47.102-172.355  1.00 92.79           N
ATOM   4608  CA  PRO A 177       7.114  46.751-171.750  1.00 92.79           C
ATOM   4609  C   PRO A 177       6.937  46.311-170.286  1.00 92.79           C
ATOM   4610  CB  PRO A 177       8.003  47.991-171.869  1.00 92.79           C
ATOM   4611  O   PRO A 177       6.067  46.860-169.593  1.00 92.79           O
ATOM   4612  CG  PRO A 177       7.440  48.673-173.112  1.00 92.79           C
ATOM   4613  CD  PRO A 177       5.939  48.414-172.975  1.00 92.79           C
ATOM   4614  N   PRO A 178       7.690  45.297-169.829  1.00 93.82           N
ATOM   4615  CA  PRO A 178       7.669  44.853-168.442  1.00 93.82           C
ATOM   4616  C   PRO A 178       7.888  46.026-167.476  1.00 93.82           C
ATOM   4617  CB  PRO A 178       8.792  43.828-168.308  1.00 93.82           C
ATOM   4618  O   PRO A 178       8.637  46.946-167.798  1.00 93.82           O
ATOM   4619  CG  PRO A 178       9.044  43.349-169.731  1.00 93.82           C
ATOM   4620  CD  PRO A 178       8.634  44.519-170.606  1.00 93.82           C
ATOM   4621  N   PRO A 179       7.261  46.027-166.289  1.00 93.25           N
ATOM   4622  CA  PRO A 179       7.477  47.092-165.317  1.00 93.25           C
ATOM   4623  C   PRO A 179       8.927  47.131-164.820  1.00 93.25           C
ATOM   4624  CB  PRO A 179       6.501  46.812-164.167  1.00 93.25           C
ATOM   4625  O   PRO A 179       9.488  46.097-164.451  1.00 93.25           O
ATOM   4626  CG  PRO A 179       5.433  45.925-164.807  1.00 93.25           C
ATOM   4627  CD  PRO A 179       6.217  45.123-165.839  1.00 93.25           C
ATOM   4628  N   ASP A 180       9.502  48.325-164.718  1.00 93.63           N
ATOM   4629  CA  ASP A 180      10.779  48.515-164.034  1.00 93.63           C
ATOM   4630  C   ASP A 180      10.641  48.240-162.533  1.00 93.63           C
ATOM   4631  CB  ASP A 180      11.318  49.932-164.262  1.00 93.63           C
ATOM   4632  O   ASP A 180       9.658  48.626-161.890  1.00 93.63           O
ATOM   4633  CG  ASP A 180      11.799  50.154-165.693  1.00 93.63           C
ATOM   4634  OD1 ASP A 180      12.490  49.249-166.204  1.00 93.63           O
ATOM   4635  OD2 ASP A 180      11.511  51.253-166.217  1.00 93.63           O
ATOM   4636  N   ILE A 181      11.658  47.603-161.954  1.00 94.92           N
ATOM   4637  CA  ILE A 181      11.739  47.348-160.513  1.00 94.92           C
ATOM   4638  C   ILE A 181      12.909  48.121-159.910  1.00 94.92           C
ATOM   4639  CB  ILE A 181      11.770  45.839-160.182  1.00 94.92           C
ATOM   4640  O   ILE A 181      13.918  48.385-160.560  1.00 94.92           O
ATOM   4641  CG1 ILE A 181      13.048  45.150-160.702  1.00 94.92           C
ATOM   4642  CG2 ILE A 181      10.478  45.176-160.699  1.00 94.92           C
ATOM   4643  CD1 ILE A 181      13.204  43.713-160.190  1.00 94.92           C
ATOM   4644  N   ARG A 182      12.793  48.498-158.635  1.00 95.75           N
ATOM   4645  CA  ARG A 182      13.890  49.166-157.921  1.00 95.75           C
ATOM   4646  C   ARG A 182      15.044  48.185-157.705  1.00 95.75           C
ATOM   4647  CB  ARG A 182      13.403  49.733-156.583  1.00 95.75           C
ATOM   4648  O   ARG A 182      14.797  47.054-157.304  1.00 95.75           O
ATOM   4649  CG  ARG A 182      12.369  50.853-156.764  1.00 95.75           C
ATOM   4650  CD  ARG A 182      11.963  51.406-155.396  1.00 95.75           C
ATOM   4651  NE  ARG A 182      11.002  52.516-155.524  1.00 95.75           N
ATOM   4652  NH1 ARG A 182      10.897  53.067-153.298  1.00 95.75           N
ATOM   4653  NH2 ARG A 182       9.694  54.225-154.780  1.00 95.75           N
ATOM   4654  CZ  ARG A 182      10.537  53.262-154.537  1.00 95.75           C
ATOM   4655  N   ASN A 183      16.282  48.648-157.884  1.00 95.04           N
ATOM   4656  CA  ASN A 183      17.517  47.872-157.682  1.00 95.04           C
ATOM   4657  C   ASN A 183      17.609  46.589-158.532  1.00 95.04           C
ATOM   4658  CB  ASN A 183      17.760  47.589-156.189  1.00 95.04           C
ATOM   4659  O   ASN A 183      18.163  45.581-158.086  1.00 95.04           O
ATOM   4660  CG  ASN A 183      17.540  48.783-155.290  1.00 95.04           C
ATOM   4661  ND2 ASN A 183      16.662  48.651-154.323  1.00 95.04           N
ATOM   4662  OD1 ASN A 183      18.116  49.849-155.440  1.00 95.04           O
ATOM   4663  N   GLY A 184      17.016  46.594-159.723  1.00 95.00           N
ATOM   4664  CA  GLY A 184      17.041  45.466-160.642  1.00 95.00           C
ATOM   4665  C   GLY A 184      16.668  45.884-162.055  1.00 95.00           C
ATOM   4666  O   GLY A 184      16.291  47.028-162.303  1.00 95.00           O
ATOM   4667  N   ARG A 185      16.816  44.956-162.998  1.00 95.64           N
ATOM   4668  CA  ARG A 185      16.577  45.168-164.431  1.00 95.64           C
ATOM   4669  C   ARG A 185      15.988  43.909-165.053  1.00 95.64           C
ATOM   4670  CB  ARG A 185      17.895  45.537-165.136  1.00 95.64           C
ATOM   4671  O   ARG A 185      16.318  42.808-164.607  1.00 95.64           O
ATOM   4672  CG  ARG A 185      18.578  46.769-164.524  1.00 95.64           C
ATOM   4673  CD  ARG A 185      19.845  47.124-165.294  1.00 95.64           C
ATOM   4674  NE  ARG A 185      20.593  48.178-164.590  1.00 95.64           N
ATOM   4675  NH1 ARG A 185      21.871  48.867-166.364  1.00 95.64           N
ATOM   4676  NH2 ARG A 185      22.049  49.903-164.387  1.00 95.64           N
ATOM   4677  CZ  ARG A 185      21.498  48.976-165.117  1.00 95.64           C
ATOM   4678  N   HIS A 186      15.164  44.057-166.087  1.00 94.79           N
ATOM   4679  CA  HIS A 186      14.686  42.934-166.896  1.00 94.79           C
ATOM   4680  C   HIS A 186      15.482  42.800-168.197  1.00 94.79           C
ATOM   4681  CB  HIS A 186      13.175  43.037-167.136  1.00 94.79           C
ATOM   4682  O   HIS A 186      16.020  43.771-168.718  1.00 94.79           O
ATOM   4683  CG  HIS A 186      12.736  44.219-167.958  1.00 94.79           C
ATOM   4684  CD2 HIS A 186      12.302  45.434-167.497  1.00 94.79           C
ATOM   4685  ND1 HIS A 186      12.678  44.270-169.332  1.00 94.79           N
ATOM   4686  CE1 HIS A 186      12.264  45.493-169.693  1.00 94.79           C
ATOM   4687  NE2 HIS A 186      12.002  46.223-168.606  1.00 94.79           N
ATOM   4688  N   SER A 187      15.528  41.590-168.749  1.00 93.79           N
ATOM   4689  CA  SER A 187      16.214  41.252-170.004  1.00 93.79           C
ATOM   4690  C   SER A 187      15.488  41.734-171.270  1.00 93.79           C
ATOM   4691  CB  SER A 187      16.403  39.731-170.056  1.00 93.79           C
ATOM   4692  O   SER A 187      15.685  41.174-172.342  1.00 93.79           O
ATOM   4693  OG  SER A 187      15.148  39.082-170.213  1.00 93.79           O
ATOM   4694  N   GLY A 188      14.552  42.669-171.134  1.00 88.33           N
ATOM   4695  CA  GLY A 188      13.666  43.073-172.219  1.00 88.33           C
ATOM   4696  C   GLY A 188      14.094  44.410-172.811  1.00 88.33           C
ATOM   4697  O   GLY A 188      14.247  45.369-172.069  1.00 88.33           O
ATOM   4698  N   GLU A 189      14.255  44.467-174.131  1.00 85.46           N
ATOM   4699  CA  GLU A 189      14.679  45.672-174.860  1.00 85.46           C
ATOM   4700  C   GLU A 189      13.620  46.184-175.856  1.00 85.46           C
ATOM   4701  CB  GLU A 189      15.994  45.356-175.590  1.00 85.46           C
ATOM   4702  O   GLU A 189      13.791  47.233-176.474  1.00 85.46           O
ATOM   4703  CG  GLU A 189      17.127  44.954-174.626  1.00 85.46           C
ATOM   4704  CD  GLU A 189      18.448  44.619-175.335  1.00 85.46           C
ATOM   4705  OE1 GLU A 189      19.396  44.235-174.610  1.00 85.46           O
ATOM   4706  OE2 GLU A 189      18.520  44.744-176.579  1.00 85.46           O
ATOM   4707  N   GLU A 190      12.518  45.452-176.031  1.00 85.78           N
ATOM   4708  CA  GLU A 190      11.491  45.752-177.026  1.00 85.78           C
ATOM   4709  C   GLU A 190      10.386  46.650-176.458  1.00 85.78           C
ATOM   4710  CB  GLU A 190      10.888  44.471-177.628  1.00 85.78           C
ATOM   4711  O   GLU A 190      10.060  46.631-175.271  1.00 85.78           O
ATOM   4712  CG  GLU A 190      11.926  43.584-178.339  1.00 85.78           C
ATOM   4713  CD  GLU A 190      11.304  42.412-179.122  1.00 85.78           C
ATOM   4714  OE1 GLU A 190      12.089  41.607-179.668  1.00 85.78           O
ATOM   4715  OE2 GLU A 190      10.057  42.323-179.195  1.00 85.78           O
ATOM   4716  N   ASN A 191       9.741  47.413-177.344  1.00 86.99           N
ATOM   4717  CA  ASN A 191       8.638  48.298-176.964  1.00 86.99           C
ATOM   4718  C   ASN A 191       7.316  47.552-176.714  1.00 86.99           C
ATOM   4719  CB  ASN A 191       8.467  49.371-178.050  1.00 86.99           C
ATOM   4720  O   ASN A 191       6.413  48.113-176.100  1.00 86.99           O
ATOM   4721  CG  ASN A 191       9.623  50.354-178.091  1.00 86.99           C
ATOM   4722  ND2 ASN A 191       9.974  50.853-179.252  1.00 86.99           N
ATOM   4723  OD1 ASN A 191      10.211  50.717-177.092  1.00 86.99           O
ATOM   4724  N   PHE A 192       7.170  46.321-177.211  1.00 87.86           N
ATOM   4725  CA  PHE A 192       5.967  45.501-177.055  1.00 87.86           C
ATOM   4726  C   PHE A 192       6.329  44.022-177.084  1.00 87.86           C
ATOM   4727  CB  PHE A 192       4.964  45.783-178.185  1.00 87.86           C
ATOM   4728  O   PHE A 192       7.232  43.634-177.812  1.00 87.86           O
ATOM   4729  CG  PHE A 192       4.435  47.200-178.205  1.00 87.86           C
ATOM   4730  CD1 PHE A 192       3.419  47.581-177.309  1.00 87.86           C
ATOM   4731  CD2 PHE A 192       4.999  48.153-179.076  1.00 87.86           C
ATOM   4732  CE1 PHE A 192       2.968  48.912-177.285  1.00 87.86           C
ATOM   4733  CE2 PHE A 192       4.551  49.484-179.046  1.00 87.86           C
ATOM   4734  CZ  PHE A 192       3.534  49.863-178.151  1.00 87.86           C
ATOM   4735  N   TYR A 193       5.567  43.203-176.361  1.00 92.99           N
ATOM   4736  CA  TYR A 193       5.802  41.761-176.265  1.00 92.99           C
ATOM   4737  C   TYR A 193       4.542  40.995-176.625  1.00 92.99           C
ATOM   4738  CB  TYR A 193       6.260  41.419-174.849  1.00 92.99           C
ATOM   4739  O   TYR A 193       3.477  41.273-176.081  1.00 92.99           O
ATOM   4740  CG  TYR A 193       7.635  41.968-174.563  1.00 92.99           C
ATOM   4741  CD1 TYR A 193       8.758  41.177-174.858  1.00 92.99           C
ATOM   4742  CD2 TYR A 193       7.791  43.290-174.099  1.00 92.99           C
ATOM   4743  CE1 TYR A 193      10.046  41.697-174.682  1.00 92.99           C
ATOM   4744  CE2 TYR A 193       9.082  43.818-173.928  1.00 92.99           C
ATOM   4745  OH  TYR A 193      11.444  43.508-174.093  1.00 92.99           O
ATOM   4746  CZ  TYR A 193      10.199  43.017-174.219  1.00 92.99           C
ATOM   4747  N   ALA A 194       4.647  40.042-177.544  1.00 92.74           N
ATOM   4748  CA  ALA A 194       3.518  39.195-177.903  1.00 92.74           C
ATOM   4749  C   ALA A 194       3.184  38.192-176.784  1.00 92.74           C
ATOM   4750  CB  ALA A 194       3.841  38.508-179.229  1.00 92.74           C
ATOM   4751  O   ALA A 194       4.039  37.848-175.964  1.00 92.74           O
ATOM   4752  N   TYR A 195       1.944  37.702-176.768  1.00 93.33           N
ATOM   4753  CA  TYR A 195       1.525  36.607-175.895  1.00 93.33           C
ATOM   4754  C   TYR A 195       2.534  35.444-175.906  1.00 93.33           C
ATOM   4755  CB  TYR A 195       0.139  36.121-176.327  1.00 93.33           C
ATOM   4756  O   TYR A 195       3.026  35.039-176.961  1.00 93.33           O
ATOM   4757  CG  TYR A 195      -0.322  34.900-175.560  1.00 93.33           C
ATOM   4758  CD1 TYR A 195      -0.192  33.618-176.132  1.00 93.33           C
ATOM   4759  CD2 TYR A 195      -0.848  35.045-174.263  1.00 93.33           C
ATOM   4760  CE1 TYR A 195      -0.611  32.479-175.419  1.00 93.33           C
ATOM   4761  CE2 TYR A 195      -1.246  33.904-173.541  1.00 93.33           C
ATOM   4762  OH  TYR A 195      -1.524  31.547-173.391  1.00 93.33           O
ATOM   4763  CZ  TYR A 195      -1.132  32.623-174.117  1.00 93.33           C
ATOM   4764  N   GLY A 196       2.848  34.921-174.719  1.00 91.52           N
ATOM   4765  CA  GLY A 196       3.798  33.825-174.527  1.00 91.52           C
ATOM   4766  C   GLY A 196       5.270  34.243-174.429  1.00 91.52           C
ATOM   4767  O   GLY A 196       6.087  33.420-174.024  1.00 91.52           O
ATOM   4768  N   PHE A 197       5.630  35.497-174.730  1.00 93.66           N
ATOM   4769  CA  PHE A 197       6.989  35.986-174.471  1.00 93.66           C
ATOM   4770  C   PHE A 197       7.267  36.061-172.973  1.00 93.66           C
ATOM   4771  CB  PHE A 197       7.235  37.358-175.112  1.00 93.66           C
ATOM   4772  O   PHE A 197       6.399  36.456-172.194  1.00 93.66           O
ATOM   4773  CG  PHE A 197       7.708  37.283-176.549  1.00 93.66           C
ATOM   4774  CD1 PHE A 197       9.012  37.697-176.877  1.00 93.66           C
ATOM   4775  CD2 PHE A 197       6.861  36.778-177.553  1.00 93.66           C
ATOM   4776  CE1 PHE A 197       9.462  37.624-178.207  1.00 93.66           C
ATOM   4777  CE2 PHE A 197       7.318  36.691-178.880  1.00 93.66           C
ATOM   4778  CZ  PHE A 197       8.616  37.118-179.207  1.00 93.66           C
ATOM   4779  N   SER A 198       8.504  35.757-172.587  1.00 95.01           N
ATOM   4780  CA  SER A 198       8.976  35.859-171.209  1.00 95.01           C
ATOM   4781  C   SER A 198      10.203  36.751-171.120  1.00 95.01           C
ATOM   4782  CB  SER A 198       9.301  34.488-170.613  1.00 95.01           C
ATOM   4783  O   SER A 198      11.072  36.716-171.989  1.00 95.01           O
ATOM   4784  OG  SER A 198       8.212  33.599-170.726  1.00 95.01           O
ATOM   4785  N   VAL A 199      10.295  37.514-170.037  1.00 95.07           N
ATOM   4786  CA  VAL A 199      11.495  38.273-169.677  1.00 95.07           C
ATOM   4787  C   VAL A 199      12.005  37.806-168.326  1.00 95.07           C
ATOM   4788  CB  VAL A 199      11.259  39.793-169.683  1.00 95.07           C
ATOM   4789  O   VAL A 199      11.219  37.376-167.481  1.00 95.07           O
ATOM   4790  CG1 VAL A 199      10.862  40.276-171.083  1.00 95.07           C
ATOM   4791  CG2 VAL A 199      10.207  40.225-168.654  1.00 95.07           C
ATOM   4792  N   THR A 200      13.312  37.923-168.110  1.00 96.63           N
ATOM   4793  CA  THR A 200      13.955  37.534-166.855  1.00 96.63           C
ATOM   4794  C   THR A 200      14.525  38.763-166.164  1.00 96.63           C
ATOM   4795  CB  THR A 200      15.029  36.468-167.091  1.00 96.63           C
ATOM   4796  O   THR A 200      15.248  39.551-166.769  1.00 96.63           O
ATOM   4797  CG2 THR A 200      15.635  35.949-165.788  1.00 96.63           C
ATOM   4798  OG1 THR A 200      14.447  35.350-167.725  1.00 96.63           O
ATOM   4799  N   TYR A 201      14.204  38.922-164.887  1.00 97.25           N
ATOM   4800  CA  TYR A 201      14.725  39.957-164.010  1.00 97.25           C
ATOM   4801  C   TYR A 201      16.007  39.503-163.326  1.00 97.25           C
ATOM   4802  CB  TYR A 201      13.672  40.375-162.982  1.00 97.25           C
ATOM   4803  O   TYR A 201      16.190  38.337-162.974  1.00 97.25           O
ATOM   4804  CG  TYR A 201      12.569  41.235-163.559  1.00 97.25           C
ATOM   4805  CD1 TYR A 201      12.580  42.630-163.363  1.00 97.25           C
ATOM   4806  CD2 TYR A 201      11.551  40.645-164.325  1.00 97.25           C
ATOM   4807  CE1 TYR A 201      11.534  43.431-163.866  1.00 97.25           C
ATOM   4808  CE2 TYR A 201      10.552  41.454-164.888  1.00 97.25           C
ATOM   4809  OH  TYR A 201       9.491  43.572-165.139  1.00 97.25           O
ATOM   4810  CZ  TYR A 201      10.508  42.835-164.628  1.00 97.25           C
ATOM   4811  N   SER A 202      16.881  40.472-163.095  1.00 96.22           N
ATOM   4812  CA  SER A 202      18.114  40.335-162.333  1.00 96.22           C
ATOM   4813  C   SER A 202      18.230  41.511-161.371  1.00 96.22           C
ATOM   4814  CB  SER A 202      19.313  40.245-163.282  1.00 96.22           C
ATOM   4815  O   SER A 202      17.850  42.632-161.711  1.00 96.22           O
ATOM   4816  OG  SER A 202      19.390  41.375-164.129  1.00 96.22           O
ATOM   4817  N   CYS A 203      18.707  41.255-160.157  1.00 95.25           N
ATOM   4818  CA  CYS A 203      18.921  42.308-159.172  1.00 95.25           C
ATOM   4819  C   CYS A 203      20.325  42.894-159.293  1.00 95.25           C
ATOM   4820  CB  CYS A 203      18.636  41.788-157.762  1.00 95.25           C
ATOM   4821  O   CYS A 203      21.275  42.204-159.668  1.00 95.25           O
ATOM   4822  SG  CYS A 203      16.926  41.266-157.488  1.00 95.25           S
ATOM   4823  N   ASP A 204      20.451  44.164-158.925  1.00 94.79           N
ATOM   4824  CA  ASP A 204      21.736  44.832-158.815  1.00 94.79           C
ATOM   4825  C   ASP A 204      22.624  44.132-157.765  1.00 94.79           C
ATOM   4826  CB  ASP A 204      21.538  46.313-158.450  1.00 94.79           C
ATOM   4827  O   ASP A 204      22.125  43.493-156.827  1.00 94.79           O
ATOM   4828  CG  ASP A 204      20.947  47.168-159.579  1.00 94.79           C
ATOM   4829  OD1 ASP A 204      21.180  46.859-160.771  1.00 94.79           O
ATOM   4830  OD2 ASP A 204      20.324  48.194-159.237  1.00 94.79           O
ATOM   4831  N   PRO A 205      23.957  44.271-157.860  1.00 89.39           N
ATOM   4832  CA  PRO A 205      24.866  43.672-156.893  1.00 89.39           C
ATOM   4833  C   PRO A 205      24.507  44.036-155.443  1.00 89.39           C
ATOM   4834  CB  PRO A 205      26.260  44.170-157.290  1.00 89.39           C
ATOM   4835  O   PRO A 205      24.355  45.215-155.105  1.00 89.39           O
ATOM   4836  CG  PRO A 205      26.129  44.436-158.790  1.00 89.39           C
ATOM   4837  CD  PRO A 205      24.693  44.932-158.928  1.00 89.39           C
ATOM   4838  N   ARG A 206      24.476  43.021-154.565  1.00 85.75           N
ATOM   4839  CA  ARG A 206      24.090  43.072-153.131  1.00 85.75           C
ATOM   4840  C   ARG A 206      22.584  43.083-152.835  1.00 85.75           C
ATOM   4841  CB  ARG A 206      24.781  44.220-152.367  1.00 85.75           C
ATOM   4842  O   ARG A 206      22.222  43.214-151.667  1.00 85.75           O
ATOM   4843  CG  ARG A 206      26.291  44.370-152.608  1.00 85.75           C
ATOM   4844  CD  ARG A 206      26.817  45.621-151.897  1.00 85.75           C
ATOM   4845  NE  ARG A 206      26.260  46.853-152.491  1.00 85.75           N
ATOM   4846  NH1 ARG A 206      26.675  48.282-150.745  1.00 85.75           N
ATOM   4847  NH2 ARG A 206      25.724  49.061-152.610  1.00 85.75           N
ATOM   4848  CZ  ARG A 206      26.218  48.054-151.947  1.00 85.75           C
ATOM   4849  N   PHE A 207      21.726  42.945-153.841  1.00 91.58           N
ATOM   4850  CA  PHE A 207      20.289  42.744-153.657  1.00 91.58           C
ATOM   4851  C   PHE A 207      19.905  41.302-153.985  1.00 91.58           C
ATOM   4852  CB  PHE A 207      19.505  43.762-154.488  1.00 91.58           C
ATOM   4853  O   PHE A 207      20.500  40.662-154.852  1.00 91.58           O
ATOM   4854  CG  PHE A 207      19.689  45.190-154.020  1.00 91.58           C
ATOM   4855  CD1 PHE A 207      18.763  45.763-153.132  1.00 91.58           C
ATOM   4856  CD2 PHE A 207      20.782  45.949-154.476  1.00 91.58           C
ATOM   4857  CE1 PHE A 207      18.934  47.084-152.689  1.00 91.58           C
ATOM   4858  CE2 PHE A 207      20.945  47.277-154.047  1.00 91.58           C
ATOM   4859  CZ  PHE A 207      20.022  47.845-153.152  1.00 91.58           C
ATOM   4860  N   SER A 208      18.913  40.783-153.272  1.00 91.74           N
ATOM   4861  CA  SER A 208      18.392  39.433-153.443  1.00 91.74           C
ATOM   4862  C   SER A 208      17.044  39.477-154.154  1.00 91.74           C
ATOM   4863  CB  SER A 208      18.270  38.747-152.083  1.00 91.74           C
ATOM   4864  O   SER A 208      16.198  40.308-153.830  1.00 91.74           O
ATOM   4865  OG  SER A 208      19.544  38.636-151.468  1.00 91.74           O
ATOM   4866  N   LEU A 209      16.860  38.577-155.123  1.00 93.95           N
ATOM   4867  CA  LEU A 209      15.628  38.464-155.899  1.00 93.95           C
ATOM   4868  C   LEU A 209      14.574  37.690-155.105  1.00 93.95           C
ATOM   4869  CB  LEU A 209      15.954  37.837-157.270  1.00 93.95           C
ATOM   4870  O   LEU A 209      14.768  36.514-154.786  1.00 93.95           O
ATOM   4871  CG  LEU A 209      14.797  37.932-158.285  1.00 93.95           C
ATOM   4872  CD1 LEU A 209      15.350  38.018-159.708  1.00 93.95           C
ATOM   4873  CD2 LEU A 209      13.859  36.724-158.223  1.00 93.95           C
ATOM   4874  N   LEU A 210      13.453  38.348-154.821  1.00 92.37           N
ATOM   4875  CA  LEU A 210      12.289  37.780-154.155  1.00 92.37           C
ATOM   4876  C   LEU A 210      11.150  37.581-155.156  1.00 92.37           C
ATOM   4877  CB  LEU A 210      11.844  38.709-153.020  1.00 92.37           C
ATOM   4878  O   LEU A 210      10.700  38.524-155.803  1.00 92.37           O
ATOM   4879  CG  LEU A 210      12.860  38.935-151.891  1.00 92.37           C
ATOM   4880  CD1 LEU A 210      12.209  39.849-150.856  1.00 92.37           C
ATOM   4881  CD2 LEU A 210      13.251  37.599-151.250  1.00 92.37           C
ATOM   4882  N   GLY A 211      10.665  36.346-155.265  1.00 92.53           N
ATOM   4883  CA  GLY A 211       9.641  35.955-156.234  1.00 92.53           C
ATOM   4884  C   GLY A 211      10.220  35.205-157.434  1.00 92.53           C
ATOM   4885  O   GLY A 211      11.280  34.585-157.350  1.00 92.53           O
ATOM   4886  N   HIS A 212       9.491  35.221-158.549  1.00 95.08           N
ATOM   4887  CA  HIS A 212       9.885  34.511-159.765  1.00 95.08           C
ATOM   4888  C   HIS A 212      10.744  35.426-160.633  1.00 95.08           C
ATOM   4889  CB  HIS A 212       8.646  34.018-160.520  1.00 95.08           C
ATOM   4890  O   HIS A 212      10.328  36.532-160.963  1.00 95.08           O
ATOM   4891  CG  HIS A 212       7.803  33.061-159.714  1.00 95.08           C
ATOM   4892  CD2 HIS A 212       7.825  31.694-159.780  1.00 95.08           C
ATOM   4893  ND1 HIS A 212       6.875  33.404-158.755  1.00 95.08           N
ATOM   4894  CE1 HIS A 212       6.358  32.272-158.251  1.00 95.08           C
ATOM   4895  NE2 HIS A 212       6.909  31.203-158.845  1.00 95.08           N
ATOM   4896  N   ALA A 213      11.936  34.963-161.012  1.00 95.13           N
ATOM   4897  CA  ALA A 213      12.837  35.754-161.844  1.00 95.13           C
ATOM   4898  C   ALA A 213      12.258  36.009-163.243  1.00 95.13           C
ATOM   4899  CB  ALA A 213      14.196  35.051-161.911  1.00 95.13           C
ATOM   4900  O   ALA A 213      12.495  37.068-163.809  1.00 95.13           O
ATOM   4901  N   SER A 214      11.486  35.069-163.794  1.00 96.52           N
ATOM   4902  CA  SER A 214      10.866  35.201-165.112  1.00 96.52           C
ATOM   4903  C   SER A 214       9.370  35.489-165.020  1.00 96.52           C
ATOM   4904  CB  SER A 214      11.118  33.948-165.950  1.00 96.52           C
ATOM   4905  O   SER A 214       8.656  34.799-164.289  1.00 96.52           O
ATOM   4906  OG  SER A 214      10.568  32.821-165.289  1.00 96.52           O
ATOM   4907  N   ILE A 215       8.895  36.438-165.824  1.00 96.08           N
ATOM   4908  CA  ILE A 215       7.468  36.724-166.013  1.00 96.08           C
ATOM   4909  C   ILE A 215       7.114  36.606-167.492  1.00 96.08           C
ATOM   4910  CB  ILE A 215       7.064  38.088-165.413  1.00 96.08           C
ATOM   4911  O   ILE A 215       7.952  36.875-168.353  1.00 96.08           O
ATOM   4912  CG1 ILE A 215       7.693  39.273-166.172  1.00 96.08           C
ATOM   4913  CG2 ILE A 215       7.424  38.133-163.917  1.00 96.08           C
ATOM   4914  CD1 ILE A 215       7.285  40.639-165.604  1.00 96.08           C
ATOM   4915  N   SER A 216       5.877  36.215-167.782  1.00 95.79           N
ATOM   4916  CA  SER A 216       5.394  35.953-169.138  1.00 95.79           C
ATOM   4917  C   SER A 216       4.197  36.824-169.487  1.00 95.79           C
ATOM   4918  CB  SER A 216       5.031  34.479-169.313  1.00 95.79           C
ATOM   4919  O   SER A 216       3.358  37.114-168.631  1.00 95.79           O
ATOM   4920  OG  SER A 216       6.139  33.657-168.999  1.00 95.79           O
ATOM   4921  N   CYS A 217       4.105  37.235-170.748  1.00 95.22           N
ATOM   4922  CA  CYS A 217       2.949  37.948-171.264  1.00 95.22           C
ATOM   4923  C   CYS A 217       1.781  36.968-171.401  1.00 95.22           C
ATOM   4924  CB  CYS A 217       3.293  38.627-172.593  1.00 95.22           C
ATOM   4925  O   CYS A 217       1.812  36.048-172.221  1.00 95.22           O
ATOM   4926  SG  CYS A 217       1.905  39.559-173.297  1.00 95.22           S
ATOM   4927  N   THR A 218       0.760  37.169-170.577  1.00 93.78           N
ATOM   4928  CA  THR A 218      -0.480  36.389-170.551  1.00 93.78           C
ATOM   4929  C   THR A 218      -1.654  37.249-171.001  1.00 93.78           C
ATOM   4930  CB  THR A 218      -0.736  35.778-169.163  1.00 93.78           C
ATOM   4931  O   THR A 218      -1.511  38.460-171.171  1.00 93.78           O
ATOM   4932  CG2 THR A 218       0.399  34.851-168.729  1.00 93.78           C
ATOM   4933  OG1 THR A 218      -0.898  36.759-168.160  1.00 93.78           O
ATOM   4934  N   VAL A 219      -2.815  36.630-171.205  1.00 90.30           N
ATOM   4935  CA  VAL A 219      -4.052  37.334-171.550  1.00 90.30           C
ATOM   4936  C   VAL A 219      -5.024  37.301-170.370  1.00 90.30           C
ATOM   4937  CB  VAL A 219      -4.642  36.797-172.867  1.00 90.30           C
ATOM   4938  O   VAL A 219      -5.241  36.262-169.755  1.00 90.30           O
ATOM   4939  CG1 VAL A 219      -5.057  35.322-172.813  1.00 90.30           C
ATOM   4940  CG2 VAL A 219      -5.834  37.646-173.314  1.00 90.30           C
ATOM   4941  N   GLU A 220      -5.609  38.451-170.054  1.00 87.19           N
ATOM   4942  CA  GLU A 220      -6.678  38.610-169.072  1.00 87.19           C
ATOM   4943  C   GLU A 220      -7.938  39.119-169.781  1.00 87.19           C
ATOM   4944  CB  GLU A 220      -6.198  39.539-167.946  1.00 87.19           C
ATOM   4945  O   GLU A 220      -7.861  39.980-170.664  1.00 87.19           O
ATOM   4946  CG  GLU A 220      -7.169  39.601-166.758  1.00 87.19           C
ATOM   4947  CD  GLU A 220      -6.517  40.305-165.561  1.00 87.19           C
ATOM   4948  OE1 GLU A 220      -6.374  39.651-164.499  1.00 87.19           O
ATOM   4949  OE2 GLU A 220      -6.084  41.465-165.713  1.00 87.19           O
ATOM   4950  N   ASN A 221      -9.102  38.565-169.424  1.00 82.20           N
ATOM   4951  CA  ASN A 221     -10.394  38.876-170.053  1.00 82.20           C
ATOM   4952  C   ASN A 221     -10.357  38.789-171.596  1.00 82.20           C
ATOM   4953  CB  ASN A 221     -10.904  40.233-169.533  1.00 82.20           C
ATOM   4954  O   ASN A 221     -10.924  39.636-172.284  1.00 82.20           O
ATOM   4955  CG  ASN A 221     -10.962  40.317-168.020  1.00 82.20           C
ATOM   4956  ND2 ASN A 221     -10.713  41.479-167.464  1.00 82.20           N
ATOM   4957  OD1 ASN A 221     -11.220  39.355-167.316  1.00 82.20           O
ATOM   4958  N   GLU A 222      -9.616  37.809-172.126  1.00 75.44           N
ATOM   4959  CA  GLU A 222      -9.468  37.484-173.561  1.00 75.44           C
ATOM   4960  C   GLU A 222      -8.866  38.581-174.464  1.00 75.44           C
ATOM   4961  CB  GLU A 222     -10.798  36.954-174.125  1.00 75.44           C
ATOM   4962  O   GLU A 222      -8.634  38.342-175.646  1.00 75.44           O
ATOM   4963  CG  GLU A 222     -11.321  35.736-173.345  1.00 75.44           C
ATOM   4964  CD  GLU A 222     -12.620  35.158-173.927  1.00 75.44           C
ATOM   4965  OE1 GLU A 222     -12.961  34.027-173.514  1.00 75.44           O
ATOM   4966  OE2 GLU A 222     -13.276  35.849-174.738  1.00 75.44           O
ATOM   4967  N   THR A 223      -8.562  39.770-173.938  1.00 80.31           N
ATOM   4968  CA  THR A 223      -8.177  40.928-174.767  1.00 80.31           C
ATOM   4969  C   THR A 223      -6.987  41.721-174.234  1.00 80.31           C
ATOM   4970  CB  THR A 223      -9.373  41.877-174.951  1.00 80.31           C
ATOM   4971  O   THR A 223      -6.274  42.346-175.020  1.00 80.31           O
ATOM   4972  CG2 THR A 223     -10.512  41.254-175.759  1.00 80.31           C
ATOM   4973  OG1 THR A 223      -9.917  42.238-173.700  1.00 80.31           O
ATOM   4974  N   ILE A 224      -6.727  41.703-172.922  1.00 86.83           N
ATOM   4975  CA  ILE A 224      -5.711  42.562-172.302  1.00 86.83           C
ATOM   4976  C   ILE A 224      -4.445  41.751-172.026  1.00 86.83           C
ATOM   4977  CB  ILE A 224      -6.263  43.260-171.039  1.00 86.83           C
ATOM   4978  O   ILE A 224      -4.481  40.747-171.320  1.00 86.83           O
ATOM   4979  CG1 ILE A 224      -7.536  44.075-171.382  1.00 86.83           C
ATOM   4980  CG2 ILE A 224      -5.187  44.182-170.431  1.00 86.83           C
ATOM   4981  CD1 ILE A 224      -8.229  44.711-170.172  1.00 86.83           C
ATOM   4982  N   GLY A 225      -3.311  42.214-172.554  1.00 92.32           N
ATOM   4983  CA  GLY A 225      -1.999  41.646-172.246  1.00 92.32           C
ATOM   4984  C   GLY A 225      -1.533  42.043-170.845  1.00 92.32           C
ATOM   4985  O   GLY A 225      -1.370  43.233-170.565  1.00 92.32           O
ATOM   4986  N   VAL A 226      -1.287  41.058-169.979  1.00 93.47           N
ATOM   4987  CA  VAL A 226      -0.834  41.252-168.593  1.00 93.47           C
ATOM   4988  C   VAL A 226       0.352  40.342-168.289  1.00 93.47           C
ATOM   4989  CB  VAL A 226      -1.975  41.018-167.581  1.00 93.47           C
ATOM   4990  O   VAL A 226       0.348  39.154-168.613  1.00 93.47           O
ATOM   4991  CG1 VAL A 226      -1.521  41.293-166.139  1.00 93.47           C
ATOM   4992  CG2 VAL A 226      -3.168  41.935-167.869  1.00 93.47           C
ATOM   4993  N   TRP A 227       1.369  40.883-167.623  1.00 94.97           N
ATOM   4994  CA  TRP A 227       2.528  40.113-167.182  1.00 94.97           C
ATOM   4995  C   TRP A 227       2.211  39.263-165.950  1.00 94.97           C
ATOM   4996  CB  TRP A 227       3.688  41.061-166.898  1.00 94.97           C
ATOM   4997  O   TRP A 227       1.736  39.793-164.941  1.00 94.97           O
ATOM   4998  CG  TRP A 227       4.280  41.691-168.117  1.00 94.97           C
ATOM   4999  CD1 TRP A 227       4.103  42.964-168.541  1.00 94.97           C
ATOM   5000  CD2 TRP A 227       5.148  41.056-169.100  1.00 94.97           C
ATOM   5001  CE2 TRP A 227       5.445  42.006-170.117  1.00 94.97           C
ATOM   5002  CE3 TRP A 227       5.711  39.770-169.234  1.00 94.97           C
ATOM   5003  NE1 TRP A 227       4.794  43.153-169.723  1.00 94.97           N
ATOM   5004  CH2 TRP A 227       6.804  40.408-171.321  1.00 94.97           C
ATOM   5005  CZ2 TRP A 227       6.246  41.694-171.219  1.00 94.97           C
ATOM   5006  CZ3 TRP A 227       6.540  39.452-170.326  1.00 94.97           C
ATOM   5007  N   ARG A 228       2.491  37.955-166.017  1.00 94.69           N
ATOM   5008  CA  ARG A 228       2.308  37.023-164.895  1.00 94.69           C
ATOM   5009  C   ARG A 228       3.491  36.047-164.723  1.00 94.69           C
ATOM   5010  CB  ARG A 228       0.963  36.290-165.004  1.00 94.69           C
ATOM   5011  O   ARG A 228       4.033  35.582-165.724  1.00 94.69           O
ATOM   5012  CG  ARG A 228      -0.220  37.247-164.770  1.00 94.69           C
ATOM   5013  CD  ARG A 228      -1.528  36.476-164.575  1.00 94.69           C
ATOM   5014  NE  ARG A 228      -2.666  37.378-164.279  1.00 94.69           N
ATOM   5015  NH1 ARG A 228      -3.514  36.296-162.436  1.00 94.69           N
ATOM   5016  NH2 ARG A 228      -4.599  38.051-163.234  1.00 94.69           N
ATOM   5017  CZ  ARG A 228      -3.579  37.247-163.327  1.00 94.69           C
ATOM   5018  N   PRO A 229       3.869  35.692-163.476  1.00 95.16           N
ATOM   5019  CA  PRO A 229       3.390  36.298-162.227  1.00 95.16           C
ATOM   5020  C   PRO A 229       3.819  37.774-162.124  1.00 95.16           C
ATOM   5021  CB  PRO A 229       3.983  35.430-161.113  1.00 95.16           C
ATOM   5022  O   PRO A 229       4.428  38.316-163.043  1.00 95.16           O
ATOM   5023  CG  PRO A 229       5.303  34.963-161.717  1.00 95.16           C
ATOM   5024  CD  PRO A 229       4.962  34.770-163.193  1.00 95.16           C
ATOM   5025  N   SER A 230       3.458  38.452-161.035  1.00 94.06           N
ATOM   5026  CA  SER A 230       3.933  39.818-160.797  1.00 94.06           C
ATOM   5027  C   SER A 230       5.471  39.872-160.798  1.00 94.06           C
ATOM   5028  CB  SER A 230       3.397  40.343-159.463  1.00 94.06           C
ATOM   5029  O   SER A 230       6.093  38.908-160.334  1.00 94.06           O
ATOM   5030  OG  SER A 230       3.671  39.419-158.426  1.00 94.06           O
ATOM   5031  N   PRO A 231       6.085  40.977-161.264  1.00 94.95           N
ATOM   5032  CA  PRO A 231       7.536  41.154-161.229  1.00 94.95           C
ATOM   5033  C   PRO A 231       8.123  40.903-159.829  1.00 94.95           C
ATOM   5034  CB  PRO A 231       7.795  42.594-161.680  1.00 94.95           C
ATOM   5035  O   PRO A 231       7.460  41.214-158.832  1.00 94.95           O
ATOM   5036  CG  PRO A 231       6.571  42.938-162.522  1.00 94.95           C
ATOM   5037  CD  PRO A 231       5.447  42.136-161.871  1.00 94.95           C
ATOM   5038  N   PRO A 232       9.347  40.357-159.731  1.00 96.23           N
ATOM   5039  CA  PRO A 232       9.996  40.123-158.447  1.00 96.23           C
ATOM   5040  C   PRO A 232      10.422  41.440-157.783  1.00 96.23           C
ATOM   5041  CB  PRO A 232      11.194  39.230-158.766  1.00 96.23           C
ATOM   5042  O   PRO A 232      10.553  42.472-158.440  1.00 96.23           O
ATOM   5043  CG  PRO A 232      11.578  39.651-160.181  1.00 96.23           C
ATOM   5044  CD  PRO A 232      10.235  39.986-160.828  1.00 96.23           C
ATOM   5045  N   THR A 233      10.699  41.399-156.479  1.00 95.15           N
ATOM   5046  CA  THR A 233      11.307  42.526-155.759  1.00 95.15           C
ATOM   5047  C   THR A 233      12.790  42.267-155.510  1.00 95.15           C
ATOM   5048  CB  THR A 233      10.553  42.911-154.470  1.00 95.15           C
ATOM   5049  O   THR A 233      13.215  41.133-155.291  1.00 95.15           O
ATOM   5050  CG2 THR A 233       9.106  43.301-154.770  1.00 95.15           C
ATOM   5051  OG1 THR A 233      10.517  41.876-153.523  1.00 95.15           O
ATOM   5052  N   CYS A 234      13.598  43.326-155.572  1.00 94.88           N
ATOM   5053  CA  CYS A 234      15.021  43.272-155.253  1.00 94.88           C
ATOM   5054  C   CYS A 234      15.260  43.971-153.918  1.00 94.88           C
ATOM   5055  CB  CYS A 234      15.838  43.884-156.392  1.00 94.88           C
ATOM   5056  O   CYS A 234      15.239  45.203-153.822  1.00 94.88           O
ATOM   5057  SG  CYS A 234      15.816  42.916-157.920  1.00 94.88           S
ATOM   5058  N   GLU A 235      15.490  43.172-152.881  1.00 92.19           N
ATOM   5059  CA  GLU A 235      15.636  43.653-151.512  1.00 92.19           C
ATOM   5060  C   GLU A 235      17.019  43.335-150.963  1.00 92.19           C
ATOM   5061  CB  GLU A 235      14.519  43.111-150.613  1.00 92.19           C
ATOM   5062  O   GLU A 235      17.627  42.308-151.267  1.00 92.19           O
ATOM   5063  CG  GLU A 235      13.181  43.755-151.005  1.00 92.19           C
[truncated: 3,337,075 more chars]
