# Supplementary material for: Higher-order structure and proteoforms of co-occurring C4b-binding protein assemblies in human serum
Source: EMBO J. 2024 May 29;43(14):10. doi: 10.1038/s44318-024-00128-y (PMC11251186; doi:10.1038/s44318-024-00128-y)
Supplement: Supplementary file 11 — Source data Fig. 7 [file 44318_2024_128_MOESM11_ESM.zip]

Archive with 2 entries (1 files):
- Figure 7/
- Figure 7/Dataset_F7.xlsx
