# Supplementary material for: Higher-order structure and proteoforms of co-occurring C4b-binding protein assemblies in human serum
Source: EMBO J. 2024 May 29;43(14):10. doi: 10.1038/s44318-024-00128-y (PMC11251186; doi:10.1038/s44318-024-00128-y)
Supplement: Supplementary file 11 — Source data Fig. 7 [file 44318_2024_128_MOESM11_ESM.zip › Figure 7/Dataset_F7.xlsx]

## Sheet: Sheet1
time point		mg/deciL
Genes	CTRL_P3_T1	CTRL_P3_T2	CTRL_P3_T3		CTRL_P4_T1	CTRL_P4_T2	CTRL_P4_T3		P1_T0_0	P1_T01_117	P1_T02_158	P1_T03_162	P1_T04_169	P1_T05_176	P1_T06_190	P1_T07_240	P1_T08_262	P1_T9_312
C4BPA	4.81	5.32	4.49		4.46	4.66	5.84		3.24	7.35	5.52	5.56	5.97	6.24	7.89	6.74	6.91	4.56
C4BPB	0.75	0.79	0.66		0.72	0.78	0.95		0.71	0.88	0.81	0.94	0.94	0.95	1.06	0.87	0.97	0.77
CRP	0.16	0.22	0.38		0.38	0.31	0.33		0.14	4.19	0.3	0.07	0.06	2.25	2.52	6.36	0.21	0.09
PROS1	2.55	2.53	2.41		2.89	2.96	3.15		2.62	2.97	3.14	3.25	3.35	3.19	3.72	2.94	3.25	2.98
