# Supplementary material for: Higher-order structure and proteoforms of co-occurring C4b-binding protein assemblies in human serum
Source: EMBO J. 2024 May 29;43(14):10. doi: 10.1038/s44318-024-00128-y (PMC11251186; doi:10.1038/s44318-024-00128-y)
Supplement: Supplementary file 12 — EV Figure Source Data [file 44318_2024_128_MOESM12_ESM.zip]

Archive with 6 entries (6 files):
- Figure_EV1.zip
- __MACOSX/._Figure_EV1.zip
- Figure_EV2.zip
- __MACOSX/._Figure_EV2.zip
- Figure_EV3.zip
- __MACOSX/._Figure_EV3.zip
